# Supplementary material for: Emotion diffusion effect: Negative sentiment COVID-19 tweets of public organizations attract more responses from followers
Source: PLoS One. 2022 Mar 8;17(3):e0264794. doi: 10.1371/journal.pone.0264794 (PMC8903302; doi:10.1371/journal.pone.0264794)
Supplement: S1 File — (ZIP) [file pone.0264794.s001.zip]

Archive with 12 entries (9 files):
- COVID-19_PlosOne/
- COVID-19_PlosOne/cdc_xlx/
- COVID-19_PlosOne/cdc_xlx/ChinaCDCWeekly.xlsx
- COVID-19_PlosOne/cdc_xlx/G9news_who.csv
- COVID-19_PlosOne/cdc_xlx/NHSEngland.xlsx
- COVID-19_PlosOne/cdc_xlx/USCDCgov.xlsx
- COVID-19_PlosOne/cdc_xlx/healthgovau.xlsx
- COVID-19_PlosOne/news_xlx/
- COVID-19_PlosOne/news_xlx/BBCWorld.xlsx
- COVID-19_PlosOne/news_xlx/ChinaDaily.xlsx
- COVID-19_PlosOne/news_xlx/australian.xlsx
- COVID-19_PlosOne/news_xlx/cnn.xlsx
