# Supplementary material for: Emotion diffusion effect: Negative sentiment COVID-19 tweets of public organizations attract more responses from followers
Source: PLoS One. 2022 Mar 8;17(3):e0264794. doi: 10.1371/journal.pone.0264794 (PMC8903302; doi:10.1371/journal.pone.0264794)
Supplement: S1 File — (ZIP) [file pone.0264794.s001.zip › COVID-19_PlosOne/cdc_xlx/ChinaCDCWeekly.xlsx]

## Sheet: G9news_ChinaCDCWeekly
date	username	to	replies	retweets	favorites	text	geo	mentions	hashtags	id	permalink
2020-05-19 09:22:48	ChinaCDCWeekly		0	0	0	#ChinaNHC #ChinaCDC Daily May 19, 2020 #Coronavirus #COVID19 #China Confirmed: 6 new, 82,960 total Suspected: 1 new, 3 total Deaths: 0 new, 4,634 total Recoveries: 3 new, 78,241 total Imported: 3 new, 1,707 total Asymptomatic: 17 new, 389 total http://weekly.chinacdc.cn/news/TrackingtheEpidemic.htm#NHCMay19			#ChinaNHC #ChinaCDC #Coronavirus #COVID19 #China	1.26268e+18	https://twitter.com/ChinaCDCWeekly/status/1262675061846102016
2020-05-17 10:20:07	ChinaCDCWeekly		1	1	2	#ChinaNHC #ChinaCDC Daily May 17, 2020 #Coronavirus #COVID19 #China Confirmed: 5 new, 82,947 total Suspected: 2 new, 4 total Deaths: 0 new, 4,634 total Recoveries: 8 new, 78,227 total Imported: 2 new, 1,700 total Asymptomatic: 12 new, 515 total http://weekly.chinacdc.cn/news/TrackingtheEpidemic.htm#NHCMay17			#ChinaNHC #ChinaCDC #Coronavirus #COVID19 #China	1.26196e+18	https://twitter.com/ChinaCDCWeekly/status/1261964708862545920
2020-05-15 05:57:35	ChinaCDCWeekly		0	0	0	#ChinaNHC #ChinaCDC Daily May 15, 2020 #Coronavirus #COVID19 #China Confirmed: 4 new, 82,933 total Suspected: 1 new, 4 total Deaths: 0 new, 4,633 total Recoveries: 14 new, 78,209 total Imported: 0 new, 1,692 total Asymptomatic: 11 new, 619 total http://weekly.chinacdc.cn/news/TrackingtheEpidemic.htm#NHCMay15			#ChinaNHC #ChinaCDC #Coronavirus #COVID19 #China	1.26117e+18	https://twitter.com/ChinaCDCWeekly/status/1261173863586512896
2020-05-14 02:22:03	ChinaCDCWeekly		0	0	0	#ChinaNHC #ChinaCDC Daily May 14, 2020 #Coronavirus #COVID19 #China Confirmed: 3 new, 82,929 total Suspected: 0 new, 4 total Deaths: 0 new, 4,633 total Recoveries: 6 new, 78,195 total Imported: 0 new, 1,692 total Asymptomatic : 12 new, 712 total http://weekly.chinacdc.cn/news/TrackingtheEpidemic.htm#NHCMay14			#ChinaNHC #ChinaCDC #Coronavirus #COVID19 #China	1.26076e+18	https://twitter.com/ChinaCDCWeekly/status/1260757235992391681
2020-05-13 03:42:27	ChinaCDCWeekly		0	0	0	#ChinaNHC #ChinaCDC Daily May 13, 2020 #Coronavirus #COVID19 #China Confirmed: 7 new, 82,926 total Suspected: 1 new, 4 total Deaths: 0 new, 4,633 total Recoveries: 18 new, 78,189 total Imported: 1 new, 1,692 total Asymptomatic: 8 new, 750 total http://weekly.chinacdc.cn/news/TrackingtheEpidemic.htm#NHCMay13			#ChinaNHC #ChinaCDC #Coronavirus #COVID19 #China	1.26042e+18	https://twitter.com/ChinaCDCWeekly/status/1260415081218625537
2020-05-06 05:52:16	ChinaCDCWeekly		0	1	0	#ChinaNHC #ChinaCDC Daily May 6, 2020 #Coronavirus #COVID19 #China Confirmed: 2 new, 82,883 total Suspected: 3 new, 5 total Deaths: 0 new, 4,633 total Recoveries: 58 new, 77,911 total Imported: 2 new, 1,678 total Asymptomatic: 20 new, 903 total http://weekly.chinacdc.cn/news/TrackingtheEpidemic.htm#NHCMay06			#ChinaNHC #ChinaCDC #Coronavirus #COVID19 #China	1.25791e+18	https://twitter.com/ChinaCDCWeekly/status/1257911036415373313
2020-04-23 01:41:08	ChinaCDCWeekly		1	1	2	#ChinaNHC #ChinaCDC Daily April 23, 2020 #Coronavirus #COVID19 #China Confirmed: 10 new, 82,798 total Suspected: 0 new, 20 total Deaths: 0 new, 4,632 total Recoveries: 56 new, 77,270 total Imported: 6 new, 1,616 total Asymptomatic: 27 new, 984 total http://weekly.chinacdc.cn/news/TrackingtheEpidemic.htm#NHCApril23			#ChinaNHC #ChinaCDC #Coronavirus #COVID19 #China	1.25314e+18	https://twitter.com/ChinaCDCWeekly/status/1253136796080238594
2020-04-20 16:07:38	ChinaCDCWeekly		0	1	0	#ChinaNHC #ChinaCDC Daily April 20, 2020 #Coronavirus #COVID19 #China Confirmed: 12 new, 82,747 total Suspected: 2 new, 43 total Deaths: 0 new, 4,632 total Recoveries: 22 new, 77,084 total Imported: 8 new, 1,583 total Asymptomatic: 49 new, 990 total http://weekly.chinacdc.cn/news/TrackingtheEpidemic.htm#NHCApril20			#ChinaNHC #ChinaCDC #Coronavirus #COVID19 #China	1.25227e+18	https://twitter.com/ChinaCDCWeekly/status/1252267690875482113
2020-04-19 06:46:34	ChinaCDCWeekly		0	1	0	#ChinaNHC #ChinaCDC Daily April 19, 2020 #Coronavirus #COVID19 #China Confirmed: 16 new, 82,735 total Suspected cases: 2 new, 48 total Deaths: 0 new, 4,632 total Recoveries: 33 new, 77,062 total Imported: 9 new, 1,575 total Asymptomatic: 44 new, 999 total http://weekly.chinacdc.cn/news/TrackingtheEpidemic.htm#NHCApril19			#ChinaNHC #ChinaCDC #Coronavirus #COVID19 #China	1.25176e+18	https://twitter.com/ChinaCDCWeekly/status/1251764107281182720
2020-04-18 02:41:04	ChinaCDCWeekly		0	1	0	#ChinaNHC #ChinaCDC Daily April 18, 2020 #Coronavirus #COVID19 #China Confirmed: 27 new, 82,719 total Suspected: 5 new, 63 total Deaths: 0 new, 4,632 total Recoveries: 50 new, 77,029 total Imported: 17 new, 1,566 total Asymptomatic: 54 new, 1,017 total http://weekly.chinacdc.cn/news/TrackingtheEpidemic.htm#NHCApril18			#ChinaNHC #ChinaCDC #Coronavirus #COVID19 #China	1.25134e+18	https://twitter.com/ChinaCDCWeekly/status/1251339938680856577
2020-04-17 17:00:20	ChinaCDCWeekly		0	1	0	#ChinaNHC #ChinaCDC Daily April 17, 2020 #Coronavirus #COVID19 #China Confirme: 26 new, 82,367 total Suspected: 3 new, 62 total Deaths: 0 new, 3,342 total Recoveries: 52 new, 77,944 total Imported: 15 new, 1,549 total Asymptomatic: 66 new, 1,038 total http://weekly.chinacdc.cn/news/TrackingtheEpidemic.htm#NHCApril17			#ChinaNHC #ChinaCDC #Coronavirus #COVID19 #China	1.25119e+18	https://twitter.com/ChinaCDCWeekly/status/1251193790804754432
2020-04-16 07:50:11	ChinaCDCWeekly		0	3	0	#ChinaNHC #ChinaCDC Daily April 16, 2020 #Coronavirus #COVID19 #China Confirmed: 46 new, 82,341 total Suspected: 4 new, 63 total Deaths: 0 new, 3,342 total Recoveries: 76 new, 77,892 total Imported: 34 new, 1,534 total Asymptomatic: 64 new, 1,032 total http://weekly.chinacdc.cn/news/TrackingtheEpidemic.htm#NHCApril16			#ChinaNHC #ChinaCDC #Coronavirus #COVID19 #China	1.25069e+18	https://twitter.com/ChinaCDCWeekly/status/1250692955330867200
2020-04-11 05:02:02	ChinaCDCWeekly		2	1	1	#ChinaNHC #ChinaCDC Daily April 11, 2020 #Coronavirus #COVID19 #China Confirmed: 46 new, 81,953 total Suspected: 8 new, 44 total Deaths: 3 new, 3,339 total Recoveries: 70 new, 77,525 total Imported: 42 new, 1,183 total Asymptomatic: 34 new, 1,092 total http://weekly.chinacdc.cn/news/TrackingtheEpidemic.htm#NHCApril11			#ChinaNHC #ChinaCDC #Coronavirus #COVID19 #China	1.24884e+18	https://twitter.com/ChinaCDCWeekly/status/1248838697773981696
2020-04-10 16:19:40	ChinaCDCWeekly		0	0	1	#ChinaNHC #ChinaCDC Daily April 10, 2020 #Coronavirus #COVID19 #China Confirmed: 42 new, 81,907 total Suspected: 3 new, 53 total Deaths: 1 new, 3,336 total Recoveries: 85 new, 77,455 total Imported: 38 new, 1,141 total Asymptomatic: 47 new, 1,097 total http://weekly.chinacdc.cn/news/TrackingtheEpidemic.htm#NHCApril10			#ChinaNHC #ChinaCDC #Coronavirus #COVID19 #China	1.24865e+18	https://twitter.com/ChinaCDCWeekly/status/1248646840255254529
2020-04-09 08:05:02	ChinaCDCWeekly		0	1	1	#ChinaNHC #ChinaCDC Daily April 9, 2020 #Coronavirus #COVID19 #China Confirmed: 63 new, 81,865 total Suspected: 17 new, 73 total Deaths: 2 new, 3,335 total Recoveries: 91 new, 77,370 total Imported: 61 new, 1,103 total Asymptomatic: 56 new, 1,104 total http://weekly.chinacdc.cn/news/TrackingtheEpidemic.htm#NHCApril09			#ChinaNHC #ChinaCDC #Coronavirus #COVID19 #China	1.24816e+18	https://twitter.com/ChinaCDCWeekly/status/1248159974078820355
2020-04-08 06:25:10	ChinaCDCWeekly		0	1	4	#ChinaNHC #ChinaCDC Daily April 8, 2020 #Coronavirus #COVID19 #China Confirmed: 62 new, 81,802 total Suspected: 12 new, 83 total Deaths: 2 new, 3,333 total Recoveries: 112 new, 77,279 total Imported: 59 new, 1,042 total Asymptomatic: 137 new, 1,095 total http://weekly.chinacdc.cn/news/TrackingtheEpidemic.htm#NHCApril08			#ChinaNHC #ChinaCDC #Coronavirus #COVID19 #China	1.24777e+18	https://twitter.com/ChinaCDCWeekly/status/1247772454044364802
2020-04-07 04:08:08	ChinaCDCWeekly		0	1	2	#ChinaNHC #ChinaCDC Daily April 7, 2020 #Coronavirus #COVID19 #China Confirmed: 32 new, 81,740 total Suspected cases: 12 new, 89 total Deaths: 0 new, 3,331 total Recoveries: 89 new, 77,167 total Imported: 32 new, 983 total Asymptomatic: 30 new, 1,033 total http://weekly.chinacdc.cn/news/TrackingtheEpidemic.htm#NHCApril07			#ChinaNHC #ChinaCDC #Coronavirus #COVID19 #China	1.24738e+18	https://twitter.com/ChinaCDCWeekly/status/1247375583752990724
2020-04-06 07:14:36	ChinaCDCWeekly		0	2	2	#ChinaNHC #ChinaCDC Daily April 6, 2020 #Coronavirus #COVID19 #China Confirmed: 39 new, 81,708 total Suspected: 10 new, 88 total Deaths: 1 new, 3,330 total Recoveries: 114 new, 77,078 total Imported: 38 new, 951 total Asymptomatic: 78 new, 1,047 total http://weekly.chinacdc.cn/news/TrackingtheEpidemic.htm#NHCApril06			#ChinaNHC #ChinaCDC #Coronavirus #COVID19 #China	1.24706e+18	https://twitter.com/ChinaCDCWeekly/status/1247060120829218816
2020-04-05 04:54:30	ChinaCDCWeekly		0	2	2	#ChinaNHC #ChinaCDC Daily April 4, 2020 #Coronavirus #COVID19 #China Confirmed: 30 new, 81,669 total Suspected: 11 new, 107 total Deaths: 3 new, 3,329 total Recoveries: 213 new, 76,964 total Imported: 25 new, 913 total Asymptomatic: 47 new, 1,024 total http://weekly.chinacdc.cn/news/TrackingtheEpidemic.htm#NHCApril04			#ChinaNHC #ChinaCDC #Coronavirus #COVID19 #China	1.24666e+18	https://twitter.com/ChinaCDCWeekly/status/1246662475023413248
2020-04-04 05:18:19	ChinaCDCWeekly		0	1	0	#ChinaCDC New Weekly Assessment Multicountry comparison of transmission rate predictions, laboratory testing, and control measures #COVID19 #ChinaCOVID19 #2019nCoV #SARSCoV2 http://weekly.chinacdc.cn/en/article/id/43d9f60d-5eef-4f97-8b9a-6811c1c0a85b			#ChinaCDC #COVID19 #ChinaCOVID19 #2019nCoV #SARSCoV2	1.24631e+18	https://twitter.com/ChinaCDCWeekly/status/1246306079358636034
2020-04-04 05:14:33	ChinaCDCWeekly		0	1	1	#ChinaNHC #ChinaCDC Daily April 4, 2020 #Coronavirus #COVID19 #China Confirmed: 19 new, 81,639 total Suspected: 11 new, 114 total Deaths: 4 new, 3,326 total Recoveries: 180 new, 76,751 total Imported: 18 new, 888 total Asymptomatic: 64 new, 1,030 total http://weekly.chinacdc.cn/news/TrackingtheEpidemic.htm#NHCApril04			#ChinaNHC #ChinaCDC #Coronavirus #COVID19 #China	1.24631e+18	https://twitter.com/ChinaCDCWeekly/status/1246305133417205762
2020-03-31 02:43:30	ChinaCDCWeekly		0	1	1	#ChinaNHC #ChinaCDC Daily Update March 31, 2020 #coronavirus #COVID19China #2019nCoV Confirmed cases: 48 new, 81,518 total Suspected cases: 44 new, 183 total Deaths: 1 new, 3,305 total Recoveries: 282 new, 76,052 total Imported: 48 new, 771 total http://weekly.chinacdc.cn/news/TrackingtheEpidemic.htm#NHCMar31 #SARSCoV2			#ChinaNHC #ChinaCDC #coronavirus #COVID19China #2019nCoV #SARSCoV2	1.24482e+18	https://twitter.com/ChinaCDCWeekly/status/1244817566427516928
2020-03-28 05:10:07	ChinaCDCWeekly		0	4	0	#ChinaNHC #ChinaCDC Daily Update March 28, 2020 #coronavirus #COVID19China #2019nCoV Confirmed cases: 54 new, 81,394 total Suspected cases: 29 new, 184 total Deaths: 3 new, 3,295 total Recoveries: 383 new, 74,971 total Imported: 54 new, 649 total http://weekly.chinacdc.cn/news/TrackingtheEpidemic.htm#NHCMar28 #SARSCoV2			#ChinaNHC #ChinaCDC #coronavirus #COVID19China #2019nCoV #SARSCoV2	1.24377e+18	https://twitter.com/ChinaCDCWeekly/status/1243767303247814657
2020-03-26 07:26:37	ChinaCDCWeekly		0	1	0	#ChinaNHC #ChinaCDC Daily Update March 26, 2020 #coronavirus #COVID19China #2019nCoV Confirmed cases: 67 new, 81,285 total Suspected cases: 58 new, 159 total Deaths: 6 new, 3,287 total Recoveries: 401 new, 74,051 total Imported: 67 new, 541 total http://weekly.chinacdc.cn/news/TrackingtheEpidemic.htm#NHCMar26 #SARSCoV2			#ChinaNHC #ChinaCDC #coronavirus #COVID19China #2019nCoV #SARSCoV2	1.24308e+18	https://twitter.com/ChinaCDCWeekly/status/1243076877322874883
2020-03-25 11:19:41	ChinaCDCWeekly		0	0	1	#ChinaNHC #ChinaCDC Daily Update March 25, 2020 #coronavirus #COVID19China #2019nCoV Confirmed cases: 47 new, 81,218 total Suspected cases: 33 new, 134 total Deaths: 4 new, 3,281 total Recoveries: 491 new, 73,650 total Imported: 47 new, 474 total http://weekly.chinacdc.cn/news/TrackingtheEpidemic.htm#NHCMar25 #SARSCoV2			#ChinaNHC #ChinaCDC #coronavirus #COVID19China #2019nCoV #SARSCoV2	1.24277e+18	https://twitter.com/ChinaCDCWeekly/status/1242773144835731456
2020-03-24 13:14:43	ChinaCDCWeekly		0	1	0	#ChinaNHC #ChinaCDC Daily Update March 24, 2020 #coronavirus #COVID19China #2019nCoV Confirmed cases: 78 new, 81,171 total Suspected cases: 35 new, 132 total Deaths: 7 new, 3,277 total Recoveries: 456 new, 73,159 total Imported: 74 new, 427 total http://weekly.chinacdc.cn/news/TrackingtheEpidemic.htm#NHCMar24 #SARSCoV2			#ChinaNHC #ChinaCDC #coronavirus #COVID19China #2019nCoV #SARSCoV2	1.24244e+18	https://twitter.com/ChinaCDCWeekly/status/1242439702872899590
2020-03-23 02:39:07	ChinaCDCWeekly		0	3	1	#ChinaNHC #ChinaCDC Daily Update March 23, 2020 #coronavirus #COVID19China #2019nCoV Confirmed cases: 39 new, 81,093 total Suspected cases: 47 new, 136 total Deaths: 9 new, 3,270 total Recoveries: 459 new, 72,703 total Imported: 39 new, 353 total http://weekly.chinacdc.cn/news/TrackingtheEpidemic.htm#NHCMar23 #SARSCoV2			#ChinaNHC #ChinaCDC #coronavirus #COVID19China #2019nCoV #SARSCoV2	1.24192e+18	https://twitter.com/ChinaCDCWeekly/status/1241917360706957312
2020-03-22 04:36:23	ChinaCDCWeekly		0	2	1	#ChinaNHC #ChinaCDC Daily Update March 22, 2020 #coronavirus #COVID19China Confirmed cases: 46 new, 81,054 total Suspected cases: 45 new, 118 total Deaths: 6 new, 3,261 total Recoveries: 504 new, 72,244 total Imported from outside China: 45 new, 314 total http://weekly.chinacdc.cn/news/TrackingtheEpidemic.htm#NHCMar22			#ChinaNHC #ChinaCDC #coronavirus #COVID19China	1.24158e+18	https://twitter.com/ChinaCDCWeekly/status/1241584483825905664
2020-03-21 02:09:21	ChinaCDCWeekly		0	2	1	#ChinaNHC #ChinaCDC Daily Update March 21, 2020 #coronavirus #pneumonia #COVID19 #2019nCoV Confirmed cases: 41 new, 81,008 total Suspected cases: 36 new, 106 total Deaths: 7 new, 3,255 total Recoveries: 590 new, 71,740 total http://weekly.chinacdc.cn/news/TrackingtheEpidemic.htm#NHCMar21 #SARSCoV2 #COVID19China			#ChinaNHC #ChinaCDC #coronavirus #pneumonia #COVID19 #2019nCoV #SARSCoV2 #COVID19China	1.24119e+18	https://twitter.com/ChinaCDCWeekly/status/1241185094447951872
2020-03-20 03:21:47	ChinaCDCWeekly		0	0	0	This marks the second day with 0 new confirmed and 0 new suspected cases in #Wuhan and #Hubei. This also marks the second day where all emerging cases in China have been imported (39/39 cases on March 19, and 34/34 on March 18). #ChinaCDC #ChinaNHC #Covid19 #2019nCoV #China			#Wuhan #Hubei #ChinaCDC #ChinaNHC #Covid19 #2019nCoV #China	1.24084e+18	https://twitter.com/ChinaCDCWeekly/status/1240840934847176704
2020-03-20 02:41:11	ChinaCDCWeekly		1	2	5	#ChinaNHC #ChinaCDC Daily Update March 20, 2020 #coronavirus #pneumonia #COVID19 #2019nCoV Confirmed cases: 39 new, 80,967 total Suspected cases: 31 new, 104 total Deaths: 3 new, 3,248 total Recoveries: 730 new, 71,150 total http://weekly.chinacdc.cn/news/TrackingtheEpidemic.htm#NHCMar20 #SARSCoV2 #COVID19China			#ChinaNHC #ChinaCDC #coronavirus #pneumonia #COVID19 #2019nCoV #SARSCoV2 #COVID19China	1.24083e+18	https://twitter.com/ChinaCDCWeekly/status/1240830718848020480
2020-03-19 03:25:00	ChinaCDCWeekly		0	2	0	#ChinaNHC #ChinaCDC Daily Update March 19, 2020 #coronavirus #pneumonia #COVID19 #2019nCoV Confirmed cases: 34 new, 80,928 total Suspected cases: 23 new, 105 total Deaths: 8 new, 3,245 total Recoveries: 819 new, 70,420 total http://weekly.chinacdc.cn/news/TrackingtheEpidemic.htm#NHCMar19 #SARSCoV2 #COVID19China			#ChinaNHC #ChinaCDC #coronavirus #pneumonia #COVID19 #2019nCoV #SARSCoV2 #COVID19China	1.24048e+18	https://twitter.com/ChinaCDCWeekly/status/1240479356104757248
2020-03-18 02:21:08	ChinaCDCWeekly		0	1	1	#ChinaNHC #ChinaCDC Daily Update March 18, 2020 #coronavirus #pneumonia #COVID19 #2019nCoV Confirmed cases: 13 new, 80,894 total Suspected cases: 21 new, 119 total Deaths: 11 new, 3,237 total Recoveries: 922 new, 69,601 total http://weekly.chinacdc.cn/news/TrackingtheEpidemic.htm#NHCMar18 #SARSCoV2 #COVID19China			#ChinaNHC #ChinaCDC #coronavirus #pneumonia #COVID19 #2019nCoV #SARSCoV2 #COVID19China	1.2401e+18	https://twitter.com/ChinaCDCWeekly/status/1240100895989190657
2020-03-17 02:22:30	ChinaCDCWeekly		1	1	2	#ChinaNHC #ChinaCDC Daily Update March 17, 2020 #coronavirus #pneumonia #COVID19 #2019nCoV Confirmed cases: 21 new, 80,881 total Suspected cases: 45 new, 128 total Deaths: 13 new, 3,226 total Recoveries: 930 new, 68,679 total http://weekly.chinacdc.cn/news/TrackingtheEpidemic.htm#NHCMar17 #SARSCoV2 #COVID19China			#ChinaNHC #ChinaCDC #coronavirus #pneumonia #COVID19 #2019nCoV #SARSCoV2 #COVID19China	1.23974e+18	https://twitter.com/ChinaCDCWeekly/status/1239738855265202176
2020-03-16 05:20:13	ChinaCDCWeekly		0	3	1	#ChinaNHC #ChinaCDC Daily Update March 16, 2020 #coronavirus #pneumonia #COVID19 #2019nCoV Confirmed cases: 16 new, 80,860 total Suspected cases: 41 new, 134 total Deaths: 14 new, 3,213 total Recoveries: 838 new, 67,749 total http://weekly.chinacdc.cn/news/TrackingtheEpidemic.htm#NHCMar16 #SARSCoV2 #COVID19China			#ChinaNHC #ChinaCDC #coronavirus #pneumonia #COVID19 #2019nCoV #SARSCoV2 #COVID19China	1.23942e+18	https://twitter.com/ChinaCDCWeekly/status/1239421188004143109
2020-03-16 05:19:34	ChinaCDCWeekly		0	0	0	apologies, this update was for March 15				1.23942e+18	https://twitter.com/ChinaCDCWeekly/status/1239421027651694598
2020-03-15 04:20:21	ChinaCDCWeekly		0	2	0	New Online First releases from #ChinaCDC and #ChinaNHC: Protocol for Prevention and Control of #COVID19 Disinfection of Special Sites Personal Protection of Specific Groups Laboratory Testing http://weekly.chinacdc.cn/en/article/id/e97a6f76-c07f-4d43-bd73-51067a4fc9f9 #2019ncov #SARSCoV2 #China #COVID19China			#ChinaCDC #ChinaNHC #COVID19 #2019ncov #SARSCoV2 #China #COVID19China	1.23904e+18	https://twitter.com/ChinaCDCWeekly/status/1239043736694181888
2020-03-15 04:16:34	ChinaCDCWeekly		2	3	1	#ChinaNHC #ChinaCDC Daily Update March 14, 2020 #coronavirus #pneumonia #COVID19 #2019nCoV Confirmed cases: 20 new, 80,844 total Suspected cases: 39 new, 113 total Deaths: 10 new, 3,199 total Recoveries: 1, 370 new, 66,911 total http://weekly.chinacdc.cn/news/TrackingtheEpidemic.htm#NHCMar14 #SARSCoV2 #COVID19China			#ChinaNHC #ChinaCDC #coronavirus #pneumonia #COVID19 #2019nCoV #SARSCoV2 #COVID19China	1.23904e+18	https://twitter.com/ChinaCDCWeekly/status/1239042782381006848
2020-03-14 03:24:48	ChinaCDCWeekly		0	0	0	#ChinaNHC #ChinaCDC Daily Update March 14, 2020 #coronavirus #pneumonia #COVID19 #2019nCoV Confirmed cases: 11 new, 80,824 total Suspected cases: 17 new, 115 total Deaths: 13 new, 3,189 total Recoveries: 1,430 new, 65,541 total http://weekly.chinacdc.cn/news/TrackingtheEpidemic.htm#NHCMar14 #SARSCoV2 #COVID19China			#ChinaNHC #ChinaCDC #coronavirus #pneumonia #COVID19 #2019nCoV #SARSCoV2 #COVID19China	1.23867e+18	https://twitter.com/ChinaCDCWeekly/status/1238667367095226369
2020-03-13 04:25:30	ChinaCDCWeekly		0	2	1	#ChinaNHC #ChinaCDC Daily Update March 13, 2020 #coronavirus #pneumonia #COVID19 #2019nCoV Confirmed cases: 8 new, 80,813 total Suspected cases: 33 new, 147 total Deaths: 7 new, 3,176 total Recoveries: 1,318 new, 64,111 total http://weekly.chinacdc.cn/news/TrackingtheEpidemic.htm#NHCMar13 #SARSCoV2 #COVID19China			#ChinaNHC #ChinaCDC #coronavirus #pneumonia #COVID19 #2019nCoV #SARSCoV2 #COVID19China	1.23832e+18	https://twitter.com/ChinaCDCWeekly/status/1238320253995646976
2020-03-12 02:35:15	ChinaCDCWeekly		0	1	1	#ChinaNHC #ChinaCDC Daily Update March 12, 2020 #coronavirus #pneumonia #COVID19 #2019nCoV Confirmed cases: 15 new, 80,793 total Suspected cases: 33 new, 253 total Deaths: 11 new, 3,169 total Recoveries: 1,318 new, 62,793 total http://weekly.chinacdc.cn/news/TrackingtheEpidemic.htm#NHCMar12 #SARSCoV2 #COVID19China			#ChinaNHC #ChinaCDC #coronavirus #pneumonia #COVID19 #2019nCoV #SARSCoV2 #COVID19China	1.23793e+18	https://twitter.com/ChinaCDCWeekly/status/1237930121576640512
2020-03-11 02:05:39	ChinaCDCWeekly		0	2	0	#ChinaNHC #ChinaCDC Daily Update March 11, 2020 #coronavirus #pneumonia #COVID19 #2019nCoV Confirmed cases: 24 new, 80,778 total Suspected cases: 31 new, 285 total Deaths: 22 new, 3,158 total Recoveries: 1,578 new, 61,475 total http://weekly.chinacdc.cn/news/TrackingtheEpidemic.htm#NHCMar11 #SARSCoV2 #COVID19China			#ChinaNHC #ChinaCDC #coronavirus #pneumonia #COVID19 #2019nCoV #SARSCoV2 #COVID19China	1.23756e+18	https://twitter.com/ChinaCDCWeekly/status/1237560286720090112
2020-03-10 03:04:53	ChinaCDCWeekly		0	0	0	#ChinaNHC #ChinaCDC Daily Update March 10, 2020 #coronavirus #pneumonia #COVID19 #2019nCoV Confirmed cases: 19 new, 80,754 total Suspected cases: 36 new, 349 total Deaths: 17 new, 3,136 total Recoveries: 1,297 new, 59,897 total http://weekly.chinacdc.cn/news/TrackingtheEpidemic.htm#NHCMar10 #SARSCoV2 #COVID19China			#ChinaNHC #ChinaCDC #coronavirus #pneumonia #COVID19 #2019nCoV #SARSCoV2 #COVID19China	1.23721e+18	https://twitter.com/ChinaCDCWeekly/status/1237212806090338305
2020-03-09 02:46:54	ChinaCDCWeekly		0	3	1	#ChinaNHC #ChinaCDC Daily Update March 9, 2020 #coronavirus #pneumonia #COVID19 #2019nCoV Confirmed cases: 40 new, 80,735 total Suspected cases: 60 new, 421 total Deaths: 22 new, 3,119 total Recoveries: 1,535 new, 58,600 total http://weekly.chinacdc.cn/news/TrackingtheEpidemic.htm#NHCMar09 #SARSCoV2 #COVID19China			#ChinaNHC #ChinaCDC #coronavirus #pneumonia #COVID19 #2019nCoV #SARSCoV2 #COVID19China	1.23685e+18	https://twitter.com/ChinaCDCWeekly/status/1236845889731223552
2020-03-08 03:54:04	ChinaCDCWeekly		0	1	0	#ChinaNHC #ChinaCDC Daily Update March 8, 2020 #coronavirus #pneumonia #COVID19 #2019nCoV Confirmed cases: 44 new, 80,695 total Suspected cases: 84 new, 458 total Deaths: 27 new, 3,097 total Recoveries: 1,661 new, 57,065 total http://weekly.chinacdc.cn/news/TrackingtheEpidemic.htm#NHCMar08 #SARSCoV2 #COVID19China			#ChinaNHC #ChinaCDC #coronavirus #pneumonia #COVID19 #2019nCoV #SARSCoV2 #COVID19China	1.2365e+18	https://twitter.com/ChinaCDCWeekly/status/1236500403853774850
2020-03-06 02:36:10	ChinaCDCWeekly		0	0	0	#ChinaNHC #ChinaCDC Daily Update March 6, 2020 #coronavirus #pneumonia #COVID19 #2019nCoV Confirmed cases: 143 new, 80,552 total Suspected cases: 102 new, 482 total Deaths: 30 new, 3,042 total Recoveries: 1,681 new, 53,726 total http://weekly.chinacdc.cn/news/TrackingtheEpidemic.htm#NHCMar06 #SARSCoV2 #COVID19China			#ChinaNHC #ChinaCDC #coronavirus #pneumonia #COVID19 #2019nCoV #SARSCoV2 #COVID19China	1.23576e+18	https://twitter.com/ChinaCDCWeekly/status/1235756026181238784
2020-03-05 17:07:29	ChinaCDCWeekly		1	0	0	#ChinaNHC #ChinaCDC Daily Update March 5, 2020 #coronavirus #pneumonia #COVID19 #2019nCoV Confirmed cases: 139 new, 80,409 total Suspected cases: 143 new, 522 total Deaths: 31 new, 3,012 total Recoveries: 2,189 new, 52,045 total. http://weekly.chinacdc.cn/news/TrackingtheEpidemic.htm#NHCMar05 #SARSCoV2 #COVID19China			#ChinaNHC #ChinaCDC #coronavirus #pneumonia #COVID19 #2019nCoV #SARSCoV2 #COVID19China	1.23561e+18	https://twitter.com/ChinaCDCWeekly/status/1235612912699330560
2020-03-04 04:50:44	ChinaCDCWeekly		0	0	0	#ChinaNHC #ChinaCDC Daily Update March 4, 2020 #coronavirus #pneumonia #COVID19 #2019nCoV Confirmed cases: 119 new, 80,270 total Suspected cases: 143 new, 520 total Deaths: 38 new, 2,981 total Recoveries: 2,652 new, 49,856 total http://weekly.chinacdc.cn/news/TrackingtheEpidemic.htm#NHCMar04 #SARSCoV2 #COVID19China			#ChinaNHC #ChinaCDC #coronavirus #pneumonia #COVID19 #2019nCoV #SARSCoV2 #COVID19China	1.23507e+18	https://twitter.com/ChinaCDCWeekly/status/1235065114723627011
2020-03-03 06:09:04	ChinaCDCWeekly		0	3	1	#ChinaNHC #ChinaCDC Daily Update March 3, 2020 #coronavirus #pneumonia #COVID19 #2019nCoV Confirmed cases: 125 new, 80,151 total Suspected cases: 129 new, 587 total Deaths: 31 new, 2,943 total Recoveries: 2,742 new, 47,204 total http://weekly.chinacdc.cn/news/TrackingtheEpidemic.htm#NHCMar03 #SARSCoV2 #COVID19China			#ChinaNHC #ChinaCDC #coronavirus #pneumonia #COVID19 #2019nCoV #SARSCoV2 #COVID19China	1.23472e+18	https://twitter.com/ChinaCDCWeekly/status/1234722441181552640
2020-03-01 08:38:08	ChinaCDCWeekly		0	2	1	#ChinaNHC #ChinaCDC Daily Update March 1, 2020 #coronavirus #pneumonia #COVID19 #2019nCoV Confirmed cases: 573 new, 79,824 total Suspected cases: 132 new, 851 total Deaths: 35 new, 2,870 total Recoveries: 2,623 new, 41,625 total http://weekly.chinacdc.cn/news/TrackingtheEpidemic.htm#NHCMar01 #SARSCoV2 #COVID19China			#ChinaNHC #ChinaCDC #coronavirus #pneumonia #COVID19 #2019nCoV #SARSCoV2 #COVID19China	1.23404e+18	https://twitter.com/ChinaCDCWeekly/status/1234035180269998080
2020-02-29 05:11:45	ChinaCDCWeekly		0	0	0	#ChinaNHC #ChinaCDC Daily Update Feb 29, 2020 #coronavirus #pneumonia #COVID19 #2019nCoV Confirmed cases: 427 new, 79,251 total Suspected cases: 248 new, 1,418 total Deaths: 47 new, 2,835 total Recoveries: 2,885 new, 39,002 total http://weekly.chinacdc.cn/news/TrackingtheEpidemic.htm#NHCFeb29 #Wuhan #SARSCoV2			#ChinaNHC #ChinaCDC #coronavirus #pneumonia #COVID19 #2019nCoV #Wuhan #SARSCoV2	1.23362e+18	https://twitter.com/ChinaCDCWeekly/status/1233620853608206336
2020-02-28 03:23:53	ChinaCDCWeekly		0	0	0	#ChinaNHC #ChinaCDC Daily Update Feb 28, 2020 #coronavirus #pneumonia #COVID19 #2019nCoV Confirmed cases: 327 new, 78,824 total Suspected cases: 452 new, 2,308 total Deaths: 44 new, 2,788 total Recoveries: 3,622 new, 36,117 total http://weekly.chinacdc.cn/news/TrackingtheEpidemic.htm#NHCFeb28 #Wuhan #SARSCoV2			#ChinaNHC #ChinaCDC #coronavirus #pneumonia #COVID19 #2019nCoV #Wuhan #SARSCoV2	1.23323e+18	https://twitter.com/ChinaCDCWeekly/status/1233231320198725633
2020-02-27 02:01:54	ChinaCDCWeekly		0	1	2	#ChinaNHC #ChinaCDC Daily Update Feb 27, 2020 #coronavirus #pneumonia #COVID19 #2019nCoV Confirmed cases: 433 new, 78,497 total Suspected cases: 508 new, 2,358 total Deaths: 29 new, 2,744 total Recoveries: 2,750 new, 32,495 total http://weekly.chinacdc.cn/news/TrackingtheEpidemic.htm#NHCFeb27 #Wuhan #SARSCoV2			#ChinaNHC #ChinaCDC #coronavirus #pneumonia #COVID19 #2019nCoV #Wuhan #SARSCoV2	1.23285e+18	https://twitter.com/ChinaCDCWeekly/status/1232848301180907520
2020-02-26 03:13:04	ChinaCDCWeekly		0	0	0	#ChinaNHC #ChinaCDC Daily Update Feb 26, 2020 #coronavirus #pneumonia #COVID19 #2019nCoV Confirmed cases: 406 new, 78,064 total. Suspected cases: 439 new, 2,491 total. Deaths: 52 new, 2,715 total. Recoveries: 2,422 new, 29,745 total. http://weekly.chinacdc.cn/news/TrackingtheEpidemic.htm#NHCFeb26 #Wuhan #SARSCoV2			#ChinaNHC #ChinaCDC #coronavirus #pneumonia #COVID19 #2019nCoV #Wuhan #SARSCoV2	1.2325e+18	https://twitter.com/ChinaCDCWeekly/status/1232503822997573633
2020-02-25 04:26:50	ChinaCDCWeekly		0	0	2	#ChinaNHC #ChinaCDC Daily Update Feb 25, 2020 #coronavirus #pneumonia #COVID19 #2019nCoV Confirmed cases: 508 new, 77,658 total. Suspected cases: 530 new, 2,824 total. Deaths: 71 new, 2,663 total. Recoveries: 2,589 new, 27,323 total. http://weekly.chinacdc.cn/news/TrackingtheEpidemic.htm#NHCFeb25 #Wuhan #SARSCoV2			#ChinaNHC #ChinaCDC #coronavirus #pneumonia #COVID19 #2019nCoV #Wuhan #SARSCoV2	1.23216e+18	https://twitter.com/ChinaCDCWeekly/status/1232159998425174016
2020-02-24 04:10:19	ChinaCDCWeekly		0	1	2	#ChinaNHC #ChinaCDC Daily Update Feb 24, 2020 #coronavirus #pneumonia #COVID19 #2019nCoV Confirmed cases: 409 new, 77,150 total. Suspected cases: 620 new, 3,434 total. Deaths: 150 new, 2,592 total. Recoveries: 1,846 new, 24,734 total. http://weekly.chinacdc.cn/news/TrackingtheEpidemic.htm#NHCFeb24 #Wuhan #SARSCoV2			#ChinaNHC #ChinaCDC #coronavirus #pneumonia #COVID19 #2019nCoV #Wuhan #SARSCoV2	1.23179e+18	https://twitter.com/ChinaCDCWeekly/status/1231793451106099200
2020-02-23 02:57:23	ChinaCDCWeekly		0	0	0	#ChinaNHC #ChinaCDC Daily Update Feb 23, 2020 #coronavirus #pneumonia #COVID19 #2019nCoV Confirmed cases: 648 new, 76,936 total. Suspected cases: 882 new, 4,148 total. Deaths: 97 new, 2,442 total. Recoveries: 2,230 new, 22,888 total. http://weekly.chinacdc.cn/news/TrackingtheEpidemic.htm#NHCFeb23 #Wuhan #SARSCoV2			#ChinaNHC #ChinaCDC #coronavirus #pneumonia #COVID19 #2019nCoV #Wuhan #SARSCoV2	1.23141e+18	https://twitter.com/ChinaCDCWeekly/status/1231412712912982017
2020-02-22 02:06:23	ChinaCDCWeekly		0	1	2	#ChinaNHC #ChinaCDC Daily Update Feb 22, 2020 #coronavirus #pneumonia #COVID19 #2019nCoV Confirmed cases: 397 new, 76,288 total. Suspected cases: 1,361 new, 5,365 total. Deaths: 109 new, 2,345 total. Recoveries: 2,393 new, 20,659 total. http://weekly.chinacdc.cn/news/TrackingtheEpidemic.htm#NHCFeb22 #Wuhan #SARSCoV2			#ChinaNHC #ChinaCDC #coronavirus #pneumonia #COVID19 #2019nCoV #Wuhan #SARSCoV2	1.23104e+18	https://twitter.com/ChinaCDCWeekly/status/1231037488803667968
2020-02-21 12:07:00	ChinaCDCWeekly		1	4	2	#ChinaNHC #ChinaCDC Daily Update Feb 21, 2020 #coronavirus #pneumonia #COVID19 #2019nCoV Confirmed cases: 889 new, 75,465 total. Suspected cases: 1,614 new, 5,206 total. Deaths: 118 new, 2,236 total. Recoveries: 2,109 new, 18,264 total. http://weekly.chinacdc.cn/news/TrackingtheEpidemic.htm#NHCFeb21 #Wuhan #SARSCoV2			#ChinaNHC #ChinaCDC #coronavirus #pneumonia #COVID19 #2019nCoV #Wuhan #SARSCoV2	1.23083e+18	https://twitter.com/ChinaCDCWeekly/status/1230826251885010944
2020-02-20 07:18:29	ChinaCDCWeekly		0	0	0	#ChinaNHC #ChinaCDC Daily Update Feb 20, 2020 #coronavirus #pneumonia #COVID19 #2019nCoV Confirmed cases: 394 new, 74,576 total. Suspected cases: 1,277 new, 4,922 total. Deaths: 114 new, 2,118 total. Recoveries: 1,779 new, 16,155 total. http://weekly.chinacdc.cn/news/TrackingtheEpidemic.htm#NHCFeb20 #Wuhan #SARSCoV2			#ChinaNHC #ChinaCDC #coronavirus #pneumonia #COVID19 #2019nCoV #Wuhan #SARSCoV2	1.23039e+18	https://twitter.com/ChinaCDCWeekly/status/1230391253327466497
2020-02-19 07:01:01	ChinaCDCWeekly		0	2	0	#ChinaNHC #ChinaCDC Daily Update Feb 19, 2020 #coronavirus #pneumonia #COVID19 #2019nCoV Confirmed cases: 1,749 new, 74,185 total. Suspected cases: 1,185 new, 5,248 total. Deaths: 136 new, 2,004 total. Recoveries: 1,824 new, 14,376 total. http://weekly.chinacdc.cn/news/TrackingtheEpidemic.htm#NHCFeb19 #Wuhan #SARSCoV2			#ChinaNHC #ChinaCDC #coronavirus #pneumonia #COVID19 #2019nCoV #Wuhan #SARSCoV2	1.23002e+18	https://twitter.com/ChinaCDCWeekly/status/1230024472754704385
2020-02-18 07:04:35	ChinaCDCWeekly		0	2	0	#ChinaNHC #ChinaCDC Daily Update Feb 18, 2020 #coronavirus #pneumonia #COVID19 #2019nCoV Confirmed cases: 1,886 new, 72,436 total. Suspected cases: 1,432 new, 6,242 total. Deaths: 98 new, 1,868 total. Recoveries: 1,701 new, 12,552 total. http://weekly.chinacdc.cn/news/TrackingtheEpidemic.htm#NHCFeb18 #Wuhan #SARSCoV2			#ChinaNHC #ChinaCDC #coronavirus #pneumonia #COVID19 #2019nCoV #Wuhan #SARSCoV2	1.22966e+18	https://twitter.com/ChinaCDCWeekly/status/1229662981476077568
2020-02-17 09:44:44	ChinaCDCWeekly		0	16	14	Epidemiological Characteristics of an Outbreak of 2019 Novel Coronavirus Diseases #COVID19 http://weekly.chinacdc.cn/en/article/id/e53946e2-c6c4-41e9-9a9b-fea8db1a8f51 72,314 patient records analyzed to yield demographic data, mortality, geo-temporal findings, an epidemiological curve, and more #ChinaCDC #2019nCoV #pneumonia #Wuhan			#COVID19 #ChinaCDC #2019nCoV #pneumonia #Wuhan	1.22934e+18	https://twitter.com/ChinaCDCWeekly/status/1229340896778305536
2020-02-17 04:05:55	ChinaCDCWeekly		0	1	0	#ChinaNHC #ChinaCDC Update Feb 17, 2020 #coronavirus #pneumonia #COVID19 #2019nCoV Confirmed cases: 2,048 new, 70,548 total. Suspected cases: 1,563 new, 7,264 total. Deaths: 105 new, 1,770 total. Recoveries: 1,425 new, 10,844 total. http://weekly.chinacdc.cn/news/TrackingtheEpidemic.htm#NHCFeb17 #Wuhan #SARSCoV2			#ChinaNHC #ChinaCDC #coronavirus #pneumonia #COVID19 #2019nCoV #Wuhan #SARSCoV2	1.22926e+18	https://twitter.com/ChinaCDCWeekly/status/1229255631531659264
2020-02-15 02:44:09	ChinaCDCWeekly		0	1	1	#ChinaNHC Update Feb 15, 2020 #coronavirus #pneumonia #COVID19 #SARSCoV2 #2019ncov Confirmed cases: 2,641 new, 66,492 total. Suspected cases: 2,277 new, 8,969 total. Deaths: 143 new, 1,523 total. Recoveries: 1,373 new, 8,096 total http://weekly.chinacdc.cn/news/TrackingtheEpidemic.htm#NHCFeb15 #Wuhan #ChinaCDC #China			#ChinaNHC #coronavirus #pneumonia #COVID19 #SARSCoV2 #2019ncov #Wuhan #ChinaCDC #China	1.22851e+18	https://twitter.com/ChinaCDCWeekly/status/1228510278704193536
2020-02-14 14:32:42	ChinaCDCWeekly		0	1	0	#ChinaNHC Update Feb 14, 2020 #coronavirus #pneumonia #COVID19 #SARSCoV2 Confirmed cases: 5,090 new, 63,851 total. Suspected cases: 2,450 new, 10,109 total. Deaths: 121 new, 1,380 total. Recoveries: 1,081 new, 6,723 total. http://weekly.chinacdc.cn/news/TrackingtheEpidemic.htm#NHCFeb14 #Wuhan #ChinaCDC #China			#ChinaNHC #coronavirus #pneumonia #COVID19 #SARSCoV2 #Wuhan #ChinaCDC #China	1.22833e+18	https://twitter.com/ChinaCDCWeekly/status/1228326201246093312
2020-02-13 11:01:10	ChinaCDCWeekly		0	0	0	This one day spike is mostly due to Hubei Province expanding to include clinical confirmations in their totals to better accept and accommodate patients. Other provincial-level administrative divisions (PLADs) still rely on laboratory confirmation. #COVID19 #SARSCoV2			#COVID19 #SARSCoV2	1.22791e+18	https://twitter.com/ChinaCDCWeekly/status/1227910580528283648
2020-02-13 10:58:00	ChinaCDCWeekly		1	1	2	#ChinaNHC Update Feb 13, 2020 #coronavirus #pneumonia #COVID19 #SARSCoV2 Confirmed cases: 15,152 new, 59,804 total. Suspected cases: 2,807 new, 13,435 total. Deaths: 254 new, 1,367 total. Recoveries: 1,171 new, 5,911 total. http://weekly.chinacdc.cn/news/TrackingtheEpidemic.htm#NHCFeb13 #Wuhan #ChinaCDC #China			#ChinaNHC #coronavirus #pneumonia #COVID19 #SARSCoV2 #Wuhan #ChinaCDC #China	1.22791e+18	https://twitter.com/ChinaCDCWeekly/status/1227909783023276032
2020-02-12 10:23:49	ChinaCDCWeekly		0	0	0	#China National Health Commission Feb 12, 2020 #coronavirus #pneumonia #2019nCoV Confirmed cases: 2,015 new, 44,653 total. Suspected cases: 3,342 new, 16,067 total. Deaths: 97 new, 1,113 total. Recoveries: 744 new, 4,740 total. http://weekly.chinacdc.cn/news/TrackingtheEpidemic.htm#NHCFeb12 #Wuhan #ChinaCDC			#China #coronavirus #pneumonia #2019nCoV #Wuhan #ChinaCDC	1.22754e+18	https://twitter.com/ChinaCDCWeekly/status/1227538792275304449
2020-02-11 05:25:12	ChinaCDCWeekly		0	1	0	#China National Health Commission Feb 11, 2020 #coronavirus #pneumonia #2019nCoV Confirmed cases: 2,478 new, 42,638 total. Suspected cases: 3,536 new, 21,675 total. Deaths: 108 new, 1,016 total. Recoveries: 716 new, 3,996 total. http://weekly.chinacdc.cn/news/TrackingtheEpidemic.htm#NHCFeb11 #Wuhan #ChinaCDC			#China #coronavirus #pneumonia #2019nCoV #Wuhan #ChinaCDC	1.2271e+18	https://twitter.com/ChinaCDCWeekly/status/1227101254129573888
2020-02-10 03:46:29	ChinaCDCWeekly		0	0	0	#China National Health Commission Feb 10, 2020 #coronavirus #pneumonia #2019nCoV Confirmed cases: 3,062 new, 40,171 total. Suspected cases: 4,008 new, 23,589 total. Deaths: 97 new, 908 total. Recoveries: 632 new, 3,281 total. http://weekly.chinacdc.cn/news/TrackingtheEpidemic.htm#NHCFeb10 #Wuhan #ChinaCDC			#China #coronavirus #pneumonia #2019nCoV #Wuhan #ChinaCDC	1.22671e+18	https://twitter.com/ChinaCDCWeekly/status/1226714026266091521
2020-02-09 08:58:34	ChinaCDCWeekly		0	0	1	#China National Health Commission Feb 9, 2020 #coronavirus #pneumonia #2019nCoV Confirmed cases: 2,656 new, 37,198 total. Suspected cases: 3,916 new, 28,942 total. Deaths: 89 new, 811 total. Recoveries: 600 new, 2,649 total. http://weekly.chinacdc.cn/news/TrackingtheEpidemic.htm#NHCFeb09 #Wuhan #ChinaCDC			#China #coronavirus #pneumonia #2019nCoV #Wuhan #ChinaCDC	1.22643e+18	https://twitter.com/ChinaCDCWeekly/status/1226430176239603712
2020-02-08 10:19:37	ChinaCDCWeekly		0	0	0	#China National Health Commission Feb 8, 2020 #coronavirus #pneumonia #2019nCoV Confirmed cases: 3,399 new, 34,546 total. Suspected cases: 4,214 new, 27,657 total. Deaths: 86 new, 722 total. Recoveries: 510 new, 2,050 total. http://weekly.chinacdc.cn/news/TrackingtheEpidemic.htm#NHCFeb08 #Wuhan #ChinaCDC			#China #coronavirus #pneumonia #2019nCoV #Wuhan #ChinaCDC	1.22609e+18	https://twitter.com/ChinaCDCWeekly/status/1226088184037003265
2020-02-07 13:44:32	ChinaCDCWeekly		0	0	0	#China National Health Commission Feb 7, 2020 #coronavirus #pneumonia #2019nCoV Confirmed cases: 3,143 new, 31,161 total. Suspected cases: 4,833 new, 26,359 total. Deaths: 73 new, 636 total. Recoveries: 387 new, 1,540 total. http://weekly.chinacdc.cn/news/TrackingtheEpidemic.htm#NHCFeb07 #Wuhan #ChinaCDC			#China #coronavirus #pneumonia #2019nCoV #Wuhan #ChinaCDC	1.22578e+18	https://twitter.com/ChinaCDCWeekly/status/1225777365231366145
2020-02-06 07:16:46	ChinaCDCWeekly		1	0	0	#China National Health Commission Feb 6, 2020 #coronavirus #pneumonia #2019nCoV Confirmed cases: 3,694 new, 28,018 total. Suspected cases: 5,328 new, 24,702 total. Deaths: 73 new, 563 total. Recoveries: 261 new, 1,153 total. http://weekly.chinacdc.cn/news/TrackingtheEpidemic.htm#NHCFeb06 #Wuhan #ChinaCDC			#China #coronavirus #pneumonia #2019nCoV #Wuhan #ChinaCDC	1.22532e+18	https://twitter.com/ChinaCDCWeekly/status/1225317391292256257
2020-02-05 04:16:52	ChinaCDCWeekly		0	5	2	#China National Health Commission Feb 5, 2020 #coronavirus #pneumonia #2019nCoV Confirmed cases: 3,887 new, 24,324 total. Suspected cases: 3,971 new, 23,260 total. Deaths: 65 new, 490 total. Recoveries: 262 new, 892 total. http://weekly.chinacdc.cn/news/TrackingtheEpidemic.htm#NHCFeb05 #Wuhan #ChinaCDC			#China #coronavirus #pneumonia #2019nCoV #Wuhan #ChinaCDC	1.22491e+18	https://twitter.com/ChinaCDCWeekly/status/1224909733158506496
2020-02-04 03:52:26	ChinaCDCWeekly		0	1	3	#China National Health Commission Feb 4, 2020 #coronavirus #pneumonia #2019nCoV Confirmed cases: 3,235 new, 20,438 total. Suspected cases: 5,072 new, 23,214 total. Deaths: 64 new, 425 total. Recoveries: 157 new, 632 total. http://weekly.chinacdc.cn/news/TrackingtheEpidemic.htm#NHCFeb04 #Wuhan #ChinaCDC			#China #coronavirus #pneumonia #2019nCoV #Wuhan #ChinaCDC	1.22454e+18	https://twitter.com/ChinaCDCWeekly/status/1224541197420511233
2020-02-03 04:30:25	ChinaCDCWeekly		0	0	2	#China National Health Commission Feb 3, 2020 #coronavirus #pneumonia #NCIP Confirmed cases: 2,829 new, 17,205 total. Suspected cases: 5,173 new, 21,558 total. Deaths: 57 new, 361 total. Recoveries: 147 new, 475 total. http://weekly.chinacdc.cn/news/TrackingtheEpidemic.htm#NHCFeb03 #2019nCoV #Wuhan #ChinaCDC			#China #coronavirus #pneumonia #NCIP #2019nCoV #Wuhan #ChinaCDC	1.22419e+18	https://twitter.com/ChinaCDCWeekly/status/1224188364594630657
2020-02-02 10:02:50	ChinaCDCWeekly		0	0	1	#ChinaCDC #2019nCoV Epidemic &amp; Risk Update Incubation period likely 3-7 days Transmission during incubation unlikely Likely transmission routes: respiratory droplets and close contact Basic reproduction number between 2-3 #Wuhan #China #coronavirus http://weekly.chinacdc.cn/en/article/id/24bdcf95-add0-49f0-8ae5-50abff657593			#ChinaCDC #2019nCoV #Wuhan #China #coronavirus	1.22391e+18	https://twitter.com/ChinaCDCWeekly/status/1223909635108720640
2020-02-02 09:40:19	ChinaCDCWeekly		0	2	0	#China National Health Commission Feb 2, 2020 #coronavirus #pneumonia #NCIP Confirmed cases: 2,590 new, 14,380 total. Suspected cases: 4,562 new, 19,544 total. Deaths: 45 new, 304 total. Recoveries: 85 new, 328 total. http://weekly.chinacdc.cn/news/TrackingtheEpidemic.htm#NHCFeb02 #2019nCoV #Wuhan #ChinaCDC			#China #coronavirus #pneumonia #NCIP #2019nCoV #Wuhan #ChinaCDC	1.2239e+18	https://twitter.com/ChinaCDCWeekly/status/1223903966162898944
2020-02-01 03:58:38	ChinaCDCWeekly		0	2	2	#China National Health Commission Feb 1, 2020 #coronavirus #pneumonia #NCIP Confirmed cases: 2,102 new, 11,791 total. Suspected cases: 5,019 new, 17,988 total. Deaths: 46 new, 259 total. Recoveries: 72 new, 243 total. http://weekly.chinacdc.cn/news/TrackingtheEpidemic.htm#NHCFeb01 #2019nCoV #Wuhan #ChinaCDC			#China #coronavirus #pneumonia #NCIP #2019nCoV #Wuhan #ChinaCDC	1.22346e+18	https://twitter.com/ChinaCDCWeekly/status/1223455592196362240
2020-01-31 02:05:58	ChinaCDCWeekly	michaelsname	1	0	1	Just a reminder that clinical diagnosis and confirmation are extremely difficult and time consuming, especially when resources are being pushed to their limits. Most health workers and researchers have worked through their holiday without break, and the numbers are what we have.				1.22306e+18	https://twitter.com/ChinaCDCWeekly/status/1223064851821387777
2020-01-31 01:38:51	ChinaCDCWeekly		1	2	2	#China National Health Commission Jan 31, 2020 #coronavirus #pneumonia #NCIP Confirmed cases: 1,982 new, 9,692 total. Suspected cases: 4,812 new, 15,238 total. Deaths: 43 new, 213 total. Recoveries: 47 new, 171 total. http://weekly.chinacdc.cn/news/TrackingtheEpidemic.htm#NHCJan31 #2019nCoV #Wuhan #ChinaCDC			#China #coronavirus #pneumonia #NCIP #2019nCoV #Wuhan #ChinaCDC	1.22306e+18	https://twitter.com/ChinaCDCWeekly/status/1223058027307094016
2020-01-30 02:03:07	ChinaCDCWeekly		0	1	1	Short Notes from the Field: Description of the First Strain of #2019nCoV #NCIP including primers and criteria for detection and imaging of the virus. http://weekly.chinacdc.cn/en/article/id/e3a460f1-661b-4180-b562-ecd8e9502082 #coronavirus #pneumonia #Wuhan #China #ChinaCDC #2019nCoVpic			#2019nCoV #NCIP #coronavirus #pneumonia #Wuhan #China #ChinaCDC #2019nCoVpic	1.2227e+18	https://twitter.com/ChinaCDCWeekly/status/1222701745513435137
2020-01-30 01:53:18	ChinaCDCWeekly		0	4	4	#China National Health Commission Jan 30, 2020 #coronavirus #pneumonia #NCIP Confirmed cases: 1,737 new, 7,711 total. Suspected cases: 4,148 new, 12,167 total. Deaths: 38 new, 170 total. Recoveries: 21 new, 124 total. http://weekly.chinacdc.cn/news/TrackingtheEpidemic.htm#NHCJan30 #2019nCoV #Wuhan #ChinaCDC			#China #coronavirus #pneumonia #NCIP #2019nCoV #Wuhan #ChinaCDC	1.2227e+18	https://twitter.com/ChinaCDCWeekly/status/1222699276565827584
2020-01-29 05:35:16	ChinaCDCWeekly		0	5	2	#China National Health Commission Jan 29, 2020 #coronavirus #pneumonia #NCIP Confirmed cases: 1,459 new, 5,974 total. Suspected cases: 3,248 new, 9,239 total. Deaths: 26 new, 132 total. Recoveries: 43 new, 103 total. http://weekly.chinacdc.cn/news/TrackingtheEpidemic.htm#NHCJan29 #2019nCoV #Wuhan #ChinaCDC			#China #coronavirus #pneumonia #NCIP #2019nCoV #Wuhan #ChinaCDC	1.22239e+18	https://twitter.com/ChinaCDCWeekly/status/1222392745081233409
2020-01-28 03:40:13	ChinaCDCWeekly	JessLeeEsq	1	0	1	Recoveries refers to patients who have received treatment, have recovered, and have been discharged from designated hospitals				1.222e+18	https://twitter.com/ChinaCDCWeekly/status/1222001407785455616
2020-01-28 03:29:19	ChinaCDCWeekly		0	4	7	#China National Health Commission Jan 28, 2020 #coronavirus #pneumonia #NCIP Confirmed cases: 1,771 new, 4,515 total. Suspected cases: 2,077 new, 6,973 total. Deaths: 26 new, 106 total. Recoveries: 9 new, 60 total. http://weekly.chinacdc.cn/news/TrackingtheEpidemic.htm#NHCJan28 #2019nCoV #Wuhan #TrackingTheEpidemic			#China #coronavirus #pneumonia #NCIP #2019nCoV #Wuhan #TrackingTheEpidemic	1.222e+18	https://twitter.com/ChinaCDCWeekly/status/1221998663469129728
2020-01-27 02:37:57	ChinaCDCWeekly		0	1	2	Correction: Confirmed cases: 769 new, 2,744 total.				1.22162e+18	https://twitter.com/ChinaCDCWeekly/status/1221623346695045121
2020-01-27 02:00:58	ChinaCDCWeekly		1	3	6	#China National Health Commission Jan 27, 2020 #coronavirus #pneumonia #NCIP Confirmed cases: 759 new, 2,744 total. Suspected cases: 3,806 new, 5,794 total. Deaths: 24 new, 80 total. Recoveries: 2 new, 51 total. http://weekly.chinacdc.cn/news/TrackingtheEpidemic.htm#NHCJan27 #2019nCoV #Wuhan #TrackingTheEpidemic			#China #coronavirus #pneumonia #NCIP #2019nCoV #Wuhan #TrackingTheEpidemic	1.22161e+18	https://twitter.com/ChinaCDCWeekly/status/1221614039198924800
2020-01-26 03:55:28	ChinaCDCWeekly		0	3	2	#China National Health Commission Jan 26, 2020 #coronavirus #pneumonia #NCIP Confirmed cases: 688 new, 1,975 total. Suspected cases: 1,309 new, 2,684 total. Deaths: 15 new, 56 total. Recoveries: 11 new, 49 total. http://weekly.chinacdc.cn/news/TrackingtheEpidemic.htm#NHCJan26 #2019nCoV #Wuhan #TrackingTheEpidemic			#China #coronavirus #pneumonia #NCIP #2019nCoV #Wuhan #TrackingTheEpidemic	1.22128e+18	https://twitter.com/ChinaCDCWeekly/status/1221280468739313665
2020-01-25 05:31:31	ChinaCDCWeekly		0	0	1	#China National Health Commission #NHCUpdate Jan 25, 2020 #coronavirus #NCIP Confirmed cases: 444 new, 1,287 total. Suspected cases: 1,118 new, 1,965 total. Deaths: 16 new, 41 total. Recoveries: 3 new, 38 total. http://weekly.chinacdc.cn/news/TrackingtheEpidemic.htm#NHCJan25 #2019nCoV #Wuhan #TrackingTheEpidemic			#China #NHCUpdate #coronavirus #NCIP #2019nCoV #Wuhan #TrackingTheEpidemic	1.22094e+18	https://twitter.com/ChinaCDCWeekly/status/1220942249988460545
2020-01-24 01:50:32	ChinaCDCWeekly		0	3	1	#China National Health Commission #NHCUpdate Jan 24, 2020 #coronavirus #Pneumonia #NCIP Confirmed cases: 259 new, 830 total. Suspected cases: 680 new, 1,072 total. Deaths: 8 new, 25 total. Recoveries: 6 new. http://weekly.chinacdc.cn/news/TrackingtheEpidemic.htm#NHCJan24 #2019nCoV #Wuhan #TrackingTheEpidemic			#China #NHCUpdate #coronavirus #Pneumonia #NCIP #2019nCoV #Wuhan #TrackingTheEpidemic	1.22052e+18	https://twitter.com/ChinaCDCWeekly/status/1220524249640665088
2020-01-23 02:27:45	ChinaCDCWeekly		0	1	1	Jan 23, 2020 #NCIP https://twitter.com/ChinaCDCWeekly Confirmed cases: 131 new, 571 total. Suspected cases: 257 new, 393 total. Deaths: 8 new, 17 total. Details on deaths will be slowly translated and updated... http://weekly.chinacdc.cn/news/TrackingtheEpidemic.htm#NHCJan23			#NCIP	1.22017e+18	https://twitter.com/ChinaCDCWeekly/status/1220171231401533441
2020-01-23 02:19:27	ChinaCDCWeekly		0	0	0	#China National Health Commission #NHCUpdate Jan 23, 2020 #coronavirus #Pneumonia #NCIP Confirmed cases: 131 new, 571 total. Suspected cases: 257 new, 393 total. Deaths: 8 new, 17 total. Translation: http://weekly.chinacdc.cn/news/TrackingtheEpidemic.htm#NHCJan23 #2019nCoV #Wuhan #TrackingTheEpidemic			#China #NHCUpdate #coronavirus #Pneumonia #NCIP #2019nCoV #Wuhan #TrackingTheEpidemic	1.22017e+18	https://twitter.com/ChinaCDCWeekly/status/1220169141010616323
2020-01-22 11:57:02	ChinaCDCWeekly		0	1	1	#ChinaCDC #NCIP Epidemiological Update: Human-to-human transmission 51% of cases (Jan 19) had no contact with market 16 cases found in healthcare workers Transmission within communities likely http://weekly.chinacdc.cn/en/article/id/e3c63ca9-dedb-4fb6-9c1c-d057adb77b57 #China #Wuhan #2019nCoV #pneumonia #coronavirus			#ChinaCDC #NCIP #China #Wuhan #2019nCoV #pneumonia #coronavirus	1.21995e+18	https://twitter.com/ChinaCDCWeekly/status/1219952105181462528
2020-01-22 11:24:49	ChinaCDCWeekly		0	0	0	Updated link here: http://weekly.chinacdc.cn/news/TrackingtheEpidemic.htm#NHCJan21				1.21994e+18	https://twitter.com/ChinaCDCWeekly/status/1219943998741069825
2020-01-21 13:50:37	ChinaCDCWeekly		1	0	0	#China National Health Commission #NHCUpdate Jan 21, 2020 #coronavirus #Pneumonia #NCIP Confirmed cases: 77 new, 291 total Suspected cases: 27 new, 54 total Translation below: http://weekly.chinacdc.cn/news/TrackingtheEpidemic.htm#NHCJan212020 #2019nCoV #Wuhan #TrackingTheEpidemic			#China #NHCUpdate #coronavirus #Pneumonia #NCIP #2019nCoV #Wuhan #TrackingTheEpidemic	1.21962e+18	https://twitter.com/ChinaCDCWeekly/status/1219618304752357377
2020-01-21 11:10:58	ChinaCDCWeekly		0	0	2	#ChinaCDC reports 3 new strains of #2019nCoV, official working name #NCIP http://weekly.chinacdc.cn/en/article/id/a3907201-f64f-4154-a19e-4253b453d10c #Wuhan #China #Pneumonia #coronavirus			#ChinaCDC #2019nCoV #NCIP #Wuhan #China #Pneumonia #coronavirus	1.21958e+18	https://twitter.com/ChinaCDCWeekly/status/1219578127589920769
