# Supplementary material for: Emotion diffusion effect: Negative sentiment COVID-19 tweets of public organizations attract more responses from followers
Source: PLoS One. 2022 Mar 8;17(3):e0264794. doi: 10.1371/journal.pone.0264794 (PMC8903302; doi:10.1371/journal.pone.0264794)
Supplement: S1 File — (ZIP) [file pone.0264794.s001.zip › COVID-19_PlosOne/cdc_xlx/G9news_who.csv]

date	username	to	replies	retweets	favorites	text	geo	mentions	hashtags	id	permalink
2020-05-19 20:29:26	WHO		47	55	259	This health crisis has already put an immense burden on our economy and if you are not mindful and strategic it could create social disruptions. Let us all work together to avert social crises. - @PMBhutan Lotay Tshering #WHA73		@PMBhutan	#WHA73	1262842823742836736	https://twitter.com/WHO/status/1262842823742836736
2020-05-19 20:26:35	WHO		14	38	161	As we put all our resources and energy behind #COVID19, let us also remind ourselves not to compromise on the routine health services like non-communicable diseases, vaccination services - @PMBhutan Lotay Tshering #WHA73		@PMBhutan	#COVID19 #WHA73	1262842109226356737	https://twitter.com/WHO/status/1262842109226356737
2020-05-19 20:21:26	WHO		10	28	102	I would like to urge participants to discuss measures to ensure that more vulnerable countries continue to have access to diagnostic tools, PPE, drugs & a vaccine when it actually becomes available. - @PMBhutan Lotay Tshering #WHA73		@PMBhutan	#WHA73	1262840809390571525	https://twitter.com/WHO/status/1262840809390571525
2020-05-19 20:19:17	WHO		5	14	66	We have always emphasized the importance of free and quality health care for all and now His Majesty the King is personally spearheading the combat against #COVID19 in #Bhutan. - @PMBhutan Lotay Tshering at #WHA73		@PMBhutan	#COVID19 #Bhutan #WHA73	1262840271882108929	https://twitter.com/WHO/status/1262840271882108929
2020-05-19 20:16:53	WHO		4	17	59	The healthcare system of a nation determines that of an entire globe. This is where I see WHO taking a strong lead in redefining our efforts to global healthcare systems. - Prime Minister Lotay Tshering at #WHA73			#WHA73	1262839667688378373	https://twitter.com/WHO/status/1262839667688378373
2020-05-19 20:14:46	WHO		7	17	63	In times like this #COVID19 pandemic, we are once again asked to reflect on the efforts and importance we have placed on public healthcare systems, mainly the universal healthcare system for all. - Prime Minister Lotay Tshering at #WHA73			#COVID19 #WHA73	1262839134323986434	https://twitter.com/WHO/status/1262839134323986434
2020-05-19 20:12:58	WHO		5	19	78	For #Bhutan, we always believe that a nation can only grow on the strong foundation of a good healthcare system. For decades, our kings have always ensured free &amp; quality healthcare for all the Bhutanese. - Prime Minister Lotay Tshering at #WHA73			#Bhutan #WHA73	1262838679933984769	https://twitter.com/WHO/status/1262838679933984769
2020-05-19 20:11:29	WHO		6	19	83	We are living in extraordinary times. But as much as there are challenges, we are inspired by incredible stories of the kindness and bravery of health care workers across the globe. -#Bhutan Prime Minister Lotay Tshering at #WHA73			#Bhutan #WHA73	1262838307039465474	https://twitter.com/WHO/status/1262838307039465474
2020-05-19 19:43:49	WHO		23	69	179	This #COVID19 pandemic has also put us at a crossroads where leaders have to determine which road to take – the road to promote health, or the road to protect the economy. We have to do both. -#Paraguay President @MaritoAbdo at #WHA73		@MaritoAbdo	#COVID19 #Paraguay #WHA73	1262831345505632257	https://twitter.com/WHO/status/1262831345505632257
2020-05-19 19:41:17	WHO		28	69	215	All of us are equal. The #coronavirus certainly thinks we are all equal. It also taught us that all of us can do something to help others to find a solution to the problems we now face. -#Paraguay President @MaritoAbdo at #WHA73		@MaritoAbdo	#coronavirus #Paraguay #WHA73	1262830706230800384	https://twitter.com/WHO/status/1262830706230800384
2020-05-19 14:23:24	WHO		31	74	328	I would like to express my recognition, my gratitude, my admiration to the ordinary citizens of our countries, the emergencies services, the health workers and to all the unnamed people who helped others. -#Paraguay President @MaritoAbdo at #WHA73		@MaritoAbdo	#Paraguay #WHA73	1262750707549011968	https://twitter.com/WHO/status/1262750707549011968
2020-05-19 13:48:32	WHO		103	236	699	"Dark & difficult days may lie ahead. But guided by science, together we will overcome. Let hope be the antidote to fear. Let solidarity be the antidote to division. Let our shared humanity be the antidote to our shared threat. Now, more than ever"-@DrTedros #COVID19 #WHA73		@DrTedros	#COVID19 #WHA73	1262741934377844743	https://twitter.com/WHO/status/1262741934377844743
2020-05-19 13:47:57	WHO		51	71	292	"For everything #COVID19 has taken from us, it has also given us something: A reminder of what really matters; And the opportunity to forge a common future"-@DrTedros #WHA73		@DrTedros	#COVID19 #WHA73	1262741786386022404	https://twitter.com/WHO/status/1262741786386022404
2020-05-19 13:47:30	WHO		23	99	314	"We may speak different languages, but we share the same DNA. We may adhere to different faiths, but we share the same aspirations for a peaceful and harmonious world; We may have different cultures and traditions, but we share the same planet"-@DrTedros #COVID19 #WHA73		@DrTedros	#COVID19 #WHA73	1262741675253760000	https://twitter.com/WHO/status/1262741675253760000
2020-05-19 13:47:00	WHO		24	59	212	"But #COVID19 has also reminded us that for all our differences, we are one human race, and we are stronger together"-@DrTedros #WHA73		@DrTedros	#COVID19 #WHA73	1262741547193262080	https://twitter.com/WHO/status/1262741547193262080
2020-05-19 13:46:53	WHO		15	54	175	"#COVID19 has robbed us of people we love; It’s robbed us of lives and livelihoods; It’s shaken the foundations of our world; It threatens to tear at the fabric of international cooperation"-@DrTedros #WHA73		@DrTedros	#COVID19 #WHA73	1262741517396934660	https://twitter.com/WHO/status/1262741517396934660
2020-05-19 13:42:00	WHO		12	38	196	"We’ll continue supporting countries to build resilient health systems, based on primary health care, to progress towards our shared goal of universal health coverage"-@DrTedros #HealthForAll #WHA73		@DrTedros	#HealthForAll #WHA73	1262740290915299328	https://twitter.com/WHO/status/1262740290915299328
2020-05-19 13:41:45	WHO		8	32	148	"We’ll continue to work day and night to support the most vulnerable countries and populations; We’ll continue supporting countries to achieve the “triple billion” targets and the @GlobalGoalsUN"-@DrTedros #WHA73		@GlobalGoalsUN @DrTedros	#WHA73	1262740227736494082	https://twitter.com/WHO/status/1262740227736494082
2020-05-19 13:41:26	WHO		6	34	118	"We’ll continue working with countries & partners to ensure equitable access to the tools to prevent, detect & treat #COVID19; We’ll continue supporting countries to prepare &amp; respond; We’ll continue working with countries to sustain essential health services"-@DrTedros #WHA73		@DrTedros	#COVID19 #WHA73	1262740149621846022	https://twitter.com/WHO/status/1262740149621846022
2020-05-19 13:41:05	WHO		5	25	120	"We’ll continue bringing together leading experts from around the to develop technical advice, based on the best science; We’ll continue driving research and development to develop evidence about vaccines, diagnostics and therapeutics"-@DrTedros #COVID19 #WHA73		@DrTedros	#COVID19 #WHA73	1262740057875611648	https://twitter.com/WHO/status/1262740057875611648
2020-05-19 13:40:43	WHO		7	26	126	"We’ll continue to keep the informed and give people and communities the information they need to keep themselves and each other safe; We’ll continue shipping diagnostics, personal protective equipment and other medical supplies all over the world"-@DrTedros #COVID19 #WHA73		@DrTedros	#COVID19 #WHA73	1262739965680562177	https://twitter.com/WHO/status/1262739965680562177
2020-05-19 13:40:24	WHO		9	29	120	"We will continue providing strategic leadership to coordinate the global #COVID19 response; We’ll continue providing the with epidemiological information and analysis"-@DrTedros #WHA73		@DrTedros	#COVID19 #WHA73	1262739888006295556	https://twitter.com/WHO/status/1262739888006295556
2020-05-19 13:39:42	WHO		9	44	145	"WHO’s focus now is fighting the #COVID19 pandemic with every tool at our disposal. Our focus is on saving lives"-@DrTedros #WHA73		@DrTedros	#COVID19 #WHA73	1262739711665160192	https://twitter.com/WHO/status/1262739711665160192
2020-05-19 13:38:21	WHO	WHO	33	74	195	"I will initiate an evaluation at the earliest appropriate moment. We welcome any initiative to strengthen global health security & to strengthen WHO. WHO remains fully committed to transparency, accountability & continuous improvement"-@DrTedros #WHA73		@DrTedros	#WHA73	1262739370013908993	https://twitter.com/WHO/status/1262739370013908993
2020-05-19 13:37:53	WHO		18	126	288	"I thank Member States for adopting the #COVID19 resolution, which calls for an independent and comprehensive evaluation of the international response – including, but not limited to, WHO’s performance"-@DrTedros #WHA73		@DrTedros	#COVID19 #WHA73	1262739253915598848	https://twitter.com/WHO/status/1262739253915598848
2020-05-19 13:37:42	WHO		9	21	122	"I offer my deep thanks to the many Member States who have expressed their support & solidarity you have demonstrated at #WHA73 &amp; throughout the pandemic. I’ve been impressed and inspired by the commitment of so many countries to fighting the virus and saving lives"-@DrTedros		@DrTedros	#WHA73	1262739207249780738	https://twitter.com/WHO/status/1262739207249780738
2020-05-19 13:18:39	WHO		14	47	180	Protecting health is a fundamental right for all & working together with all govts will make the difference. I call on WHO & all Member States to face this #COVID19 with a better sense of intl cooperation -#Colombia President @IvanDuque at #WHA73		@IvanDuque	#COVID19 #Colombia #WHA73	1262734414527807488	https://twitter.com/WHO/status/1262734414527807488
2020-05-19 12:59:39	WHO		17	45	167	I believe that WHO is called on to ensure that all of us make efforts so we don’t think as individuals but as a major collective: to develop a vaccine, find treatments, work aligned with science. -#Colombia President @IvanDuque at #WHA73		@IvanDuque	#Colombia #WHA73	1262729633180639242	https://twitter.com/WHO/status/1262729633180639242
2020-05-19 12:57:55	WHO		14	27	106	If we are sufficiently disciplined, work together sufficiently joined, we will be able to face this with success. That is what we tried to do in #Colombia. We have taken difficult, drastic decisions. This has helped us. - President @IvanDuque at #WHA73		@IvanDuque	#Colombia #WHA73	1262729198487158784	https://twitter.com/WHO/status/1262729198487158784
2020-05-19 12:44:54	WHO		29	34	141	We know that this #COVID19 pandemic brings serious social-economic effects because to face up to its exponential growth, we had to take draconian measures. -#Colombia President @IvanDuque at #WHA73		@IvanDuque	#COVID19 #Colombia #WHA73	1262725922731499520	https://twitter.com/WHO/status/1262725922731499520
2020-05-19 12:25:18	WHO		20	48	139	The main functions of WHO Executive Board are to implement the decisions and policies of the World Health Assembly, and advise and generally to facilitate its work. More on WHO Executive Board: https://bit.ly/WHOEB147 #EB147			#EB147	1262720989848371206	https://twitter.com/WHO/status/1262720989848371206
2020-05-19 12:23:45	WHO		416	517	1694	Closing of the virtual #WHA73 with @DrTedros. #COVID19		@DrTedros	#WHA73 #COVID19	1262720598330863618	https://twitter.com/WHO/status/1262720598330863618
2020-05-19 12:23:28	WHO		11	34	124	The WHO Executive Board #EB147 will meet this Friday, 22 May 2020. Agenda: https://bit.ly/2LFPxIj More on WHO Executive Board: https://bit.ly/WHOEB147			#EB147	1262720528894304258	https://twitter.com/WHO/status/1262720528894304258
2020-05-19 11:43:55	WHO		28	27	77	QUIZ: This year, how many WHO member states will join the World Health Assembly #WHA73? https://bit.ly/WHA-73			#WHA73	1262710575970336769	https://twitter.com/WHO/status/1262710575970336769
2020-05-19 11:43:55	WHO		11	30	79	QUIZ: In what year did the World Health Assembly initiate the smallpox eradication programme? https://bit.ly/WHA-73 #WHA73			#WHA73	1262710573663498245	https://twitter.com/WHO/status/1262710573663498245
2020-05-19 11:43:54	WHO		4	15	23	QUIZ: Into how many languages will meetings during the #WHA73 be interpreted? https://bit.ly/WHA-73			#WHA73	1262710571318870016	https://twitter.com/WHO/status/1262710571318870016
2020-05-19 11:43:54	WHO		5	16	37	QUIZ: In 1958 and 1967, 2 World Health Assemblies were held outside Geneva Where did they take place? https://bit.ly/WHA-73 #WHA73			#WHA73	1262710568789725185	https://twitter.com/WHO/status/1262710568789725185
2020-05-19 11:43:53	WHO		110	76	367	QUIZ: Do you know when the first World Health Assembly was held? https://bit.ly/WHA-73 #WHA73			#WHA73	1262710565572673538	https://twitter.com/WHO/status/1262710565572673538
2020-05-19 10:55:50	WHO		74	384	889	Botswana Colombia Ghana Guinea Bissau India Madagascar Oman Republic of Korea Russian Federation United Kingdom have been elected by #WHA73 as new members of the WHO Executive Board https://bit.ly/WHO-EB			#WHA73	1262698472228208641	https://twitter.com/WHO/status/1262698472228208641
2020-05-19 10:21:13	WHO		164	408	1080	Live from the virtual #WHA73. #COVID19			#WHA73 #COVID19	1262689760541159425	https://twitter.com/WHO/status/1262689760541159425
2020-05-19 09:12:54	WHO		8	32	99	Catch up with what happened yesterday - Day 1 of #WHA73! Recap https://bit.ly/WHA73Journal2			#WHA73	1262672567393046528	https://twitter.com/WHO/status/1262672567393046528
2020-05-19 07:59:47	WHO		46	91	341	It's Day 2 #WHA73! Watch LIVE here from 12h00 CEST today. More https://bit.ly/WHA-73			#WHA73	1262654169250398208	https://twitter.com/WHO/status/1262654169250398208
2020-05-18 22:28:16	WHO		45	51	169	The #coronavirus has demonstrated the essential value of #HealthForAll and this is where we need full solidarity. -#SouthAfrica President @CyrilRamaphosa at the #WHA73		@CyrilRamaphosa	#coronavirus #HealthForAll #SouthAfrica #WHA73	1262510341830971392	https://twitter.com/WHO/status/1262510341830971392
2020-05-18 22:26:54	WHO		11	34	138	We fully support the initiative by WHO with other govts in assisting developing countries. #SouthAfrica is participating in several research initiatives. We must ensure equitable access to medical equipment &amp; techs in all respects. - @CyrilRamaphosa		@CyrilRamaphosa	#SouthAfrica	1262509997965086723	https://twitter.com/WHO/status/1262509997965086723
2020-05-18 22:14:20	WHO		19	33	130	Africa affirms its full support for WHO, which has been key in guiding the intl response to the #COVID19 pandemic. WHO has been instrumental in providing guidance &amp; support to African governments. -#SouthAfrica President @CyrilRamaphosa at the #WHA73		@CyrilRamaphosa	#COVID19 #SouthAfrica #WHA73	1262506837359972352	https://twitter.com/WHO/status/1262506837359972352
2020-05-18 21:37:19	WHO		36	104	231	Need to accept the reality that this #coronavirus will be with us for some time. The social distancing hygiene &amp; other protocols recommended by WHO must become part of our everyday life. -#SouthAfrica President @CyrilRamaphosa at the #WHA73		@CyrilRamaphosa	#coronavirus #SouthAfrica #WHA73	1262497518656598016	https://twitter.com/WHO/status/1262497518656598016
2020-05-18 21:35:18	WHO		86	98	298	Who is WHO? The World Health Organization (WHO) is the @UN's specialized agency for health, governed by 194 Member States. It provides science-based recommendations to protect people's health everywhere #WHA73 #WHOImpact		@UN	#WHA73 #WHOImpact	1262497012227899396	https://twitter.com/WHO/status/1262497012227899396
2020-05-18 21:29:16	WHO		38	79	218	The #COVID19 pandemic has highlighted the dangerous &amp; growing inequalities that exists between countries and within them. -#SouthAfrica President @CyrilRamaphosa at the #WHA73		@CyrilRamaphosa	#COVID19 #SouthAfrica #WHA73	1262495494376435712	https://twitter.com/WHO/status/1262495494376435712
2020-05-18 21:27:50	WHO		25	56	165	Appreciation to @DrTedros &amp; WHO for the appointment of Andrew Witty &amp; @NOIweala for the access to #COVID19 tools accelerator - to ensure a framework for equitable access to tests, therapeutics &amp; a vaccine if ever there's one. - PM, @miaamormottley #WHA73		@DrTedros @NOIweala @miaamormottley	#COVID19 #WHA73	1262495134417117187	https://twitter.com/WHO/status/1262495134417117187
2020-05-18 21:26:27	WHO		16	42	101	#COVID19 has brought many of us closer than we have ever been with each other. It has equally cast the brighter light on the inequities in our society. It has also allowed the earth to breathe yet again. -#Barbados Prime Minister, @miaamormottley #WHA73		@miaamormottley	#COVID19 #Barbados #WHA73	1262494786109485059	https://twitter.com/WHO/status/1262494786109485059
2020-05-18 21:24:03	WHO		7	27	76	#Barbados investment in &amp; preparedness of public health officials over the decades has permitted us to do the type of public health surveillance to detect cases, trace &amp; quarantine contacts, isolate &amp; treat the ill. - PM, @miaamormottley #WHA73		@miaamormottley	#Barbados #WHA73	1262494179936145409	https://twitter.com/WHO/status/1262494179936145409
2020-05-18 21:18:28	WHO		17	54	182	Health is such a precious commodity. Healthy people can learn, work & support themselves & their families. When people are sick, they struggle & families & communities fall behind. WHO is committed to achieving better health for everyone, everywhere #WHA73			#WHA73	1262492776224227336	https://twitter.com/WHO/status/1262492776224227336
2020-05-18 21:05:05	WHO		12	39	83	Early on @CARICOMorg decided that we cannot fight the illness and that we had to delay the arrival of #COVID 19 into the region as far as possible. - #Barbados Prime Minister, @miaamormottley at the #WHA73		@CARICOMorg @miaamormottley	#COVID #Barbados #WHA73	1262489408709722114	https://twitter.com/WHO/status/1262489408709722114
2020-05-18 20:58:12	WHO		26	45	131	Now more than ever, the world needs @WHO. WHO is committed to building a healthier, safer, fairer world for everyone, everywhere. WHO Results Report 2018-2019 is out http://bit.ly/2yabnR1 #WHOImpact #WHA73		@WHO	#WHOImpact #WHA73	1262487677187821570	https://twitter.com/WHO/status/1262487677187821570
2020-05-18 20:48:52	WHO		19	42	111	#COVID19 threatens us all, whoever we are, wherever we live. Now more than ever, the needs WHO. To build a healthier world: FOR YOU, FOR EVERYONE! More: http://who.int #HealthForAll #WHA73			#COVID19 #HealthForAll #WHA73	1262485325445808130	https://twitter.com/WHO/status/1262485325445808130
2020-05-18 20:00:25	WHO		17	30	119	For live #WHA73 updates, follow @WHO. You can also check this event page curated by @Twitter		@WHO @Twitter	#WHA73	1262473134759981058	https://twitter.com/WHO/status/1262473134759981058
2020-05-18 19:46:18	WHO		26	49	148	The World Health Assembly #WHA73 starts today. Health leaders are convening virtually for the first time this year, due to #COVID19.			#WHA73 #COVID19	1262469582847184896	https://twitter.com/WHO/status/1262469582847184896
2020-05-18 19:43:28	WHO		179	275	663	Live from the virtual #WHA73. #COVID19			#WHA73 #COVID19	1262468869362348032	https://twitter.com/WHO/status/1262468869362348032
2020-05-18 19:16:02	WHO		75	239	691	We must, first of all, combat this #COVID19 pandemic. We need to put in place a solution that everyone can stand behind. I am convinced that we will be able to overcome this pandemic when we work together. -Chancellor of #Germany , Angela Merkel at #WHA63			#COVID19 #Germany #WHA63	1262461965739458562	https://twitter.com/WHO/status/1262461965739458562
2020-05-18 19:11:34	WHO		36	101	323	WHO is the legitimate world organization for the area of health, so we should continue to work to improve procedures within the WHO. We also need to also look at the financing to ensure it is sustainable. -Chancellor of #Germany , Angela Merkel at #WHA63			#Germany #WHA63	1262460838964867074	https://twitter.com/WHO/status/1262460838964867074
2020-05-18 19:06:28	WHO		23	102	412	It showed that virtually no country has been spared by this pandemic so no country can solve this problem alone. We must work together. -Chancellor of #Germany , Angela Merkel, #WHA73			#Germany #WHA73	1262459557504339977	https://twitter.com/WHO/status/1262459557504339977
2020-05-18 18:57:57	WHO		17	78	227	In the face of crisis human kind must choose solidarity & cooperation over the pursue of individual interest. The world must unite under the banner of mutual trust & inclusiveness in the face of deepening #COVID19 crisis. - @moonriver365 at #WHA73		@moonriver365	#COVID19 #WHA73	1262457412482711554	https://twitter.com/WHO/status/1262457412482711554
2020-05-18 18:55:25	WHO		7	59	170	This year, the Republic of #Korea is planning to provide humanitarian assistance worth US$100 million... To safeguard the health of all humanity, we will continue to work closely with the WHO. - President @moonriver365 at #WHA73		@moonriver365	#Korea #WHA73	1262456776705937409	https://twitter.com/WHO/status/1262456776705937409
2020-05-18 16:48:18	WHO		32	104	332	Such vaccines and treatments are public goods that must be distributed equitably to the whole world. The Republic of #Korea fully supports the efforts of the WHO to develop vaccines and treatments. - President @moonriver365 at #WHA73		@moonriver365	#Korea #WHA73	1262424787776872455	https://twitter.com/WHO/status/1262424787776872455
2020-05-18 16:45:02	WHO		107	263	688	Live from the virtual #WHA73			#WHA73	1262423962945904640	https://twitter.com/WHO/status/1262423962945904640
2020-05-18 16:07:11	WHO		25	120	411	My utmost respect and gratitude go to the medical and quarantine professionals in each country putting themselves at risk to protect the health and safety of humanity. -Republic of #Korea President @moonriver365 at #WHA73		@moonriver365	#Korea #WHA73	1262414439682314241	https://twitter.com/WHO/status/1262414439682314241
2020-05-18 15:19:38	WHO		83	199	564	Only if we join forces will we beat this #COVID19 pandemic. We need WHO for its irreplaceable coordinating role, scientific expertise, knowledge of the situation on the ground. We need a strong WHO &amp; the WHO is us: Member States. - @EmmanuelMacron #WHA73		@EmmanuelMacron	#COVID19 #WHA73	1262402473584664578	https://twitter.com/WHO/status/1262402473584664578
2020-05-18 15:01:34	WHO		20	85	259	Together with WHO, we achieved life expectancy, reduced child mortality, eradicated fatal diseases e.g. smallpox, waging against TB, malaria &amp; HIV, access to medical treatment, vaccination, strengthen health systems - @EmmanuelMacron #WHA73		@EmmanuelMacron	#WHA73	1262397927282094081	https://twitter.com/WHO/status/1262397927282094081
2020-05-18 14:57:21	WHO		17	75	209	The #COVID19 pandemic has of course turned our lives &amp; our societies upside down. It’s reminded us - if we needed such a reminder, of how valuable human health is, and how valuable those who work to protect it are. - President @EmmanuelMacron #WHA73		@EmmanuelMacron	#COVID19 #WHA73	1262396866387378179	https://twitter.com/WHO/status/1262396866387378179
2020-05-18 14:49:45	WHO		23	73	235	This is one of the most important assemblies in the history of the WHO. It must be a moment for unity, solidarity, clear thought & action in the face of what is an unprecedented global crisis affecting all of us -#France President @EmmanuelMacron #WHA73		@EmmanuelMacron	#France #WHA73	1262394954221002755	https://twitter.com/WHO/status/1262394954221002755
2020-05-18 14:47:42	WHO		129	111	349	#China will establish a cooperation mechanism to pair up with 30 African hospitals and accelerate the building of @AfricaCDC headquarters. - China President, Xi Jinping at #WHA73		@AfricaCDC	#China #WHA73	1262394435289190400	https://twitter.com/WHO/status/1262394435289190400
2020-05-18 13:57:16	WHO		141	129	403	#China will work with the @UN to set up a global humanitarian response depot &amp; hub in China, to ensure the operation of #COVID19 pandemic response supply chains - China President Xi Jinping at #WHA73		@UN	#China #COVID19 #WHA73	1262381745804017666	https://twitter.com/WHO/status/1262381745804017666
2020-05-18 13:53:53	WHO		235	304	757	#China will provide US$2 billion over 2 years to support #COVID19 response and economic + social development in affected countries, especially developing countries - China President, Xi Jinping at #WHA73			#China #COVID19 #WHA73	1262380894633054211	https://twitter.com/WHO/status/1262380894633054211
2020-05-18 13:49:55	WHO		10	43	189	I saw the courage & determination of WHO personnel working to end the #Ebola outbreak in #DRC. It is largely thanks to their efforts in very difficult &amp; dangerous conditions that new infections have been contained &amp; we are counting down to end the outbreak -@UN @antonioguterres		@UN @antonioguterres	#Ebola #DRC	1262379894987767809	https://twitter.com/WHO/status/1262379894987767809
2020-05-18 13:39:35	WHO		30	75	263	The WHO is irreplaceable - it needs immense resources particularly to provide support to developing countries which must be our greatest concern. We are strong as the weakest health systems. -@UN Secretary-General @antonioguterres at #WHA73		@UN @antonioguterres	#WHA73	1262377294284406790	https://twitter.com/WHO/status/1262377294284406790
2020-05-18 13:37:55	WHO		15	44	188	The entire @UN family stands with the thousands of our WHO colleagues, who are working around the world to support Member States in saving the lives and protecting the vulnerable. We thank you for your service. -@UN Secretary-General @antonioguterres at #WHA73		@UN @UN @antonioguterres	#WHA73	1262376875629907968	https://twitter.com/WHO/status/1262376875629907968
2020-05-18 13:30:00	WHO		15	74	201	From nurses, doctors & midwives to technicians & administrators, millions of healthcare workers are putting themselves in harm's way every day to protect us. We owe them our deepest appreciation and solidarity. - @UN Secretary-General @antonioguterres at #WHA73		@UN @antonioguterres	#WHA73	1262374884170227713	https://twitter.com/WHO/status/1262374884170227713
2020-05-18 13:06:10	WHO		18	73	168	#COVID19 must be a wake up call - @UN Secretary-General @antonioguterres at #WHA73		@UN @antonioguterres	#COVID19 #WHA73	1262368886470647809	https://twitter.com/WHO/status/1262368886470647809
2020-05-18 13:00:35	WHO		22	103	262	The fragility exposed by the #coronavirus is not limited to our health systems. It affects all areas of our world and our institutions - @UN Secretary-General @antonioguterres at #WHA73		@UN @antonioguterres	#coronavirus #WHA73	1262367478874877954	https://twitter.com/WHO/status/1262367478874877954
2020-05-18 12:57:43	WHO		14	66	188	#Switzerland is working to set up a coalition of countries, each of which will represent a region of the world. The purpose of this is to guarantee global, universal health security, with the WHO at the core of that - President @s_sommaruga at #WHA73		@s_sommaruga	#Switzerland #WHA73	1262366757005807623	https://twitter.com/WHO/status/1262366757005807623
2020-05-18 12:55:28	WHO		9	60	189	#Switzerland assured its full and total support to the WHO, based on support for multilateralism, solidarity &amp; intl cooperation. - President @s_sommaruga at #WHA73		@s_sommaruga	#Switzerland #WHA73	1262366190141419522	https://twitter.com/WHO/status/1262366190141419522
2020-05-18 12:27:35	WHO		92	381	639	The #WHA73 have elected the 5 Vice-Presidents of the 73rd World Health Assembly: China Congo San Marino Sudan Thailand			#WHA73	1262359175134425090	https://twitter.com/WHO/status/1262359175134425090
2020-05-18 12:26:53	WHO		9	96	190	The #WHA73 have elected Ms Keva Bain, Permanent Representative of the #Bahamas to the UN in Geneva as the President of the 73rd World Health Assembly.			#WHA73 #Bahamas	1262359001020456963	https://twitter.com/WHO/status/1262359001020456963
2020-05-18 12:17:56	WHO		40	121	205	The full opening remarks by @DrTedros at the virtual #WHA73		@DrTedros	#WHA73	1262356744870809601	https://twitter.com/WHO/status/1262356744870809601
2020-05-18 11:58:18	WHO		82	62	251	Here are few photos of @DrTedros delivering opening remarks at the virtual #WHA73		@DrTedros	#WHA73	1262351805188620288	https://twitter.com/WHO/status/1262351805188620288
2020-05-18 11:52:45	WHO		93	205	436	"Now more than ever, we need a healthier world. Now more than ever, we need a safer world. Now more than ever, we need a fairer world. And now more than ever, we need a stronger WHO. There is no other way forward but together"-@DrTedros #WHA73		@DrTedros	#WHA73	1262350407919120384	https://twitter.com/WHO/status/1262350407919120384
2020-05-18 11:52:07	WHO		21	60	145	"The #COVID19 pandemic is asking us two fundamental questions: What sort of world do we want? And what sort of WHO do we want? The answer to the first question will determine the answer to the second"-@DrTedros #WHA73		@DrTedros	#COVID19 #WHA73	1262350247994556417	https://twitter.com/WHO/status/1262350247994556417
2020-05-18 11:51:52	WHO		8	40	98	"The #COVID19 pandemic has tested, strengthened and strained the bonds of fellowship between nations. But it has not broken them"-@DrTedros #WHA73		@DrTedros	#COVID19 #WHA73	1262350185709162496	https://twitter.com/WHO/status/1262350185709162496
2020-05-18 11:51:41	WHO		8	43	86	The #COVID19 pandemic is posing a similar threat – not just to human health, but to the human spirit. We have a long road ahead in our struggle against this virus"-@DrTedros #WHA73		@DrTedros	#COVID19 #WHA73	1262350141761224704	https://twitter.com/WHO/status/1262350141761224704
2020-05-18 11:51:29	WHO		15	97	153	"40 years ago, the nations of the world came together under the banner of WHO to rid the world of #smallpox. They showed that when solidarity triumphs over ideology, anything is possible"-@DrTedros #WHA73		@DrTedros	#smallpox #WHA73	1262350089252675584	https://twitter.com/WHO/status/1262350089252675584
2020-05-18 11:50:55	WHO		11	89	126	"More than ever, #COVID19 illustrates why investing in health must be at the centre of development. Health is not a reward for development; it’s a prerequisite. Health is not a cost; it’s an investment. Health is a pathway to security, prosperity and peace"-@DrTedros #WHA73		@DrTedros	#COVID19 #WHA73	1262349948919648257	https://twitter.com/WHO/status/1262349948919648257
2020-05-18 11:50:01	WHO		9	83	135	"#COVID19 is not just a global health emergency, it’s a vivid demonstration of the fact that there is no health security without resilient health systems, or without addressing the social, economic, commercial and environmental determinants of health"-@DrTedros #WHA73		@DrTedros	#COVID19 #WHA73	1262349719864565761	https://twitter.com/WHO/status/1262349719864565761
2020-05-18 11:47:26	WHO		10	42	101	"However, much work remains to be done. Even before #COVID19, the world was off track for the @GlobalGoalsUN. The pandemic threatens to set us back even further. It exploits and exacerbates existing gaps in gender equality, poverty, hunger and more"-@DrTedros #WHA73		@GlobalGoalsUN @DrTedros	#COVID19 #WHA73	1262349069353127936	https://twitter.com/WHO/status/1262349069353127936
2020-05-18 11:47:05	WHO		5	48	108	"In the coming year, we will launch the WHO Academy to provide training for millions more #healthworkers around the . The WHO Foundation will be launched, to broaden WHO's donor base. I am proud of the #WHOImpact made in these &amp; many other areas"-@DrTedros #WHA73		@DrTedros	#healthworkers #WHOImpact #WHA73	1262348984313614337	https://twitter.com/WHO/status/1262348984313614337
2020-05-18 11:46:35	WHO		7	33	63	"We’ve expanded access to prevention, testing and treatment for HIV, tuberculosis, malaria, hepatitis C, hypertension, diabetes, cancer and more. To keep the safe, WHO has investigated, when necessary, &amp; responded to more than 900 events in 141 countries"-@DrTedros #WHOImpact		@DrTedros	#WHOImpact	1262348857796694023	https://twitter.com/WHO/status/1262348857796694023
2020-05-18 11:45:49	WHO	WHO	6	37	71	"On universal health coverage, the world came together last year to endorse the political declaration on UHC – an unprecedented commitment to the ideal of #HealthForAll"-@DrTedros #WHOImpact #WHA73		@DrTedros	#HealthForAll #WHOImpact #WHA73	1262348664447676416	https://twitter.com/WHO/status/1262348664447676416
2020-05-18 11:45:36	WHO		7	26	53	"On healthy populations, we’ve made important progress to improve the air people breathe, the food they eat, the water they drink, the roads they use, and the conditions in which they live and work"-@DrTedros #WHOImpact #WHA73		@DrTedros	#WHOImpact #WHA73	1262348610798321665	https://twitter.com/WHO/status/1262348610798321665
2020-05-18 11:45:20	WHO	WHO	3	35	55	"The WHO Results Report, launched today, provides a comprehensive picture of what WHO, its Member States and partners have achieved in the past two years"-@DrTedros #WHOImpact #WHA73		@DrTedros	#WHOImpact #WHA73	1262348544167555072	https://twitter.com/WHO/status/1262348544167555072
2020-05-18 11:45:03	WHO		3	27	48	"At its heart are the ambitious “triple billion” targets: 1 billion more people enjoying better health and well-being. 1 billion more people benefiting from universal health coverage; And 1 billion more people better protected from health emergencies"-@DrTedros #HealthForAll		@DrTedros	#HealthForAll	1262348470003929090	https://twitter.com/WHO/status/1262348470003929090
2020-05-18 11:44:24	WHO		3	32	61	"Since my election at this assembly three years ago, I have made a priority of transforming WHO into an organization that is agile and responsive, focused on outcomes and impact"-@DrTedros #WHA73 #HealthForAll		@DrTedros	#WHA73 #HealthForAll	1262348306581258242	https://twitter.com/WHO/status/1262348306581258242
2020-05-18 11:44:06	WHO		4	31	68	"To be successful, we must all commit to mutual ownership & accountability. One way to do that, proposed by the Africa Group, is through a system of universal periodic review, in which countries agree to a regular & transparent review of each nation’s preparedness"-@DrTedros		@DrTedros		1262348231557685248	https://twitter.com/WHO/status/1262348231557685248
2020-05-18 11:43:41	WHO		3	39	87	"I am calling on all nations to invest in strengthening and implementing the many tools at our disposal – especially the global treaty that underpins global health security: the International Health Regulations"-@DrTedros #COVID19 #WHA73		@DrTedros	#COVID19 #WHA73	1262348127975153665	https://twitter.com/WHO/status/1262348127975153665
2020-05-18 11:43:27	WHO		7	43	103	"Today I am calling on all nations to resolve that they will do everything it takes to ensure that the 2020 #COVID19 pandemic is never repeated"-@DrTedros #WHA73		@DrTedros	#COVID19 #WHA73	1262348066679644166	https://twitter.com/WHO/status/1262348066679644166
2020-05-18 11:43:11	WHO		6	43	88	"The does not lack the tools, the science, or the resources to make it safer from pandemics. What it has lacked is the sustained commitment to use the tools, the science and the resources it has. That must change, and it must change today"-@DrTedros #COVID19 #WHA73		@DrTedros	#COVID19 #WHA73	1262348003416866816	https://twitter.com/WHO/status/1262348003416866816
2020-05-18 11:42:46	WHO		4	32	63	"The time has come to weave together the disparate strands of global health security into an unbreakable chain – a comprehensive framework for epidemic & pandemic preparedness"-@DrTedros #WHA73		@DrTedros	#WHA73	1262347894935425026	https://twitter.com/WHO/status/1262347894935425026
2020-05-18 11:42:32	WHO		2	32	48	"The can no longer afford the short-term amnesia that has characterised its response to health security for too long"-@DrTedros #WHA73		@DrTedros	#WHA73	1262347838182342657	https://twitter.com/WHO/status/1262347838182342657
2020-05-18 11:42:10	WHO		9	52	102	"The world doesn’t need another plan, another system, another mechanism, another committee or another organization. It needs to strengthen, implement and finance the systems and organizations it has – including WHO"-@DrTedros #WHA73		@DrTedros	#WHA73	1262347745442095104	https://twitter.com/WHO/status/1262347745442095104
2020-05-18 11:41:51	WHO		3	25	63	"And the #Ebola outbreak of 2014 and 15 led to the establishment of the Pandemic Emergency Financing Facility, the WHO Emergencies Programme and the Independent Oversight Advisory Committee"-@DrTedros #WHA73		@DrTedros	#Ebola #WHA73	1262347663976136706	https://twitter.com/WHO/status/1262347663976136706
2020-05-18 11:41:38	WHO		3	26	65	"The SARS outbreak gave rise to the revision of the International Health Regulations, in 2005; The H1N1 pandemic saw the creation of the Pandemic Influenza Preparedness Framework"-@DrTedros #WHA73		@DrTedros	#WHA73	1262347611769581569	https://twitter.com/WHO/status/1262347611769581569
2020-05-18 11:41:25	WHO		3	32	55	"Reviews after SARS, the H1N1 pandemic & the West African Ebola epidemic highlighted shortcomings in global health security & made numerous recommendations for countries to address those gaps. Some were implemented; others went unheeded"-@DrTedros #WHA73		@DrTedros	#WHA73	1262347557688180738	https://twitter.com/WHO/status/1262347557688180738
2020-05-18 11:41:10	WHO		7	26	69	"If there is anything positive to come from the #COVID19 pandemic, it must be a safer and more resilient world"-@DrTedros #WHA73		@DrTedros	#COVID19 #WHA73	1262347492819156992	https://twitter.com/WHO/status/1262347492819156992
2020-05-18 11:41:00	WHO		6	34	81	"Whatever lessons there are to learn from the #COVID19 pandemic, the greatest failing would be to not learn from them &amp; to leave the in the same vulnerable state it was before"-@DrTedros #WHA73		@DrTedros	#COVID19 #WHA73	1262347453040386049	https://twitter.com/WHO/status/1262347453040386049
2020-05-18 11:40:50	WHO		8	32	66	"One thing is abundantly clear. The must never be the same. We do not need a review to tell us that we must all do everything in our power to ensure this never happens again"-@DrTedros #COVID19 #WHA73		@DrTedros	#COVID19 #WHA73	1262347408836616192	https://twitter.com/WHO/status/1262347408836616192
2020-05-18 11:40:35	WHO		6	37	72	"I will initiate an independent evaluation at the earliest appropriate moment to review experience gained & lessons learned & to make recommendations to improve national & global pandemic preparedness and response"-@DrTedros #WHA73		@DrTedros	#WHA73	1262347345888452610	https://twitter.com/WHO/status/1262347345888452610
2020-05-18 11:39:52	WHO		3	35	52	"We welcome the proposed resolution before #WHA73, which calls for a step-wise process of impartial, independent &amp; comprehensive evaluation. To be truly comprehensive, such an evaluation must encompass the entirety of the response by all actors, in good faith"-@DrTedros #COVID19		@DrTedros	#WHA73 #COVID19	1262347165655076864	https://twitter.com/WHO/status/1262347165655076864
2020-05-18 11:39:29	WHO		6	29	64	"In fact, the existing independent accountability mechanisms are already in operation. The Independent Oversight Advisory Committee has today published its 1st report on the #COVID19 pandemic, with several recommendations for both the Secretariat &amp; Member States"-@DrTedros #WHA73		@DrTedros	#COVID19 #WHA73	1262347071870373889	https://twitter.com/WHO/status/1262347071870373889
2020-05-18 11:39:00	WHO		3	32	75	"We all have lessons to learn from the #COVID19 pandemic. Every country and every organization must examine its response and learn from its experience. WHO is committed to transparency, accountability and continuous improvement"-@DrTedros #WHA73		@DrTedros	#COVID19 #WHA73	1262346948255809541	https://twitter.com/WHO/status/1262346948255809541
2020-05-18 11:38:30	WHO	WHO	4	29	57	"We’ve: -informed, engaged & empowered people -fought the infodemic, combating myths with reliable information -called consistently for the two essential ingredients for conquering #COVID19: national unity &amp; global solidarity"-@DrTedros #WHA73		@DrTedros	#COVID19 #WHA73	1262346824637128705	https://twitter.com/WHO/status/1262346824637128705
2020-05-18 11:38:10	WHO	WHO	4	30	57	"We've: driven research and development, through the Solidarity Trial -called for equitable access to vaccines, diagnostics and therapeutics through the ACT Accelerator"-@DrTedros #COVID19 #WHA73		@DrTedros	#COVID19 #WHA73	1262346739081719809	https://twitter.com/WHO/status/1262346739081719809
2020-05-18 11:37:57	WHO	WHO	8	29	64	"We've -shipped diagnostics, personal protective equipment, oxygen & other medical supplies to 120+ countries -trained more than 2.6 million #healthworkers, in 23 languages"-@DrTedros #COVID19 #WHA73		@DrTedros	#healthworkers #COVID19 #WHA73	1262346683821719552	https://twitter.com/WHO/status/1262346683821719552
2020-05-18 11:37:42	WHO	WHO	7	28	52	"We’ve: -provided technical guidance & strategic advice, based on the latest science & experience. -supported countries to adapt & implement that guidance"@DrTedros #COVID19 #WHA73		@DrTedros	#COVID19 #WHA73	1262346620613677056	https://twitter.com/WHO/status/1262346620613677056
2020-05-18 11:37:17	WHO	WHO	9	32	73	"We notified countries, issued guidance for #healthworkers within 10 days &amp; declared a global health emergency, our highest level of alert, on the 30th of Jan. At the time, there were less than 100 cases &amp; no deaths outside "-@DrTedros #COVID19 #WHA73		@DrTedros	#healthworkers #COVID19 #WHA73	1262346518050242560	https://twitter.com/WHO/status/1262346518050242560
2020-05-18 11:36:39	WHO	WHO	11	43	84	"Since day one, WHO has stood shoulder-to-shoulder with countries in these darkest of hours. WHO sounded the alarm early, and we sounded it often"-@DrTedros #COVID19 #WHA73		@DrTedros	#COVID19 #WHA73	1262346358444503040	https://twitter.com/WHO/status/1262346358444503040
2020-05-18 11:36:07	WHO		5	36	88	"It takes hard work, fidelity to science, learning and adapting as you go, and difficult decisions"-@DrTedros #COVID19 #WHA73		@DrTedros	#COVID19 #WHA73	1262346223140450304	https://twitter.com/WHO/status/1262346223140450304
2020-05-18 11:35:57	WHO		3	51	99	"The countries that have done well have done it all. This is the comprehensive approach that WHO has called for consistently. There is no silver bullet. There is no simple solution. There is no panacea. There is no one-size-fits-all approach"-@DrTedros #COVID19 #WHA73		@DrTedros	#COVID19 #WHA73	1262346181172178946	https://twitter.com/WHO/status/1262346181172178946
2020-05-18 11:35:29	WHO		3	42	84	"We've learned an enormous amount about how to prevent infections & save lives. There is no single action that has made the difference. Not testing alone. Not contact tracing alone. Not isolation, quarantine, hand hygiene or physical distancing alone"-@DrTedros #COVID19 #WHA73		@DrTedros	#COVID19 #WHA73	1262346065388490754	https://twitter.com/WHO/status/1262346065388490754
2020-05-18 11:35:01	WHO		3	68	83	"Early serology studies are painting a consistent picture: the proportion of the population with tell-tale antibodies is no more than 20% & in most places less than 10% In other words: the majority of the ’s population remains susceptible to the virus"-@DrTedros #COVID19 #WHA73		@DrTedros	#COVID19 #WHA73	1262345948149284864	https://twitter.com/WHO/status/1262345948149284864
2020-05-18 11:34:26	WHO		5	55	113	"Some are now assessing how to ease the restrictions that have exacted such a heavy social & economic toll. Moving too fast, without putting in place the public health architecture to detect & suppress transmission, runs a real risk of handicapping their own recovery"-@DrTedros		@DrTedros		1262345800371392513	https://twitter.com/WHO/status/1262345800371392513
2020-05-18 11:34:10	WHO		5	45	86	"Some countries: -are succeeding in preventing widespread community transmission -have issued #StayHome orders &amp; imposed severe social restrictions to suppress community transmission -are still bracing for the worst"-@DrTedros #COVID19 #WHA73		@DrTedros	#StayHome #StayHome #COVID19 #WHA73	1262345732356530177	https://twitter.com/WHO/status/1262345732356530177
2020-05-18 11:33:13	WHO		2	36	94	"Low-income countries, small island developing states and those suffering from violence and conflict are trying to confront this threat in the most challenging of circumstances"-@DrTedros #COVID19 #WHA73		@DrTedros	#COVID19 #WHA73	1262345493029498885	https://twitter.com/WHO/status/1262345493029498885
2020-05-18 11:33:02	WHO		4	45	91	"In less than 5 months, the #COVID19 pandemic has encircled the globe. All countries have faced challenges in coming to grips with this virus, rich and poor, large and small"-@DrTedros #WHA73		@DrTedros	#COVID19 #WHA73	1262345445193461760	https://twitter.com/WHO/status/1262345445193461760
2020-05-18 11:32:37	WHO		5	47	88	"6 months ago, it would've been inconceivable to most that: -the ’s biggest cities would fall eerily quiet -shops, restaurants, schools &amp; workplaces would be closed -global travel would grind to a standstill -simply shaking hands could be life-threatening"-@DrTedros #COVID19		@DrTedros	#COVID19	1262345341741019137	https://twitter.com/WHO/status/1262345341741019137
2020-05-18 11:31:52	WHO		4	62	102	"For all the economic, military and technological might of nations, we have been humbled by this very small microbe. If #COVID19 is teaching us anything, it’s humility"-@DrTedros #WHA73		@DrTedros	#COVID19 #WHA73	1262345153211248642	https://twitter.com/WHO/status/1262345153211248642
2020-05-18 11:31:30	WHO		5	42	91	"Any efforts to make our safer are doomed to fail unless they address the critical interface between people &amp; pathogens &amp; the existential threat of #climatechange that is making our earth less habitable"-@DrTedros #WHA73 #COVID19		@DrTedros	#climatechange #WHA73 #COVID19	1262345061100109826	https://twitter.com/WHO/status/1262345061100109826
2020-05-18 11:31:15	WHO		4	46	94	"The #COVID19 pandemic is a reminder of the intimate &amp; delicate relationship between people and planet"-@DrTedros #WHA73		@DrTedros	#COVID19 #WHA73	1262344996327501824	https://twitter.com/WHO/status/1262344996327501824
2020-05-18 11:31:01	WHO		3	35	79	"#COVID19 has highlighted our strengths and our vulnerabilities. Science has been hailed and scorned. Nations have come together as never before and geopolitical divisions have been thrown into sharp relief"-@DrTedros #WHA73		@DrTedros	#COVID19 #WHA73	1262344937934372864	https://twitter.com/WHO/status/1262344937934372864
2020-05-18 11:30:38	WHO		2	53	95	"The #COVID19 pandemic has brought out the best – and worst – of humanity: Fortitude and fear; solidarity and suspicion; rapport and recrimination. This contagion exposes the fault lines, inequalities, injustices and contradictions of our modern world"-@DrTedros #WHA73		@DrTedros	#COVID19 #WHA73	1262344844015476737	https://twitter.com/WHO/status/1262344844015476737
2020-05-18 11:30:14	WHO		4	41	81	"Lives and livelihoods have been lost or upended. Hundreds of millions of people have lost their jobs. Fear and uncertainty abound. The global economy is headed for its sharpest contraction since the Great Depression"-@DrTedros #COVID19 #WHA73		@DrTedros	#COVID19 #WHA73	1262344741653544961	https://twitter.com/WHO/status/1262344741653544961
2020-05-18 11:29:50	WHO		3	40	79	"The health impacts of the #COVID19 pandemic extend far beyond the sickness &amp; death caused by the virus itself. And yet this is so much more than a health crisis"-@DrTedros #WHA73		@DrTedros	#COVID19 #WHA73	1262344641996902403	https://twitter.com/WHO/status/1262344641996902403
2020-05-18 11:29:14	WHO		5	67	95	"More than 4-and-a-half million cases of #COVID19 have now been reported to WHO &amp; more than 300,000 people have lost their lives. But numbers don’t even begin to tell the story of the pandemic. Each loss of life leaves a scar for families, communities &amp; nations"-@DrTedros #WHA73		@DrTedros	#COVID19 #WHA73	1262344491937280003	https://twitter.com/WHO/status/1262344491937280003
2020-05-18 11:28:50	WHO		6	53	98	"#COVID19 can operate in the dark, spread silently if we’re not paying attention, then suddenly explode if we aren’t ready. We’ve seen the same pattern repeated in cities &amp; countries the over"-@DrTedros #WHA73		@DrTedros	#COVID19 #WHA73	1262344390124732417	https://twitter.com/WHO/status/1262344390124732417
2020-05-18 11:28:17	WHO		5	46	114	"The has confronted several pandemics before. This is the first caused by a coronavirus. This a dangerous enemy, with a dangerous combination of features: efficient, fast and fatal"-@DrTedros #WHA73 #COVID19		@DrTedros	#WHA73 #COVID19	1262344250194366466	https://twitter.com/WHO/status/1262344250194366466
2020-05-18 11:27:33	WHO		4	48	121	"We've come together as the nations of the to confront the defining health crisis of our time. We come in grief for those we've lost with concern for those fighting for their lives with determination to triumph over the common threat with hope for the future"-@DrTedros #WHA73		@DrTedros	#WHA73	1262344068341923841	https://twitter.com/WHO/status/1262344068341923841
2020-05-18 11:26:10	WHO		25	95	250	"Nurses & midwives have been on the frontlines of the fight against #COVID19, putting themselves in harm’s way. Many have made the ultimate sacrifice in service of humanity. Please join me, wherever you are, in standing to show your appreciation for these health heroes"-@DrTedros		@DrTedros	#COVID19	1262343721011609600	https://twitter.com/WHO/status/1262343721011609600
2020-05-18 10:22:51	WHO		5	38	110	Following #WHA73? Find the main documents here https://bit.ly/2ThiU7X			#WHA73	1262327785462403072	https://twitter.com/WHO/status/1262327785462403072
2020-05-18 10:05:01	WHO		560	1395	3284	Opening of the virtual #WHA73 with @DrTedros. #COVID19		@DrTedros	#WHA73 #COVID19	1262323297863168000	https://twitter.com/WHO/status/1262323297863168000
2020-05-18 08:58:34	WHO		150	210	551	#COVID19 threatens us all, whoever we are, wherever we live. Now more than ever, the needs WHO. To build a healthier world: FOR YOU, FOR EVERYONE! More: https://www.who.int/ #HealthForAll #WHA73			#COVID19 #HealthForAll #WHA73	1262306575601057795	https://twitter.com/WHO/status/1262306575601057795
2020-05-18 08:22:41	WHO		34	84	247	For live #WHA73 updates, follow @WHO. You can also check this event page curated by @Twitter		@WHO @Twitter	#WHA73	1262297544887058440	https://twitter.com/WHO/status/1262297544887058440
2020-05-18 07:51:22	WHO		139	449	1052	The World Health Assembly #WHA73 starts today. Health leaders are convening virtually for the first time this year, due to #COVID19. Watch it LIVE here from 12:00 CEST.			#WHA73 #COVID19	1262289663156457472	https://twitter.com/WHO/status/1262289663156457472
2020-05-18 01:48:41	WHO		199	426	1145	Now more than ever, the world needs @WHO. WHO is committed to building a healthier, safer, fairer world for everyone, everywhere. WHO Results Report 2018-2019 is out https://bit.ly/2yabnR1 #WHOImpact #WHA73		@WHO	#WHOImpact #WHA73	1262198391255306240	https://twitter.com/WHO/status/1262198391255306240
2020-05-17 17:54:50	WHO		57	60	203	Between January & April, WHO provided #COVID19 testing laboratory supplies to all 22 countries of @WHOEMRO. In #Syria , WHO helps improve coronavirus testing capacities by training healthcare workers and laboratory technicians http://bit.ly/2HiUOU2 #WHOImpact		@WHOEMRO	#COVID19 #Syria #WHOImpact	1262079141433745408	https://twitter.com/WHO/status/1262079141433745408
2020-05-17 17:43:57	WHO		32	139	301	To stay #HealthyAtHome during the #COVID19 outbreak: Stay hydrated. Drink plenty of water.			#HealthyAtHome #HealthyAtHome #COVID19	1262076402792378368	https://twitter.com/WHO/status/1262076402792378368
2020-05-17 17:14:16	WHO		25	138	395	To stay #HealthyAtHome during the #COVID19 outbreak: Eat moderate amounts of fats and oils. Avoid trans fats.			#HealthyAtHome #HealthyAtHome #COVID19	1262068935224168449	https://twitter.com/WHO/status/1262068935224168449
2020-05-17 16:49:14	WHO		42	156	404	To stay #HealthyAtHome during the #COVID19 outbreak: Avoid drinking alcohol or keep it to the minimum if you drink .			#HealthyAtHome #HealthyAtHome #COVID19	1262062634976915457	https://twitter.com/WHO/status/1262062634976915457
2020-05-17 16:23:29	WHO		20	227	468	To stay #HealthyAtHome during the #COVID19 outbreak: Reduce sugar consumption. Limit intake of sweets and sugary drinks.			#HealthyAtHome #HealthyAtHome #COVID19	1262056151769919488	https://twitter.com/WHO/status/1262056151769919488
2020-05-17 15:04:06	WHO		29	183	436	To stay #HealthyAtHome during the #COVID19 outbreak: Cut back on . Limit salt intake to less than 5 grams (a teaspoon) a day.			#HealthyAtHome #HealthyAtHome #COVID19	1262036176040591363	https://twitter.com/WHO/status/1262036176040591363
2020-05-17 14:41:47	WHO		31	154	400	To stay #HealthyAtHome during the #COVID19 outbreak: Eat a variety of food including plenty of and .			#HealthyAtHome #HealthyAtHome #COVID19	1262030559196459009	https://twitter.com/WHO/status/1262030559196459009
2020-05-17 13:16:30	WHO		22	61	210	#BeActive &amp; stay healthy during #COVID19 outbreak! If you need exercise inspiration, follow @rioferdy5 in this video. Don't forget to share your favorite #HealthyAtHome exercises with us!		@rioferdy5	#BeActive #COVID19 #HealthyAtHome #HealthyAtHome	1262009098809344000	https://twitter.com/WHO/status/1262009098809344000
2020-05-17 13:02:58	WHO		12	52	161	Here are some ideas from @FIFAcom for you to #BeActive &amp; remain healthy during #COVID19! Join our #HeathlyAtHome challenge &amp; share with us your favorite workout moves at home!		@FIFAcom	#BeActive #COVID19 #HeathlyAtHome	1262005691293802496	https://twitter.com/WHO/status/1262005691293802496
2020-05-17 12:36:52	WHO		18	118	240	Here are some #HealthyAtHome ideas for older adults &amp; people with underlying conditions who have to #StayHome during #COVID: -Be active &amp; positive -Be socially connected -Be informed #HealthyAtHome #coronavirus			#HealthyAtHome #HealthyAtHome #StayHome #StayHome #COVID #HealthyAtHome #HealthyAtHome #coronavirus	1261999122602774529	https://twitter.com/WHO/status/1261999122602774529
2020-05-17 12:22:47	WHO		14	79	193	Let’s grab your book &amp; watch @HowardDonald reading “My Hero is You, How kids can fight #COVID19!” Books: http://bit.ly/2VrqOw3 #HealthyAtHome #coronavirus		@HowardDonald	#COVID19 #HealthyAtHome #HealthyAtHome #coronavirus	1261995580060053504	https://twitter.com/WHO/status/1261995580060053504
2020-05-17 12:08:11	WHO		11	66	198	Help your kids stay #HealthyAtHome by taking a 20-minute break from work &amp; doing something the kids choose – like reading - together with them. This new book of Sara &amp; Ario's adventure could be a good start http://bit.ly/2VrqOw3 Share with us what’s your kids’ favorite!			#HealthyAtHome #HealthyAtHome	1261991905761656832	https://twitter.com/WHO/status/1261991905761656832
2020-05-17 11:53:16	WHO		13	86	209	Working from home with your kids around? You and your family can stay #HealthyAtHome by: - Doing some physical exercises together to destress - Having a 10-minute dance with the song your kids choose! You might even impress them with your moves!			#HealthyAtHome #HealthyAtHome	1261988150278316033	https://twitter.com/WHO/status/1261988150278316033
2020-05-17 11:39:06	WHO		18	107	315	Quarantine can feel lonely, but you’re not alone. Connecting with other people is good for everyone’s #mentalhealth #HealthyAtHome #COVID19 #coronavirus			#mentalhealth #mentalhealth #HealthyAtHome #HealthyAtHome #COVID19 #coronavirus	1261984584914403328	https://twitter.com/WHO/status/1261984584914403328
2020-05-17 11:24:19	WHO		14	111	319	Join our #HealthyAtHome challenge by finding time to relax during the day. Consider meditating and deep breathing exercises along with other relaxation techniques that can help to reduce stress. #COVID19			#HealthyAtHome #HealthyAtHome #COVID19	1261980863815974912	https://twitter.com/WHO/status/1261980863815974912
2020-05-17 11:10:06	WHO		18	128	278	During #COVID19, looking after your #mentalhealth is vital. Pay attention to your own needs &amp; feelings Engage in healthy activities Exercise regularly Keep regular sleep routines &amp; eat healthy food Share with us what you are doing to stay #HealthyAtHome !			#COVID19 #mentalhealth #mentalhealth #HealthyAtHome #HealthyAtHome	1261977286506618881	https://twitter.com/WHO/status/1261977286506618881
2020-05-17 10:55:47	WHO		14	109	243	If you are at home because of #coronavirus, it's important to stay active every day as much as you can. WHO recommends that all healthy adults do 30 mins/day of physical activity, and children should be physically active for 1 hour/day. #HealthyAtHome #COVID19			#coronavirus #HealthyAtHome #HealthyAtHome #COVID19	1261973685793161217	https://twitter.com/WHO/status/1261973685793161217
2020-05-17 10:43:46	WHO		11	122	284	Working from home means people are sitting longer. It is important for your health to get up often, for at least 3 minutes, to stretch your muscles. What are you doing to be #HealthyAtHome ? Join our challenge and share your video!			#HealthyAtHome #HealthyAtHome	1261970659783180288	https://twitter.com/WHO/status/1261970659783180288
2020-05-17 09:56:48	WHO		21	158	376	#BeActive and stay #HealthyAtHome ! Here are some physical activities you can do at home during #COVID19: Try exercise classes online Dance to music Play video games Try skipping rope Do some muscle strength and balance training			#BeActive #HealthyAtHome #HealthyAtHome #COVID19	1261958842293850113	https://twitter.com/WHO/status/1261958842293850113
2020-05-17 09:44:30	WHO		47	192	402	Staying home? Join our new challenge & show us what you'll do to be #HealthyAtHome ! Here are some ideas to stay healthy: Be active Eat healthy Don’t smoke Meditate Read books More ideas in the thread below			#HealthyAtHome #HealthyAtHome	1261955747333787648	https://twitter.com/WHO/status/1261955747333787648
2020-05-17 09:06:23	WHO		274	791	2398	Walk The Talk is LIVE! Join us for some fun, #HealthyAtHome activities that you &amp; your family do during #COVID19.			#HealthyAtHome #HealthyAtHome #COVID19	1261946155094560773	https://twitter.com/WHO/status/1261946155094560773
2020-05-17 08:08:27	WHO		18	66	263	WHO leads global advocacy to test all suspected #COVID19 cases to stop transmission. Healthcare workers in #DRC scale up testing capability while the country was also responding to the Ebola emergency. http://bit.ly/2HiUOU2 #WHOImpact			#COVID19 #DRC #WHOImpact	1261931572263038976	https://twitter.com/WHO/status/1261931572263038976
2020-05-17 04:20:36	WHO		27	77	374	WHO is committed to supporting countries’ health systems to respond to all health emergencies, including #COVID19. In #Iran , WHO works closely with the Ministry of Health to ensure healthcare workers have personal protection and medical kits to do their jobs. #WHOImpact			#COVID19 #Iran #WHOImpact	1261874234210627584	https://twitter.com/WHO/status/1261874234210627584
2020-05-16 21:53:27	WHO		79	189	579	Don't miss tuning into the first virtual Walk The Talk for #HealthForAll! 11:00 am CEST, here @WHO. Join us for some fun, #HealthyAtHome activities that you and your family can take part in during COVID-19.		@WHO	#HealthForAll #HealthyAtHome #HealthyAtHome	1261776803334668291	https://twitter.com/WHO/status/1261776803334668291
2020-05-16 16:58:24	WHO		26	88	381	WHO & @UN partners provide infection control training to healthcare workers. In #Guatemala this training was part of the country’s preparation to respond to #COVID19, amplifying WHO’s guidance on protection measures to reduce the risk of infection among healthcare workers		@UN	#Guatemala #COVID19	1261702554121048065	https://twitter.com/WHO/status/1261702554121048065
2020-05-16 14:33:34	WHO		28	64	217	The #HealthForAll success will be driven by a shared commitment, as deep now as ever before, to build a world where all people, everywhere, have access to quality and affordable health care. #WHOImpact #WHA73			#HealthForAll #WHOImpact #WHA73	1261666103912206336	https://twitter.com/WHO/status/1261666103912206336
2020-05-16 13:26:25	WHO		53	149	526	The WHO mission is to: promote health, keep the world safe, serve the vulnerable. https://bit.ly/WHA_73 #HealthForAll #WHOImpact #WHA73			#HealthForAll #WHOImpact #WHA73	1261649204369391616	https://twitter.com/WHO/status/1261649204369391616
2020-05-16 13:05:32	WHO		21	87	342	WHO continuously provides guidance on protection measures to reduce the risk of #COVID19 infection or transmission among healthcare workers and patients http://bit.ly/2HiUOU2 #WHOImpact			#COVID19 #WHOImpact	1261643947824291842	https://twitter.com/WHO/status/1261643947824291842
2020-05-16 12:41:55	WHO		28	86	269	WHO & @Olympics also intend to work together to promote grassroots &amp; community sports programmes for the general public, particularly among girls, older people and people living with disability who may find it harder to keep active and healthy. https://bit.ly/2XfSXaj		@Olympics		1261638007586684928	https://twitter.com/WHO/status/1261638007586684928
2020-05-16 12:33:04	WHO	WHO	37	180	525	Without WHO, would the world have eradicated #smallpox, brought polio to the brink, and saved millions of lives from HIV, tuberculosis and malaria? #WHOImpact #WHA73			#smallpox #WHOImpact #WHA73	1261635778100199424	https://twitter.com/WHO/status/1261635778100199424
2020-05-16 12:16:57	WHO		4	54	186	Areas of collaboration between @Olympics &amp; WHO also include: Ensuring the health of athletes, supporters &amp; workers at the games Addressing NCD risk factors like water quality &amp; air pollution Ensuring games leave a healthy legacy in host countries		@Olympics		1261631721927294982	https://twitter.com/WHO/status/1261631721927294982
2020-05-16 12:06:25	WHO		13	66	263	WHO ensures countries with humanitarian needs are ready to respond to #COVID19. To protect health workers, WHO has shipped masks, gowns, gloves, goggles &amp; medical equipment around the world. In #Afghanistan , PPEs are being distributed across the country. #WHOImpact			#COVID19 #Afghanistan #WHOImpact	1261629074478436352	https://twitter.com/WHO/status/1261629074478436352
2020-05-16 12:00:49	WHO		14	61	172	Today, @Olympics &amp; WHO teamed up to promote health through sport &amp; physical activity. #COVID19 particularly affects people with diabetes, heart and lung disease and other NCDs so this shared step to reduce the risk of NCDs is timely. https://bit.ly/2XfSXaj		@Olympics	#COVID19	1261627664215035904	https://twitter.com/WHO/status/1261627664215035904
2020-05-16 11:01:30	WHO		96	302	737	Special talk about #WHA73 with @devisridhar		@devisridhar	#WHA73	1261612734468128768	https://twitter.com/WHO/status/1261612734468128768
2020-05-16 10:36:16	WHO		18	77	276	WHO coordinates the global distribution of protective gear & medical supplies. After the 1st #COVID19 Solidarity Flight arrived in Africa, @WHO distributed testing kits, protective equipment &amp; medical supplies across the region to ensure access for the most vulnerable. #WHOImpact		@WHO	#COVID19 #WHOImpact	1261606384627523584	https://twitter.com/WHO/status/1261606384627523584
2020-05-16 10:10:17	WHO		11	53	222	Thanks to WHO: We have a Global Health Observatory, a powerful tool helping countries chart vital details about who is falling sick, from which disease, and where, so that efforts can be targeted where they are needed most https://bit.ly/3dRH3tS #WHOImpact #WHA73			#WHOImpact #WHA73	1261599848383549440	https://twitter.com/WHO/status/1261599848383549440
2020-05-16 09:17:58	WHO		22	38	181	"Together we can make it a reality that touches the lives of millions of people and helps to create a healthier, safer, fairer world for everyone, everywhere"-@DrTedros		@DrTedros		1261586679275626497	https://twitter.com/WHO/status/1261586679275626497
2020-05-16 09:17:57	WHO		6	65	169	"Today’s event also serves as the launch pad for the WHO Walk the Talk: #HealthyAtHome Challenge, which is taking place today. I am grateful for the @Olympics’ support for this global virtual event to provide a healthy and positive start to the #WHA73.		@Olympics	#HealthyAtHome #HealthyAtHome #WHA73	1261586677878972416	https://twitter.com/WHO/status/1261586677878972416
2020-05-16 09:15:21	WHO		3	24	60	"This new MoU enables us to work together across: Promoting grassroots &amp; community sports programmes to reach &amp; encourage participation by more girls, older people &amp; people living with disability Strengthening collaboration between Min. of Sport &amp; Min. of Health"-@DrTedros		@DrTedros		1261586022904795136	https://twitter.com/WHO/status/1261586022904795136
2020-05-16 09:15:21	WHO		1	29	60	"This new MoU enables us to work together across: Advocacy for physical activity Preventing noncommunicable diseases &amp; promoting healthier lifestyles Strengthening the health legacy of major sporting events such as the Olympic &amp; Paralympic Games"-@DrTedros		@DrTedros		1261586021722001408	https://twitter.com/WHO/status/1261586021722001408
2020-05-16 09:11:11	WHO		4	40	82	"Sport has an important role in achieving the @GlobalGoalsUN health targets &amp; particularly the goal of increasing physical activity by 15% over the next decade. Sport also contributes to: -health &amp; education -promotes tolerance &amp; respect -empowers women &amp; young people"-@DrTedros		@GlobalGoalsUN @DrTedros		1261584973246709761	https://twitter.com/WHO/status/1261584973246709761
2020-05-16 09:09:05	WHO		5	29	69	"Today's MoU builds on the longstanding relationship between WHO & the @Olympics. Sport is a natural partner for WHO. By its very nature, sport is about participation, bringing individuals, communities &amp; countries together &amp; bridging cultural, ethnic &amp; national divides"-@DrTedros		@Olympics @DrTedros		1261584445523603456	https://twitter.com/WHO/status/1261584445523603456
2020-05-16 09:07:57	WHO		7	37	103	"Thank you, President Thomas Bach, Dr Richard Budget & the @Olympics for your work in fostering this collaboration. Thank you also for your support of the #COVID19 response, in particular for joining WHO in promoting the “#HealthyAtHome” and “#BeActive” campaigns"-@DrTedros		@Olympics @DrTedros	#COVID19 #HealthyAtHome #HealthyAtHome #BeActive	1261584160919076865	https://twitter.com/WHO/status/1261584160919076865
2020-05-16 09:05:06	WHO		161	384	1169	LIVE: WHO and @Olympics signing Memorandum of Understanding. #WalkTheTalk		@Olympics	#WalkTheTalk	1261583440698241027	https://twitter.com/WHO/status/1261583440698241027
2020-05-16 09:04:35	WHO		11	55	231	WHO is on the ground to ensure health, recovery & safety of all countries. @WHO assisted local health facilities in the Occupied Palestinian Territory to: -prepare quarantine tents for moderately ill patients -deliver lab testing kits &amp; PPEs to health facilities #WHOImpact		@WHO	#WHOImpact	1261583312952406016	https://twitter.com/WHO/status/1261583312952406016
2020-05-16 08:55:22	WHO		16	82	271	Thanks to WHO: We have @FCTCofficial - a formidable tool to help reduce disease and death caused by tobacco https://bit.ly/3bzYbTm #WHOImpact #WHA73		@FCTCofficial	#WHOImpact #WHA73	1261580994114658304	https://twitter.com/WHO/status/1261580994114658304
2020-05-16 08:05:09	WHO		16	49	245	Thanks to WHO: We have the International Health Regulations - helping countries manage disease outbreaks such as #Ebola or #COVID19 https://bit.ly/2WCJGJW #WHOImpact #WHA73			#Ebola #COVID19 #WHOImpact #WHA73	1261568354327973888	https://twitter.com/WHO/status/1261568354327973888
2020-05-16 07:18:17	WHO		17	64	277	Thanks to WHO: The world has the WHO Essential Medicines List https://bit.ly/3fTvRyC #WHOImpact #WHA73 #HealthForAll			#WHOImpact #WHA73 #HealthForAll	1261556562222616576	https://twitter.com/WHO/status/1261556562222616576
2020-05-15 22:07:16	WHO		44	440	685	Multisystem inflammatory syndrome in children and adolescents with #COVID19: Scientific Brief https://bit.ly/2TbyCl3 #coronavirus			#COVID19 #coronavirus	1261417891917938689	https://twitter.com/WHO/status/1261417891917938689
2020-05-15 19:39:39	WHO		9	91	292	5 ways that health facilities can improve the care of women in childbirth: allow birth companions accept the birth position women want train staff in respectful care strengthen governance and oversight Pain relief strategies https://bit.ly/3dKrYtS				1261380746134147077	https://twitter.com/WHO/status/1261380746134147077
2020-05-15 19:23:07	WHO		32	76	312	Thanks to WHO, the has an International Classification of Diseases, which enables all countries to use a common standard for reporting diseases and identifying health trends http://bit.ly/2IxRlSr #WHOImpact #WHA73			#WHOImpact #WHA73	1261376582347886595	https://twitter.com/WHO/status/1261376582347886595
2020-05-15 18:50:41	WHO		8	113	410	Putting women’s priorities at the centre of their care is crucially important for health and well-being in childbirth, and for greater equality in families and communities: https://bit.ly/3fQyRfe				1261368423055003649	https://twitter.com/WHO/status/1261368423055003649
2020-05-15 18:28:45	WHO		31	163	764	Happy #InternationalDayOfFamilies! A positive experience at childbirth can improve outcomes for both the mother and her child. Find out how teamwork in #Guinea is making a difference:			#InternationalDayOfFamilies #Guinea	1261362900272365569	https://twitter.com/WHO/status/1261362900272365569
2020-05-15 17:28:33	WHO		35	48	260	Thanks to WHO: There’s a global standard-setting body to bring together the ’s top health experts to produce to make recommendations to bring better health to people throughout the world. https://bit.ly/3fRQYkY #WHOImpact #WHA73			#WHOImpact #WHA73	1261347753042407425	https://twitter.com/WHO/status/1261347753042407425
2020-05-15 16:01:37	WHO		52	57	146	The full remarks on #COVID19 by @DrTedros		@DrTedros	#COVID19	1261325876106612740	https://twitter.com/WHO/status/1261325876106612740
2020-05-15 15:49:55	WHO		14	89	211	"I call on clinicians worldwide to work with your national authorities and WHO to be on the alert and better understand this syndrome in children"-@DrTedros #COVID19		@DrTedros	#COVID19	1261322928609689600	https://twitter.com/WHO/status/1261322928609689600
2020-05-15 15:49:54	WHO		8	56	101	"Together with our global clinical network for #COVID19, WHO has developed a preliminary case definition and a case report form for Multisystem Inflammatory Syndrome in Children"-@DrTedros		@DrTedros	#COVID19	1261322927292788737	https://twitter.com/WHO/status/1261322927292788737
2020-05-15 15:49:54	WHO		4	35	62	"Initial reports hypothesise that this syndrome may be related to #COVID19. It is critical to urgently and carefully characterise this clinical syndrome, to understand causality and to describe treatment interventions"-@DrTedros		@DrTedros	#COVID19	1261322925984100352	https://twitter.com/WHO/status/1261322925984100352
2020-05-15 15:49:54	WHO		8	51	57	"In the past weeks, reports from Europe & North America have described a small number of children being admitted to intensive care units with a multisystem inflammatory condition with some features similar to Kawasaki’s disease and toxic shock syndrome"-@DrTedros #COVID19		@DrTedros	#COVID19	1261322924700639232	https://twitter.com/WHO/status/1261322924700639232
2020-05-15 15:49:53	WHO		3	37	68	"This evening, WHO will release a Scientific Brief on Multisystem Inflammatory Syndrome in Children"-@DrTedros #COVID19		@DrTedros	#COVID19	1261322923463323655	https://twitter.com/WHO/status/1261322923463323655
2020-05-15 15:47:57	WHO		5	29	70	"To maximise effectiveness and ensure that no one is left behind, tackling the pandemic requires a gender-responsive, equity-oriented and human rights-based approach"-@DrTedros #COVID19 https://bit.ly/2z3xFEq		@DrTedros	#COVID19	1261322434566934532	https://twitter.com/WHO/status/1261322434566934532
2020-05-15 15:47:56	WHO		4	24	55	" encourage availability &amp; access to sexual &amp; reproductive health services protect &amp; support all #healthworkers, approx. 70% of the whom are women ensure equitable access to testing &amp; treatment for #COVID19 ensure responses are inclusive &amp; non-discriminatory"-@DrTedros		@DrTedros	#healthworkers #COVID19	1261322433207898112	https://twitter.com/WHO/status/1261322433207898112
2020-05-15 15:47:56	WHO		4	19	47	"It includes key asks for governments: when recording cases, collect both age &amp; sex-disaggregated data prevent &amp; respond effectively to issues of domestic violence, which have been exacerbated by the #COVID19 pandemic"-@DrTedros https://bit.ly/2z3xFEq		@DrTedros	#COVID19	1261322431861600257	https://twitter.com/WHO/status/1261322431861600257
2020-05-15 15:47:56	WHO		3	17	46	"Yesterday, WHO released a policy brief on gender and #COVID19, which encourages countries to incorporate a gender focus into their responses"-@DrTedros https://bit.ly/2z3xFEq		@DrTedros	#COVID19	1261322430464827395	https://twitter.com/WHO/status/1261322430464827395
2020-05-15 15:41:59	WHO		7	29	90	"Funding quality #HealthForAll, doesn’t just save lives; it means children are healthy and can go to school; people can go to work to earn a living and societies and economies are both stronger and more sustainable"-@DrTedros #COVID19 #WHA73		@DrTedros	#HealthForAll #COVID19 #WHA73	1261320932515291136	https://twitter.com/WHO/status/1261320932515291136
2020-05-15 15:41:58	WHO		10	74	170	"The #COVID19 pandemic has shown again &amp; in the strongest way possible, that investing in health is not just the right thing to do; it’s the smart thing to do. There’s no trade off between investing in health &amp; economy. Health is an investment in our collective future"-@DrTedros		@DrTedros	#COVID19	1261320931177357313	https://twitter.com/WHO/status/1261320931177357313
2020-05-15 15:41:58	WHO		4	18	66	"Over the past few months, across the world, we have shown that when countries implement a comprehensive strategy they can effectively contain and suppress the spread of the #coronavirus, while minimizing the impact on lives and livelihoods"-@DrTedros #COVID19 #WHA73		@DrTedros	#coronavirus #COVID19 #WHA73	1261320929923280896	https://twitter.com/WHO/status/1261320929923280896
2020-05-15 15:39:47	WHO		6	19	46	"I am looking forward to greeting and working with leaders from across the to ensure that together we optimise the #COVID19 response and build back stronger health systems"-@DrTedros #WHA73		@DrTedros	#COVID19 #WHA73	1261320380603654144	https://twitter.com/WHO/status/1261320380603654144
2020-05-15 15:39:47	WHO		8	20	64	"Next week, one of the most important World Health Assembly's will take place since we were founded in 1948"-@DrTedros #WHA73 #COVID19		@DrTedros	#WHA73 #COVID19	1261320379450130432	https://twitter.com/WHO/status/1261320379450130432
2020-05-15 15:37:59	WHO		13	30	89	"Global solidarity will accelerate science and expand access so that together we can overcome the #coronavirus. Until everyone is protected, the will remains at risk"-@DrTedros #COVID19		@DrTedros	#coronavirus #COVID19	1261319926901551107	https://twitter.com/WHO/status/1261319926901551107
2020-05-15 15:31:04	WHO		17	31	122	"WHO has accepted this visionary proposal and will, in the next few weeks, launch a platform for open, collaborative sharing of knowledge, data and intellectual property on existing and new health tools to combat #COVID19"-@DrTedros		@DrTedros	#COVID19	1261318187309817857	https://twitter.com/WHO/status/1261318187309817857
2020-05-15 15:30:46	WHO		7	19	71	"At the beginning of the pandemic, President @CarlosAlvQ asked me to set up a health technology repository for vaccines, medicines, diagnostics and any other tool that may work against #COVID19"-@DrTedros		@CarlosAlvQ @DrTedros	#COVID19	1261318112647032832	https://twitter.com/WHO/status/1261318112647032832
2020-05-15 15:30:12	WHO		6	16	45	"WHO recognizes the wide-ranging efforts and initiatives aimed at incentivizing innovation while also ensuring access for all. These will be important topics next week at the #WHA73"-@DrTedros #COVID19		@DrTedros	#WHA73 #COVID19	1261317968358707201	https://twitter.com/WHO/status/1261317968358707201
2020-05-15 15:29:34	WHO		6	22	66	"We're seeing some good examples where companies are coming out with solidarity approaches from open licensing & support, to tech transfer via the new Tech Access Partnership, to commitments not to increase prices in times of shortages"-@DrTedros #COVID19 https://www.un.org/technologybank/content/launch_tech_access_partnership		@DrTedros	#COVID19	1261317810199973888	https://twitter.com/WHO/status/1261317810199973888
2020-05-15 15:28:32	WHO		7	27	93	"Now is the moment where leaders must come together to develop a new global access policy and an operational tool, which will turn the many good intentions expressed in recent weeks into reality"-@DrTedros #COVID19		@DrTedros	#COVID19	1261317548487987200	https://twitter.com/WHO/status/1261317548487987200
2020-05-15 15:28:13	WHO		7	31	91	"Traditional market models will not deliver at the scale needed to cover the entire globe. Solidarity within and between countries and the private sector is essential if we are to overcome these difficult times"-@DrTedros #COVID19		@DrTedros	#COVID19	1261317468028575747	https://twitter.com/WHO/status/1261317468028575747
2020-05-15 15:27:48	WHO		8	20	79	"In these extraordinary circumstances, we need to unleash the full power of science, to deliver innovations that are scalable, usable, and benefit everyone, everywhere, at the same time"-@DrTedros #COVID19		@DrTedros	#COVID19	1261317363682729984	https://twitter.com/WHO/status/1261317363682729984
2020-05-15 15:27:35	WHO		11	16	71	"These tools provide additional hope of overcoming #COVID19, but they will not end the pandemic if we cannot ensure equitable access to them"-@DrTedros		@DrTedros	#COVID19	1261317310343712769	https://twitter.com/WHO/status/1261317310343712769
2020-05-15 15:27:09	WHO	WHO	8	22	79	"The Access to #COVID19 Accelerator is uniting efforts on many fronts to ensure we have safe, effective and affordable therapeutics and vaccines in the shortest time possible"-@DrTedros		@DrTedros	#COVID19	1261317201627418624	https://twitter.com/WHO/status/1261317201627418624
2020-05-15 15:26:07	WHO		11	24	85	"Researchers are working at breakneck speed both to understand the virus and also to develop potential vaccines, medicines and other technologies"-@DrTedros #COVID19		@DrTedros	#COVID19	1261316939261136896	https://twitter.com/WHO/status/1261316939261136896
2020-05-15 15:25:45	WHO		12	17	78	I am honoured to be joined by President @CarlosAlvQ of #CostaRica and President @sebastianpinera of #Chile for today’s press briefing"-@DrTedros #COVID19		@CarlosAlvQ @sebastianpinera @DrTedros	#CostaRica #Chile #COVID19	1261316847124832258	https://twitter.com/WHO/status/1261316847124832258
2020-05-15 15:23:08	WHO		299	686	1607	Media briefing on #COVID19 with @DrTedros		@DrTedros	#COVID19	1261316190829342721	https://twitter.com/WHO/status/1261316190829342721
2020-05-15 13:30:07	WHO		27	86	372	1600+ volunteers 185 sewing workshops Since February, these generous people from the underprivileged areas of Tehran, #Iran produced over a million masks &amp; 57,800 gowns for health care workers. We can beat #COVID19 when we work together! https://bit.ly/2T7hJIq			#Iran #COVID19	1261287746435416064	https://twitter.com/WHO/status/1261287746435416064
2020-05-15 12:42:35	WHO		26	58	237	What are the functions of WHO Secretariat? The Secretariat consists of the Director-General, technical & administrative staff. It provides Member States with science based recommendations & in country support to promote health, keep the world safe, serve the vulnerable #WHA73			#WHA73	1261275788386713606	https://twitter.com/WHO/status/1261275788386713606
2020-05-15 10:30:20	WHO		27	59	216	What are the functions of the WHO Executive Board? -To give effect to the decisions & policies of the Health Assembly -To act as the executive organ of the Health Assembly -To perform any other functions entrusted to it by the Health Assembly https://bit.ly/3bhMW2v #WHA73			#WHA73	1261242503195394049	https://twitter.com/WHO/status/1261242503195394049
2020-05-14 16:28:29	WHO		286	639	1621	Through solidarity, through trust, through working together we have a chance to turn a tragic pandemic into a beacon of hope for the future of our planet - @DrMikeRyan #COVID19		@DrMikeRyan	#COVID19	1260970250021068802	https://twitter.com/WHO/status/1260970250021068802
2020-05-14 15:22:41	WHO		52	72	258	What does the World Health Assembly do? -Determines WHO policies & approves programmes & budget -Appoints the Director-General -Reviews & approves WHO reports & activities For more: https://bit.ly/3bhMW2v #WHA73			#WHA73	1260953687121448961	https://twitter.com/WHO/status/1260953687121448961
2020-05-14 12:53:34	WHO		88	242	509	“There is no health without #MentalHealth .” @DrTedros http://bit.ly/2ArRK7W #LetsTalk		@DrTedros	#MentalHealth #MentalHealth #LetsTalk #LetsTalk	1260916164143783937	https://twitter.com/WHO/status/1260916164143783937
2020-05-14 12:00:29	WHO		33	110	357	#COVID19 offers the world an opportunity to build #MentalHealth services that are fit for the future: Inclusive Community-based Affordable http://bit.ly/2YZPNcX			#COVID19 #MentalHealth #MentalHealth	1260902802957664258	https://twitter.com/WHO/status/1260902802957664258
2020-05-14 11:36:11	WHO		47	91	348	How is WHO work carried out? The work of the Organization is led by: - The World Health Assembly (194 Member States) - The Executive Board (34 Member States representatives) - The Secretariat (HQ & 6 regional offices) https://bit.ly/3bhMW2v #WHA73			#WHA73	1260896688971091975	https://twitter.com/WHO/status/1260896688971091975
2020-05-14 11:23:43	WHO		44	262	611	#MentalHealth must be a core element of our response to #COVID19 It is a collective responsibility of governments, civil society &amp; @UN to make this happen. http://bit.ly/2YZPNcX		@UN	#MentalHealth #MentalHealth #COVID19	1260893551195537411	https://twitter.com/WHO/status/1260893551195537411
2020-05-14 10:37:49	WHO		18	110	318	It is vital that people living with #MentalHealth conditions have continued access to treatment during #COVID19. @UN policy brief suggests ways for countries to make this happen http://bit.ly/2YZPNcX		@UN	#MentalHealth #MentalHealth #COVID19	1260881999381901313	https://twitter.com/WHO/status/1260881999381901313
2020-05-14 10:01:20	WHO		33	54	223	Who are WHO members? Members of the @UN may become members of the WHO by signing or otherwise accepting the WHO Constitution https://bit.ly/3bhMW2v #WHA73		@UN	#WHA73	1260872818268536832	https://twitter.com/WHO/status/1260872818268536832
2020-05-14 09:51:19	WHO		14	127	295	Local communities can support & safeguard the #MentalHealth of older people during #COVID19 by: Providing food parcels Having regular phone check-ins with people living alone Organizing online activities for intellectual and cognitive stimulation			#MentalHealth #MentalHealth #COVID19	1260870299005997061	https://twitter.com/WHO/status/1260870299005997061
2020-05-14 09:19:56	WHO		17	134	356	During #COVID19, children &amp; adolescents are facing emotional difficulties due to disruptions to daily routines, while women are also at risk of stress, particularly those juggling home-schooling &amp; work. Investment in #MentalHealth is needed now more than ever. #LetsTalk			#COVID19 #MentalHealth #MentalHealth #LetsTalk #LetsTalk	1260862400816971776	https://twitter.com/WHO/status/1260862400816971776
2020-05-14 08:48:53	WHO		5	110	290	Demand from frontline health-care workers for psychological support is high. Heavy workloads, life-or-death decisions, and risk of infection are sources of stress. #LetsTalk			#LetsTalk #LetsTalk	1260854586996375553	https://twitter.com/WHO/status/1260854586996375553
2020-05-14 08:27:19	WHO		26	191	369	People are more distressed due to immediate health impacts of #COVID19, including: Physical/social isolation Fear of contagion Loss of family members Unemployment This is what countries can do to safeguard the #MentalHealth of their citizens http://bit.ly/2ArRK7W			#COVID19 #MentalHealth #MentalHealth	1260849159587991553	https://twitter.com/WHO/status/1260849159587991553
2020-05-14 07:49:06	WHO		142	860	1936	#COVID19 is already having a serious impact on people’s #MentalHealth The needs to urgently increase investment in services for mental health to prevent a massive increase in mental health conditions. http://bit.ly/2ArRK7W			#COVID19 #MentalHealth #MentalHealth	1260839539670519808	https://twitter.com/WHO/status/1260839539670519808
2020-05-13 20:08:03	WHO		43	109	357	More than 2,500 patients are taking part in large clinical trials coordinated by WHO to find an effective treatment for #COVID19. Read how one doctor in #Spain involved in the trials sees his role https://bit.ly/2zwDrhU #coronavirus #WHOImpact			#COVID19 #Spain #coronavirus #WHOImpact	1260663115693334529	https://twitter.com/WHO/status/1260663115693334529
2020-05-13 18:41:44	WHO		9	44	124	#WorldHealthData : Stronger data &amp; health information systems required to: understand population health trends develop policies allocate resources prioritize interventions prepare for, prevent &amp; respond to health emergencies like #COVID19 http://bit.ly/2T0JH8i			#WorldHealthData #COVID19	1260641392537337856	https://twitter.com/WHO/status/1260641392537337856
2020-05-13 18:15:45	WHO		14	63	137	To prevent & manage #COVID19 outbreaks in closed settings, authorities must: Reduce overcrowding Ensure health, safety &amp; human dignity Ensure access to continued health services Respect human rights Adhere to UN rules &amp; guidance http://bit.ly/2Lpk5xV			#COVID19	1260634853134958592	https://twitter.com/WHO/status/1260634853134958592
2020-05-13 18:09:55	WHO		7	72	176	#WorldHealthData : Globallly in 2017: 55% of ppl. lacked access to safely-managed sanitation services 29% of ppl. lacked safely-managed drinking water 40% of households lacked basic handwashing facilities with soap &amp; water in their home http://bit.ly/2T0JH8i			#WorldHealthData	1260633385019609093	https://twitter.com/WHO/status/1260633385019609093
2020-05-13 17:58:24	WHO		9	49	122	#WorldHealthData : In 2020 approximately 1 billion people will be spending at least 10% of their household budgets on health care - a major financial burden. The majority of these people live in lower middle-income countries. http://bit.ly/2T0JH8i			#WorldHealthData	1260630487434956801	https://twitter.com/WHO/status/1260630487434956801
2020-05-13 17:40:32	WHO		10	51	129	#WorldHealthData : In more than 40% of all countries, there are fewer than 10 medical doctors per 10 000 people. Over 55% of countries have fewer than 40 nursing and midwifery personnel per 10 000 people. http://bit.ly/2T0JH8i			#WorldHealthData	1260625990893613056	https://twitter.com/WHO/status/1260625990893613056
2020-05-13 17:32:07	WHO		10	44	160	We also emphasize the need to establish an up-to-date coordination system that: -brings together health & justice sectors -keeps prison staff well-informed -guarantees that all human rights are respected. #COVID19 http://bit.ly/2Lpk5xV			#COVID19	1260623872459767808	https://twitter.com/WHO/status/1260623872459767808
2020-05-13 17:02:04	WHO		8	35	125	#WorldHealthData : Less than half the ’s population was able to obtain essential health services in 2017. Service coverage in low- and middle-income countries remains well below coverage in wealthier ones; as do health workforce densities. http://bit.ly/2T0JH8i			#WorldHealthData	1260616310897205251	https://twitter.com/WHO/status/1260616310897205251
2020-05-13 16:51:03	WHO		11	38	154	We emphasize the need to minimize the occurrence of #COVID19 in prisons &amp; other detention facilities, and to guarantee: - adequate preventive measures - a gender-responsive approach http://bit.ly/2Lpk5xV			#COVID19	1260613540139995136	https://twitter.com/WHO/status/1260613540139995136
2020-05-13 16:39:34	WHO		5	26	124	#WorldHealthData : Overall shortage of services to prevent &amp; treat NCDs like #cancer, diabetes, &amp; disease, &amp; stroke. In 2016, 71% deaths were attributable to #NCDs, with the majority of deaths (85%) occurring in low and middle-income countries. http://bit.ly/2T0JH8i			#WorldHealthData #cancer #NCDs	1260610650058915840	https://twitter.com/WHO/status/1260610650058915840
2020-05-13 16:35:14	WHO		50	142	508	WHO is joining with @UNODC @UNAIDS @UNHumanRights to highlight the heightened vulnerability of people in prisons &amp; other detention facilities during #COVID19. We urge leaders to take all appropriate public health measures to protect them. https://bit.ly/2Lpk5xV		@UNODC @UNAIDS @UNHumanRights	#COVID19	1260609557165940738	https://twitter.com/WHO/status/1260609557165940738
2020-05-13 15:59:10	WHO		11	31	90	The full briefing by @DrTedros		@DrTedros		1260600483917553664	https://twitter.com/WHO/status/1260600483917553664
2020-05-13 15:54:49	WHO		15	49	162	"Learning together is key to building national unity and global solidarity so that together we accelerate progress faster and build a better world for us all to live in"-@DrTedros #COVID19		@DrTedros	#COVID19	1260599388801564687	https://twitter.com/WHO/status/1260599388801564687
2020-05-13 15:54:49	WHO		7	42	110	"Everyday we learn more & more about #COVID19 &amp; new apps &amp; courses for #healthworkers and the general public allow us to disseminate information quickly and effectively. Sharing experience &amp; best practices is critical for strengthening our response to the pandemic"-@DrTedros		@DrTedros	#COVID19 #healthworkers	1260599387404865536	https://twitter.com/WHO/status/1260599387404865536
2020-05-13 15:53:53	WHO		4	30	51	"It now has more than 2.5 million enrolments and hosts free trainings on 10 different topics across 22 languages to support the coronavirus response, including our first course in Swahili this week"-@DrTedros #COVID19		@DrTedros	#COVID19	1260599153916329986	https://twitter.com/WHO/status/1260599153916329986
2020-05-13 15:53:20	WHO		3	37	55	"In response to #COVID19, WHO has utilized our http://OpenWHO.org platform and translated guidance into training, including 68 online courses to improve the response to health emergencies"-@DrTedros		@DrTedros	#COVID19	1260599015932071936	https://twitter.com/WHO/status/1260599015932071936
2020-05-13 15:52:45	WHO		3	34	63	"The #WHOAcademy app provides #healthworkers with mobile access to a wealth of #COVID19 resources, developed by WHO, that include up-to-the-minute guidance, tools, training, and virtual workshops that will help them care for COVID-19 patients and protect themselves"-@DrTedros		@DrTedros	#WHOAcademy #healthworkers #COVID19	1260598865788534784	https://twitter.com/WHO/status/1260598865788534784
2020-05-13 15:52:14	WHO		5	41	60	"With these new mobile apps, the WHO is putting the power of learning and knowledge-sharing directly into the hands of #healthworkers and people everywhere"-@DrTedros #COVID19		@DrTedros	#healthworkers #COVID19	1260598736721457152	https://twitter.com/WHO/status/1260598736721457152
2020-05-13 15:52:13	WHO		9	66	117	"Furthermore, today the WHO announced the launch of the #WHOAcademy app designed to support #healthworkers, and the WHO Info app designed to inform the general public during #COVID19. The apps are available in all @UN languages"-@DrTedros https://bit.ly/2Ti4Knl		@UN @DrTedros	#WHOAcademy #healthworkers #COVID19	1260598735324790789	https://twitter.com/WHO/status/1260598735324790789
2020-05-13 15:49:03	WHO		5	32	68	"We urge political leaders to ensure that #COVID19 preparedness and responses in closed settings are identified and implemented in line with fundamental human rights and are guided by WHO guidance and recommendations to protect human health"-@DrTedros		@DrTedros	#COVID19	1260597936393719808	https://twitter.com/WHO/status/1260597936393719808
2020-05-13 15:49:03	WHO		7	32	69	"Overcrowding in prisons undermines hygiene, health, safety and human dignity, a health response to #COVID19 in closed settings alone is insufficient"-@DrTedros		@DrTedros	#COVID19	1260597934653157379	https://twitter.com/WHO/status/1260597934653157379
2020-05-13 15:49:02	WHO		4	16	36	"Along with WHO’s own guidance on prisons, I urge political leaders to enhance all prevention and control measures in respect to vulnerable populations in places of detention"-@DrTedros #COVID19 https://bit.ly/2Lpk5xV		@DrTedros	#COVID19	1260597932983824390	https://twitter.com/WHO/status/1260597932983824390
2020-05-13 15:49:02	WHO		4	18	26	"Today, I joined leaders from global health, human rights & development institutions to draw the attention of political leaders to the heightened vulnerability of prisoners during the #COVID19 pandemic"-@DrTedros https://bit.ly/2Lpk5xV		@DrTedros	#COVID19	1260597930840526848	https://twitter.com/WHO/status/1260597930840526848
2020-05-13 15:44:27	WHO		5	52	98	"Health systems and health security are two sides of the same coin. If we don’t invest in both, we will face not just health consequences but the social, economic and political fallout that we’re already experiencing in the #COVID19 pandemic"-@DrTedros		@DrTedros	#COVID19	1260596779680178178	https://twitter.com/WHO/status/1260596779680178178
2020-05-13 15:44:27	WHO		7	41	90	"#COVID19 has made it crystal clear that we are one that has more in common with each other than we’d ever dare to believe. The best defense against outbreaks &amp; other health threats is preparedness, investing in building strong health systems &amp; #PrimaryHealthCare"-@DrTedros		@DrTedros	#COVID19 #PrimaryHealthCare	1260596777885020165	https://twitter.com/WHO/status/1260596777885020165
2020-05-13 15:44:26	WHO		7	34	65	"We have a once in a lifetime opportunity to prove that the is more than just a collection of individual countries with colourful flags. We are one that has more in common with each other than we’d ever dare to believe"-@DrTedros		@DrTedros		1260596775930548224	https://twitter.com/WHO/status/1260596775930548224
2020-05-13 15:41:18	WHO		8	28	73	"During #WHA73 next week we will discuss with health leaders from across the world not only how to defeat #COVID19 but also how we can build back stronger heath systems everywhere"-@DrTedros		@DrTedros	#WHA73 #COVID19	1260595987602649089	https://twitter.com/WHO/status/1260595987602649089
2020-05-13 15:39:28	WHO		5	32	85	"While #COVID19 is an unprecedented shock to the ; through national unity &amp; global solidarity, we can save both lives &amp; livelihoods &amp; ensure that other health services for neglected diseases, child vaccination, HIV, TB &amp; malaria continue to both function &amp; improve"-@DrTedros		@DrTedros	#COVID19	1260595522773139456	https://twitter.com/WHO/status/1260595522773139456
2020-05-13 15:38:38	WHO	DrTedros	8	30	65	"The answer is that the has not done enough to deliver on the promise of #HealthForAll. The #COVID19 pandemic is causing significant loss of life, disrupting livelihoods, and threatening to undo much of the progress we’ve made"-@DrTedros		@DrTedros	#HealthForAll #COVID19	1260595316669272064	https://twitter.com/WHO/status/1260595316669272064
2020-05-13 15:37:44	WHO		2	25	51	"How is that in 2020: -over 55% of countries have fewer than 40 nursing & midwifery personnel per 10,000 people? -because of a failure to invest in preparedness, we now risk backsliding on childhood immunization, malaria, neglected tropical diseases & HIV?"-@DrTedros		@DrTedros		1260595088855576576	https://twitter.com/WHO/status/1260595088855576576
2020-05-13 15:37:44	WHO		4	24	51	"The new statistics shine a light on one of the key drivers of the #COVID19 pandemic: inequality. How is it that in 2020, approximately 1 billion people are spending at least 10% of their household budgets on health care?"-@DrTedros #WorldHealthData		@DrTedros	#COVID19 #WorldHealthData	1260595087496675331	https://twitter.com/WHO/status/1260595087496675331
2020-05-13 15:35:36	WHO	DrTedros	5	16	33	"However, the report reflects that the rate of progress is too slow to meet @GlobalGoalsUN and will be further thrown off track by #COVID19"-@DrTedros #WorldHealthData		@GlobalGoalsUN @DrTedros	#COVID19 #WorldHealthData	1260594549698768897	https://twitter.com/WHO/status/1260594549698768897
2020-05-13 15:34:41	WHO		3	19	55	"Furthermore, lower-income countries dramatically scaled up access to services to prevent and treat HIV, malaria and tuberculosis, as well as a number of neglected tropical diseases such as guinea worm"-@DrTedros #WorldHealthData		@DrTedros	#WorldHealthData	1260594321105006592	https://twitter.com/WHO/status/1260594321105006592
2020-05-13 15:34:20	WHO		3	21	62	"Better maternal and child healthcare has led to a halving of child mortality since the year 2000. An extraordinary achievement for the "-@DrTedros #WorldHealthData http://bit.ly/2T0JH8i		@DrTedros	#WorldHealthData	1260594231632068608	https://twitter.com/WHO/status/1260594231632068608
2020-05-13 15:32:52	WHO	WHO	4	22	51	"The biggest gains were reported in low-income countries, which saw life expectancy rise by more than a fifth since the turn of the Millennium"-@DrTedros #WorldHealthData		@DrTedros	#WorldHealthData	1260593865419042818	https://twitter.com/WHO/status/1260593865419042818
2020-05-13 15:30:53	WHO	WHO	4	25	49	"Today, the 2020 World Health Statistics were published by WHO. There is good news that overall people around the world are living both longer and healthier lives"-@DrTedros #WorldHealthData		@DrTedros	#WorldHealthData	1260593366745694208	https://twitter.com/WHO/status/1260593366745694208
2020-05-13 15:29:30	WHO		7	50	119	"In the time of a global #COVID19 pandemic, I urge all stakeholders to put aside politics and prioritize peace, a global ceasefire and ending this pandemic together. Everyday without a ceasefire, more people are dying unnecessarily"-@DrTedros		@DrTedros	#COVID19	1260593015703457792	https://twitter.com/WHO/status/1260593015703457792
2020-05-13 15:29:05	WHO		3	51	113	"Civilians & #healthworkers should never be a target &amp; as my colleague &amp; friend @DrMikeRyan said last week, the weaponisation of health is not helping anywhere. We need health &amp; peace. We need peace for health &amp; health for peace. We need it now!"-@DrTedros		@DrMikeRyan @DrTedros	#healthworkers	1260592913328807937	https://twitter.com/WHO/status/1260592913328807937
2020-05-13 15:27:23	WHO	DrTedros	2	39	89	"As the world celebrated nurses, I was shocked and appalled to hear of the attack on an @MSF hospital in #Afghanistan, which led to the deaths of nurses, mothers and babies"-@DrTedros #NotATarget		@MSF @DrTedros	#Afghanistan #NotATarget	1260592483324628995	https://twitter.com/WHO/status/1260592483324628995
2020-05-13 15:26:34	WHO	WHO	5	45	123	"Yesterday was #InternationalNursesDay and a moment to celebrate those critical frontline health workers saving the lives of people with #COVID19, #Ebola and many other diseases"-@DrTedros		@DrTedros	#InternationalNursesDay #COVID19 #Ebola	1260592279070347264	https://twitter.com/WHO/status/1260592279070347264
2020-05-13 15:22:50	WHO		379	696	1687	Media briefing on #COVID19 with @DrTedros		@DrTedros	#COVID19	1260591340393357312	https://twitter.com/WHO/status/1260591340393357312
2020-05-13 14:07:55	WHO		23	109	319	The principle that all people should enjoy the highest standard of health, regardless of race, religion, political belief, economic or social condition has guided WHO’s work for the past 70+ years, since it was first set up as the lead agency for international health in the @UN.		@UN		1260572484161716226	https://twitter.com/WHO/status/1260572484161716226
2020-05-13 13:41:26	WHO		20	55	194	#WorldHealthData : All over the world, the #COVID19 pandemic is causing significant loss of life, disrupting livelihoods, and threatening the recent advances in health and progress towards global development goals. http://bit.ly/2T0JH8i			#WorldHealthData #COVID19	1260565821560061953	https://twitter.com/WHO/status/1260565821560061953
2020-05-13 13:19:55	WHO		9	51	133	#WorldHealthData : life expectancy has increased. Biggest gains in low-income countries where it 21% (11 yrs) between 2000 &amp; 2016 due to: Improved access to health services to prevent &amp; treat HIV, malaria &amp; TB Better maternal &amp; child healthcare https://bit.ly/2T0JH8i			#WorldHealthData	1260560407116369920	https://twitter.com/WHO/status/1260560407116369920
2020-05-13 12:40:40	WHO		68	268	885	New 2020 World Health Statistics - an annual check-up on the ’s health - published today: People are living longer and healthier lives but #COVID19 threatens to throw progress off track https://bit.ly/2T0JH8i #WorldHealthData			#COVID19 #WorldHealthData	1260550530188947463	https://twitter.com/WHO/status/1260550530188947463
2020-05-12 19:00:13	WHO		26	98	270	Happy #InternationalNursesDay! Nurses &amp; midwives are 1st responders, advocates &amp; innovators in their: communities clinics hospitals healthcare systems Name a nurse who has made a difference in your life and thank them today #SupportNursesAndMidwives			#InternationalNursesDay #SupportNursesAndMidwives	1260283658432401408	https://twitter.com/WHO/status/1260283658432401408
2020-05-12 17:33:40	WHO		15	104	309	According to the State of the World’s Nursing Report 2020: Governments must invest in massive acceleration of nursing education 6 million new nursing jobs must be created by 2030 Investments must be made in nurse leadership http://bit.ly/NursingReport2020				1260261878237933575	https://twitter.com/WHO/status/1260261878237933575
2020-05-12 17:07:34	WHO		38	298	740	Nurses are at the forefront of #COVID19 response, providing high-quality, respectful treatment &amp; care, and leading community dialogue to address fears &amp; questions. Without nurses, there would be no response. On #InternationalNursesDay, we commit to #SupportNursesAndMidwives			#COVID19 #InternationalNursesDay #SupportNursesAndMidwives	1260255308871589888	https://twitter.com/WHO/status/1260255308871589888
2020-05-12 16:03:47	WHO		18	33	132	"Congratulations to the winners, and to everyone who submitted a film. Thank you for your enthusiasm, creativity and hard work. And thank you for your commitment to drawing attention to these pressing issues in global health"-@DrTedros #Film4Health #HealthForAll		@DrTedros	#Film4Health #HealthForAll	1260239255047110662	https://twitter.com/WHO/status/1260239255047110662
2020-05-12 16:03:18	WHO		6	31	109	"In the animation films group, the victor is "Limbo" by Saw Eh Doh Poe, Nann Win May Aye and Nwaye Zar Che Soe, from Myanmar"-@DrTedros #Film4Health		@DrTedros	#Film4Health	1260239134192480258	https://twitter.com/WHO/status/1260239134192480258
2020-05-12 16:02:49	WHO		7	38	69	"In the video reports category, congratulations to "A doctor's dream", which was produced by the @DNDi initiative with Scholars and Gentlemen, a production company from South Africa"-@DrTedros #Film4Health #BeatNTDs		@DNDi @DrTedros	#Film4Health #BeatNTDs	1260239011249094657	https://twitter.com/WHO/status/1260239011249094657
2020-05-12 16:01:41	WHO		8	30	87	"In the Grand Prix prize category, there was an amazing response and three winners. In the nurses and midwives group, the winner is "War & Grace" by Sonia Lowman from @IMC_Worldwide"-@DrTedros #Film4Health #SupportNursesAndMidwives		@IMC_Worldwide @DrTedros	#Film4Health #SupportNursesAndMidwives	1260238729848946692	https://twitter.com/WHO/status/1260238729848946692
2020-05-12 16:00:44	WHO		4	30	86	"In the student category, huge congratulations to the winner Nitai Steinberg, a biologist from Israel who made the film "#AntibioticResistance" about the rising threat of AMR"-@DrTedros #Film4Health #StopDrugResistance		@DrTedros	#AntibioticResistance #Film4Health #StopDrugResistance	1260238488290590722	https://twitter.com/WHO/status/1260238488290590722
2020-05-12 15:59:48	WHO		5	36	82	"And now onto the winners. In the #BeatNCDs category; the winner is "Living without limits", a film about living with diabetes type-1 in Mexico, made by @BBCStoryWorks for the Helmsley Charitable Trust"-@DrTedros #Film4Health		@BBCStoryWorks @DrTedros	#BeatNCDs #Film4Health	1260238253157998593	https://twitter.com/WHO/status/1260238253157998593
2020-05-12 15:59:06	WHO		3	24	60	"And the third special mention in the #BeatNCDs category goes to: "#Cancer Divided" by Matthew Corolis and Carter Smith from @AboutThatMedia, a production company based in Canada"-@DrTedros #Film4Health		@AboutThatMedia @DrTedros	#BeatNCDs #Cancer #Film4Health	1260238076451880962	https://twitter.com/WHO/status/1260238076451880962
2020-05-12 15:57:54	WHO		5	34	88	"Second, special mention in the nurses and midwives category is for "Nursing In The Community". A film produced by Health Education England and @TheQNI, directed by Charlie Inman from the United Kingdom"-@DrTedros #Film4Health #SupportNursesAndMidwives		@TheQNI @DrTedros	#Film4Health #SupportNursesAndMidwives	1260237774587932672	https://twitter.com/WHO/status/1260237774587932672
2020-05-12 15:56:54	WHO		6	28	65	"First, special mention in the video reports category is for a film called "Kassandra, a 13-year-old mum", produced by @NTN24. It was directed by Gustau Alegret from Spain with cinematography direction by Martin Cerviño of Uruguay"-@DrTedros #Film4Health		@NTN24 @DrTedros	#Film4Health	1260237522602516481	https://twitter.com/WHO/status/1260237522602516481
2020-05-12 15:55:53	WHO		3	18	72	"Before I announce the prize winners, I first want to give three special mentions from the jury"-@DrTedros #HealthForAll #Film4Health		@DrTedros	#HealthForAll #Film4Health	1260237268494757888	https://twitter.com/WHO/status/1260237268494757888
2020-05-12 15:55:08	WHO		2	18	95	"Like all good films, the submissions we received are both heart-warming and heart-breaking; uplifting and sobering"-@DrTedros #HealthForAll #Film4Health		@DrTedros	#HealthForAll #Film4Health	1260237080338333696	https://twitter.com/WHO/status/1260237080338333696
2020-05-12 15:54:49	WHO		2	15	55	"The quality and quantity of films submitted surpassed all our expectations. We hoped for 500 submissions. In the end, almost 1300 films were submitted, from 110 countries"-@DrTedros #HealthForAll #Film4Health		@DrTedros	#HealthForAll #Film4Health	1260236998889086976	https://twitter.com/WHO/status/1260236998889086976
2020-05-12 15:53:52	WHO		4	10	41	"I’d like to thank my colleagues Gilles Reboux and Lorena Bernal for their initiative, and for the incredible amount of work they have done to make the film festival a success"-@DrTedros #HealthForAll #Film4Health		@DrTedros	#HealthForAll #Film4Health	1260236758832287744	https://twitter.com/WHO/status/1260236758832287744
2020-05-12 15:53:17	WHO		12	19	70	"To fulfil WHO’s mission, it’s clear to me that we need to use every tool at our disposal, including the arts. I’m delighted to be here today to announce the winners of WHO’s inaugural #HealthForAll Film Festival"-@DrTedros #Film4Festival		@DrTedros	#HealthForAll #Film4Festival	1260236615924006913	https://twitter.com/WHO/status/1260236615924006913
2020-05-12 15:52:46	WHO		21	37	120	"WHO is a science-based organization. But sometimes stories and films have the power to inspire and to change things in a way that science and evidence don’t"-@DrTedros #HealthForAll #Film4Health		@DrTedros	#HealthForAll #Film4Health	1260236484768157696	https://twitter.com/WHO/status/1260236484768157696
2020-05-12 15:40:23	WHO		159	364	1178	#HealthForAll Film Festival 2020: Awards Ceremony			#HealthForAll	1260233369511575552	https://twitter.com/WHO/status/1260233369511575552
2020-05-12 15:31:55	WHO		10	24	133	WHO thanks Richard Curtis, Wagner Moura, @angeliquekidjo, @rickykej, Patrick Eveno and Barbara Miller for taking part in the #HealthForAll Film Festival jury. Find out more at https://bit.ly/2JdGBZy #Film4Health		@angeliquekidjo @rickykej	#HealthForAll #Film4Health	1260231236251004930	https://twitter.com/WHO/status/1260231236251004930
2020-05-12 15:22:01	WHO		8	40	184	In celebration of the Year of the Nurse and the Midwife, we created a category in our #HealthForAll Film Festival to showcase the many ways in which nurses &amp; midwives play a critical role in helping us stay healthy. Check out our selection https://bit.ly/2wyIMUL #Film4Health			#HealthForAll #Film4Health	1260228747409661952	https://twitter.com/WHO/status/1260228747409661952
2020-05-12 15:19:45	WHO		7	30	109	Animation can be a powerful means of helping us to understand health issues. Here is our shortlist of categories in this 'animation' category https://bit.ly/2wyIMUL #Film4Health			#Film4Health	1260228174643953665	https://twitter.com/WHO/status/1260228174643953665
2020-05-12 14:32:58	WHO		12	29	106	Films shortlisted in the 'video reports' category of our #HealthForAll Film Festival cover topics such as mental health, noncommunicable diseases, reproductive health, air pollution and others. Find out more https://bit.ly/2wyIMUL #Film4Health			#HealthForAll #Film4Health	1260216403589844994	https://twitter.com/WHO/status/1260216403589844994
2020-05-12 14:27:12	WHO		39	110	322	Who is WHO? The World Health Organization (WHO) is the @UN's specialized agency for health, governed by 194 Member States. It provides science-based recommendations to protect people's health everywhere #WHA73 #WHOImpact		@UN	#WHA73 #WHOImpact	1260214950934560775	https://twitter.com/WHO/status/1260214950934560775
2020-05-12 14:08:54	WHO		16	29	127	WHO’s first-ever #HealthForAll Film Festival received nearly 1,300 submissions from more than 110 countries, on a wide range of health topics. A shortlist of about 15 submissions per category has been selected https://bit.ly/2wyIMUL #Film4Health			#HealthForAll #Film4Health	1260210344322052100	https://twitter.com/WHO/status/1260210344322052100
2020-05-12 13:48:07	WHO		5	62	277	“I love midwifery because of the connections we make with clients. Through midwifery I can support people through a really challenging time and help them come through all the stronger for it.” Heather Heinrichs, midwife, Canada’s Northwest Territories http://bit.ly/2SVUr80				1260205113500733440	https://twitter.com/WHO/status/1260205113500733440
2020-05-12 13:20:22	WHO		6	133	276	Nurses are critical health workers. Investment in their education & training will result in: improved health outcomes global health security inclusive economic growth #SupportNursesAndMidwives to achieve #HealthForAll! http://bit.ly/NursingReport2020			#SupportNursesAndMidwives #HealthForAll	1260198129271541760	https://twitter.com/WHO/status/1260198129271541760
2020-05-12 12:51:39	WHO		14	53	354	As a child, Alice remembers going to hospitals with her mother and admiring the white uniforms & caps they wore. Her mother would address them as “Mother Teresa”. Alice wanted to be “Om Teresa” when she grew up. Alice Shiundu, nurse manager, Kenya http://bit.ly/2zsxz9u				1260190902473101313	https://twitter.com/WHO/status/1260190902473101313
2020-05-12 11:46:37	WHO		5	114	320	Happy #InternationalNursesDay! Investing in nursing leadership is vital for strengthening the workforce as a whole. Without this, countries cannot win the battle against pandemics, or achieve #HealthForAll by 2030. http://bit.ly/NursingReport2020			#InternationalNursesDay #HealthForAll	1260174538832318464	https://twitter.com/WHO/status/1260174538832318464
2020-05-12 11:20:26	WHO		11	85	294	needs more nurses! We face a global shortage of at least 5.9 million nurses – with greatest gaps in Africa, Southeast Asia, countries in the Eastern Mediterranean region, and some in Latin America. #SupportNursesAndMidwives http://bit.ly/NursingReport2020			#SupportNursesAndMidwives	1260167947529662464	https://twitter.com/WHO/status/1260167947529662464
2020-05-12 10:56:50	WHO		246	748	2504	Health is such a precious commodity. Healthy people can learn, work & support themselves & their families. When people are sick, they struggle & families & communities fall behind. WHO is committed to achieving better health for everyone, everywhere! #WHA73			#WHA73	1260162010752393216	https://twitter.com/WHO/status/1260162010752393216
2020-05-12 10:40:47	WHO		11	91	492	“I love the fact that I’m the 1st person that the person comes in contact with when they come into the emergency department & the fact that whatever care I provide for the patient will be a lasting one” Trecia Simone Stewart, emergency nurse, Jamaica http://bit.ly/3bitq4Z				1260157971184717824	https://twitter.com/WHO/status/1260157971184717824
2020-05-12 10:27:03	WHO		16	66	292	Equipping health facilities in #Afghanistan Training health workers in #Jordan Promoting handwashing in #Lebanon Sending testing supplies to #Egypt and #Syria These are just a few ways @WHOEMRO is responding to #COVID19 Read more https://bit.ly/2VDx9Wx #WHOImpact		@WHOEMRO	#Afghanistan #Jordan #Lebanon #Egypt #Syria #COVID19 #WHOImpact	1260154516231643136	https://twitter.com/WHO/status/1260154516231643136
2020-05-12 10:05:24	WHO		42	136	596	TODAY! BIG DAY! WHO will announce the award winners of the first ever #HealthForAll Film Festival. Watch this space: 17h30 CEST/15h30 GMT More https://bit.ly/3ccwb9e #Film4Health			#HealthForAll #Film4Health	1260149067679752193	https://twitter.com/WHO/status/1260149067679752193
2020-05-12 09:59:12	WHO		20	215	544	Nurses are on the frontline battling #COVID19. On this #InternationalNursesDay, let’s show our gratitude by doing our part and following public health advice from WHO and national health authorities. http://who.int/COVID-19 #SupportNursesAndMidwives			#COVID19 #InternationalNursesDay #SupportNursesAndMidwives	1260147505943187461	https://twitter.com/WHO/status/1260147505943187461
2020-05-12 09:14:21	WHO		8	23	126	Join our Q&A on #InternationalNursesDay with WHO Chief Nursing Officer @elizabeth_iro! #AskWHO		@elizabeth_iro	#InternationalNursesDay #AskWHO	1260136218483982336	https://twitter.com/WHO/status/1260136218483982336
2020-05-12 09:11:46	WHO		67	323	926	LIVE from WHO on #InternationalNursesDay!			#InternationalNursesDay	1260135569499119616	https://twitter.com/WHO/status/1260135569499119616
2020-05-12 08:42:03	WHO		178	2084	4536	It’s #InternationalNursesDay, the 200th anniversary of Florence Nightingale’s birth! Today, we #SupportNursesAndMidwives by celebrating their bravery, kindness &amp; dedication Who is your favourite nurse?			#InternationalNursesDay #SupportNursesAndMidwives	1260128088849031168	https://twitter.com/WHO/status/1260128088849031168
2020-05-12 08:08:56	WHO		7	20	91	To ensure the continuity of HIV prevention & treatment services during #COVID19, countries should: Prioritize shoring up supply chains Adopt policies such as multi-month dispensing of antiretroviral therapy More in WHO &amp; @UNAIDS joint statement: http://bit.ly/2SVBsdJ		@UNAIDS	#COVID19	1260119758499983360	https://twitter.com/WHO/status/1260119758499983360
2020-05-12 07:44:17	WHO		25	61	177	Health service disruptions during #COVID19 could see new child #HIV infections rise by as much as 37% in Mozambique 78% in Malawi 78% in Zimbabwe 104% in Uganda Together, we can prevent this http://bit.ly/2SVBsdJ			#COVID19 #HIV	1260113555191406593	https://twitter.com/WHO/status/1260113555191406593
2020-05-12 07:33:33	WHO		5	31	96	Some potential impacts of #HIV health service disruptions could cause: Sporadic interruptions of antiretroviral therapy supply less adherence to treatment spread of HIV drug resistance More could happen if countries don't act now http://bit.ly/2SVBsdJ			#HIV	1260110852541292544	https://twitter.com/WHO/status/1260110852541292544
2020-05-12 07:22:28	WHO		11	46	184	Over 25M people living with #HIV in sub-Saharan Africa are now at risk having their treatment interrupted due to overwhelming needs to support #COVID19 response. WHO &amp; @UNAIDS suggest ways to mitigate this http://bit.ly/2SVBsdJ		@UNAIDS	#HIV #COVID19	1260108061940895744	https://twitter.com/WHO/status/1260108061940895744
2020-05-11 20:10:08	WHO		16	79	260	During #COVID19 pandemic, the must ensure that global supplies of #HIV tests &amp; treatments continue to flow to the countries that need them. This is what would happen otherwise			#COVID19 #HIV	1259938865080684547	https://twitter.com/WHO/status/1259938865080684547
2020-05-11 19:08:25	WHO		80	259	686	Health service & supply disruptions during #COVID19 could cause half a million extra deaths from #HIV in sub-Saharan Africa. Countries, communities &amp; partners need to take action now More in WHO &amp; @UNAIDS joint statement: http://bit.ly/2SVBsdJ		@UNAIDS	#COVID19 #HIV	1259923333367451655	https://twitter.com/WHO/status/1259923333367451655
2020-05-11 17:48:20	WHO		82	317	601	Tobacco smoking is a known risk factor for many respiratory infections & the severity of respiratory diseases, including #COVID19. Smokers should take immediate steps to quit by using: toll-free quit lines mobile text-messaging programmes nicotine replacement therapies			#COVID19	1259903180646776834	https://twitter.com/WHO/status/1259903180646776834
2020-05-11 17:25:21	WHO		38	172	417	There is currently insufficient information to confirm any link between tobacco or nicotine in the prevention or treatment of #COVID19. Researchers, scientists &amp; the media are urged to be cautious about amplifying such unproven claims. https://bit.ly/3dEpz41			#COVID19	1259897393635614729	https://twitter.com/WHO/status/1259897393635614729
2020-05-11 17:04:49	WHO		29	216	392	Smoking impairs lung function making it harder to fight off coronaviruses & other diseases. Tobacco is also a major risk factor for cardiovascular disease, cancer, respiratory disease & diabetes and other NCDs which put people at higher risk for developing severe #COVID19 illness			#COVID19	1259892229059022849	https://twitter.com/WHO/status/1259892229059022849
2020-05-11 16:43:21	WHO		97	459	928	A review of studies by public health experts convened by WHO on 29 April 2020 found that smokers are more likely than non-smokers to develop severe disease with #COVID19. https://bit.ly/3dEpz41			#COVID19	1259886826178990081	https://twitter.com/WHO/status/1259886826178990081
2020-05-11 16:07:55	WHO		56	57	175	The full briefing on #COVID19 by @DrTedros		@DrTedros	#COVID19	1259877909013069824	https://twitter.com/WHO/status/1259877909013069824
2020-05-11 15:59:48	WHO		23	84	250	"Only together can we get through the #COVID19 pandemic. In national unity and global solidarity"-@DrTedros		@DrTedros	#COVID19	1259875866710073344	https://twitter.com/WHO/status/1259875866710073344
2020-05-11 15:59:48	WHO		11	26	100	"This new partnership is another great example of solidarity that builds on the solidarity flights, solidarity trials and Access to #COVID19 Tools Accelerator, which all aim to ensure the latest health innovations are reaching those communities that need them most"-@DrTedros		@DrTedros	#COVID19	1259875865586020352	https://twitter.com/WHO/status/1259875865586020352
2020-05-11 15:59:48	WHO		12	19	48	"#COVID19 has exposed the uneven distribution of life-saving medical equipment across the world. Tomorrow, the Tech Access Partnership will be launched to increase local production of essential health technologies – like masks and ventilators - in developing countries"-@DrTedros		@DrTedros	#COVID19	1259875864428318722	https://twitter.com/WHO/status/1259875864428318722
2020-05-11 15:58:39	WHO		8	17	56	"Even relatively short-term interruptions to treatment pose a significant threat to a person’s health and potential to transmit #HIV"-@DrTedros #COVID19		@DrTedros	#HIV #COVID19	1259875578494279680	https://twitter.com/WHO/status/1259875578494279680
2020-05-11 15:58:39	WHO		7	43	91	"Despite attention being focused on the #COVID19 pandemic, we must still ensure that global supplies of tests and treatments for both #HIV and #tuberculosis reach the countries and communities that need them most"-@DrTedros https://bit.ly/2SVBsdJ		@DrTedros	#COVID19 #HIV #tuberculosis	1259875575931469837	https://twitter.com/WHO/status/1259875575931469837
2020-05-11 15:57:39	WHO		8	22	49	"This could effectively set the back by more than decade to 2008, when 950K+ #AIDS deaths were observed in the region. This is an avoidable worst-case scenario &amp; not a prediction. The model acts as a wake-up call to identify ways to sustain all vital health services"-@DrTedros		@DrTedros	#AIDS	1259875324709437441	https://twitter.com/WHO/status/1259875324709437441
2020-05-11 15:57:39	WHO		10	32	59	"The group’s worst case scenario, a 6-month disruption of antiretroviral therapy, suggests that there could be 500,000 extra deaths from #AIDS-related illnesses, including from #tuberculosis, in sub-Saharan Africa over the next year"-@DrTedros #COVID19 https://bit.ly/2SVBsdJ		@DrTedros	#AIDS #tuberculosis #COVID19	1259875323354718209	https://twitter.com/WHO/status/1259875323354718209
2020-05-11 15:55:15	WHO		15	57	135	"Today saw the release of new modeling on #HIV by the WHO and @UNAIDS. It highlights the importance of taking immediate steps to minimise interruptions in health services and supplies of antiretroviral drugs during the COVID-19 pandemic"-@DrTedros https://bit.ly/2SVBsdJ		@UNAIDS @DrTedros	#HIV	1259874720155160578	https://twitter.com/WHO/status/1259874720155160578
2020-05-11 15:53:42	WHO		7	59	101	"Workplaces should develop action plans for prevention & mitigation of #COVID19 as part of their overall business plan. The plan should also include measures for protecting health, safety &amp; security in re-opening, closing &amp; modifying workplaces"-@DrTedros		@DrTedros	#COVID19	1259874331523518464	https://twitter.com/WHO/status/1259874331523518464
2020-05-11 15:53:42	WHO		10	58	85	"WHO issued detailed new workplace guidelines, which recommend all places of work carry out a risk assessment for workers potential exposure to #COVID19. This includes the implementation of measures to prevent the spread of the virus"-@DrTedros https://bit.ly/2SWRS5H		@DrTedros	#COVID19	1259874330231668736	https://twitter.com/WHO/status/1259874330231668736
2020-05-11 15:53:41	WHO	DrTedros	5	21	41	"Last week, I also spoke to the @ilo and the @ioevoice about the reopening of work places and how to do this safely"-@DrTedros #COVID19		@ilo @ioevoice @DrTedros	#COVID19	1259874328608493570	https://twitter.com/WHO/status/1259874328608493570
2020-05-11 15:51:00	WHO		6	52	86	"When reflecting on the decision to reopen schools, the local government should assess the capacity of the schools to maintain infection, prevention and control measures"-@DrTedros #COVID19		@DrTedros	#COVID19	1259873653300264960	https://twitter.com/WHO/status/1259873653300264960
2020-05-11 15:51:00	WHO		8	48	79	" the epidemiology of #COVID19 where the school is geographically located needs to be considered the ability to maintain COVID-19 prevention and control measures within the school setting"-@DrTedros		@DrTedros	#COVID19	1259873651207417856	https://twitter.com/WHO/status/1259873651207417856
2020-05-11 15:51:00	WHO		4	52	79	"On children going back to school, decision makers should reflect on a number of key factors when deciding on whether and how to reopen schools: a clear understanding about current #COVID19 transmission and severity of the virus in children is needed"-@DrTedros		@DrTedros	#COVID19	1259873649504460802	https://twitter.com/WHO/status/1259873649504460802
2020-05-11 15:48:47	WHO		7	52	66	"In this vein, new guidance was released over the weekend regarding both school and work places reopening"-@DrTedros #COVID19 https://bit.ly/2YQO0XK https://bit.ly/2SWRS5H		@DrTedros	#COVID19	1259873095378251776	https://twitter.com/WHO/status/1259873095378251776
2020-05-11 15:43:52	WHO		15	59	128	"WHO is working closely with governments to ensure that key public health measures remain in place to deal with the challenge of lifting lockdowns. Until there is a vaccine, the comprehensive package of measures is our most effective set of tools to tackle #COVID19"-@DrTedros		@DrTedros	#COVID19	1259871857857253376	https://twitter.com/WHO/status/1259871857857253376
2020-05-11 15:43:10	WHO		13	114	180	"Early serological studies reflect that a relatively low percentage of the population has antibodies to #COVID19, which means most of the population is still susceptible to the virus"-@DrTedros		@DrTedros	#COVID19	1259871682254327808	https://twitter.com/WHO/status/1259871682254327808
2020-05-11 15:42:40	WHO		12	62	130	"In Wuhan, the 1st cluster of #COVID19 cases since their lockdown was lifted was identified. has also reported an increase in cases since an easing of restrictions. Fortunately all 3 countries have systems in place to detect and respond to a resurgence in cases"-@DrTedros		@DrTedros	#COVID19	1259871554822955008	https://twitter.com/WHO/status/1259871554822955008
2020-05-11 15:42:40	WHO		7	43	70	"However, even with three positive answers, releasing lockdowns is both complex and difficult. Over the weekend we saw signs of the challenges that may lie ahead. In , bars and clubs were shut as a confirmed #COVID19 case led to many contacts being traced"-@DrTedros		@DrTedros	#COVID19	1259871553166204928	https://twitter.com/WHO/status/1259871553166204928
2020-05-11 15:41:03	WHO		9	64	89	"... Is the public health surveillance system able to detect and manage the cases and their contacts, and identify a resurgence of #COVID19 cases? These three questions can help determine whether a lockdown can be released slowly or not"-@DrTedros		@DrTedros	#COVID19	1259871148948455424	https://twitter.com/WHO/status/1259871148948455424
2020-05-11 15:40:22	WHO		7	73	107	"Further guidance was published that outlines the key questions countries should ask prior to the lifting of lockdowns: Is the epidemic under control? Is the health system able to cope with a resurgence of cases that may arise after relaxing certain measures?"-@DrTedros		@DrTedros		1259870977007157249	https://twitter.com/WHO/status/1259870977007157249
2020-05-11 15:38:27	WHO		18	95	154	"I’ve previously outlined the six criteria countries need to consider before lifting #StayHome orders and other restrictions"-@DrTedros #COVID19		@DrTedros	#StayHome #StayHome #COVID19	1259870492997058562	https://twitter.com/WHO/status/1259870492997058562
2020-05-11 15:36:26	WHO		15	69	142	"Therefore, to protect lives and livelihoods, a slow, steady, lifting of lockdowns is key to both stimulating economies, while also keeping a vigilant eye on the virus so that control measures can be quickly implemented if an upswing in cases is identified"-@DrTedros #COVID19		@DrTedros	#COVID19	1259869985381498880	https://twitter.com/WHO/status/1259869985381498880
2020-05-11 15:36:00	WHO		12	47	122	"The good news is that there has been a great deal of success in slowing the virus & saving lives. Such strong measures have come at a cost & we recognize the serious socio-economic impact of the lockdowns, which have had a detrimental effect on many people’s lives"-@DrTedros		@DrTedros		1259869876589600770	https://twitter.com/WHO/status/1259869876589600770
2020-05-11 15:34:52	WHO		9	45	96	"Many have used the time to ramp up their ability to test, trace, isolate and care for patients, which is the best way to track the virus, slow the spread and take pressure off health systems"-@DrTedros #COVID19		@DrTedros	#COVID19	1259869593184677888	https://twitter.com/WHO/status/1259869593184677888
2020-05-11 15:34:33	WHO		11	33	79	"Countries put these stringent measures in place, sometimes called lockdowns, in response to intense transmission"-@DrTedros #COVID19		@DrTedros	#COVID19	1259869512070987776	https://twitter.com/WHO/status/1259869512070987776
2020-05-11 15:33:13	WHO		17	46	103	"There have now been more than four million cases of #COVID19 across the world. Over the past week several countries have started lifting #StayHome orders and other restrictions in a phased way"-@DrTedros		@DrTedros	#COVID19 #StayHome #StayHome	1259869176858062848	https://twitter.com/WHO/status/1259869176858062848
2020-05-11 15:30:55	WHO		338	654	1520	Media briefing on #COVID19 with @DrTedros		@DrTedros	#COVID19	1259868599428108288	https://twitter.com/WHO/status/1259868599428108288
2020-05-11 14:51:50	WHO		12	33	178	विश्व स्वास्थय संगठन (WHO) के #COVID19 प्रेस कांफ्रेंस से जुड़ें हर सोमवार, बुधवार और शुक्रवार को रात 8.30 बजे (IST) क्लिक करें http://www.who.int/COVID-19			#COVID19	1259858762929770498	https://twitter.com/WHO/status/1259858762929770498
2020-05-11 11:50:24	WHO		22	50	274	TOMORROW: We reveal the winners of #HealthForAll Film Festival https://bit.ly/3ccwb9e Here's a message from one of the jurors, actor Wagner Moura #Film4Health			#HealthForAll #Film4Health	1259813103275048960	https://twitter.com/WHO/status/1259813103275048960
2020-05-11 10:01:36	WHO		114	384	990	#AskWHO about breastfeeding during #COVID19			#AskWHO #COVID19	1259785723789500418	https://twitter.com/WHO/status/1259785723789500418
2020-05-10 23:12:57	WHO		12	52	193	Some mothers lose their babies in pregnancy through #miscarriage or #stillbirth: still a taboo subject worldwide, linked to stigma &amp; shame. It’s every parent’s greatest fear and we need to talk about it http://bit.ly/2xRbgcZ #MothersDay			#miscarriage #stillbirth #MothersDay #MothersDay	1259622482107084807	https://twitter.com/WHO/status/1259622482107084807
2020-05-10 19:15:16	WHO		74	335	621	#OpenWHO, the free, open-access learning platform for health emergencies, now offers 10 online courses related to #COVID19. Enroll today: https://bit.ly/3efpRPN			#OpenWHO #COVID19	1259562667775340545	https://twitter.com/WHO/status/1259562667775340545
2020-05-10 19:00:36	WHO		25	166	454	30 million women do not give birth in a health facility. 45 million women receive inadequate or no antenatal care. Upwards arrow put both mother and baby at much greater risk of complications and death. #MothersDay			#MothersDay #MothersDay	1259558977228156929	https://twitter.com/WHO/status/1259558977228156929
2020-05-10 17:01:10	WHO		32	116	300	New #OpenWHO online course to support the #COVID19 response: Hazardous waste that is not managed properly presents a risk to hospital patients, #healthworkers &amp; the general public. Enroll today &amp; learn how to safely manage health care waste: https://bit.ly/2SR6inT			#OpenWHO #COVID19 #healthworkers	1259528923685289986	https://twitter.com/WHO/status/1259528923685289986
2020-05-10 13:10:07	WHO		22	118	376	Preventing deaths and complications from preterm birth starts with a healthy pregnancy. WHO recommends antenatal care that includes a minimum of 8 contacts with health professionals throughout pregnancy to identify and manage risks http://bit.ly/2A0gujJ #MothersDay			#MothersDay #MothersDay	1259470775041568769	https://twitter.com/WHO/status/1259470775041568769
2020-05-10 11:58:33	WHO		31	137	429	Every day, approximately more than 800 women die from preventable causes related to pregnancy and childbirth http://bit.ly/2LeQt5D #MothersDay			#MothersDay #MothersDay	1259452765467824128	https://twitter.com/WHO/status/1259452765467824128
2020-05-10 11:30:43	WHO		129	649	2657	Happy #MothersDay! We celebrate all mothers out there who brought new lives into this world. Improving maternal &amp; child health is a WHO priority, today and every day.			#MothersDay #MothersDay	1259445762624274432	https://twitter.com/WHO/status/1259445762624274432
2020-05-09 21:30:13	WHO		548	670	1851	To note: #China confirmed human-to-human transmission of the novel #coronavirus on 20 Jan 2020. #COVID19			#China #coronavirus #COVID19	1259234244301381632	https://twitter.com/WHO/status/1259234244301381632
2020-05-09 21:30:13	WHO		1619	1166	3118	Statement on False Allegations in @derspiegel: Reports of a 21 Jan phone call between @DrTedros &amp; President Xi are unfounded &amp; untrue. They didn’t speak on 21 Jan &amp; have never spoken by Such inaccurate reports distract &amp; detract from WHO's &amp; the ’s efforts to end #COVID19		@derspiegel @DrTedros	#COVID19	1259234241537355777	https://twitter.com/WHO/status/1259234241537355777
2020-05-09 20:15:12	WHO		32	163	325	Here are some #HealthyAtHome ideas for older adults &amp; people with underlying conditions who have to #StayHome during #COVID: -Be active &amp; positive -Be socially connected -Be informed #HealthyAtHome #coronavirus			#HealthyAtHome #HealthyAtHome #StayHome #StayHome #COVID #HealthyAtHome #HealthyAtHome #coronavirus	1259215362501083138	https://twitter.com/WHO/status/1259215362501083138
2020-05-09 15:52:25	WHO		39	127	391	Help your kids stay #HealthyAtHome by taking a 20-minute break from work &amp; doing something the kids choose – like reading - together with them This new book of Sara &amp; Ario's adventure could be a good start http://bit.ly/2VrqOw3			#HealthyAtHome #HealthyAtHome	1259149233418010624	https://twitter.com/WHO/status/1259149233418010624
2020-05-09 11:01:20	WHO		21	79	196	Services to respond to violence against women are essential during the #COVID19 pandemic. INVEST, PROTECT &amp; SUPPORT these services for the health of women, children and adolescents. #coronavirus			#COVID19 #coronavirus	1259075978736869377	https://twitter.com/WHO/status/1259075978736869377
2020-05-09 10:30:40	WHO		20	162	316	Governments can help protect women & their children from violence during #COVID19. Incl. violence against women essential services in COVID-19 emergency preparedness &amp; response plans Support hotlines, shelters &amp; other specialized services #coronavirus			#COVID19 #coronavirus	1259068259472674816	https://twitter.com/WHO/status/1259068259472674816
2020-05-09 09:51:56	WHO		15	104	234	Here's how health systems can help women survivors of violence during #COVID19: Identify &amp; share information on support services Establish referral linkages Find out what survivors of violence need and how best to reach them safely #coronavirus			#COVID19 #coronavirus	1259058512887525376	https://twitter.com/WHO/status/1259058512887525376
2020-05-09 09:24:49	WHO		15	102	208	#HealthWorkers, you can help women survivors of violence during #COVID19 Offer first-line support to women Provide medical treatment Connect and refer to survivors to support #coronavirus			#HealthWorkers #COVID19 #coronavirus	1259051689350438914	https://twitter.com/WHO/status/1259051689350438914
2020-05-09 08:59:47	WHO		14	115	213	During the #COVID19 pandemic, risks of violence increase due to: More time at home with abusers Rising stress Isolation from social support networks Limited access to critical services #coronavirus			#COVID19 #coronavirus	1259045390663528448	https://twitter.com/WHO/status/1259045390663528448
2020-05-09 08:21:58	WHO		12	124	225	If you are experiencing violence at home during #COVID19 and need to leave in a hurry: Identify a friend, neighbour, relative or shelter you can go to Plan how to get there Keep ready essential personal items to take with you #coronavirus			#COVID19 #coronavirus	1259035873615773696	https://twitter.com/WHO/status/1259035873615773696
2020-05-09 07:37:02	WHO		105	750	1441	If you are experiencing violence during #COVID19: Reach out to supportive family, friends or neighbours Call a hotline or access information online if possible Seek out local services for survivors #coronavirus			#COVID19 #coronavirus	1259024563905728512	https://twitter.com/WHO/status/1259024563905728512
2020-05-08 21:12:05	WHO		81	109	356	With the potential of a #COVID19 vaccine ahead, we must ensure: -sufficient supplies -full understanding of how the vaccine can protect and why it’s important for individual and community health -universal access to accurate public health information and education.			#COVID19	1258867291246276609	https://twitter.com/WHO/status/1258867291246276609
2020-05-08 20:58:06	WHO		24	81	361	After #smallpox was eradicated, WHO and @UNICEF launched the Expanded Programme on Immunization, which has ensured 85% of the world’s children are vaccinated and protected from debilitating diseases. https://bit.ly/2SNzrR4 #VaccinesWork		@UNICEF	#smallpox #VaccinesWork	1258863773663854599	https://twitter.com/WHO/status/1258863773663854599
2020-05-08 20:43:15	WHO		19	79	303	The world got rid of #smallpox thanks to an incredible demonstration of global solidarity, and because it had a safe and effective vaccine. Solidarity plus science equalled solution! https://bit.ly/2SNzrR4			#smallpox	1258860034546597888	https://twitter.com/WHO/status/1258860034546597888
2020-05-08 20:33:01	WHO		6	56	157	The world spent US$300m on eradicating #smallpox. That now saves the world well over US$1 billion every year. https://bit.ly/2SNzrR4			#smallpox	1258857459269206016	https://twitter.com/WHO/status/1258857459269206016
2020-05-08 20:25:31	WHO		12	62	191	#Smallpox was ended, thanks to a 10-year global effort, spearheaded by the World Health Organization, that involved thousands of #healthworkers around the world who administered half a billion vaccinations to stamp out the disease. https://bit.ly/2SNzrR4			#Smallpox #healthworkers	1258855572390268930	https://twitter.com/WHO/status/1258855572390268930
2020-05-08 20:00:32	WHO		78	112	353	Commemorating #Smallpox Eradication – a legacy of hope, for #COVID19 and other diseases https://bit.ly/2SNzrR4 On 8 May 1980, the 33rd World Health Assembly officially declared: ‘The world and all its peoples have won freedom from smallpox.'			#Smallpox #COVID19	1258849284956569603	https://twitter.com/WHO/status/1258849284956569603
2020-05-08 15:46:31	WHO		56	38	166	The full briefing by @DrTedros		@DrTedros		1258785360815030273	https://twitter.com/WHO/status/1258785360815030273
2020-05-08 15:46:06	WHO		11	21	106	"I especially want to thank my friend Mr Atul Khare, @UN Under-Secretary-General for Operational Support, for making this commemorative stamp possible"-@DrTedros #smallpox		@UN @DrTedros	#smallpox	1258785254309011456	https://twitter.com/WHO/status/1258785254309011456
2020-05-08 15:42:02	WHO		7	42	103	"To commemorate the 40th Anniversary of #smallpox eradication, the @UN Postal Administration and WHO are releasing a commemorative postage stamp to recognize global solidarity in fighting smallpox"-@DrTedros		@UN @DrTedros	#smallpox	1258784231691517954	https://twitter.com/WHO/status/1258784231691517954
2020-05-08 15:42:02	WHO		7	23	74	"When WHO’s #smallpox eradication campaign was launched in 1967, one of the ways countries raised awareness about smallpox was through postage stamps"-@DrTedros		@DrTedros	#smallpox	1258784229925814273	https://twitter.com/WHO/status/1258784229925814273
2020-05-08 15:38:05	WHO		11	36	102	"Like #smallpox, #COVID19 is giving us an opportunity not only to fight a single disease, but to change the trajectory of global health, and to build a healthier, safer, fairer world for everyone"-@DrTedros		@DrTedros	#smallpox #COVID19	1258783237721206784	https://twitter.com/WHO/status/1258783237721206784
2020-05-08 15:37:40	WHO		9	34	91	"It gave us the confidence to pursue the eradication of other diseases like polio and guinea worm. Like smallpox, #COVID19 is a defining challenge for public health. Like #smallpox, it’s a test of global solidarity"-@DrTedros		@DrTedros	#COVID19 #smallpox	1258783131596984322	https://twitter.com/WHO/status/1258783131596984322
2020-05-08 15:36:49	WHO		8	43	138	The legacy of smallpox was not only the eradication of one disease; it was the demonstration that when the unites, anything is possible"-@DrTedros		@DrTedros		1258782917087711232	https://twitter.com/WHO/status/1258782917087711232
2020-05-08 15:36:48	WHO		6	33	113	"As we reflect today on the eradication of #smallpox, we’re reminded of what is possible when nations come together to confront a common foe"-@DrTedros		@DrTedros	#smallpox	1258782915485409281	https://twitter.com/WHO/status/1258782915485409281
2020-05-08 15:35:16	WHO		5	22	64	"In certain fragile settings and countries with weaker health systems, WHO will continue its operational work as a provider of essential health services"-@DrTedros #COVID19		@DrTedros	#COVID19	1258782527755517953	https://twitter.com/WHO/status/1258782527755517953
2020-05-08 15:35:15	WHO		6	18	60	"To support these objectives, WHO will continue to provide technical, operational and logistics support to countries, and we will continue to update and adapt our guidance according to local needs"-@DrTedros #COVID19		@DrTedros	#COVID19	1258782526031761410	https://twitter.com/WHO/status/1258782526031761410
2020-05-08 15:34:03	WHO		7	21	48	"It is built on five strategic objectives (2): to reduce mortality through appropriate care to develop safe &amp; effective vaccines &amp; therapeutics"-@DrTedros #COVID19		@DrTedros	#COVID19	1258782223244972033	https://twitter.com/WHO/status/1258782223244972033
2020-05-08 15:34:03	WHO		5	24	54	"It is built on five strategic objectives (1): to mobilize all sectors &amp; communities to control sporadic cases &amp; clusters by rapidly finding &amp; isolating all cases to suppress community transmission through infection prevention &amp; control &amp; physical distancing"-@DrTedros		@DrTedros		1258782221969784832	https://twitter.com/WHO/status/1258782221969784832
2020-05-08 15:32:09	WHO		9	21	54	"Our updated strategic plan takes into account the lessons we have learned so far, strengthening WHO’s role in global and regional coordination"-@DrTedros #COVID19		@DrTedros	#COVID19	1258781744154755078	https://twitter.com/WHO/status/1258781744154755078
2020-05-08 15:31:48	WHO		9	20	66	"WHO is deeply grateful to the countries and donors who responded to WHO’s initial Strategic Preparedness & Response Plan, and to the hundreds of thousands of individuals, corporations and foundations who have contributed to the #COVID19 Solidarity Response Fund"-@DrTedros		@DrTedros	#COVID19	1258781656187654152	https://twitter.com/WHO/status/1258781656187654152
2020-05-08 15:31:15	WHO		6	18	26	"This estimate includes the funds that WHO has already received to date, leaving WHO’s #COVID19 response with a funding gap of USD 1.3B for 2020. To be clear, this estimate only covers WHO’s needs, not the entire global need"-@DrTedros		@DrTedros	#COVID19	1258781519402995714	https://twitter.com/WHO/status/1258781519402995714
2020-05-08 15:30:40	WHO	DrTedros	5	15	22	"The updated plan estimates that WHO requires USD 1.7B to respond to #COVID19, across the three levels of the organization, between now and the end of 2020"-@DrTedros		@DrTedros	#COVID19	1258781371864145921	https://twitter.com/WHO/status/1258781371864145921
2020-05-08 15:30:40	WHO		3	15	24	"Yesterday, I announced the resources WHO estimates it needs to deliver our updated Strategic Preparedness and Response Plan for #COVID19"-@DrTedros		@DrTedros	#COVID19	1258781370475839489	https://twitter.com/WHO/status/1258781370475839489
2020-05-08 15:27:46	WHO		1	17	35	"The short-listed films can be seen on WHO’s @YouTube channel, and we invite everyone to join us on our social media channels next Tuesday, for the announcement of the winners"-@DrTedros #HealthForAll #Film4Health		@YouTube @DrTedros	#HealthForAll #Film4Health	1258780640796979202	https://twitter.com/WHO/status/1258780640796979202
2020-05-08 15:27:45	WHO	WHO	6	24	49	"Next Tuesday, the 12th of May, WHO will announce the five winners of our inaugural #HealthForAll Film Festival. The winning films were chosen by a distinguished panel of jurors from almost 1,300 entries from 110 countries"-@DrTedros #Film4Health		@DrTedros	#HealthForAll #Film4Health	1258780638859141120	https://twitter.com/WHO/status/1258780638859141120
2020-05-08 15:25:35	WHO		8	21	51	"That same solidarity, built on national unity, is needed now more than ever to defeat #COVID19. Stories like the eradication of #smallpox have incredible power to inspire. But there are many more untold stories about health around the world"-@DrTedros		@DrTedros	#COVID19 #smallpox	1258780091858984961	https://twitter.com/WHO/status/1258780091858984961
2020-05-08 15:25:02	WHO		3	60	140	"The decisive factor in the victory over #smallpox was global solidarity. At the height of the Cold War, the Soviet Union and the United States of America joined forces to conquer a common enemy. They recognized that viruses do not respect nations or ideologies"-@DrTedros		@DrTedros	#smallpox	1258779953644154885	https://twitter.com/WHO/status/1258779953644154885
2020-05-08 15:24:31	WHO		11	66	122	"But although a vaccine was crucial for ending #smallpox, it was not enough on its own. After all, the vaccine was first developed by Edward Jenner in 1796. It took another 184 years for smallpox to be eradicated"-@DrTedros		@DrTedros	#smallpox	1258779823134199808	https://twitter.com/WHO/status/1258779823134199808
2020-05-08 15:23:34	WHO	WHO	14	31	89	"As you know, WHO is now working with many partners to accelerate the development of a vaccine for #COVID19, which will be an essential tool for controlling transmission of the virus"-@DrTedros		@DrTedros	#COVID19	1258779585245777922	https://twitter.com/WHO/status/1258779585245777922
2020-05-08 15:22:50	WHO		6	47	111	"The #smallpox eradication campaign had one crucial tool that we don’t have for #COVID19 – yet: a vaccine; in fact, the world’s first vaccine"-@DrTedros #VaccinesWork		@DrTedros	#smallpox #COVID19 #VaccinesWork	1258779399543013376	https://twitter.com/WHO/status/1258779399543013376
2020-05-08 15:20:44	WHO		5	34	101	"Many of the basic public health tools that were used successfully then are the same tools that have been used to respond to #Ebola, and to #COVID19: disease surveillance, case finding, contact tracing, and mass communication campaigns to inform affected populations"-@DrTedros		@DrTedros	#Ebola #COVID19	1258778870498631682	https://twitter.com/WHO/status/1258778870498631682
2020-05-08 15:20:05	WHO		10	48	120	"Its eradication stands as the greatest public health triumph in history. As the confronts the #COVID19 pandemic, humanity’s victory over #smallpox is a reminder of what is possible when nations come together to fight a common health threat"-@DrTedros		@DrTedros	#COVID19 #smallpox	1258778709022126085	https://twitter.com/WHO/status/1258778709022126085
2020-05-08 15:18:40	WHO		10	117	221	"#Smallpox is the first and, to date, the only human disease to be eradicated globally. Until it was wiped out, smallpox had plagued humanity for at least 3000 years, killing 300 million people in the 20th century alone"-@DrTedros		@DrTedros	#Smallpox	1258778349360513025	https://twitter.com/WHO/status/1258778349360513025
2020-05-08 15:17:25	WHO		11	186	368	"Exactly 40 years ago today, on the 8th of May 1980, the World Health Assembly officially declared that “the world and all its peoples have won freedom from #smallpox”-@DrTedros		@DrTedros	#smallpox	1258778037836972036	https://twitter.com/WHO/status/1258778037836972036
2020-05-08 15:14:29	WHO		255	750	1765	Media briefing on #COVID19 with @DrTedros.		@DrTedros	#COVID19	1258777299257712640	https://twitter.com/WHO/status/1258777299257712640
2020-05-08 15:04:38	WHO		11	72	302	Working from home with your kids around? You and your family can stay #HealthyAtHome by: -Doing some physical exercises together to destress -Having a 10-minute dance with the song your kids choose! You might even impress them with your moves!			#HealthyAtHome #HealthyAtHome	1258774820092772355	https://twitter.com/WHO/status/1258774820092772355
2020-05-08 12:09:35	WHO		510	4287	8621	#OnThisDay 40 years ago, #smallpox was made history. It's the only human disease to be eradicated so far. A lesson we must take is: when the unites behind science and public health measures we can defeat diseases and protect lives and livelihoods.			#OnThisDay #smallpox	1258730767548645376	https://twitter.com/WHO/status/1258730767548645376
2020-05-08 11:39:02	WHO		24	219	587	Quarantine can feel lonely, but you’re not alone. Connecting with other people is good for everyone’s #MentalHealth. #HealthyAtHome #COVID19 #coronavirus			#MentalHealth #MentalHealth #HealthyAtHome #HealthyAtHome #COVID19 #coronavirus	1258723076801548295	https://twitter.com/WHO/status/1258723076801548295
2020-05-08 10:58:57	WHO		8	139	411	Stay #HealthyAtHome by finding time to relax during the day. Consider meditating and deep breathing exercises along with other relaxation techniques that can help to reduce stress. #COVID19			#HealthyAtHome #HealthyAtHome #COVID19	1258712990087548931	https://twitter.com/WHO/status/1258712990087548931
2020-05-08 10:16:53	WHO		14	167	414	During #COVID19, looking after your #mentalhealth is vital. •Pay attention to your own needs &amp; feelings •Engage in healthy activities •Exercise regularly •Keep regular sleep routines &amp; eat healthy food Share with us what you are doing to stay #HealthyAtHome !			#COVID19 #mentalhealth #mentalhealth #HealthyAtHome #HealthyAtHome	1258702404666773506	https://twitter.com/WHO/status/1258702404666773506
2020-05-08 09:44:34	WHO		14	154	342	If you are at home because of #coronavirus, it's important to stay active every day as much as you can. WHO recommends that all healthy adults do 30 mins/day of physical activity, and children should be physically active for 1 hour/day. #HealthyAtHome #COVID19			#coronavirus #HealthyAtHome #HealthyAtHome #COVID19	1258694270594228224	https://twitter.com/WHO/status/1258694270594228224
2020-05-08 09:05:08	WHO		18	219	485	Working from home means people are sitting longer. It is important for your health to get up often, for at least 3 minutes, to stretch your muscles. What are you doing to be #HealthyAtHome ?			#HealthyAtHome #HealthyAtHome	1258684347768541184	https://twitter.com/WHO/status/1258684347768541184
2020-05-08 08:31:21	WHO		157	1002	2457	#BeActive and stay #HealthyAtHome ! Here are some physical activities you can do at home during #COVID19: ‍Try exercise classes online Dance to music Play active video games Try skipping rope Do some muscle strength and balance training			#BeActive #HealthyAtHome #HealthyAtHome #COVID19	1258675845029388288	https://twitter.com/WHO/status/1258675845029388288
2020-05-07 19:14:29	WHO		48	53	191	Make your own avatar using @Genies and spread WHO’s #HealthyAtHome messages with personalised stickers that you can use on messaging &amp; social media! To make your own, simply download the Genies app from App Store or Play Store. #COVID19 #coronavirus		@genies	#HealthyAtHome #HealthyAtHome #COVID19 #coronavirus	1258475306425257984	https://twitter.com/WHO/status/1258475306425257984
2020-05-07 15:02:31	WHO	UNWebTV	35	47	127	Watch LIVE: Release of the updated #COVID19 Global Humanitarian Response Plan with @DrMikeRyan		@DrMikeRyan	#COVID19	1258411896962719750	https://twitter.com/WHO/status/1258411896962719750
2020-05-07 11:11:12	WHO		228	479	1495	WHO's mission is: promote health, keep the world safe, serve the vulnerable. This means delivering #HealthForAll, everywhere, including in areas affected by war and conflict. The most important tool to fight #Ebola, #COVID19 and other disease outbreaks is peace.			#HealthForAll #Ebola #COVID19	1258353687405170688	https://twitter.com/WHO/status/1258353687405170688
2020-05-07 08:49:49	WHO		39	284	661	Save the date: 16-17 May 2020. #WalkTheTalk will go virtual this year! Join WHO for some fun, #HealthyAtHome activities that you &amp; your family can take part in. Stay tuned for more information! https://bit.ly/WalktheTalk2020			#WalkTheTalk #HealthyAtHome #HealthyAtHome	1258318106524598273	https://twitter.com/WHO/status/1258318106524598273
2020-05-06 15:45:25	WHO		108	88	270	The full briefing on #COVID19 by @DrTedros		@DrTedros	#COVID19	1258060307546673157	https://twitter.com/WHO/status/1258060307546673157
2020-05-06 15:35:52	WHO		59	169	501	"The antidote for this pandemic is national unity and global solidarity. Together, we will defeat #COVID19"-@DrTedros		@DrTedros	#COVID19	1258057904155959296	https://twitter.com/WHO/status/1258057904155959296
2020-05-06 15:35:32	WHO		51	160	352	"If we learn anything from #COVID19, it must be that investing in health now will save lives later. History will judge all of us not only on whether we got through this pandemic, but also on the lessons we learned and the actions we took once it was over"-@DrTedros		@DrTedros	#COVID19	1258057821398106112	https://twitter.com/WHO/status/1258057821398106112
2020-05-06 15:33:33	WHO		25	97	218	"As we work on responding to the #COVID19 pandemic, we must also work harder to prepare for the next one. Now is an opportunity to lay the foundations for resilient health systems around the . That includes systems to prepare, prevent &amp; respond to emerging pathogens"-@DrTedros		@DrTedros	#COVID19	1258057319532892160	https://twitter.com/WHO/status/1258057319532892160
2020-05-06 15:32:54	WHO		15	86	199	"The #COVID19 pandemic will eventually recede, but there can be no going back to business as usual. We cannot continue to rush to fund panic but let preparedness go by the wayside"-@DrTedros		@DrTedros	#COVID19	1258057157792202753	https://twitter.com/WHO/status/1258057157792202753
2020-05-06 15:32:31	WHO		12	70	142	"The spends around $7.5T on health each year – almost 10% of global GDP. But the best investments are in promoting health &amp; preventing disease at the #PrimaryHealthCare level, which will save lives &amp; save money. Prevention is not only better than cure, it’s cheaper"-@DrTedros		@DrTedros	#PrimaryHealthCare	1258057062661206017	https://twitter.com/WHO/status/1258057062661206017
2020-05-06 15:31:24	WHO		10	44	101	"Gaps like these don’t just undermine the health of individuals, families and communities; they also put global security and economic development at risk"-@DrTedros #COVID19 #HealthForAll		@DrTedros	#COVID19 #HealthForAll	1258056778786508800	https://twitter.com/WHO/status/1258056778786508800
2020-05-06 15:30:58	WHO		10	55	110	"And yet, on current trends, more than 5 billion people will lack access to essential health services by 2030 – including the ability to see a health worker, access to essential medicines, and running water in hospitals"-@DrTedros #COVID19 #HealthForAll		@DrTedros	#COVID19 #HealthForAll	1258056669210214400	https://twitter.com/WHO/status/1258056669210214400
2020-05-06 15:30:33	WHO		8	59	116	"Strong and resilient health systems are the best defence not only against outbreaks and pandemics, but also against the multiple health threats that people around the world face every day"-@DrTedros #COVID19		@DrTedros	#COVID19	1258056565703217152	https://twitter.com/WHO/status/1258056565703217152
2020-05-06 15:30:08	WHO		8	71	129	"The #COVID19 pandemic has highlighted the importance of strong national and sub-national health systems as the foundation of global health security and universal health coverage"-@DrTedros		@DrTedros	#COVID19	1258056461411913728	https://twitter.com/WHO/status/1258056461411913728
2020-05-06 15:29:32	WHO		14	293	382	"The risk of returning to lockdown remains very real if countries do not manage the transition extremely carefully"-@DrTedros #COVID19		@DrTedros	#COVID19	1258056308873261059	https://twitter.com/WHO/status/1258056308873261059
2020-05-06 15:29:16	WHO		12	88	153	" that preventive measures are in place in workplaces, schools and other places where it’s essential for people to go that importation risks can be managed that communities are fully educated, engaged and empowered to adjust to the “new norm”"-@DrTedros #COVID19		@DrTedros	#COVID19	1258056244117585920	https://twitter.com/WHO/status/1258056244117585920
2020-05-06 15:28:17	WHO		8	90	152	" that health system capacities are in place to detect, isolate, test and treat every #COVID19 case and trace every contact that outbreak risks are minimized in special settings like health facilities and nursing homes"-@DrTedros		@DrTedros	#COVID19	1258055996326412290	https://twitter.com/WHO/status/1258055996326412290
2020-05-06 15:27:19	WHO		396	1031	1488	"As more & more countries consider how to ease so-called lockdown restrictions, I want to reiterate the criteria that WHO recommends countries consider: that surveillance is strong, #COVID19 cases are declining &amp; transmission is controlled"-@DrTedros		@DrTedros	#COVID19	1258055753384026118	https://twitter.com/WHO/status/1258055753384026118
2020-05-06 15:25:06	WHO		5	54	114	"Importantly, the framework takes a “health first” approach, recognizing that strong and resilient health systems must be the foundation of recovery in all countries"-@DrTedros #COVID19		@DrTedros	#COVID19	1258055195726163968	https://twitter.com/WHO/status/1258055195726163968
2020-05-06 15:24:46	WHO		6	46	82	"Today’s guidance complements the @UN framework for socio-economic response to #COVID19, published last week. The framework lays out a “recovery roadmap” for countries to: -protect lives &amp; livelihoods -get businesses &amp; economies up &amp; running again as soon as possible"-@DrTedros		@UN @DrTedros	#COVID19	1258055111361859586	https://twitter.com/WHO/status/1258055111361859586
2020-05-06 15:23:04	WHO		11	60	98	"We must address this now & in the long-term by prioritizing diagnosis & care for those who are most at risk. This is not only the right thing to do, it’s the smart thing to do. We cannot end the #COVID19 pandemic until we address the inequalities that are fueling it"-@DrTedros		@DrTedros	#COVID19	1258054682209071106	https://twitter.com/WHO/status/1258054682209071106
2020-05-06 15:22:12	WHO		10	61	92	"It’s also vital that countries pay careful attention to the most vulnerable members of their societies. Crises can exacerbate existing inequalities, which is demonstrated in higher rates of hospitalization & death among certain populations in many countries"-@DrTedros #COVID19		@DrTedros	#COVID19	1258054462402367493	https://twitter.com/WHO/status/1258054462402367493
2020-05-06 15:21:40	WHO		5	37	66	"For example, it suggests using telemedicine wherever possible, and leaving insecticide-treated nets for #malaria at the door of households, instead of asking people to collect them from a central location"-@DrTedros #COVID19		@DrTedros	#malaria #COVID19	1258054331472977923	https://twitter.com/WHO/status/1258054331472977923
2020-05-06 15:21:11	WHO		10	44	64	"It includes practical recommendations for countries on sustaining essential services at the community level, leveraging community #healthworkers for the response to #COVID19 while keeping them safe &amp; advice for how to adapt services for specific diseases &amp; age groups"-@DrTedros		@DrTedros	#healthworkers #COVID19	1258054207841677317	https://twitter.com/WHO/status/1258054207841677317
2020-05-06 15:20:36	WHO		7	76	96	"Today, WHO, @UNICEF and the @ifrc have published guidance for countries on how to maintain community-based health care in the context of #COVID19"-@DrTedros		@UNICEF @ifrc @DrTedros	#COVID19	1258054060365811713	https://twitter.com/WHO/status/1258054060365811713
2020-05-06 15:19:20	WHO		5	44	80	"Although professional #healthworkers play crucial roles, in many countries trained members of the community play a vital role in delivering essential health services like vaccination, pre-natal screening &amp; the detection, prevention &amp; management of many diseases"-@DrTedros		@DrTedros	#healthworkers	1258053744694001665	https://twitter.com/WHO/status/1258053744694001665
2020-05-06 15:18:38	WHO		3	43	82	"Around the world, the pandemic has caused severe disruption to essential health services – including to community-based health care"-@DrTedros #COVID19		@DrTedros	#COVID19	1258053565681197056	https://twitter.com/WHO/status/1258053565681197056
2020-05-06 15:18:20	WHO		5	32	67	"However, even within regions and within countries we see divergent trends. Every country and every region needs a tailored approach. But the impact of the #COVID19 pandemic goes far beyond the numbers of cases and deaths"-@DrTedros		@DrTedros	#COVID19	1258053490686951424	https://twitter.com/WHO/status/1258053490686951424
2020-05-06 15:17:55	WHO		7	47	80	"Although the number of #COVID19 cases reported from Western Europe is declining, more cases are being reported every day from Eastern Europe, Africa, South-East Asia, the Eastern Mediterranean and the Americas"-@DrTedros		@DrTedros	#COVID19	1258053388039852032	https://twitter.com/WHO/status/1258053388039852032
2020-05-06 15:17:32	WHO		14	59	144	"But these are not just numbers – every single case is a mother, a father, a son, a daughter, a brother, sister or friend"-@DrTedros #COVID19		@DrTedros	#COVID19	1258053290841047042	https://twitter.com/WHO/status/1258053290841047042
2020-05-06 15:17:14	WHO		8	71	104	"More than 3.5 million cases of #COVID19 and almost 250,000 deaths have now been reported to WHO. Since the beginning of April, an average of around 80,000 new cases have been reported to WHO every day"-@DrTedros		@DrTedros	#COVID19	1258053212516626433	https://twitter.com/WHO/status/1258053212516626433
2020-05-06 15:16:45	WHO		17	35	126	"I’d like to welcome all Hindi-speaking journalists, and we look forward to your questions. In total, WHO press conferences are now available in 8 languages – all six @UN languages, plus Portuguese and Hindi, plus closed captions for people with hearing loss"-@DrTedros		@UN @DrTedros		1258053093461237760	https://twitter.com/WHO/status/1258053093461237760
2020-05-06 15:15:01	WHO		436	922	2040	Media briefing on #COVID19 with @DrTedros.		@DrTedros	#COVID19	1258052657303785472	https://twitter.com/WHO/status/1258052657303785472
2020-05-06 14:58:05	WHO		8	37	142	Assista à conferência de imprensa da OMS para conhecer as últimas informações sobre a resposta mundial à COVID19, na sua própria língua. Todas as segundas, quartas e sextas-feiras, a partir das 15 horas GMT em http://www.who.int/COVID-19				1258048396226674695	https://twitter.com/WHO/status/1258048396226674695
2020-05-06 14:58:04	WHO		6	31	92	Vea la rueda de prensa de la OMS (@WHO press conference) para conocer la información más actualizada sobre la respuesta mundial a la #COVID19 en su propio idioma. Todos los lunes, miércoles y viernes a partir de las 15.00 horas GMT en http://www.who.int/COVID-19		@WHO	#COVID19	1258048392980242434	https://twitter.com/WHO/status/1258048392980242434
2020-05-06 14:58:04	WHO		7	10	39	Для получения самой актуальной информации о глобальной борьбе с #COVID19 следите за пресс-конференциями ВОЗ (@WHO) на вашем родном языке. По понедельникам, средам и пятницам с 15:00 по Гринвичу по адресу http://www.who.int/COVID-19		@WHO	#COVID19	1258048390132350976	https://twitter.com/WHO/status/1258048390132350976
2020-05-06 14:58:03	WHO		6	14	54	Regardez la conférence de presse de @WHO pour obtenir les dernières informations sur la riposte mondiale à la #COVID19 dans votre langue. Chaque lundi, mercredi et vendredi à partir de 15 heures GMT sur http://www.who.int/COVID-19		@WHO	#COVID19	1258048387380846592	https://twitter.com/WHO/status/1258048387380846592
2020-05-06 14:58:02	WHO		5	19	58	用你的语言观看世卫组织新闻发布会，了解全球应对COVID-19最新动态。 每周一、三、五下午3点（格林威治标准时间）通过以下网址观看：http://www.who.int/zh/COVID-19				1258048384532910080	https://twitter.com/WHO/status/1258048384532910080
2020-05-06 14:51:19	WHO		56	76	342	شاهد المؤتمر الصحفي لمنظمة الصحة العالمية للاطلاع، بلغتك، على أحدث المستجدات عن الاستجابة العالمية لجائحة #كوفيد-19 يُعقد كل إثنين وأربعاء وجمعة من الساعة الثالثة مساء بتوقيت غرينتتش، على الرابط: http://www.who.int/COVID-19				1258046694425493505	https://twitter.com/WHO/status/1258046694425493505
2020-05-06 10:51:20	WHO		53	139	545	Don't miss! WHO will announce the award winners of #HealthForAll Film Festival on Tues., 12 May 2020, 17h30 CEST/15h30 GMT. More https://bit.ly/3ccwb9e #Film4Health			#HealthForAll #Film4Health	1257986298075283458	https://twitter.com/WHO/status/1257986298075283458
2020-05-06 07:55:37	WHO	Alejand04494364	0	1	3	Thanks for your question. You can follow @pahowho &amp; @opsoms for information in Spanish. Also, check @OPASOMSBrasil for info in Portuguese.		@pahowho @opsoms @OPASOMSBrasil		1257942080095162368	https://twitter.com/WHO/status/1257942080095162368
2020-05-06 07:39:12	WHO		519	2090	4462	In a little over 3 months, #COVID19 has changed the world in so many ways, bringing us closer together and reaffirming the importance of #HealthForAll. This video shows the key moments so far as WHO works with partners worldwide to fight #coronavirus and save lives.			#COVID19 #HealthForAll #coronavirus	1257937948424757248	https://twitter.com/WHO/status/1257937948424757248
2020-05-05 20:23:40	WHO		23	76	270	On #HandHygiene Day, don't miss this story from #Pakistan: Nurses and midwives are key in showing communities how important it is to have #SafeHands https://bit.ly/2YAEess #SupportNursesAndMidwives			#HandHygiene #HandHygiene #Pakistan #SafeHands #SafeHands #SupportNursesAndMidwives	1257767942021951494	https://twitter.com/WHO/status/1257767942021951494
2020-05-05 19:25:52	WHO		33	146	281	Everyday, healthcare workers around the world are at risk. Not just from the virus, but from other people. #HealthWorkers are caring for us. Let us care for them. Be respectful. Be supportive. Be kind. #coronavirus #COVID19			#HealthWorkers #coronavirus #COVID19	1257753397765251072	https://twitter.com/WHO/status/1257753397765251072
2020-05-05 18:53:21	WHO		15	119	371	It's #HandHygiene Day! Infection prevention and control leaders #SupportNursesAndMidwives by helping them provide clean care. #SafeHands save lives.			#HandHygiene #HandHygiene #SupportNursesAndMidwives #SafeHands #SafeHands	1257745213986045952	https://twitter.com/WHO/status/1257745213986045952
2020-05-05 18:18:35	WHO		11	90	401	Let’s unite to ensure women, girls and midwives everywhere have equal rights and equal opportunities. #MidwivesDay http://bit.ly/2SdGnHq			#MidwivesDay	1257736465842409472	https://twitter.com/WHO/status/1257736465842409472
2020-05-05 17:26:11	WHO		10	86	251	It's #HandHygiene Day! Policy makers, please #SupportNursesAndMidwives: - Increase staffing levels to prevent infections and improve quality of care -Create the means to empower nurses and midwives. #SafeHands save lives.			#HandHygiene #HandHygiene #SupportNursesAndMidwives #SafeHands #SafeHands	1257723276585046017	https://twitter.com/WHO/status/1257723276585046017
2020-05-05 17:11:15	WHO		8	81	291	It's #HandHygiene Day! Midwives' hands make all the difference for mothers and babies. Let's #SupportNursesAndMidwives			#HandHygiene #HandHygiene #SupportNursesAndMidwives	1257719519281373188	https://twitter.com/WHO/status/1257719519281373188
2020-05-05 16:51:24	WHO		9	87	275	It's #HandHygiene Day! Clean and safe health care starts with nurses! Let's #SupportNursesAndMidwives			#HandHygiene #HandHygiene #SupportNursesAndMidwives	1257714523496218624	https://twitter.com/WHO/status/1257714523496218624
2020-05-05 16:05:21	WHO		21	67	287	WHO #COVID19 response in #Somalia: Established 3 molecular testing labs Deployed 3000+ health workers to trace contacts Sent 44 rapid response teams to 42 districts Distributed 4200+ sets of protective equipment Set up 5 isolation facilities https://bit.ly/3foWYBq			#COVID19 #Somalia	1257702936668524544	https://twitter.com/WHO/status/1257702936668524544
2020-05-05 15:51:20	WHO		26	137	400	"When we keep our hands clean, we keep ourselves safe and we keep others also safe. The reason we are here together is to #SupportNursesAndMidwives who are in the frontline, helping others, saving other, risking their lives"-@DrTedros #HandHygiene		@DrTedros	#SupportNursesAndMidwives #HandHygiene #HandHygiene	1257699406624837633	https://twitter.com/WHO/status/1257699406624837633
2020-05-05 15:35:42	WHO		9	92	291	Nurses, midwives and other #healthworkers are the front-line heroes saving lives from #COVID19. In This International Year of the Nurse and the Midwife, #HandHygiene Day 2020 recognizes the vital role they play in preventing infections! #SafeHands save lives.			#healthworkers #COVID19 #HandHygiene #HandHygiene #SafeHands #SafeHands	1257695473873367041	https://twitter.com/WHO/status/1257695473873367041
2020-05-05 15:08:05	WHO		16	214	367	How to handrub? Use alcohol-based handrub for 20-30 seconds #HandHygiene #COVID19			#HandHygiene #HandHygiene #COVID19	1257688525832704002	https://twitter.com/WHO/status/1257688525832704002
2020-05-05 15:01:11	WHO		6	107	307	Nurses and #midwives often work in challenging circumstances: undervalued, under-resourced, overworked. Let’s #SupportNursesAndMidwives http://bit.ly/2SdGnHq			#midwives #SupportNursesAndMidwives	1257686786047967232	https://twitter.com/WHO/status/1257686786047967232
2020-05-05 13:41:35	WHO		18	307	478	How to handwash? Use and for at least 40-60 seconds #HandHygiene #COVID19			#HandHygiene #HandHygiene #COVID19	1257666754731532289	https://twitter.com/WHO/status/1257666754731532289
2020-05-05 13:13:38	WHO		8	80	362	We must work to ensure that all women have access to continuity of care delivered by an educated midwife. #MidwivesDay http://bit.ly/2SdGnHq			#MidwivesDay	1257659723748384769	https://twitter.com/WHO/status/1257659723748384769
2020-05-05 12:29:54	WHO		12	135	388	2020 is the International Year of the Nurse and the #Midwife. It’s time to recognize the critical contribution nurses and midwives make to global health. Let’s #SupportNursesAndMidwives https://bit.ly/2WslNDP			#Midwife #SupportNursesAndMidwives	1257648713771757568	https://twitter.com/WHO/status/1257648713771757568
2020-05-05 11:24:51	WHO		7	75	324	All women & newborns have a right to quality care that enables a positive childbirth experience including: respect &amp; dignity a companion of choice clear communication by maternity staff pain relief strategies mobility in labour &amp; birth position of choice #MidwivesDay			#MidwivesDay	1257632346557296640	https://twitter.com/WHO/status/1257632346557296640
2020-05-05 11:00:47	WHO		4	82	249	#SupportNursesAndMidwives: They are critical health workers. Investment in their education and training is vital to ensuring #HealthForAll. #MidwivesDay http://bit.ly/2SdGnHq			#SupportNursesAndMidwives #HealthForAll #MidwivesDay	1257626287730044928	https://twitter.com/WHO/status/1257626287730044928
2020-05-05 10:08:21	WHO		96	195	689	#HandHygiene with @DrTedros		@DrTedros	#HandHygiene #HandHygiene	1257613093661638658	https://twitter.com/WHO/status/1257613093661638658
2020-05-05 10:03:03	WHO		195	626	1861	LIVE: Global clap for nurses and midwives! #ThanksHealthHeroes			#ThanksHealthHeroes	1257611758602088448	https://twitter.com/WHO/status/1257611758602088448
2020-05-05 09:56:51	WHO		4	62	265	DYK: Women who receive quality midwife-led care experience 20% reduction of preterm births, are 16% less likely to lose their baby, and report higher satisfaction with their birth experience. #MidwivesDay http://bit.ly/2SdGnHq			#MidwivesDay	1257610200187535360	https://twitter.com/WHO/status/1257610200187535360
2020-05-05 09:20:58	WHO		69	500	951	Good #HandHygiene plays a critical part in fighting #COVID19! The virus primarily spreads through droplet &amp; contact transmission: by touching infected people, contaminated objects or surfaces. Your hands can spread virus to other surfaces &amp; to your , or if you touch them.			#HandHygiene #HandHygiene #COVID19	1257601167678492673	https://twitter.com/WHO/status/1257601167678492673
2020-05-05 08:24:04	WHO		286	1689	3275	Today is #HandHygiene Day! Hand Hygiene is one of the most effective actions you can take to reduce the spread of pathogens and prevent infections, including #COVID19. Join the #SafeHands challenge and practice the right technique.			#HandHygiene #HandHygiene #COVID19 #SafeHands #SafeHands	1257586848198688768	https://twitter.com/WHO/status/1257586848198688768
2020-05-05 08:01:51	WHO		6	88	365	DYK: #Midwives educated and qualified to international standards can provide almost 90% of services needed by mothers and newborns. #MidwivesDay http://bit.ly/2SdGnHq			#Midwives #MidwivesDay	1257581257044758528	https://twitter.com/WHO/status/1257581257044758528
2020-05-05 06:52:02	WHO		107	1436	4647	Today is the International Day of the #Midwife! #Midwives are essential to the provision of quality of care, in all settings, globally. We thank ALL midwives for their efforts to save lives of moms and babies. #MidwivesDay http://bit.ly/2SdGnHq			#Midwife #Midwives #MidwivesDay	1257563689131167744	https://twitter.com/WHO/status/1257563689131167744
2020-05-04 21:16:39	WHO		196	511	1412	To mark #HandHygiene Day &amp; Intl. day of #Midwife join the global clap tomorrow! No matter where you are At noon by your local time Stop what you are doing for a minute &amp; for our nurses and midwives - our guardians &amp; #SafeHands role models. #COVID19			#HandHygiene #HandHygiene #Midwife #SafeHands #SafeHands #COVID19	1257418886900781059	https://twitter.com/WHO/status/1257418886900781059
2020-05-04 17:53:14	WHO		25	73	309	In #Pakistan , a polio eradication call centre supported by WHO and partners has been expanded to help answer questions from the public about #COVID19. Agents and doctors are responding to 70,000 calls each day https://bit.ly/2SzrPkG #coronavirus #WHOImpact			#Pakistan #COVID19 #coronavirus #WHOImpact	1257367697316368387	https://twitter.com/WHO/status/1257367697316368387
2020-05-04 16:37:33	WHO		39	47	152	The full briefing on #COVID19 by @DrTedros		@DrTedros	#COVID19	1257348649182511107	https://twitter.com/WHO/status/1257348649182511107
2020-05-04 16:32:55	WHO		21	102	256	"We’re also grateful to the more than 300,000 individuals, corporations and foundations who have contributed to the #COVID19 Solidarity Response Fund, which has generated more than USD 210M in the past 6 weeks"-@DrTedros		@DrTedros	#COVID19	1257347485988720643	https://twitter.com/WHO/status/1257347485988720643
2020-05-04 16:32:00	WHO		14	28	93	"WHO is grateful to the many countries and donors who supported the first Strategic & Preparedness & Response Plan"-@DrTedros #COVID19		@DrTedros	#COVID19	1257347254853271558	https://twitter.com/WHO/status/1257347254853271558
2020-05-04 16:31:19	WHO		4	37	84	"Later this week, WHO will launch its updated Strategic Preparedness and Response Plan, which will provide an update of the resources WHO needs to support the international response and national action plans to the end of 2020"-@DrTedros #COVID19		@DrTedros	#COVID19	1257347082458927104	https://twitter.com/WHO/status/1257347082458927104
2020-05-04 16:30:40	WHO		3	22	54	"But of course, today’s event only covers one part of the response – for R&D in vaccines, diagnostics & therapeutics. In the weeks & months ahead, we will need much more to meet the demand for personal protective equipment, medical oxygen & other essential supplies"-@DrTedros		@DrTedros		1257346919346692098	https://twitter.com/WHO/status/1257346919346692098
2020-05-04 16:29:59	WHO		5	35	65	"But just as the number of new cases & deaths is declining in some countries, it is mounting in others. That’s why today’s pledging event is so important. This virus will be with us for a long time & we must come together to develop & share the tools to defeat it"-@DrTedros		@DrTedros		1257346747711528960	https://twitter.com/WHO/status/1257346747711528960
2020-05-04 16:29:11	WHO		3	29	47	"Nor can the commitment to the tools that are the foundation of the response: to find, isolate, test and care for every case, and trace every contact. And to ensure health systems have the capacity they need to provide safe and effective care for all"-@DrTedros #COVID19		@DrTedros	#COVID19	1257346545483165697	https://twitter.com/WHO/status/1257346545483165697
2020-05-04 16:28:10	WHO		3	52	83	"Several countries are now starting to ease so-called lockdown & #StayHome orders. But our common commitment to basic measures such as cleaning hands and physical distancing cannot be relaxed"-@DrTedros #COVID19		@DrTedros	#StayHome #StayHome #COVID19	1257346289831944192	https://twitter.com/WHO/status/1257346289831944192
2020-05-04 16:27:06	WHO		7	48	105	"To mark #HandHygiene Day and the International Day of the #Midwife, we are calling all people to stop what they’re doing at noon tomorrow to clap for nurses and midwives, and to thank them for their role in delivering safe and effective care"-@DrTedros #ThanksHealthHeroes		@DrTedros	#HandHygiene #HandHygiene #Midwife #ThanksHealthHeroes	1257346019848859648	https://twitter.com/WHO/status/1257346019848859648
2020-05-04 16:26:05	WHO		5	39	102	"Childbirth can be one of the most precious moments in a woman’s life, but it can also be one of the most dangerous. Midwives are essential for guiding and caring for women through their entire pregnancy & the critical moment of childbirth"-@DrTedros #SupportNursesAndMidwives		@DrTedros	#SupportNursesAndMidwives	1257345767234318338	https://twitter.com/WHO/status/1257345767234318338
2020-05-04 16:25:27	WHO		1	25	66	"Research shows that interventions delivered by midwives can avert over 80% of all maternal deaths, stillbirths, and neonatal deaths"-@DrTedros #SupportNursesAndMidwives		@DrTedros	#SupportNursesAndMidwives	1257345604025548805	https://twitter.com/WHO/status/1257345604025548805
2020-05-04 16:24:54	WHO		1	27	58	"Tomorrow also marks the International Day of the #Midwife. This is an opportunity to remember the vital role that midwives play all over the world in providing safe and effective care for women and newborns"-@DrTedros		@DrTedros	#Midwife	1257345466481758209	https://twitter.com/WHO/status/1257345466481758209
2020-05-04 16:24:33	WHO		2	41	74	"If we are to stop #COVID19 or any other source of infection, and keep #healthworkers safe, we must dramatically increase investments in soap, access to water, and alcohol-based hand rubs"-@DrTedros #HandHygiene		@DrTedros	#COVID19 #healthworkers #HandHygiene #HandHygiene	1257345380502638594	https://twitter.com/WHO/status/1257345380502638594
2020-05-04 16:24:02	WHO		2	40	62	"Around the world, less than two-thirds of health care facilities are equipped with hand hygiene stations, and 3 billion people lack soap and water at home. This is an old problem that requires new and vastly increased attention"-@DrTedros #HandHygiene #COVID19		@DrTedros	#HandHygiene #HandHygiene #COVID19	1257345249170644996	https://twitter.com/WHO/status/1257345249170644996
2020-05-04 16:23:25	WHO		5	47	95	"Tomorrow is #HandHygiene Day - a reminder of the importance of clean hands for #healthworkers, and for all of us. At the same time, we must remember that millions of people around the world are not able to practice this most basic of precautions"-@DrTedros		@DrTedros	#HandHygiene #HandHygiene #healthworkers	1257345093113196547	https://twitter.com/WHO/status/1257345093113196547
2020-05-04 16:22:52	WHO		3	61	86	"The simple act of cleaning hands can be the difference between life & death & remains one of the most important public health measures for protecting individuals, families & communities against #COVID19 &amp; many other diseases"-@DrTedros #HandHygiene		@DrTedros	#COVID19 #HandHygiene #HandHygiene	1257344957867798529	https://twitter.com/WHO/status/1257344957867798529
2020-05-04 16:22:38	WHO		2	25	60	"But one of the best tools is also one of the most basic: clean hands"-@DrTedros #COVID19 #handhygiene		@DrTedros	#COVID19 #handhygiene #handhygiene	1257344895196573697	https://twitter.com/WHO/status/1257344895196573697
2020-05-04 16:21:21	WHO		9	32	80	"This is an opportunity for the world to come together to confront a common threat, but also to forge a common future; a future in which all people enjoy the right to the highest attainable standard of health – and the products that deliver that right"-@DrTedros #COVID19		@DrTedros	#COVID19	1257344574550409216	https://twitter.com/WHO/status/1257344574550409216
2020-05-04 16:21:00	WHO		5	21	75	"WHO remains committed to working with all countries and partners to accelerate the development and production of vaccines, diagnostics and therapeutics, and to ensure their equitable distribution"-@DrTedros #COVID19		@DrTedros	#COVID19	1257344486994255872	https://twitter.com/WHO/status/1257344486994255872
2020-05-04 16:20:44	WHO		5	25	64	"The potential for continued waves of infection of #COVID19 across the globe demands that every single person on the planet be protected from this disease"-@DrTedros		@DrTedros	#COVID19	1257344419730206720	https://twitter.com/WHO/status/1257344419730206720
2020-05-04 16:20:25	WHO		14	40	93	"None of us can accept a world in which some people are protected while others are not. Everybody should be protected. None of us are safe until all of us are safe"-@DrTedros #COVID19		@DrTedros	#COVID19	1257344340898336770	https://twitter.com/WHO/status/1257344340898336770
2020-05-04 16:20:00	WHO		3	22	50	"Recent advances in science are enabling the world to move at incredible speed to develop these tools. But the true measure of success will not only be how fast we can develop safe and effective tools – it will be how equally we can distribute them"-@DrTedros #COVID19		@DrTedros	#COVID19	1257344234660691968	https://twitter.com/WHO/status/1257344234660691968
2020-05-04 16:19:44	WHO		6	21	54	"Today, countries came together not only to pledge their financial support, but also to pledge their commitment to ensuring all people can access life-saving tools for #COVID19"-@DrTedros		@DrTedros	#COVID19	1257344166872469505	https://twitter.com/WHO/status/1257344166872469505
2020-05-04 16:19:23	WHO		9	26	65	"During today’s event, some 7.4 billion euros was pledged for research and development for vaccines, diagnostics and therapeutics. This was a powerful and inspiring demonstration of global solidarity"-@DrTedros #COVID19		@DrTedros	#COVID19	1257344079081476098	https://twitter.com/WHO/status/1257344079081476098
2020-05-04 16:19:04	WHO	WHO	8	25	57	"Today, leaders from 40 countries all over the world came together to support the ACT Accelerator through the #COVID19 Global Response International Pledging Event, hosted by the @EU_Commission"-@DrTedros		@EU_Commission @DrTedros	#COVID19	1257344001751109634	https://twitter.com/WHO/status/1257344001751109634
2020-05-04 16:18:22	WHO		8	25	79	"Ten days ago, I joined President @EmmanuelMacron, President @vonderleyen and @melindagates to launch the ACT Accelerator, to support the development, production and equitable distribution of vaccines, diagnostics and therapeutics against #COVID19"-@DrTedros		@EmmanuelMacron @vonderleyen @melindagates @DrTedros	#COVID19	1257343825602887682	https://twitter.com/WHO/status/1257343825602887682
2020-05-04 16:16:58	WHO		180	435	1136	LIVE on #Periscope: Media briefing on #COVID19 with @DrTedros.		@DrTedros	#Periscope #Periscope #COVID19	1257343472845152259	https://twitter.com/WHO/status/1257343472845152259
2020-05-04 13:19:16	WHO		19	69	228	"This is an opportunity not only to defeat a common enemy, but to forge a common future; a future in which all people enjoy the right to the highest attainable standard of health – and the products that deliver that right"-@DrTedros #COVID19 #UnitedAgainstCoronavirus		@DrTedros	#COVID19 #UnitedAgainstCoronavirus	1257298750520864770	https://twitter.com/WHO/status/1257298750520864770
2020-05-04 13:18:41	WHO		16	91	277	"But the ultimate measure of success will not be how fast we can develop tools – it will be how equally we can distribute them. None of us can accept a world in which some people are protected while others remain exposed"-@DrTedros #COVID19 #UnitedAgainstCoronavirus		@DrTedros	#COVID19 #UnitedAgainstCoronavirus	1257298605381160960	https://twitter.com/WHO/status/1257298605381160960
2020-05-04 13:17:30	WHO	WHO	3	27	90	"The ACT Accelerator represents a unique commitment to work together at record speed to develop essential tools to prevent, detect and treat #COVID19"-@DrTedros #UnitedAgainstCoronavirus		@DrTedros	#COVID19 #UnitedAgainstCoronavirus	1257298307531096065	https://twitter.com/WHO/status/1257298307531096065
2020-05-04 13:16:35	WHO		7	49	114	"Within 2 weeks of the first #COVID19 cases being reported to WHO, the knew the genetic sequence of this virus. The first diagnostics followed within days. We already have early results from some trials of therapeutics. And several vaccines are now in human trials"-@DrTedros		@DrTedros	#COVID19	1257298078102683653	https://twitter.com/WHO/status/1257298078102683653
2020-05-04 13:15:41	WHO		6	37	108	"The is facing an unprecedented public health crisis. But we are better positioned than any humans in history to confront it"-@DrTedros #COVID19 #UnitedAgainstCoronavirus		@DrTedros	#COVID19 #UnitedAgainstCoronavirus	1257297851396341760	https://twitter.com/WHO/status/1257297851396341760
2020-05-04 13:12:50	WHO		11	39	143	"Ten days ago, President @vonderleyen, President @EmmanuelMacron, @melindagates and I launched the ACT Accelerator, a call to action to work together in an unprecedented way to tackle this unprecedented crisis"-@DrTedros #COVID19 #UnitedAgainstCoronavirus		@vonderleyen @EmmanuelMacron @melindagates @DrTedros	#COVID19 #UnitedAgainstCoronavirus	1257297132777885697	https://twitter.com/WHO/status/1257297132777885697
2020-05-04 13:10:29	WHO		315	523	1485	Live: @DrTedros addressing the @EU_Commission pledging conference on #COVID19		@DrTedros @EU_Commission	#COVID19	1257296540420300800	https://twitter.com/WHO/status/1257296540420300800
2020-05-04 11:44:23	WHO		10	40	166	"At this critical juncture of the #COVID19 pandemic, all countries and stakeholders, including those from the private sector, must work together to ensure that no one is left behind"-@DrTedros		@DrTedros	#COVID19	1257274873061179393	https://twitter.com/WHO/status/1257274873061179393
2020-05-04 11:43:47	WHO		8	54	196	"The #COVID19 pandemic has also underlined the importance of strong national and sub-national health systems as the foundation of global health security and universal health coverage"-@DrTedros #HealthForAll		@DrTedros	#COVID19 #HealthForAll	1257274720770195456	https://twitter.com/WHO/status/1257274720770195456
2020-05-04 11:43:17	WHO		5	27	81	"The #COVID19 pandemic has highlighted the critical importance of local, national and global emergency preparedness. The pandemic has reminded us of some simple truths as well: we are one humanity. We share the same planet, the same hopes and dreams, and the same fears"-@DrTedros		@DrTedros	#COVID19	1257274598300794880	https://twitter.com/WHO/status/1257274598300794880
2020-05-04 11:42:42	WHO		2	18	38	"In the face of this global emergency, the spirit of solidarity must be at the centre of our efforts to unite peoples and nations"-@DrTedros #COVID19		@DrTedros	#COVID19	1257274449356881921	https://twitter.com/WHO/status/1257274449356881921
2020-05-04 11:42:41	WHO		3	14	29	"Close partnership between countries is essential for building transparency, trust and coordination, and for the governance and financing of emergency preparedness and response"-@DrTedros #COVID19		@DrTedros	#COVID19	1257274447414939648	https://twitter.com/WHO/status/1257274447414939648
2020-05-04 11:42:41	WHO		2	14	29	"Now more than ever, your continued multilateral engagement - and your longstanding commitment to peace - are vital for tackling #COVID19"-@DrTedros at the Non-Aligned Movement Online Summit on COVID-19		@DrTedros	#COVID19	1257274445753966593	https://twitter.com/WHO/status/1257274445753966593
2020-05-04 11:41:08	WHO		60	140	590	"As Non-Aligned Movement marks the 65th anniversary of the Ten Bandung Principles this year, it's clear that multilateral & diplomatic cooperation are needed to ensure countries can respond effectively to #COVID19, while strengthening preparedness for other emergencies"-@DrTedros		@DrTedros	#COVID19	1257274057239691264	https://twitter.com/WHO/status/1257274057239691264
2020-05-04 08:05:53	WHO		106	349	948	Here are just a few of the ways WHO is responding to #COVID19, including by sending critical response supplies to more than 133 countries http://bit.ly/2xCIsof			#COVID19	1257219886864048128	https://twitter.com/WHO/status/1257219886864048128
2020-05-03 21:52:24	WHO		51	87	319	Make your own avatar using @Genies &amp; support WHO’s #StaySafe initiative with personalized stickers you can use on messaging &amp; social media! To make your Genie, simply download the Genies app from App Store and Android #COVID19 #coronavirus		@genies	#StaySafe #COVID19 #coronavirus	1257065499776647169	https://twitter.com/WHO/status/1257065499776647169
2020-05-03 15:45:26	WHO		61	105	419	Share the “Do the Five to stop the spread of #coronavirus” filter and stickers with your friends on @Snapchat! And subscribe to WHO on Snapchat https://www.snapchat.com/add/who #COVID19		@Snapchat	#coronavirus #COVID19	1256973147376693248	https://twitter.com/WHO/status/1256973147376693248
2020-05-02 21:19:55	WHO		29	72	358	Say “Thank you!” with WHO-Viber Medical Superheroes sticker pack to show your appreciation for #HealthWorkers who are working around the clock in time of #COVID19! https://vb.me/e120c9 #coronavirus			#HealthWorkers #COVID19 #coronavirus	1256694934217916431	https://twitter.com/WHO/status/1256694934217916431
2020-05-02 19:45:33	WHO		28	107	361	Stay connected with your loved ones during #COVID19: Send air high five &amp; celebrate our medical heroes using WHO-@WhatsApp 'Together At Home' sticker pack! #coronavirus		@WhatsApp	#COVID19 #coronavirus	1256671187763113985	https://twitter.com/WHO/status/1256671187763113985
2020-05-02 18:59:44	WHO		14	57	179	Get latest &amp; accurate information about #COVID19 with WHO Viber interactive chatbot. Available in multiple languages http://bit.ly/2R3QgGf #coronavirus			#COVID19 #coronavirus	1256659659106156547	https://twitter.com/WHO/status/1256659659106156547
2020-05-02 17:55:09	WHO		22	67	243	WHO Health Alert on #COVID19 is also on Messenger http://messenger.com/t/WHO Stay informed and get accurate information about #Coronavirus!			#COVID19 #Coronavirus	1256643404206923776	https://twitter.com/WHO/status/1256643404206923776
2020-05-02 16:55:11	WHO		239	591	1625	Stay informed on the latest information about #COVID19 from trusted sources. Try WHO WhatsApp service http://bit.ly/who-covid19-whatsapp Start by typing ‘hi’. #coronavirus			#COVID19 #coronavirus	1256628312073519110	https://twitter.com/WHO/status/1256628312073519110
2020-05-02 08:02:38	WHO		25	64	221	DYK? There is no cure for #herpes. Antiviral medications can help to reduce the severity &amp; frequency of symptoms but cannot cure the infection. Development of better treatment and prevention interventions is needed, particularly HSV vaccines. https://bit.ly/2KRW7eh			#herpes	1256494293969223680	https://twitter.com/WHO/status/1256494293969223680
2020-05-02 07:17:14	WHO		29	95	314	Around 67% of the population aged 0 to 49 had #Herpes HSV-1 infection in 2016 – an estimated 3.7 billion people. Most of these infections were oral; however, between 122 to 192 million people were estimated to have genital HSV-1 infection. https://bit.ly/2KRW7eh			#Herpes	1256482868806680576	https://twitter.com/WHO/status/1256482868806680576
2020-05-02 06:25:42	WHO		10	103	227	#Herpes HSV-2 likely plays a substantial role in the spread of #HIV globally. Women are more susceptible to both HSV-2 &amp; HIV. Women living in @WHOAFRO Region have the highest HSV-2 prevalence &amp; exposure to HIV - increasing their risk of HIV infection. https://bit.ly/2KRW7eh		@WHOAFRO	#Herpes #HIV	1256469899058262017	https://twitter.com/WHO/status/1256469899058262017
2020-05-02 01:55:36	WHO		11	89	247	DYK? Having #herpes HSV-2 infection makes you at least 3-times more likely to become infected with #HIV, if exposed. https://bit.ly/2KRW7eh			#herpes #HIV	1256401925681164290	https://twitter.com/WHO/status/1256401925681164290
2020-05-01 21:11:46	WHO		21	108	325	About 13% of the population aged 15 to 49 lived with #herpes simplex virus type 2 (HSV-2) infection in 2016. HSV-2 is almost exclusively sexually transmitted, causing genital herpes. Infection can lead to recurring, often painful, genital sores in up to 1/3 of people infected.			#herpes	1256330498533543936	https://twitter.com/WHO/status/1256330498533543936
2020-05-01 18:35:30	WHO		15	45	141	WHO-@EIB partnership will accelerate investments &amp; address barriers in global health. Focus includes: Universal Health Coverage Development of new antimicrobial treatment EU Malaria Fund for more effective treatment http://bit.ly/35xOW4N		@EIB		1256291171795599365	https://twitter.com/WHO/status/1256291171795599365
2020-05-01 18:02:20	WHO		16	47	173	The phase of new WHO-@EIB partnership will support immediate #COVID19 needs and strengthen primary health care in vulnerable countries across Africa http://bit.ly/35xOW4N		@EIB	#COVID19	1256282822807031814	https://twitter.com/WHO/status/1256282822807031814
2020-05-01 17:38:04	WHO		3	44	166	Close WHO-@EIB collaboration will scale up financing and help low &amp; middle-income countries to secure access to essential supplies incl. personal protective equipment, diagnostics &amp; clinical management http://bit.ly/35xOW4N		@EIB		1256276714981859329	https://twitter.com/WHO/status/1256276714981859329
2020-05-01 17:27:40	WHO		126	370	1093	New estimates show billions of people living with #herpes, incl. about half a billion with genital herpes, &amp; several billion with an oral herpes infection. Raising awareness &amp; investment to scale up services are essential to prevent &amp; treat herpes. https://bit.ly/2KRW7eh			#herpes	1256274098956664836	https://twitter.com/WHO/status/1256274098956664836
2020-05-01 16:54:55	WHO		18	33	180	WHO Public Health experience & @EIB financial expertise will together enhance capacity to fight #COVID19 and address other pressing health challenges more effectively http://bit.ly/35xOW4N		@EIB	#COVID19	1256265856713207810	https://twitter.com/WHO/status/1256265856713207810
2020-05-01 16:26:18	WHO		134	244	941	WHO &amp; @EIB agree to boost efforts to support countries in addressing the health impact of #COVID19 &amp; build resilient health systems to fight future pandemics. More details http://bit.ly/35xOW4N		@EIB	#COVID19	1256258657760706561	https://twitter.com/WHO/status/1256258657760706561
2020-05-01 16:13:59	WHO		78	61	235	The full remarks by @DrTedros		@DrTedros		1256255556320481281	https://twitter.com/WHO/status/1256255556320481281
2020-05-01 16:12:31	WHO		13	53	129	The #COVID19 Emergency Committee provided the following advice for all States Parties on essential health services			#COVID19	1256255188979068928	https://twitter.com/WHO/status/1256255188979068928
2020-05-01 16:11:20	WHO		10	51	137	The #COVID19 Emergency Committee provided the following advice for all States Parties on research and development			#COVID19	1256254891863019522	https://twitter.com/WHO/status/1256254891863019522
2020-05-01 16:10:15	WHO		7	54	94	The #COVID19 Emergency Committee provided the following advice for all States Parties on: -#healthworkers -food security -one health -risk communications and community engagement			#COVID19 #healthworkers	1256254617333256192	https://twitter.com/WHO/status/1256254617333256192
2020-05-01 16:08:14	WHO		7	54	98	The #COVID19 Emergency Committee provided the following advice for all States Parties on additional health measures			#COVID19	1256254110984286208	https://twitter.com/WHO/status/1256254110984286208
2020-05-01 16:06:12	WHO		7	33	69	The #COVID19 Emergency Committee provided the following advice for all States Parties on surveillance			#COVID19	1256253599279177730	https://twitter.com/WHO/status/1256253599279177730
2020-05-01 16:05:06	WHO		8	24	61	The #COVID19 Emergency Committee provided the following advice for all States Parties on preparedness			#COVID19	1256253323109437441	https://twitter.com/WHO/status/1256253323109437441
2020-05-01 16:03:41	WHO		5	17	54	The #COVID19 Emergency Committee provided the following advice for all States Parties on coordination and collaboration			#COVID19	1256252964311838721	https://twitter.com/WHO/status/1256252964311838721
2020-05-01 16:02:08	WHO		6	20	68	The #COVID19 Emergency Committee provided the following advice for WHO on travel and trade			#COVID19	1256252576087117827	https://twitter.com/WHO/status/1256252576087117827
2020-05-01 16:00:48	WHO		4	20	52	The #COVID19 Emergency Committee provided the following advice for WHO on surveillance			#COVID19	1256252240584736772	https://twitter.com/WHO/status/1256252240584736772
2020-05-01 15:59:27	WHO		5	20	40	The #COVID19 Emergency Committee provided the following advice for WHO on risk communication and community engagement			#COVID19	1256251897759051778	https://twitter.com/WHO/status/1256251897759051778
2020-05-01 15:57:58	WHO		5	20	34	The #COVID19 Emergency Committee provided the following advice for WHO on essential health services			#COVID19	1256251526982569990	https://twitter.com/WHO/status/1256251526982569990
2020-05-01 15:56:42	WHO		5	18	47	The #COVID19 Emergency Committee provided the following advice for WHO on One Health			#COVID19	1256251208790167555	https://twitter.com/WHO/status/1256251208790167555
2020-05-01 15:55:13	WHO		6	24	79	The #COVID19 Emergency Committee provided the following advice for WHO on coordination, planning, and monitoring			#COVID19	1256250835681542146	https://twitter.com/WHO/status/1256250835681542146
2020-05-01 15:52:14	WHO	WHO	12	63	110	Here is the #COVID19 Emergency Committee statement: https://bit.ly/3fcaVCm The committee unanimously unanimously agreed that the outbreak still constitutes a public health emergency of international concern.			#COVID19	1256250084909596673	https://twitter.com/WHO/status/1256250084909596673
2020-05-01 15:45:57	WHO		14	55	181	"We look forward to seeing how that type of innovative financing could deliver real results for global health when WHO is advocating #HealthForAll. All roads should lead to universal health coverage. WHO is deeply grateful to the @EIB for its support and collaboration"-@DrTedros		@EIB @DrTedros	#HealthForAll	1256248501836660736	https://twitter.com/WHO/status/1256248501836660736
2020-05-01 15:45:13	WHO		6	33	85	"The @EIB has rich experience in innovative financing. I learned from my friend, Werner Hoyer, today that the @EIB were pioneers of so-called “green bonds” 30 years ago, to generate funds for climate and environmental projects"-@DrTedros		@EIB @EIB @DrTedros		1256248319199907842	https://twitter.com/WHO/status/1256248319199907842
2020-05-01 15:44:49	WHO		8	26	72	" we will work together to study market failures in other areas of public health, to examine how innovative financing could help overcome investment barriers and increase access to lifesaving products and services"-@DrTedros		@DrTedros		1256248218196770816	https://twitter.com/WHO/status/1256248218196770816
2020-05-01 15:44:32	WHO		4	27	66	" @EIB and WHO are exploring how the EIB could support the #COVID19 Supply Chain System, to facilitate the distribution of diagnostics, personal protective equipment and other medical supplies to countries that need them most"-@DrTedros		@EIB @DrTedros	#COVID19	1256248143794114560	https://twitter.com/WHO/status/1256248143794114560
2020-05-01 15:44:00	WHO		5	38	69	"WHO has grave concerns about potential impact #COVID19 could have as it starts to accelerate in countries with weaker health systems. With the @EIB, we will work urgently to invest in health infrastructure &amp; #healthworkers in 10 countries in Africa &amp; the Middle East"-@DrTedros		@EIB @DrTedros	#COVID19 #healthworkers	1256248012071895040	https://twitter.com/WHO/status/1256248012071895040
2020-05-01 15:43:39	WHO		8	33	58	" we will work together to strengthen #PrimaryHealthCare and build resilient health systems. The #COVID19 crisis has illustrated that even the most sophisticated health systems have struggled to cope with a pandemic"-@DrTedros		@DrTedros	#PrimaryHealthCare #COVID19	1256247922427146242	https://twitter.com/WHO/status/1256247922427146242
2020-05-01 15:43:22	WHO		2	23	51	"To address this challenge, WHO and @EIB are working on a fund to invest in the development of new antibiotics for priority pathogens. WHO and EIB now are in discussions with potential investors and other stakeholders on this initiative"-@DrTedros #StopDrugResistance		@EIB @DrTedros	#StopDrugResistance	1256247851694338048	https://twitter.com/WHO/status/1256247851694338048
2020-05-01 15:42:56	WHO		4	21	58	"Very few new antibiotics are in the pipeline. Most of them offer little benefit over existing treatments, and very few target the most critical resistant bacteria"-@DrTedros #StopDrugResistance		@DrTedros	#StopDrugResistance	1256247743372288000	https://twitter.com/WHO/status/1256247743372288000
2020-05-01 15:42:40	WHO		4	22	62	"Investment in antibiotic development has continued to decline. Some small antibiotic companies went bankrupt in 2019 because of the limited profitability of new antibiotics"-@DrTedros #StopDrugResistance		@DrTedros	#StopDrugResistance	1256247674438856707	https://twitter.com/WHO/status/1256247674438856707
2020-05-01 15:42:26	WHO		3	20	46	"It threatens to unravel a century of medical progress, and leave us defenceless against infections that were previously easily treated"-@DrTedros #StopDrugResistance		@DrTedros	#StopDrugResistance	1256247615718658051	https://twitter.com/WHO/status/1256247615718658051
2020-05-01 15:42:08	WHO		4	26	53	" our two organizations will work together to foster the development of new innovative antibacterial treatments. #AntibioticResistance is one the most urgent health challenges of our time"-@DrTedros		@DrTedros	#AntibioticResistance	1256247541982781444	https://twitter.com/WHO/status/1256247541982781444
2020-05-01 15:41:53	WHO		4	21	44	"Both reports called for increased investment in research and development to deliver new tools. With WHO’s technical expertise and the @EIB’s financial muscle, we are confident of accelerating the development of those new tools"-@DrTedros #EndMalaria		@EIB @DrTedros	#EndMalaria	1256247480188129281	https://twitter.com/WHO/status/1256247480188129281
2020-05-01 15:41:34	WHO		3	24	48	"Last year, WHO’s Strategic Advisory Group on Malaria Eradication and the Lancet Commission on Malaria Eradication both concluded that we will need new tools if we are to achieve the dream of eradicating malaria"-@DrTedros #EndMalaria		@DrTedros	#EndMalaria	1256247398860492807	https://twitter.com/WHO/status/1256247398860492807
2020-05-01 15:41:16	WHO		3	26	47	"Although #malaria deaths have fallen by more than half since the year 2000, progress has stalled in recent years, and may even reverse if the #COVID19 pandemic disrupts malaria control programmes"-@DrTedros #EndMalaria		@DrTedros	#malaria #COVID19 #EndMalaria	1256247322972913664	https://twitter.com/WHO/status/1256247322972913664
2020-05-01 15:41:02	WHO		3	23	41	" WHO and @EIB will collaborate on a new EU Malaria Fund, to address market failures in developing more effective vaccines, drugs and diagnostics for #malaria"-@DrTedros #EndMalaria		@EIB @DrTedros	#malaria #EndMalaria	1256247264051367938	https://twitter.com/WHO/status/1256247264051367938
2020-05-01 15:40:45	WHO		3	38	60	"Today we are deepening our relationship with the European Union , by signing a new Memorandum of Understanding with the @EIB. This agreement covers five main areas of work"-@DrTedros		@EIB @DrTedros		1256247192039444483	https://twitter.com/WHO/status/1256247192039444483
2020-05-01 15:40:33	WHO	DrTedros	8	35	51	"This coming Monday, the @EU_Commission will host a pledging conference to generate funds for investment in vaccine research"-@DrTedros #COVID19		@EU_Commission @DrTedros	#COVID19	1256247144308228099	https://twitter.com/WHO/status/1256247144308228099
2020-05-01 15:40:06	WHO	WHO	4	27	47	"As you remember, last Friday we joined the @EU_Commission &amp; other partners to launch the ACT Accelerator, to ensure all people enjoy access to all the tools to prevent, detect &amp; treat #COVID19"-@DrTedros		@EU_Commission @DrTedros	#COVID19	1256247027937300488	https://twitter.com/WHO/status/1256247027937300488
2020-05-01 15:39:36	WHO		4	26	75	"In accordance with the International Health Regulations, I will reconvene the #COVID19 Emergency Committee again in 90 days, or sooner if needed"-@DrTedros		@DrTedros	#COVID19	1256246902263250944	https://twitter.com/WHO/status/1256246902263250944
2020-05-01 15:39:22	WHO		8	33	74	"We encourage countries to follow WHO’s advice, which we are constantly reviewing and updating as we learn more about the virus, and as we learn more from countries about best practices for responding to it"-@DrTedros #COVID19		@DrTedros	#COVID19	1256246843337515008	https://twitter.com/WHO/status/1256246843337515008
2020-05-01 15:39:04	WHO		4	24	47	"As Professor Houssin explained, the committee has also made recommendations for countries, and we encourage countries to pay careful attention to that advice"-@DrTedros #COVID19		@DrTedros	#COVID19	1256246768691445760	https://twitter.com/WHO/status/1256246768691445760
2020-05-01 15:38:52	WHO		11	33	64	"We will continue working with countries and partners to enable essential travel needed for pandemic response, humanitarian relief and cargo operations, and for countries to gradually resume normal passenger travel"-@DrTedros #COVID19		@DrTedros	#COVID19	1256246717315497985	https://twitter.com/WHO/status/1256246717315497985
2020-05-01 15:38:33	WHO		7	32	76	"As we have done clearly from the beginning, we will continue to call on countries to implement a comprehensive package of measures to find, isolate, test and treat every case, and trace every contact"-@DrTedros #COVID19		@DrTedros	#COVID19	1256246638928113664	https://twitter.com/WHO/status/1256246638928113664
2020-05-01 15:38:14	WHO		5	39	81	"We will continue supporting countries to sustain essential health services, including vaccination, care for women during pregnancy and childbirth, and care for non-communicable diseases, including mental health conditions"-@DrTedros #COVID19		@DrTedros	#COVID19	1256246558674292736	https://twitter.com/WHO/status/1256246558674292736
2020-05-01 15:37:51	WHO		9	46	78	"We accept the committee’s advice that WHO works to identify the animal source of the #coronavirus through international scientific &amp; collaborative missions, in collaboration with the @OIEAnimalHealth &amp; the @FAO of the @UN"-@DrTedros #COVID19		@OIEAnimalHealth @FAO @UN @DrTedros	#coronavirus #COVID19	1256246464113762304	https://twitter.com/WHO/status/1256246464113762304
2020-05-01 15:37:21	WHO		10	33	72	"WHO will continue supporting all countries with technical and logistical support, especially those that need it most"-@DrTedros #COVID19		@DrTedros	#COVID19	1256246337701662722	https://twitter.com/WHO/status/1256246337701662722
2020-05-01 15:37:02	WHO		12	42	77	"I would like to make a few remarks about the committee’s advice for WHO. We appreciate the confidence & trust expressed by the committee in WHO to continue to lead & coordinate the global response to the #COVID19 pandemic, in collaboration with countries &amp; partners"-@DrTedros		@DrTedros	#COVID19	1256246259398127620	https://twitter.com/WHO/status/1256246259398127620
2020-05-01 15:33:36	WHO		14	63	108	The Emergency Committee on #COVID19 unanimously agreed that the outbreak still constitutes a public health emergency of international concern.			#COVID19	1256245393224015875	https://twitter.com/WHO/status/1256245393224015875
2020-05-01 15:31:58	WHO		15	51	112	"Of course, the #COVID19 pandemic remains a public health emergency of international concern"-@DrTedros		@DrTedros	#COVID19	1256244981062344705	https://twitter.com/WHO/status/1256244981062344705
2020-05-01 15:31:17	WHO		9	55	113	"Yesterday, I reconvened the Emergency Committee to review the evolution of the #COVID19 pandemic and advise me accordingly. The committee consists of independent, international experts, representing all regions and the full range of relevant expertise"-@DrTedros		@DrTedros	#COVID19	1256244811805360130	https://twitter.com/WHO/status/1256244811805360130
2020-05-01 15:30:51	WHO		34	61	149	"Three months ago, I convened the Emergency Committee under the International Health Regulations, and after receiving their advice, I declared #COVID19 a global health emergency – WHO’s highest level of alarm"-@DrTedros		@DrTedros	#COVID19	1256244701503635457	https://twitter.com/WHO/status/1256244701503635457
2020-05-01 15:28:52	WHO		765	936	2190	Media briefing on #COVID19 with @DrTedros.		@DrTedros	#COVID19	1256244200988786689	https://twitter.com/WHO/status/1256244200988786689
2020-05-01 09:51:47	WHO		12	76	191	Regularly practicing techniques in the WHO #StressManagement guide can help you find peace of mind &amp; meaning in your life even during times of high stress http://bit.ly/WHOStressManagement			#StressManagement	1256159372113215489	https://twitter.com/WHO/status/1256159372113215489
2020-05-01 09:06:07	WHO		14	133	334	WHO #StressManagement guide explains how, by being kind to yourself, you will have more energy to help others during difficult times http://bit.ly/WHOStressManagement			#StressManagement	1256147881867857920	https://twitter.com/WHO/status/1256147881867857920
2020-05-01 08:33:19	WHO		4	122	288	New WHO #StressManagement guide allows you to learn simple techniques such as grounding &amp; unhooking to manage your stress. You can also practice with exercises in the guide with/without the accompanying audio files, for a few minutes each day http://bit.ly/WHOStressManagement			#StressManagement	1256139627976634373	https://twitter.com/WHO/status/1256139627976634373
2020-05-01 07:56:35	WHO		22	210	488	Looking after your #MentalHealth is vital! New WHO evidence-based guide on managing stress is for anyone experiencing stress , facing uncertainty or worrying about the future Follow our advice http://bit.ly/WHOStressManagement			#MentalHealth #MentalHealth	1256130382644359168	https://twitter.com/WHO/status/1256130382644359168
2020-05-01 07:23:25	WHO		30	405	813	WHO #StressManagement guide helps people recognize the physical signs of stress e.g. Headache Neck &amp; shoulder pain Upset stomach Heavy chest, etc. Advice for coping with stress http://bit.ly/WHOStressManagement			#StressManagement	1256122033869635584	https://twitter.com/WHO/status/1256122033869635584
2020-05-01 06:36:13	WHO		17	72	330	WHO & GOARN worked for years to develop an outbreak response investigation tool: GoData. It's now being used by countries &amp; institutions to help with the #COVID19 response. #VietNam is the latest to adopt this tool https://bit.ly/2yZcxz3 #coronavirus #WHOImpact			#COVID19 #VietNam #coronavirus #WHOImpact	1256110157672652800	https://twitter.com/WHO/status/1256110157672652800
2020-04-30 19:03:49	WHO		223	1478	2653	Feeling stressed? New WHO guide provides techniques to help you cope with stress. Download http://bit.ly/WHOStressManagement #MentalHealth			#MentalHealth #MentalHealth	1255935908978794497	https://twitter.com/WHO/status/1255935908978794497
2020-04-30 19:02:05	WHO		150	161	340	Dr @mvankerkhove answers questions about "immunity passports" #COVID19		@mvankerkhove	#COVID19	1255935474604158982	https://twitter.com/WHO/status/1255935474604158982
2020-04-30 17:51:37	WHO		14	67	207	Services to respond to violence against women are essential during the #COVID19 pandemic. INVEST, PROTECT &amp; SUPPORT these services for the health of women, children and adolescents. #coronavirus			#COVID19 #coronavirus	1255917738020745217	https://twitter.com/WHO/status/1255917738020745217
2020-04-30 17:36:53	WHO		14	35	151	Dr Didier Houssin is again chairing the International Health Regulations Emergency Committee on #COVID19. The full list of the Committee members:			#COVID19	1255914030344126466	https://twitter.com/WHO/status/1255914030344126466
2020-04-30 17:25:49	WHO		21	140	367	Governments can help protect women & their children from violence during #COVID19. Incl. violence against women essential services in COVID-19 emergency preparedness &amp; response plans Support hotlines, shelters &amp; other specialized services #coronavirus			#COVID19 #coronavirus	1255911245884076032	https://twitter.com/WHO/status/1255911245884076032
2020-04-30 16:52:54	WHO		7	109	285	Here's how health systems can help women survivors of violence during #COVID19 Identify &amp; share information on support services Establish referral linkages Find out what survivors of violence need and how best to reach them safely #coronavirus			#COVID19 #coronavirus	1255902962913890306	https://twitter.com/WHO/status/1255902962913890306
2020-04-30 16:28:05	WHO		9	100	280	#HealthWorkers, you can help women survivors of violence during #COVID19 Offer first-line support to women Provide medical treatment Connect and refer to survivors to support #coronavirus			#HealthWorkers #COVID19 #coronavirus	1255896716949237760	https://twitter.com/WHO/status/1255896716949237760
2020-04-30 16:04:06	WHO		20	134	253	During the #COVID19 pandemic, risks of violence increase due to: More time at home with abusers Rising stress Isolation from social support networks Limited access to critical services #coronavirus			#COVID19 #coronavirus	1255890681358360578	https://twitter.com/WHO/status/1255890681358360578
2020-04-30 15:17:53	WHO		12	173	271	If you are experiencing violence at home during #COVID19 and need to leave in a hurry: Identify a friend, neighbour, relative or shelter you can go to Plan how to get there Keep ready essential personal items to take with you #coronavirus			#COVID19 #coronavirus	1255879051706798081	https://twitter.com/WHO/status/1255879051706798081
2020-04-30 14:47:15	WHO		80	846	1560	If you are experiencing violence during #COVID19: Reach out to supportive family, friends or neighbours Call a hotline or access information online if possible Seek out local services for survivors #coronavirus			#COVID19 #coronavirus	1255871340218929154	https://twitter.com/WHO/status/1255871340218929154
2020-04-30 14:30:57	WHO		4	35	160	Currently, treatment success rates for hepatitis D and hepatitis B are very low A new study co-authored by WHO highlights need for greater focus on hepatitis D http://bit.ly/2SiIQ2F #VaccinesWork			#VaccinesWork	1255867241448574981	https://twitter.com/WHO/status/1255867241448574981
2020-04-30 14:04:03	WHO		9	52	246	Co-infection with #hepatitisD &amp; #hepatitisB is the most severe form of chronic viral hepatitis. It is a major cause of deadly liver diseases including liver cancer. #VaccinesWork			#hepatitisD #hepatitisB #VaccinesWork	1255860471594397703	https://twitter.com/WHO/status/1255860471594397703
2020-04-30 13:25:46	WHO		113	218	915	The International Health Regulations Emergency Committee on #COVID19 has reconvened today. Read more about the Emergency Committee http://bit.ly/2RjJugm			#COVID19	1255850837332680710	https://twitter.com/WHO/status/1255850837332680710
2020-04-30 13:24:48	WHO		12	72	287	Hepatitis D infection occurs only in people with hepatitis B, and affects 15-20 million people around It is important to ensure you and your family are protected through vaccines #VaccinesWork			#VaccinesWork	1255850594478305289	https://twitter.com/WHO/status/1255850594478305289
2020-04-30 12:58:59	WHO		59	256	1256	Ensuring children get a birth dose of hepatitis B vaccine is key to helping them grow into healthy adults and protecting them from both hepatitis B and hepatitis D virus. #VaccineWorks			#VaccineWorks	1255844095307677699	https://twitter.com/WHO/status/1255844095307677699
2020-04-30 12:03:25	WHO		12	55	183	Seasonal influenza, pertussis & tetanus can be deadly. Vaccinating pregnant women against these diseases is safe and helps protect #VaccinesWork for all http://bit.ly/WIW2020VaccinesWork			#VaccinesWork	1255830111082946561	https://twitter.com/WHO/status/1255830111082946561
2020-04-30 11:23:13	WHO		64	153	545	Vaccines are safe! Any licensed vaccine undergoes many tests, involving thousands of healthy people for many years before it’s approved. Vaccines are continuously monitored to make sure they are safe and effective. #VaccinesWork http://www.who.int/vaccines/questions-and-answers			#VaccinesWork	1255819997089337346	https://twitter.com/WHO/status/1255819997089337346
2020-04-30 10:35:53	WHO		8	120	258	Maintaining a healthy lifestyle is particularly important during the #COVID19 outbreak. Eat healthy diets Stay physically active Quit smoking Avoid drinking alcohol or keep to a minimum Get enough sleep http://bit.ly/2YdFt0D			#COVID19	1255808082518708235	https://twitter.com/WHO/status/1255808082518708235
2020-04-30 10:16:29	WHO		24	153	349	To stay safe during #COVID19, here are tips for people w/ #diabetes: Take your &amp; follow medical advice Secure 1 month+ supply of medication Keep distance from sick people Wash often Quit smoking Avoid drinking alcohol/keep to a minimum Protect mental health			#COVID19 #diabetes	1255803202307600384	https://twitter.com/WHO/status/1255803202307600384
2020-04-30 09:57:18	WHO		10	114	248	People with heart disease, #diabetes &amp; respiratory conditions may appear to be more susceptible to becoming severely ill with #COVID19. You can follow WHO guidance to reduce the risk of infection http://bit.ly/2YdFt0D #coronavirus			#diabetes #COVID19 #coronavirus	1255798374957232129	https://twitter.com/WHO/status/1255798374957232129
2020-04-30 09:34:22	WHO		9	64	216	People with #diabetes need to access treatment without interruption during the #COVID19 pandemic. Latest information on the diagnosis &amp; management of Type 2 diabetes from WHO provides guidance for countries &amp; healthcare facilities to achieve this http://bit.ly/3eT869i			#diabetes #COVID19	1255792601900494848	https://twitter.com/WHO/status/1255792601900494848
2020-04-30 09:17:02	WHO		11	72	192	People with noncommunicable diseases such as #diabetes appear to be more vulnerable to becoming severely ill with #COVID19. New WHO guidance provides essential information on the diagnosis and management of Type 2 diabetes in healthcare facilities http://bit.ly/3eT869i			#diabetes #COVID19	1255788241304854529	https://twitter.com/WHO/status/1255788241304854529
2020-04-30 08:19:35	WHO		37	272	998	Now available! New WHO module on diagnosis &amp; management of Type 2 #diabetes for policy-makers, national programme managers, facility managers &amp; primary health-care staff involved in planning, delivering &amp; monitoring care of people with diabetes http://bit.ly/3eT869i			#diabetes	1255773780187795456	https://twitter.com/WHO/status/1255773780187795456
2020-04-29 22:15:45	WHO		76	597	1102	FACT: Exposing yourself to the sun or to temperature higher than 25C degrees DOES NOT prevent nor cure #COVID19 More: http://bit.ly/COVID19Mythbusters #coronavirus #KnowTheFacts			#COVID19 #coronavirus #KnowTheFacts	1255621822055358464	https://twitter.com/WHO/status/1255621822055358464
2020-04-29 21:46:32	WHO	ankur1879	2	1	6	Hi Ankur, sorry about that! Try this: http://bit.ly/COVID19Mythbusters				1255614471227297794	https://twitter.com/WHO/status/1255614471227297794
2020-04-29 21:45:20	WHO		61	426	992	FACT: #COVID19 IS NOT transmitted through houseflies More: http://bit.ly/COVID19Mythbusters #coronavirus #KnowTheFacts			#COVID19 #coronavirus #KnowTheFacts	1255614170093031426	https://twitter.com/WHO/status/1255614170093031426
2020-04-29 21:25:08	WHO		291	1444	2867	FACT: Spraying or introducing bleach or another disinfectant into your body WILL NOT protect you against #COVID19 and can be dangerous. More: http://bit.ly/COVID19Mythbus… #coronavirus #KnowTheFacts			#COVID19 #coronavirus #KnowTheFacts	1255609083446657024	https://twitter.com/WHO/status/1255609083446657024
2020-04-29 16:21:06	WHO		66	64	201	The full briefing on #COVID19 by @DrTedros		@DrTedros	#COVID19	1255532570533662720	https://twitter.com/WHO/status/1255532570533662720
2020-04-29 16:20:18	WHO		45	137	381	"I have said it before: this virus can wreak havoc. It’s more than any terrorist attack. It can bring political, economic & social upheavals. But the choice is ours & the choice should be unity at the natl level. The choice should be glbl solidarity, standing in unity"-@DrTedros		@DrTedros		1255532369483882504	https://twitter.com/WHO/status/1255532369483882504
2020-04-29 16:19:26	WHO		10	69	186	"One thing that we would ask is unity at the national level and solidarity at the global level. More than ever, the human race should stand together to defeat this virus"-@DrTedros #COVID19		@DrTedros	#COVID19	1255532153963757569	https://twitter.com/WHO/status/1255532153963757569
2020-04-29 16:19:26	WHO		4	34	75	"WHO is now working to provide the critical strategies, solutions and supplies that countries will need in the coming weeks and months"-@DrTedros #COVID19		@DrTedros	#COVID19	1255532152713883648	https://twitter.com/WHO/status/1255532152713883648
2020-04-29 16:19:26	WHO		6	36	68	"Our commitment remains to serving all the people of the world with science, solidarity and solutions, but above all with humility and respect to all people and nations"-@DrTedros #COVID19		@DrTedros	#COVID19	1255532151447183362	https://twitter.com/WHO/status/1255532151447183362
2020-04-29 16:16:25	WHO		9	43	97	"We share the grief and pain of so many people around the world, and we share the hope that we will overcome the #COVID19 pandemic together. There’s one thing we haven’t done: we haven’t given up. And we will not give up"-@DrTedros		@DrTedros	#COVID19	1255531392668258306	https://twitter.com/WHO/status/1255531392668258306
2020-04-29 16:15:52	WHO		5	33	75	"We’ve brought together entertainers to provide music & laughter, even in these dark times, using this opportunity to thank @Hughcevans from @GlblCtzn &amp; @ladygaga. And we’ve watched with admiration as the world has come together in solidarity to fight this common enemy"-@DrTedros		@Hughcevans @GlblCtzn @ladygaga @DrTedros		1255531255560646656	https://twitter.com/WHO/status/1255531255560646656
2020-04-29 16:14:57	WHO		7	32	84	"We’ve worked with tech companies to fight the infodemic. We’ve kept the world informed in multiple ways, including these regular press conferences, answering your questions"-@DrTedros #COVID19		@DrTedros	#COVID19	1255531022432841729	https://twitter.com/WHO/status/1255531022432841729
2020-04-29 16:14:34	WHO		4	35	88	"We’ve shipped millions of test kits & tons of protective gear all around the , focusing on those countries who need our support most. We’ve trained 2M+ #healthworkers – to be exact, 2.3M health workers around the . We don’t think that’s enough, we will train more"-@DrTedros		@DrTedros	#healthworkers	1255530926584541189	https://twitter.com/WHO/status/1255530926584541189
2020-04-29 16:14:33	WHO		2	30	75	"We’ve launched a large intl trial to find answers fast about which drugs are the most effective. We’ve brought together a consortium of countries & partners to accelerate the development & equitable distribution of vaccines, diagnostics & therapeutics"-@DrTedros #COVID19		@DrTedros	#COVID19	1255530925192089602	https://twitter.com/WHO/status/1255530925192089602
2020-04-29 16:12:37	WHO		3	35	77	"We’ve brought together thousands of experts to analyze the evolving evidence & distil it into guidance. We’ve convened researchers to identify priorities, from all over the "-@DrTedros #COVID19		@DrTedros	#COVID19	1255530438103388162	https://twitter.com/WHO/status/1255530438103388162
2020-04-29 16:11:46	WHO		8	41	106	"In the 3 months since the Emergency Committee last met, WHO has worked day in, day out to sound the , support countries &amp; save lives. We’ve worked with countries to help them prepare &amp; respond. We’ve brought countries together to share experiences &amp; lessons learned"-@DrTedros		@DrTedros		1255530222222487553	https://twitter.com/WHO/status/1255530222222487553
2020-04-29 16:10:32	WHO		12	53	103	"It’s almost 3 months since we declared the highest emergency and that’s what was suggested by the Emergency Committee – to evaluate the evolution of the pandemic, and to advise on updated recommendations"-@DrTedros #COVID19		@DrTedros	#COVID19	1255529914335408131	https://twitter.com/WHO/status/1255529914335408131
2020-04-29 16:10:32	WHO		12	39	73	"WHO is committed to transparency and accountability. In accordance with the International Health Regulations, I will reconvene the Emergency Committee tomorrow"-@DrTedros #COVID19		@DrTedros	#COVID19	1255529912829607941	https://twitter.com/WHO/status/1255529912829607941
2020-04-29 16:07:57	WHO		7	28	60	"We started our early press conference. People were saying the world will be tired of you if you’re making a press conference every day, but we didn’t mind. We wanted to make sure the world understands what WHO is saying"-@DrTedros #COVID19		@DrTedros	#COVID19	1255529261345243138	https://twitter.com/WHO/status/1255529261345243138
2020-04-29 16:03:48	WHO		35	54	141	"From the beginning, WHO has acted quickly & decisively to respond & to warn the world. We sounded the alarm early & we sounded it often. We said repeatedly that the world had a window of opportunity to prepare & to prevent widespread community transmission"-@DrTedros #COVID19		@DrTedros	#COVID19	1255528216565080072	https://twitter.com/WHO/status/1255528216565080072
2020-04-29 16:02:53	WHO	WHO	11	44	80	"On the 30th of Jan, I reconvened the Emergency Committee & after receiving their advice, declared a global public health emergency, WHO’s highest level of alarm. At the time, there were less than 100 cases & no deaths outside #China"-@DrTedros #COVID19		@DrTedros	#China #COVID19	1255527985702146048	https://twitter.com/WHO/status/1255527985702146048
2020-04-29 16:01:50	WHO	WHO	14	39	78	"We discussed the seriousness of the situation and agreed that an intl. team of scientists should travel to #China to look into the outbreak and the response, incl. experts from , , , , , , and "-@DrTedros #COVID19		@DrTedros	#China #COVID19	1255527723461758977	https://twitter.com/WHO/status/1255527723461758977
2020-04-29 15:59:21	WHO	WHO	26	32	87	"On the 27th of January, I traveled to Beijing with WHO’s chief of emergencies @DrMikeRyan other senior WHO staff, and met with President Xi Jinping and other leaders to learn more about the response and offer WHO’s assistance"-@DrTedros #COVID19		@DrMikeRyan @DrTedros	#COVID19	1255527097667330049	https://twitter.com/WHO/status/1255527097667330049
2020-04-29 15:58:25	WHO		7	34	79	"The Emergency Committee was divided in its opinion & did not advise that I declare a public health emergency of international concern. The Committee asked to be reconvened in 10 days or less to allow time for more information to be collected & considered"-@DrTedros #COVID19		@DrTedros	#COVID19	1255526863390363648	https://twitter.com/WHO/status/1255526863390363648
2020-04-29 15:58:24	WHO	WHO	7	28	62	"On the 22nd and 23rd of January, I convened the Emergency Committee, consisting of 15 independent experts from around the world. At the time, 581 cases had been reported, and only 10 cases outside #China"-@DrTedros #COVID19		@DrTedros	#China #COVID19	1255526861154799618	https://twitter.com/WHO/status/1255526861154799618
2020-04-29 15:55:40	WHO		26	48	115	"On the 20th and 21st of January, WHO staff visited Wuhan, , and on the 22nd, reported that the evidence suggested human-to-human transmission was occurring"-@DrTedros #COVID19		@DrTedros	#COVID19	1255526173188280326	https://twitter.com/WHO/status/1255526173188280326
2020-04-29 15:54:57	WHO	UNGeneva	10	47	98	"Earlier the same day, WHO held a press briefing at which we said that, based on our past experience with coronaviruses, human-to-human transmission was likely"-@DrTedros #COVID19		@DrTedros	#COVID19	1255525990618537984	https://twitter.com/WHO/status/1255525990618537984
2020-04-29 15:54:26	WHO	WHO	20	41	74	"14 Jan, WHO tweeted reports from that preliminary investigations by authorities had found no clear evidence that H2H transmission was occurring. This is in line with our practice of reporting to the info that countries report to us"-@DrTedros		@DrTedros		1255525859848585218	https://twitter.com/WHO/status/1255525859848585218
2020-04-29 15:50:49	WHO	WHO	6	39	70	"On the 13th of January, the first case was reported outside #China, in #Thailand. That day, working with partners, WHO published the first instructions for how to make PCR-based diagnostic test kits, enabling the world to find cases"-@DrTedros #COVID19		@DrTedros	#China #Thailand #COVID19	1255524949206450177	https://twitter.com/WHO/status/1255524949206450177
2020-04-29 15:49:45	WHO	WHO	16	65	107	"On the 11th of January, #China shared the genetic sequence of the virus for countries to use in developing testing kits. On the same day, China reported the first death from the new #coronavirus"-@DrTedros #COVID19		@DrTedros	#China #coronavirus #COVID19	1255524684017348608	https://twitter.com/WHO/status/1255524684017348608
2020-04-29 15:48:57	WHO		14	42	88	"We also published a readiness checklist to help countries assess their capacities & gaps for detection & response. Because Wuhan, is a major domestic &amp; intl. transport hub, WHO advised that the risk of cases being reported from outside Wuhan was increased"-@DrTedros #COVID19		@DrTedros	#COVID19	1255524482976006144	https://twitter.com/WHO/status/1255524482976006144
2020-04-29 15:48:03	WHO	WHO	14	40	80	"10th & 11th of Jan, WHO published a comprehensive package of guidance on how to detect, test for and manage cases & protect #healthworkers from potential human-to-human transmission, based on our previous experience with coronaviruses"-@DrTedros #COVID19		@DrTedros	#healthworkers #COVID19	1255524255334367235	https://twitter.com/WHO/status/1255524255334367235
2020-04-29 15:47:01	WHO	WHO	11	50	97	"On the same day, WHO also issued its first public Disease Outbreak News, publishing technical information for the scientific and public health communities, as well as the world’s media"-@DrTedros #COVID19		@DrTedros	#COVID19	1255523994226302976	https://twitter.com/WHO/status/1255523994226302976
2020-04-29 15:46:03	WHO		3	40	71	"Jan 5, WHO shared detailed technical info thru its Event Info System. This incl. advice to all Member States & IHR contact points to take precautions to reduce risk of acute respiratory infections – providing guidance on the basis that there could be H2H transmission"-@DrTedros		@DrTedros		1255523752357646346	https://twitter.com/WHO/status/1255523752357646346
2020-04-29 15:43:28	WHO	WHO	14	43	76	"On the 4th of January, WHO reported the cluster of cases on Twitter. At that stage, no deaths were reported"-@DrTedros #COVID19		@DrTedros	#COVID19	1255523102735380480	https://twitter.com/WHO/status/1255523102735380480
2020-04-29 15:43:16	WHO		10	42	89	"On the 3rd of January, #China provided information to WHO through a face-to-face meeting in Beijing, and through WHO’s Event Information System established under the International Health Regulations"-@DrTedros #COVID19		@DrTedros	#China #COVID19	1255523050902216711	https://twitter.com/WHO/status/1255523050902216711
2020-04-29 15:42:50	WHO	WHO	7	37	78	"Yesterday was GOARN’s 20th birthday, and I’d like to take this opportunity to say thank you and congratulations to every single GOARN member for their commitment to responding to the #COVID19 pandemic and many other emergencies"-@DrTedros		@DrTedros	#COVID19	1255522943494508546	https://twitter.com/WHO/status/1255522943494508546
2020-04-29 15:42:38	WHO		10	42	68	"On the 2nd of January, WHO informed the Global Outbreak Alert and Response Network – or GOARN – which includes more than 260 institutions in more than 70 countries"-@DrTedros #COVID19		@DrTedros	#COVID19	1255522891959017474	https://twitter.com/WHO/status/1255522891959017474
2020-04-29 15:42:27	WHO		9	39	80	"The following day, New Year’s Day, WHO asked #China for more information under the International Health Regulations, and activated our Incident Management Support Team, to coordinate the response across headquarters, and our regional and country offices"-@DrTedros #COVID19		@DrTedros	#China #COVID19	1255522845247057920	https://twitter.com/WHO/status/1255522845247057920
2020-04-29 15:42:16	WHO		22	80	146	"On the 31st of December [2019], WHO’s Epidemic Intelligence System picked up a report about a cluster of cases of pneumonia of unknown cause in Wuhan, "-@DrTedros #COVID19		@DrTedros	#COVID19	1255522799944433664	https://twitter.com/WHO/status/1255522799944433664
2020-04-29 15:42:05	WHO		21	49	87	"Today I’d like to take a few moments to look back at the period preceding that announcement, to be clear about what WHO knew, and what we did"-@DrTedros #COVID19		@DrTedros	#COVID19	1255522752225779712	https://twitter.com/WHO/status/1255522752225779712
2020-04-29 15:41:52	WHO	WHO	35	74	116	"As of tomorrow, it will be three months since I declared a public health emergency of international concern over the outbreak of novel #coronavirus"-@DrTedros #COVID19		@DrTedros	#coronavirus #COVID19	1255522700208078848	https://twitter.com/WHO/status/1255522700208078848
2020-04-29 15:39:10	WHO		598	997	2469	Media briefing on #COVID19 with @DrTedros.		@DrTedros	#COVID19	1255522020235841538	https://twitter.com/WHO/status/1255522020235841538
2020-04-29 15:09:09	WHO		15	116	283	We must protect the dignity & #HumanRights of those most vulnerable who require additional attention in the #COVID19 response incl: older people persons with disabilities people who are homeless refugees migrants prisoners Leave no one behind! https://bit.ly/COVID19-Rights			#HumanRights #COVID19	1255514465241530372	https://twitter.com/WHO/status/1255514465241530372
2020-04-29 14:41:37	WHO		22	116	363	In the context of personal protective equipment shortages, #HumanRights require governments to take urgent measures to mitigate shortages &amp; protect #healthworkers at the front line of fighting #COVID19. https://bit.ly/2KsT6AQ			#HumanRights #healthworkers #COVID19	1255507535416774656	https://twitter.com/WHO/status/1255507535416774656
2020-04-29 13:17:17	WHO		20	103	318	Q: When should I get vaccinated? A: Vaccines protect us throughout life. Don’t wait until you are exposed to a serious illness like during an outbreak. There may not be enough time to receive all the doses needed to keep you safe. #VaccinesWork http://www.who.int/vaccines/questions-and-answers			#VaccinesWork	1255486314327216131	https://twitter.com/WHO/status/1255486314327216131
2020-04-29 13:08:43	WHO		44	113	634	In #Yemen, WHO supports 333 #COVID19 rapid response teams. These 5-person teams are present in every district in the country, responsible for detecting, assessing &amp; responding to suspected cases. WHO is also equipping hospitals &amp; delivering vital supplies https://bit.ly/2ShwTdn			#Yemen #COVID19	1255484158773809152	https://twitter.com/WHO/status/1255484158773809152
2020-04-29 12:56:41	WHO		0	27	46	Know the signs of maternal #sepsis: fever or abnormally cold to touch extreme fatigue confusion / disorientation not passing urine all day If you have these symptoms, contact a healthcare provider immediately http://bit.ly/3bzj4ie			#sepsis	1255481128682770433	https://twitter.com/WHO/status/1255481128682770433
2020-04-29 11:18:08	WHO		21	125	359	Restrictive measures to control #COVID19 should only be used when there is a clear public health rationale. When that need has passed, restrictions must be lifted without delay. Not doing so violates #HumanRights &amp; undermines public health objectives. https://bit.ly/COVID19-Rights			#COVID19 #HumanRights	1255456329684180995	https://twitter.com/WHO/status/1255456329684180995
2020-04-29 09:37:42	WHO		14	100	298	Public health emergencies like #COVID19 can lead to discrimination with negative physical &amp; #mentalhealth consequences. We must protect #humanrights: ensure accurate information address stigmatizing behaviour support those faced by stigma https://bit.ly/2xOBSeH			#COVID19 #mentalhealth #mentalhealth #humanrights	1255431053327687681	https://twitter.com/WHO/status/1255431053327687681
2020-04-29 08:33:20	WHO		102	390	1120	The fight against #COVID19 is a global fight, requiring solidarity and a focus on the #HumanRights of all people everywhere. Together we must preserve the rights of all &amp; leave no one behind. https://bit.ly/COVID19-Rights			#COVID19 #HumanRights	1255414856678813697	https://twitter.com/WHO/status/1255414856678813697
2020-04-29 07:38:32	WHO		24	103	271	You are far more likely to be seriously harmed by a vaccine-preventable disease than by a vaccine. Vaccine-preventable diseases can cause: Blindness Deafness Paralysis Brain damage Infertility Malnutrition Birth defects Death #VaccinesWork for all!			#VaccinesWork	1255401064733515776	https://twitter.com/WHO/status/1255401064733515776
2020-04-29 03:59:27	WHO		206	1459	3596	#HealthWorkers are working 24/7 to protect and heal us from #COVID19. Let’s support our heroes! Let’s #ThanksHealthHeroes! https://bit.ly/3bmE5w7			#HealthWorkers #COVID19 #ThanksHealthHeroes	1255345929462448130	https://twitter.com/WHO/status/1255345929462448130
2020-04-28 18:51:45	WHO		20	35	142	GOARN is marking this day by sharing examples of its response activities to show the value of this collaborative model. It is fully engaged in the #COVID19 response. More information: https://bit.ly/2KJNXVr #GOARN2020			#COVID19 #GOARN2020	1255208097880121344	https://twitter.com/WHO/status/1255208097880121344
2020-04-28 18:51:45	WHO		42	119	493	The Global Outbreak Alert and Response Network (GOARN) marks its 20th anniversary today. Coordinated by the WHO, GOARN is an international network of institutions that provide health professionals & expert advice to countries during outbreaks. Thank you, GOARN! #GOARN2020			#GOARN2020	1255208095430696960	https://twitter.com/WHO/status/1255208095430696960
2020-04-28 17:28:25	WHO		15	69	248	WHO calls for developing national occupational health programmes for #HealthWorkers and proving them with adequate occupational health services http://bit.ly/2KGssEQ			#HealthWorkers	1255187123122077697	https://twitter.com/WHO/status/1255187123122077697
2020-04-28 16:09:34	WHO		13	123	430	WHO calls for: -adequate staffing levels and clinical rotation in healthcare facilities -measures to minimize psychosocial hazards -provision of access to mental health and psychosocial support for #HealthWorkers https://bit.ly/2KGssEQ			#HealthWorkers	1255167280226406401	https://twitter.com/WHO/status/1255167280226406401
2020-04-28 15:16:44	WHO		7	42	275	Meet our Vaccine Champion: Ana Cristina Gonzalez, nurse from Guatemala http://bit.ly/3cHm5gt "For me, it's excellent that we have this [HPV] vaccine included in the national schedule. This is going to save many lives." #SupportNursesAndMidwives			#SupportNursesAndMidwives	1255153985188593670	https://twitter.com/WHO/status/1255153985188593670
2020-04-28 14:31:52	WHO		12	111	386	WHO urges governments, employers & workers organizations to institute measures for zero-tolerance to violence against #HealthWorkers on the way to &amp; from work and at work; and to intensify social support &amp; respect for health workers &amp; their families #COVID19			#HealthWorkers #COVID19	1255142694919172096	https://twitter.com/WHO/status/1255142694919172096
2020-04-28 14:16:25	WHO		13	75	390	Polio vaccinators brave long distances Mountain & harsh terrain Desert to make sure no child is left unprotected against the poliovirus. Now they’re lending their support & experience to fight #COVID19. #EndPolio #VaccinesWork			#COVID19 #EndPolio #VaccinesWork	1255138808200216576	https://twitter.com/WHO/status/1255138808200216576
2020-04-28 12:40:21	WHO		13	34	128	"WHO is also working with @IPUparliament on the development of a handbook on the role of parliaments in strengthening health security, which will be launched in the coming months"-@DrTedros #COVID19		@IPUparliament @DrTedros	#COVID19	1255114630961270784	https://twitter.com/WHO/status/1255114630961270784
2020-04-28 12:39:55	WHO		10	32	125	"We will work with @IPUparliament on the development of concrete asks for parliamentarians, to synthetize lessons learned today &amp; to give them a practical tool for advocacy, legislation, budget allocation &amp; accountability to address the #COVID19 pandemic"-@DrTedros		@IPUparliament @DrTedros	#COVID19	1255114521783517184	https://twitter.com/WHO/status/1255114521783517184
2020-04-28 12:38:33	WHO		6	24	72	"WHO has a longstanding collaboration with the @IPUparliament. In 2018 we signed a Memorandum of Understanding, which identifies global health security as one of our three priority areas, together with universal health coverage and promoting health"-@DrTedros #HealthForAll		@IPUparliament @DrTedros	#HealthForAll	1255114179545088000	https://twitter.com/WHO/status/1255114179545088000
2020-04-28 12:38:02	WHO		6	34	93	"With the support of @UNDRR, WHO has published a comprehensive Health Emergency and Disaster Risk Management Framework, to support all countries to reduce and manage public health emergency risks, including disease outbreaks"-@DrTedros #COVID19		@UNDRR @DrTedros	#COVID19	1255114049630633985	https://twitter.com/WHO/status/1255114049630633985
2020-04-28 12:37:20	WHO		8	29	68	"The #COVID19 pandemic highlighted the importance of: -implementing the International Health Regulations &amp; the Sendai Framework for Disaster Risk Reduction -accelerating universal health coverage -driving progress toward @GlobalGoalsUN"-@DrTedros		@GlobalGoalsUN @DrTedros	#COVID19	1255113870320033792	https://twitter.com/WHO/status/1255113870320033792
2020-04-28 12:34:38	WHO		20	45	126	"Parliaments can: -build accountability through oversight of governement emergency management policies & programs -can ensure a multisectoral approach for all-hazards disaster risk management in countries"-@DrTedros #COVID19		@DrTedros	#COVID19	1255113193313222656	https://twitter.com/WHO/status/1255113193313222656
2020-04-28 12:34:38	WHO		13	26	85	"Parliaments can: -establish legislative measure to govern, enable & support risk management measures -ensure public health systems, other sectors & research institutes are adequately funded"-@DrTedros #COVID19		@DrTedros	#COVID19	1255113192147169282	https://twitter.com/WHO/status/1255113192147169282
2020-04-28 12:32:28	WHO		19	26	125	"As a former parliamentarian myself, I know the critical role parliaments can play in enhancing resilience against health emergencies like #COVID19"-@DrTedros		@DrTedros	#COVID19	1255112646963220484	https://twitter.com/WHO/status/1255112646963220484
2020-04-28 12:31:19	WHO		97	191	697	"We are facing an unprecedented global health crisis that demands an unprecedented response. From the beginning of this pandemic I have stressed the need for an all-of-government approach"-@DrTedros at the WHO-@IPUparliament-@UNDRR webinar on #COVID19		@DrTedros @IPUparliament @UNDRR	#COVID19	1255112357807902720	https://twitter.com/WHO/status/1255112357807902720
2020-04-28 12:28:23	WHO		14	108	384	Doctors, nurses, security personnel and staff who assist in testing #COVID19 patients, tracing their contacts and enforcing physical distancing measures to stop the pandemic often experience threats and aggression. http://bit.ly/2KGssEQ			#COVID19	1255111619853631489	https://twitter.com/WHO/status/1255111619853631489
2020-04-28 12:00:46	WHO		41	166	697	Vaccines are one of the best investments we can make in human health & potential. Thanks to the polio vaccine, the has seen a 99.9% reduction in polio cases since 1988. #VaccinesWork #EndPolio http://bit.ly/WIW2020VaccinesWork			#VaccinesWork #EndPolio	1255104667077443586	https://twitter.com/WHO/status/1255104667077443586
2020-04-28 11:28:19	WHO		7	56	167	Maternal #sepsis can be prevented through early action: Practice clean care Diagnose early Treat promptly https://bit.ly/3bzj4ie			#sepsis	1255096502290186241	https://twitter.com/WHO/status/1255096502290186241
2020-04-28 11:09:55	WHO		43	112	476	UN Solidarity Flights led by @WHO, @WFP, @AfricaCDC and @_AfricanUnion are delivering urgently needed medical equipment - such as face masks, Personal Protective Equipment (PPE) and ventilators, to help all African nations respond to #COVID19. #coronavirus		@WHO @WFP @AfricaCDC @_AfricanUnion	#COVID19 #coronavirus	1255091873334595585	https://twitter.com/WHO/status/1255091873334595585
2020-04-28 11:06:23	WHO		12	106	297	In the #COVID19 pandemic, shortage of staff &amp; resources and increasing social tensions result in increased level of violence against #HealthWorkers and even attacks against health care facilities. http://bit.ly/2KGssEQ			#COVID19 #HealthWorkers	1255090983215210496	https://twitter.com/WHO/status/1255090983215210496
2020-04-28 10:20:15	WHO		7	74	237	To save lives from maternal #sepsis, health facilities need to invest in: Clean water and sanitation #Infection prevention and control measures Training, equipment and supplies https://bit.ly/3bzj4ie			#sepsis #Infection	1255079374870675457	https://twitter.com/WHO/status/1255079374870675457
2020-04-28 09:53:37	WHO		16	251	542	#HealthWorkers infected with #COVID19 after exposure in the workplace should have the right to employment injury benefits for occupational disease, including compensation, rehabilitation, and curative services. https://bit.ly/2KGssEQ			#HealthWorkers #COVID19	1255072670577762305	https://twitter.com/WHO/status/1255072670577762305
2020-04-28 09:33:26	WHO		25	167	352	Major occupational risks for #COVID19 infection among #HealthWorkers are: -Late diagnosis of #COVID-19 in patients -Working in a high-risk department -Long working duty hours -Insufficient adherence to infection prevention &amp; control measures, e.g. hand hygiene practices			#COVID19 #HealthWorkers #COVID	1255067589711142912	https://twitter.com/WHO/status/1255067589711142912
2020-04-28 09:09:49	WHO		28	154	537	New WHO & @HRPresearch shows that maternal #sepsis is resulting in more illness and deaths than previously understood: sepsis occurs when the body’s response to infection causes injury to its own tissues &amp; organs https://bit.ly/3bzj4ie		@HRPresearch	#sepsis	1255061646470496257	https://twitter.com/WHO/status/1255061646470496257
2020-04-28 08:40:43	WHO		151	1431	3116	Today is World Day for Safety & Health at Work #HealthWorkers are on the frontline of the #COVID19 response &amp; exposed to hazards that put them at risk of infection. Risks incl: -Pathogen -Long working hours -Psychological distress -Fatigue -Occupational burnout -Stigma -Violence			#HealthWorkers #COVID19	1255054323891011584	https://twitter.com/WHO/status/1255054323891011584
2020-04-28 07:58:00	WHO		20	117	422	Nurses & midwives are vaccine champions for parents and parents-to-be. They are also trusted and credible sources of information about vaccines. #VaccinesWork #SupportNursesAndMidwives			#VaccinesWork #SupportNursesAndMidwives	1255043574959349761	https://twitter.com/WHO/status/1255043574959349761
2020-04-28 07:39:40	WHO		9	68	282	Health workers are at the heart of every health system & the majority - 70% worldwide - are women. Meet Noora & Zainab, vaccine heroes who deliver #polio vaccine to communities in Somalia against formidable odds #VaccinesWork #SupportNursesAndMidwives http://bit.ly/2VwMxDM			#polio #VaccinesWork #SupportNursesAndMidwives	1255038961619271680	https://twitter.com/WHO/status/1255038961619271680
2020-04-27 22:21:36	WHO		199	345	865	“WHO has no power or force to reinforce its advice, except the willingness of the countries to accept or reject. ... WHO will continue to give advice based on science & evidence & then it will be up to countries whether to take it or not”-@DrTedros		@DrTedros		1254898520802447360	https://twitter.com/WHO/status/1254898520802447360
2020-04-27 22:17:27	WHO	WHO	124	369	787	Since January 30, WHO has been calling on countries to prepare to find, test, treat and isolate every #COVID19 patient and trace all contacts. Some, but not all, countries have followed WHO advice. https://twitter.com/who/status/1254897255292776457?s=21			#COVID19	1254897475791597576	https://twitter.com/WHO/status/1254897475791597576
2020-04-27 22:16:35	WHO		1127	1422	3571	“On January 30, we declared the highest level of global emergency on #COVID19. During that time there were only 82 cases outside . No cases in Latin America, actually. No cases in Africa. Only 10 cases in Europe.”-@DrTedros		@DrTedros	#COVID19	1254897255292776457	https://twitter.com/WHO/status/1254897255292776457
2020-04-27 18:11:32	WHO		277	784	3128	Sending medical equipment to #Haiti Producing lab supplies in #Iraq ‍Supporting rapid response teams in #Kenya Setting up a COVID hotline in #Romania These are just a few ways @WHO is responding to #COVID19 at the country level. More https://bit.ly/2VDx9Wx #WHOImpact		@WHO	#Haiti #Iraq #Kenya #Romania #COVID19 #WHOImpact	1254835587279998976	https://twitter.com/WHO/status/1254835587279998976
2020-04-27 15:52:42	WHO		74	78	211	The full briefing on #COVID19 by @DrTedros		@DrTedros	#COVID19	1254800650187218950	https://twitter.com/WHO/status/1254800650187218950
2020-04-27 15:44:02	WHO		65	102	337	"I continue to call for the world to come together in solidarity and national unity to confront the #COVID19 pandemic, but also to prevent the next one, and to build a healthier, safer, fairer world for everyone, everywhere"-@DrTedros		@DrTedros	#COVID19	1254798468222259201	https://twitter.com/WHO/status/1254798468222259201
2020-04-27 15:43:38	WHO		8	39	152	"Tomorrow I will be participating in a webinar for parliamentarians hosted by WHO, the @IPUparliament &amp; the @UNDRR, to discuss the role parliaments can play to reduce risks, strengthen emergency preparedness and increase resilience"-@DrTedros #COVID19		@IPUparliament @UNDRR @DrTedros	#COVID19	1254798369270239233	https://twitter.com/WHO/status/1254798369270239233
2020-04-27 15:42:38	WHO		11	46	105	"We have a long road ahead of us, and a lot of work to do. WHO is committed to doing everything we can to support all countries. But political leadership is also essential, including the vital role of parliaments"-@DrTedros #COVID19		@DrTedros	#COVID19	1254798116424908800	https://twitter.com/WHO/status/1254798116424908800
2020-04-27 15:42:18	WHO		10	31	92	"We’re also grateful to the more than 280,000 individuals, corporations & foundations who have contributed to the Solidarity Response Fund, which has now generated more than USD 200M. And I thank @TheFluLab for its contribution of USD 10M"-@DrTedros #COVID19		@TheFluLab @DrTedros	#COVID19	1254798032685674497	https://twitter.com/WHO/status/1254798032685674497
2020-04-27 15:41:31	WHO		9	35	95	"Later this week WHO will launch its second #COVID19 Strategic Preparedness &amp; Response Plan, with an estimate of the resources needed for the next stage of the global response. I would like to thank , &amp; for their recent contributions"-@DrTedros		@DrTedros	#COVID19	1254797834420961292	https://twitter.com/WHO/status/1254797834420961292
2020-04-27 15:40:14	WHO		9	36	131	"Globally, WHO has shipped millions of items of personal protective equipment to 105 countries, and lab supplies to more than 127 countries. And we will ship many millions more in the weeks ahead"-@DrTedros #COVID19		@DrTedros	#COVID19	1254797512348704770	https://twitter.com/WHO/status/1254797512348704770
2020-04-27 15:39:49	WHO		6	31	94	"We are continuing to support these countries with technical assistance through our regional and country offices & with supplies through Solidarity flights. In the past week, we have delivered supplies to more than 40 countries in Africa & more are planned"-@DrTedros #COVID19		@DrTedros	#COVID19	1254797404995452929	https://twitter.com/WHO/status/1254797404995452929
2020-04-27 15:39:15	WHO		17	108	158	"The pandemic is far from over. WHO continues to be concerned about the increasing trends in Africa, Eastern Europe, Latin America & some Asian countries. As in all regions, cases & deaths are underreported in countries in these regions because of low testing capacity"-@DrTedros		@DrTedros		1254797266168221696	https://twitter.com/WHO/status/1254797266168221696
2020-04-27 15:36:15	WHO		9	90	211	"As lockdowns in Europe ease with declining numbers of new #COVID19 cases, we continue to urge countries to find, isolate, test and treat all cases and trace every contact, to ensure these declining trends continue"-@DrTedros		@DrTedros	#COVID19	1254796510853767170	https://twitter.com/WHO/status/1254796510853767170
2020-04-27 15:35:12	WHO		3	27	90	"But that doesn’t have to happen, and we are working with countries and partners to support them to put measures in place to ensure that services for #malaria continue even as #COVID19 spreads"-@DrTedros		@DrTedros	#malaria #COVID19	1254796244893011969	https://twitter.com/WHO/status/1254796244893011969
2020-04-27 15:34:52	WHO		5	21	74	"Saturday was #WorldMalariaDay. A new modelling analysis published last week estimates the potential disruption to #malaria services from #COVID19 in 41 countries in sub-Saharan Africa (sSA). In the worst-case scenario, the number of malaria deaths in sSA could double"-@DrTedros		@DrTedros	#WorldMalariaDay #malaria #COVID19	1254796159673139206	https://twitter.com/WHO/status/1254796159673139206
2020-04-27 15:33:23	WHO		6	30	84	"Just as immunization has been disrupted in some countries, so have services for many other diseases that afflict the poorest and most vulnerable people – including #malaria"-@DrTedros #COVID19		@DrTedros	#malaria #COVID19	1254795786421964801	https://twitter.com/WHO/status/1254795786421964801
2020-04-27 15:32:51	WHO		11	30	87	"We call on the global community to ensure @gavi is fully funded for this life saving work This is not a cost, it’s an investment that pays a rich dividend in lives saved"-@DrTedros #VaccinesWork		@gavi @DrTedros	#VaccinesWork	1254795652451700737	https://twitter.com/WHO/status/1254795652451700737
2020-04-27 15:32:50	WHO		6	30	82	"@gavi has set an ambitious goal to immunize 300 million more children with 18 vaccines by 2025. To reach this goal, Gavi will require USD 7.4 billion in its upcoming replenishment"-@DrTedros #VaccinesWork		@gavi @DrTedros	#VaccinesWork	1254795650811691009	https://twitter.com/WHO/status/1254795650811691009
2020-04-27 15:31:41	WHO		4	35	71	"The tragic reality is that children will die as a result. Since 2000, @gavi and partners including WHO have helped vaccinate more than 760 million children in the world’s poorest countries, preventing more than 13 million deaths"-@DrTedros #VaccinesWork		@gavi @DrTedros	#VaccinesWork	1254795358611419136	https://twitter.com/WHO/status/1254795358611419136
2020-04-27 15:31:09	WHO		5	30	77	"So far, 14 vaccination campaigns supported by @gavi against polio, measles, cholera, human papillomavirus, yellow fever and meningitis have been postponed, which would have immunized more than 13 million people"-@DrTedros #COVID19		@gavi @DrTedros	#COVID19	1254795225987506177	https://twitter.com/WHO/status/1254795225987506177
2020-04-27 15:31:09	WHO		2	29	67	"@gavi has estimated that at least 21 low- and middle-income countries are already reporting vaccine shortages as a result of border closures and disruptions to travel"-@DrTedros #COVID19		@gavi @DrTedros	#COVID19	1254795224578174979	https://twitter.com/WHO/status/1254795224578174979
2020-04-27 15:30:07	WHO		8	45	77	"When vaccination coverage goes down, more outbreaks will occur, including of life-threatening diseases like #measles and #polio"-@DrTedros #VaccinesWork		@DrTedros	#measles #polio #VaccinesWork	1254794967345758208	https://twitter.com/WHO/status/1254794967345758208
2020-04-27 15:28:41	WHO		9	61	105	"Even when services are operating, some parents & caregivers are avoiding taking their children to be vaccinated because of concerns about #COVID19. Myths &amp; misinformation about vaccines are adding fuel to the fire, putting vulnerable people at risk"-@DrTedros #VaccinesWork		@DrTedros	#COVID19 #VaccinesWork	1254794604160921604	https://twitter.com/WHO/status/1254794604160921604
2020-04-27 15:28:05	WHO		4	52	96	"Already, #polio vaccination campaigns have been put on hold, and in some countries, routine immunization services are being scaled back or shut down. With the start of the southern hemisphere #flu season, it’s vital that everyone gets their seasonal flu vaccine"-@DrTedros		@DrTedros	#polio #flu	1254794452486537218	https://twitter.com/WHO/status/1254794452486537218
2020-04-27 15:27:37	WHO		6	45	88	"Every year, more than 116 million infants are vaccinated, or 86% of all children born globally. But there are still more than 13 million children around the world who miss out on vaccination. We know that that number will increase because of #COVID19"-@DrTedros #VaccinesWork		@DrTedros	#COVID19 #VaccinesWork	1254794335553564672	https://twitter.com/WHO/status/1254794335553564672
2020-04-27 15:27:11	WHO		6	51	92	"This week is #WorldImmunizationWeek. Immunization is one of the greatest success stories in the history of global health. More than 20 diseases can be prevented with vaccines"-@DrTedros #VaccinesWork		@DrTedros	#WorldImmunizationWeek #VaccinesWork	1254794226333818882	https://twitter.com/WHO/status/1254794226333818882
2020-04-27 15:26:45	WHO		11	63	129	"Children may be at relatively low risk from severe disease and death from #COVID19, but can be at high risk from other diseases that can be prevented with vaccines"-@DrTedros		@DrTedros	#COVID19	1254794118414376961	https://twitter.com/WHO/status/1254794118414376961
2020-04-27 15:26:24	WHO		3	49	126	"Although #COVID19 is taking a heavy toll, WHO is deeply concerned about the impact the pandemic will have on other health services, especially for children"-@DrTedros		@DrTedros	#COVID19	1254794029914611714	https://twitter.com/WHO/status/1254794029914611714
2020-04-27 15:25:17	WHO		8	41	113	"WHO played a key role in the development of the #Ebola vaccine &amp; we’re doing the same for #COVID19. Developing a COVID-19 vaccine has been accelerated because of previous work WHO &amp; partners have done over several years on vaccines for other coronaviruses"-@DrTedros		@DrTedros	#Ebola #COVID19	1254793751043719169	https://twitter.com/WHO/status/1254793751043719169
2020-04-27 15:24:31	WHO		4	30	102	"The success in developing effective drugs and vaccines for #Ebola reminds us of the enormous value of these tools – and the enormous power of nationals and international collaboration to develop them"-@DrTedros #COVID19		@DrTedros	#Ebola #COVID19	1254793557757571072	https://twitter.com/WHO/status/1254793557757571072
2020-04-27 15:24:13	WHO		4	32	93	"And we’re hopeful that the Solidarity Trial will shortly help us to understand which therapeutics are the most safe and effective for treating patients. But ultimately, we will need a vaccine to control this virus"-@DrTedros #COVID19		@DrTedros	#COVID19	1254793482536914944	https://twitter.com/WHO/status/1254793482536914944
2020-04-27 15:23:53	WHO		2	22	73	"This initiative is a vital investment in the response, both for the short term and the long term. Diagnostics are helping us now to find cases and ensure people are isolated and get the right care"-@DrTedros #COVID19		@DrTedros	#COVID19	1254793398743072768	https://twitter.com/WHO/status/1254793398743072768
2020-04-27 15:23:31	WHO		7	33	101	"WHO is deeply grateful to the many world leaders and partners who have come together to ensure no-one misses out on life-saving vaccines, diagnostics or therapeutics. We look forward to more countries and stakeholders supporting this global collaboration"-@DrTedros #COVID19		@DrTedros	#COVID19	1254793306770472960	https://twitter.com/WHO/status/1254793306770472960
2020-04-27 15:23:11	WHO		8	29	94	"I’ve said since the beginning that the most important resource in the fight against #COVID19 is solidarity. The launch of the Access to COVID-19 Tools Accelerator on Friday was a powerful demonstration of that solidarity"-@DrTedros		@DrTedros	#COVID19	1254793221735096320	https://twitter.com/WHO/status/1254793221735096320
2020-04-27 15:22:41	WHO		6	33	126	"First of all, we’re pleased to have interpretation services available in Portuguese today, and I’d like to welcome all Portuguese-speaking journalists. WHO remains committed to providing access to as much as information as possible, in as many languages as possible"-@DrTedros		@DrTedros		1254793093347450880	https://twitter.com/WHO/status/1254793093347450880
2020-04-27 15:20:21	WHO		336	909	2136	Media briefing on #COVID19 with @DrTedros.		@DrTedros	#COVID19	1254792509181460483	https://twitter.com/WHO/status/1254792509181460483
2020-04-27 14:27:51	WHO		375	561	1716	On 30 January 2020, WHO triggered its highest global emergency alert by declaring #COVID19 a Public Health Emergency of International Concern. At the time, there were fewer than 100 cases and no deaths outside China. @mrigankshail		@mrigankshail	#COVID19	1254779294800211970	https://twitter.com/WHO/status/1254779294800211970
2020-04-27 13:09:41	WHO		12	92	490	World Immunization Week is a chance to thank health workers who go the distance! Meet Dr Rosemary Onyibe, working to #EndPolio for over a decade, fighting ebola in 2014 and now on the frontlines of #COVID19 response in Nigeria http://bit.ly/2S4cyZ6			#EndPolio #COVID19	1254759623330091011	https://twitter.com/WHO/status/1254759623330091011
2020-04-27 10:59:50	WHO		38	196	502	Vaccination protects us all! During emergencies like #COVID19, risk of outbreaks like measles &amp; polio increases. #VaccinesWork to help keep us safe, keep us out of hospitals and protect our health workers. Make sure you &amp; your family are protected through vaccines.			#COVID19 #VaccinesWork	1254726948531712000	https://twitter.com/WHO/status/1254726948531712000
2020-04-27 10:07:42	WHO		19	105	697	Meet our Vaccine Champion: Aziza Abduazimova, nurse from Uzbekistan http://bit.ly/2VwfmjE “I am planning to develop training videos for medical professionals working in the most remote regions of the country to ensure no one is left behind.” #SupportNursesAndMidwives			#SupportNursesAndMidwives	1254713826198650881	https://twitter.com/WHO/status/1254713826198650881
2020-04-27 09:09:25	WHO		17	125	526	DYK: Many working to #EndPolio are also nurses &amp; midwives in their community? They deliver vaccines, babies and are on the frontlines of #COVID19 response. This World Immunization Week, let’s #SupportNursesAndMidwives and thank them for keeping us safe!			#EndPolio #COVID19 #SupportNursesAndMidwives	1254699161427030018	https://twitter.com/WHO/status/1254699161427030018
2020-04-27 08:18:23	WHO		16	138	474	As we respond to #COVID19, now more than ever, we must ensure the continuation of essential health services like immunization, to stop vaccine-preventable diseases like measles, polio &amp; meningitis. #SupportNursesAndMidwives working on the frontline			#COVID19 #SupportNursesAndMidwives	1254686315603537921	https://twitter.com/WHO/status/1254686315603537921
2020-04-26 13:08:14	WHO		78	211	774	Millions of children around the will likely miss out on lifesaving due to #COVID19. To combat the resurgence of other deadly diseases, we must continue delivering vaccines where we can and immunization once this outbreak is under control. #VaccinesWork			#COVID19 #VaccinesWork	1254396871134584834	https://twitter.com/WHO/status/1254396871134584834
2020-04-26 11:08:20	WHO		99	293	1006	Vaccines are safe. The most common vaccines - like measles & tetanus - have been in use for decades. Millions of people receive vaccines safely every year. #VaccinesWork http://bit.ly/WIW2020VaccinesWork			#VaccinesWork	1254366698838192128	https://twitter.com/WHO/status/1254366698838192128
2020-04-26 10:20:06	WHO		56	264	635	Q: What’s in a vaccine? A: All ingredients in a vaccine help ensure they are safe & effective. Vaccine ingredients can look unfamiliar on a label, but they occur naturally in the human body, the natural environment and the food we eat. #VaccinesWork http://www.who.int/vaccines/questions-and-answers			#VaccinesWork	1254354559960571904	https://twitter.com/WHO/status/1254354559960571904
2020-04-25 21:30:45	WHO		156	344	863	To avoid further confusion, we are taking down the previous thread on the #COVID19 "immunity passport", but you can still see it here			#COVID19	1254160944638447618	https://twitter.com/WHO/status/1254160944638447618
2020-04-25 21:30:44	WHO		33	54	435	Thank you @NateSilver538, @dylanhmorris, @drannehuang, @ericMstrauss, @Laurie_Garrett and others for your constructive input.		@NateSilver538 @dylanhmorris @drannehuang @ericMstrauss @Laurie_Garrett		1254160943451459591	https://twitter.com/WHO/status/1254160943451459591
2020-04-25 21:30:44	WHO		32	254	626	As new evidence becomes available, WHO will update this scientific brief http://bit.ly/3bE1l9g WHO recommends that all individuals follow public health guidelines.				1254160941664567298	https://twitter.com/WHO/status/1254160941664567298
2020-04-25 21:30:43	WHO		66	723	1342	What we don't yet know is the level of protection or how long it will last. We are working with scientists around the world to better understand the body's response to #COVID19 infection. So far, no studies have answered these important questions.			#COVID19	1254160940020498435	https://twitter.com/WHO/status/1254160940020498435
2020-04-25 21:30:43	WHO		828	2503	4037	Earlier today we tweeted about a new WHO scientific brief on "immunity passports". The thread caused some concern & we would like to clarify: We expect that most people who are infected with #COVID19 will develop an antibody response that will provide some level of protection.			#COVID19	1254160937805926405	https://twitter.com/WHO/status/1254160937805926405
2020-04-25 17:45:41	WHO		33	95	306	Investments in the fight against #malaria support the fight against #COVID19 and save lives of the most vulnerable: pregnant women children https://bit.ly/3apxTTf #WorldMalariaDay			#malaria #COVID19 #WorldMalariaDay	1254104304878837762	https://twitter.com/WHO/status/1254104304878837762
2020-04-25 16:36:30	WHO		27	100	307	Zero #Malaria Starts With Me: Only 1 in 3 pregnant women in Africa has access to the WHO-recommended 3 or more doses of preventive malaria therapy. Let's increase access to preventive therapy to #EndMalaria! https://bit.ly/3apxTTf #WorldMalariaDay			#Malaria #EndMalaria #WorldMalariaDay	1254086897888120832	https://twitter.com/WHO/status/1254086897888120832
2020-04-25 15:47:44	WHO		18	93	234	The toll of #malaria won’t stop as the #COVID19 pandemic evolves. A stall in action now will bring unnecessary suffering and loss of life https://bit.ly/3apxTTf #WorldMalariaDay			#malaria #COVID19 #WorldMalariaDay	1254074625518178305	https://twitter.com/WHO/status/1254074625518178305
2020-04-25 15:02:04	WHO		17	108	274	Robust health systems are a first line of defense against age-old public health challenges such as #malaria, and new ones like #COVID19 https://bit.ly/3apxTTf #WorldMalariaDay			#malaria #COVID19 #WorldMalariaDay	1254063132739284992	https://twitter.com/WHO/status/1254063132739284992
2020-04-25 13:31:47	WHO		12	108	270	Zero #Malaria Starts With Me: Prompt treatment with an effective antimalarial drug is essential to prevent a mild case of malaria from progressing to severe disease or death. Let’s support swift treatment to #EndMalaria https://bit.ly/3apxTTf #WorldMalariaDay			#Malaria #EndMalaria #WorldMalariaDay	1254040412454621185	https://twitter.com/WHO/status/1254040412454621185
2020-04-25 13:07:00	WHO		4	63	168	Investments in #malaria prevention can help ease the strain on health facilities overburdened by the response to #COVID19 https://bit.ly/3apxTTf #WorldMalariaDay			#malaria #COVID19 #WorldMalariaDay	1254034174710816769	https://twitter.com/WHO/status/1254034174710816769
2020-04-25 12:42:59	WHO		5	55	177	Stepped-up investment in new tools and technologies can help us beat #malaria and other deadly diseases such as #COVID19 https://bit.ly/3apxTTf #WorldMalariaDay			#malaria #COVID19 #WorldMalariaDay	1254028129024323587	https://twitter.com/WHO/status/1254028129024323587
2020-04-25 12:05:22	WHO		16	137	532	When Lordina was 5-month old, she became sick with #malaria. Her mother, Vida, had to sponge bathe her to try to bring her temperature down. Last year, she became one of the 1st children in Ghana to receive the RTS,S malaria vaccine through routine immunization. #VaccinesWork			#malaria #VaccinesWork	1254018662928957440	https://twitter.com/WHO/status/1254018662928957440
2020-04-25 11:30:02	WHO		13	131	459	To date, a total of 275K children have received the 1st dose of the RTS,S #malaria vaccine across the 3 countries in the pilot programme. RTS,S is the 1st and only vaccine to have significantly reduced malaria in children. http://bit.ly/2XXUfbI #WorldMalariaDay			#malaria #WorldMalariaDay	1254009771335790592	https://twitter.com/WHO/status/1254009771335790592
2020-04-25 11:04:11	WHO		22	139	540	It’s #WorldMalariaDay! 1 year ago, Malawi became the 1st country in the world to introduce a #malaria vaccine to young children through routine immunization as part of a landmark pilot programme in Ghana, Kenya &amp; Malawi http://bit.ly/2XXUfbI			#WorldMalariaDay #malaria	1254003266855329792	https://twitter.com/WHO/status/1254003266855329792
2020-04-25 10:25:46	WHO		11	77	243	Zero #Malaria Starts With Me: Time is of essence when detecting and treating #malaria. Rapid diagnostic tests provide quick results and are simple to perform and interpret. Let’s test to #EndMalaria https://bit.ly/3apxTTf #WorldMalariaDay			#Malaria #malaria #EndMalaria #WorldMalariaDay	1253993599898914817	https://twitter.com/WHO/status/1253993599898914817
2020-04-25 09:01:18	WHO		13	109	381	Zero #Malaria Starts With Me: Spraying the indoor walls and ceilings of homes with insecticides is a powerful way to rapidly reduce malaria transmission. Let's spray to #EndMalaria https://bit.ly/2xHlY5Y #WorldMalariaDay			#Malaria #EndMalaria #WorldMalariaDay	1253972340091883520	https://twitter.com/WHO/status/1253972340091883520
2020-04-25 08:03:40	WHO		16	126	381	Zero #Malaria Starts With Me: Sleeping under insecticide-treated nets is one of the most effective ways to prevent malaria. Let's sleep safe to #EndMalaria https://bit.ly/2xHlY5Y #WorldMalariaDay			#Malaria #EndMalaria #WorldMalariaDay	1253957836889096197	https://twitter.com/WHO/status/1253957836889096197
2020-04-25 05:55:48	WHO		17	158	490	Zero #Malaria Starts With Me: In many settings, community-based #healthworkers play a role in preventing, detecting and treating malaria. Let's support them to #EndMalaria! https://bit.ly/3apxTTf #WorldMalariaDay			#Malaria #healthworkers #EndMalaria #WorldMalariaDay	1253925660248195072	https://twitter.com/WHO/status/1253925660248195072
2020-04-25 05:22:56	WHO		188	1702	3908	Today is #WorldMalariaDay #Malaria still kills a child every two minutes. No children should die because they cannot access life-saving services to prevent, detect &amp; treat the disease. Zero malaria starts with me – are you ready to #EndMalaria? https://bit.ly/3apxTTf			#WorldMalariaDay #Malaria #EndMalaria	1253917386371104769	https://twitter.com/WHO/status/1253917386371104769
2020-04-24 21:58:17	WHO		43	227	672	Vaccines protect us against harmful diseases like polio & measles, by: Using our body’s natural defenses to protect against infections Training our immune system to create antibodies This prevents us from getting sick. https://bit.ly/2Ya4NEZ #VaccinesWork			#VaccinesWork	1253805486564085760	https://twitter.com/WHO/status/1253805486564085760
2020-04-24 19:44:30	WHO		34	310	803	Immunization is a shared responsibility. If only some people are vaccinated, diseases can still spread, especially to those at highest risk: Infants who are too young to receive vaccines Older adults at risk of serious diseases People with low immunity #VaccinesWork			#VaccinesWork	1253771820018233344	https://twitter.com/WHO/status/1253771820018233344
2020-04-24 18:09:46	WHO		24	213	555	#COVID19 is confronting families globally with the deadly and devastating impacts of disease outbreaks. In the midst of this crisis, we must also work to ensure all people are protected against diseases for which we have vaccines to prevent. #VaccinesWork for all!			#COVID19 #VaccinesWork	1253747980697505797	https://twitter.com/WHO/status/1253747980697505797
2020-04-24 16:14:09	WHO		20	176	630	Nurses & midwives - every check-up is an opportunity to check in on vaccination for people of all ages: children, youth, adults and older people. #VaccinesWork #SupportNursesAndMidwives			#VaccinesWork #SupportNursesAndMidwives	1253718885280301057	https://twitter.com/WHO/status/1253718885280301057
2020-04-24 13:25:49	WHO		38	107	239	Opening remarks by @DrTedros		@DrTedros		1253676521862160387	https://twitter.com/WHO/status/1253676521862160387
2020-04-24 13:22:34	WHO		38	229	410	A Global Collaboration to Accelerate the Development, Production and Equitable Access to New #COVID19 diagnostics, therapeutics and vaccines: Access to COVID-19 Tools (act) Accelerator			#COVID19	1253675702005760001	https://twitter.com/WHO/status/1253675702005760001
2020-04-24 13:08:14	WHO		10	89	250	"And I would especially like to thank Sir Andrew Witty and Dr Ngozi Okonjo-Iweala for agreeing to act as Special Envoys for the ACT Accelerator. We are facing a common threat, which we can only defeat with a common approach"-@DrTedros #COVID19		@DrTedros	#COVID19	1253672097269899265	https://twitter.com/WHO/status/1253672097269899265
2020-04-24 13:07:06	WHO		36	152	396	"I am especially grateful to President @EmmanuelMacron, President @vonderleyen and Bill and Melinda Gates for their leadership and partnership in co-hosting the ACT Accelerator. We’re also grateful for the support of many world leaders, who you will hear from today"-@DrTedros		@EmmanuelMacron @vonderleyen @DrTedros		1253671812430475266	https://twitter.com/WHO/status/1253671812430475266
2020-04-24 13:06:32	WHO		11	69	141	"Each of us are doing great work, but we cannot work alone. We’re coming together to work in new ways to identify challenges and solutions together"-@DrTedros #COVID19		@DrTedros	#COVID19	1253671667093721088	https://twitter.com/WHO/status/1253671667093721088
2020-04-24 13:06:15	WHO		12	123	223	"Our shared commitment is to ensure all people have access to all the tools to defeat #COVID19. The ACT Accelerator brings together the combined power of several organizations to work with speed and scale"-@DrTedros		@DrTedros	#COVID19	1253671597543735298	https://twitter.com/WHO/status/1253671597543735298
2020-04-24 13:05:44	WHO		33	190	431	"This is a landmark collaboration to accelerate the development, production and equitable distribution of vaccines, diagnostics, and therapeutics for #COVID19"-@DrTedros		@DrTedros	#COVID19	1253671467222532096	https://twitter.com/WHO/status/1253671467222532096
2020-04-24 13:05:44	WHO		11	73	124	"Today, WHO is proud to be uniting with many partners to launch the Access to #COVID19 Tools Accelerator, or the ACT Accelerator"-@DrTedros		@DrTedros	#COVID19	1253671466077388803	https://twitter.com/WHO/status/1253671466077388803
2020-04-24 13:05:10	WHO		8	68	139	"Past experience has taught us that even when tools are available, they have been not been equally available to all. We cannot allow that to happen"-@DrTedros #COVID19		@DrTedros	#COVID19	1253671324792369153	https://twitter.com/WHO/status/1253671324792369153
2020-04-24 13:04:54	WHO		8	64	137	"We’ve also developed diagnostics that are being used all over the world; And we’re coordinating a global trial on the safety and efficacy of four therapeutics against #COVID19. The world needs these tools, and it needs them fast"-@DrTedros		@DrTedros	#COVID19	1253671256932712448	https://twitter.com/WHO/status/1253671256932712448
2020-04-24 13:04:33	WHO		14	72	152	"Since January, WHO has been working with thousands of researchers all over the world to accelerate and track vaccine development - from developing animal models to clinical trial designs, and everything in between"-@DrTedros #COVID19		@DrTedros	#COVID19	1253671169976303618	https://twitter.com/WHO/status/1253671169976303618
2020-04-24 13:04:13	WHO		40	67	160	"The #COVID19 pandemic is an unprecedented global crisis that has been met with an unprecedented global response. Research and development have played a central role"-@DrTedros		@DrTedros	#COVID19	1253671084630704134	https://twitter.com/WHO/status/1253671084630704134
2020-04-24 13:02:29	WHO		620	1339	2980	LIVE: Launch of the Access to #COVID19 Tools (ACT) accelerator			#COVID19	1253670647290445826	https://twitter.com/WHO/status/1253670647290445826
2020-04-24 10:52:22	WHO		58	159	518	Join world leaders at the virtual launch of a landmark collaboration to accelerate the development, production and equitable distribution of vaccines, diagnostics, and therapeutics for #COVID19. 13:00 GMT/15:00 CEST @WHO: Access to COVID-19 Tools (ACT) accelerator		@WHO	#COVID19	1253637905995702272	https://twitter.com/WHO/status/1253637905995702272
2020-04-24 10:27:58	WHO		64	430	1036	It’s World Immunization Week! Vaccines: reduce child deaths and disease protect against outbreaks prevent malnutrition defend against antimicrobial resistance #VaccinesWork for all! http://bit.ly/WIW2020VaccinesWork			#VaccinesWork	1253631765366878209	https://twitter.com/WHO/status/1253631765366878209
2020-04-24 10:09:00	WHO		16	49	218	In 2018, 86% of children under the age of five were vaccinated with one dose of the #measles vaccine, up from 72% in 2000 and 20% in 1980. https://bit.ly/34ZRQyX #VaccinesWork for all!			#measles #VaccinesWork	1253626990722252810	https://twitter.com/WHO/status/1253626990722252810
2020-04-24 09:25:13	WHO		22	76	326	Prior to the #COVID19 pandemic, the world had made immense progress in ensuring that children are vaccinated. In 2018, 86% of children under the age of five were vaccinated with three doses of diphtheria, tetanus and pertussis (DTP3). #VaccinesWork for all!			#COVID19 #VaccinesWork	1253615972059152384	https://twitter.com/WHO/status/1253615972059152384
2020-04-24 08:29:56	WHO		18	65	241	But even with an expedited process, development of a vaccine for #COVID19 will take time. Precautionary measures are essential now to help keep us safe from disease, including diseases for which vaccines already protect children and adults.			#COVID19	1253602059762483200	https://twitter.com/WHO/status/1253602059762483200
2020-04-23 23:23:18	WHO		1036	9654	20351	It's #WorldImmunizationWeek! Vaccine-preventable diseases include: Cervical cancer Cholera Diphtheria Ebola Hep B Influenza Japanese encephalitis Measles Meningitis Mumps Pertussis Pneumonia Polio Rabies Rotavirus Rubella Tetanus Typhoid Varicella Yellow Fever Yes, #VaccinesWork!			#WorldImmunizationWeek #VaccinesWork	1253464496443658249	https://twitter.com/WHO/status/1253464496443658249
2020-04-23 21:30:53	WHO		22	78	271	WHO is working with partners all over the world to accelerate research and development of a safe and effective #COVID19 vaccine and ensure equitable access for the billions of people who will need it. http://bit.ly/34ZRQyX			#COVID19	1253436203883311108	https://twitter.com/WHO/status/1253436203883311108
2020-04-23 19:13:08	WHO		23	101	166	The only call for donations WHO has issued is the #COVID19 Solidarity Response Fund, which is linked to below. Any other appeal for funding or donations that appears to be from WHO is a scam. #COVID19 Solidarity Response Fund http://bit.ly/2xCIsof			#COVID19 #COVID19	1253401540225830912	https://twitter.com/WHO/status/1253401540225830912
2020-04-23 18:59:41	WHO		28	200	296	Be aware that hackers and cyber scammers are taking advantage of the #COVID19 pandemic by sending fraudulent email and WhatsApp messages that attempt to trick you into clicking on malicious links or opening attachments https://bit.ly/2Kt5dy3 #coronavirus			#COVID19 #coronavirus	1253398152096423938	https://twitter.com/WHO/status/1253398152096423938
2020-04-23 18:19:22	WHO		30	58	164	WHO urges everyone to remain vigilant against fraudulent emails and recommends the use of reliable sources to obtain factual information about #COVID19 and other health issues https://bit.ly/2VY2m5I #coronavirus			#COVID19 #coronavirus	1253388009577349122	https://twitter.com/WHO/status/1253388009577349122
2020-04-23 18:17:07	WHO		18	42	144	WHO is working with the private sector to establish more robust internal systems and to strengthen security measures and is educating staff on cybersecurity risks https://bit.ly/2VY2m5I #coronavirus			#coronavirus	1253387439328178179	https://twitter.com/WHO/status/1253387439328178179
2020-04-23 18:14:46	WHO		8	74	140	WHO has seen a dramatic increase in the number of cyber attacks directed at its staff, and was shocked to see email scams to channel donations to a fictitious fund and not the authentic #COVID19 Solidary Response Fund https://bit.ly/2VY2m5I #coronavirus			#COVID19 #coronavirus	1253386851760713729	https://twitter.com/WHO/status/1253386851760713729
2020-04-23 18:01:53	WHO		81	284	731	WHO urges vigilance after fivefold increase in cyber attacks since the start of the #COVID19 pandemic https://bit.ly/2VY2m5I #coronavirus			#COVID19 #coronavirus	1253383609035173890	https://twitter.com/WHO/status/1253383609035173890
2020-04-23 17:30:22	WHO		14	59	191	At this stage of #COVID19, countries in sub-Saharan Africa have a critical window of opportunity to save lives by: - Maintaining preventive #malaria therapies for young children &amp; pregnant women - Accelerating mass vector control campaigns http://bit.ly/3cMY1cl			#COVID19 #malaria	1253375676163543040	https://twitter.com/WHO/status/1253375676163543040
2020-04-23 17:06:25	WHO		17	117	369	Countries in sub-Saharan Africa need to move fast & distribute #malaria prevention &amp; treatment tools at this stage of the #COVID19 outbreak to avoid an increase in malaria related deaths http://bit.ly/3cMY1cl			#malaria #COVID19	1253369649263194113	https://twitter.com/WHO/status/1253369649263194113
2020-04-23 16:34:29	WHO		75	311	973	New analysis conducted by WHO in partnership with @MalariaAtlas, @PATHtweets &amp; @gatesfoundation reinforces call for maintaining #malaria prevention &amp; treatment services during the #COVID19 pandemic to save lives in sub-Saharan Africa https://bit.ly/3cMY1cl		@MalariaAtlas @PATHtweets @gatesfoundation	#malaria #COVID19	1253361614495105024	https://twitter.com/WHO/status/1253361614495105024
2020-04-23 16:16:50	WHO		26	103	290	If we face further disease outbreaks, these will also overwhelm health systems already battling the impacts of #COVID19. https://bit.ly/34ZRQyX #VaccinesWork for all!			#COVID19 #VaccinesWork	1253357172081274880	https://twitter.com/WHO/status/1253357172081274880
2020-04-23 16:01:39	WHO	WHO	7	48	161	Last year’s deadly #measles outbreak in #DRC, which took 6500+ lives in a country already facing its largest Ebola outbreak, highlights the importance of maintaining essential health services like immunization in times of emergency.			#measles #DRC	1253353349929480193	https://twitter.com/WHO/status/1253353349929480193
2020-04-23 13:43:30	WHO		35	123	430	"WHO remains deeply committed to standing with the government and people of #Pakistan to prevent infections &amp; save lives. We’re all in this together &amp; we will only get through it together. Finally, I would like to wish all Muslims in Pakistan #Ramadan kareem"-@DrTedros #COVID19		@DrTedros	#Pakistan #Ramadan #Ramadan #COVID19	1253318583859286018	https://twitter.com/WHO/status/1253318583859286018
2020-04-23 13:42:47	WHO		12	70	222	" we must coordinate not only to implement the plan, but also to raise resources, so they can be allocated to where they are needed most, not only in the immediate response itself, but also in strengthening the health system"-@DrTedros #COVID19		@DrTedros	#COVID19	1253318401482584066	https://twitter.com/WHO/status/1253318401482584066
2020-04-23 13:42:16	WHO		10	67	165	"I will leave you with few requests: that all parties in the @UN system &amp; other international &amp; local partners work with the government under the plan. #COVID19 is a real threat to #Pakistan - mitigating its impact depends on having a coordinated &amp; coherent approach"-@DrTedros		@UN @DrTedros	#COVID19 #Pakistan	1253318271731773440	https://twitter.com/WHO/status/1253318271731773440
2020-04-23 13:40:00	WHO		29	167	264	"Without effective interventions there could be an estimated 200K+ cases by mid-July. The impacts on the economy could be devastating, doubling the number of people living in poverty. We must act in solidarity, with a coherent, coordinated approach"-@DrTedros #COVID19		@DrTedros	#COVID19	1253317704271794180	https://twitter.com/WHO/status/1253317704271794180
2020-04-23 13:39:14	WHO		10	60	159	"The total funding required for the plan is $595M. The plan emphases: -supporting the most vulnerable -strengthening coordination -supporting disease surveillance & laboratories -enhancing case management -ensuring infection prevention & control -community engagement"-@DrTedros		@DrTedros		1253317511661092864	https://twitter.com/WHO/status/1253317511661092864
2020-04-23 13:37:54	WHO		8	48	134	"The whole-of-government approach reflected in the plan enables resources to be adapted to support the most effective public health interventions as more is learned about both the virus and the key risk groups"-@DrTedros #COVID19		@DrTedros	#COVID19	1253317176221630465	https://twitter.com/WHO/status/1253317176221630465
2020-04-23 13:37:35	WHO		12	70	152	"With the fast-moving spread of the pandemic, #Pakistan requires, now more than ever, flexible and timely funding so that it can be allocated quickly to where it is most needed"-@DrTedros #COVID19		@DrTedros	#Pakistan #COVID19	1253317096299286528	https://twitter.com/WHO/status/1253317096299286528
2020-04-23 13:37:05	WHO		5	57	132	"Particular attention must be paid to mitigating the socio-economic and nutritional impacts of the #COVID19 pandemic on the most vulnerable"-@DrTedros		@DrTedros	#COVID19	1253316970037997569	https://twitter.com/WHO/status/1253316970037997569
2020-04-23 13:36:44	WHO		12	82	170	"The virus has already spread throughout . 115+ districts are affected, largely in Punjab &amp; Sindh. The #COVID19 outbreak is creating significant additional pressure on an already overburdened health system, exacerbating the vulnerabilities of affected populations"-@DrTedros		@DrTedros	#COVID19	1253316878820192258	https://twitter.com/WHO/status/1253316878820192258
2020-04-23 13:35:51	WHO		114	182	443	" ’s #COVID19 Response Plan is a joint strategy of the Government of #Pakistan, the @UN and partners. It is aligned with the @GlobalGoalsUN, Pakistan’s National Action Plan and WHO’s global Strategic Preparedness and Response Plan"-@DrTedros		@UN @GlobalGoalsUN @DrTedros	#COVID19 #Pakistan	1253316659344846857	https://twitter.com/WHO/status/1253316659344846857
2020-04-23 13:34:23	WHO		83	233	840	"When this year began, little was known about #COVID19. Now, it has spread globally, upending health systems and economies, and putting lives and livelihoods at risk"-@DrTedros at the Launch of #Pakistan National Strategic Preparedness and Response Plan virtual conference		@DrTedros	#COVID19 #Pakistan	1253316287364624384	https://twitter.com/WHO/status/1253316287364624384
2020-04-23 12:50:10	WHO		22	107	303	When immunization services are disrupted, even for brief periods during emergencies, the risk of vaccine-preventable disease outbreaks, such as #measles and #polio, increases. https://bit.ly/34ZRQyX #VaccinesWork for all!			#measles #polio #VaccinesWork	1253305160442482691	https://twitter.com/WHO/status/1253305160442482691
2020-04-23 12:19:58	WHO		36	146	340	Ahead of #WorldImmunizationWeek, WHO warns: Shutting down immunization services in the #COVID19 pandemic risks triggering a resurgence of diseases that can be prevented with safe and effective vaccines https://bit.ly/34ZRQyX #VaccinesWork for all!			#WorldImmunizationWeek #COVID19 #VaccinesWork	1253297559923236864	https://twitter.com/WHO/status/1253297559923236864
2020-04-23 10:09:19	WHO		166	435	1346	Join our Q&A on immunization with @Kate_L_OBrien. #VaccinesWork #AskWHO		@Kate_L_OBrien	#VaccinesWork #AskWHO	1253264684221755393	https://twitter.com/WHO/status/1253264684221755393
2020-04-23 07:12:48	WHO		69	151	520	Congratulations to #OpenWHO for reaching 2 million course enrollments! Knowledge is to improving the response to health emergencies. The online learning platform is multilingual and free for all – join now: http://bit.ly/3bvlPAO			#OpenWHO	1253220260045611008	https://twitter.com/WHO/status/1253220260045611008
2020-04-22 18:56:05	WHO		2175	3138	8682	WHO declared #COVID19 a Public Health Emergency of International Concern on 30 January 2020, when there were less than 100 cases, and no deaths, outside of #China.			#COVID19 #China	1253034861033656320	https://twitter.com/WHO/status/1253034861033656320
2020-04-22 17:40:37	WHO		113	495	963	#OpenWHO, the free, open-access learning platform for health emergencies, now offers 9 online courses related to #COVID19 Enroll today: https://bit.ly/3efpRPN			#OpenWHO #COVID19	1253015865991233537	https://twitter.com/WHO/status/1253015865991233537
2020-04-22 16:53:27	WHO	palkisu	14	1	8	.@palkisu we don't see you online. If you join, we will take your question.		@palkisu		1253004000133251077	https://twitter.com/WHO/status/1253004000133251077
2020-04-22 16:19:52	WHO		196	171	397	"We’re all in this together. And we will only get through it together"-@DrTedros #COVID19 The full statement:		@DrTedros	#COVID19	1252995545175592962	https://twitter.com/WHO/status/1252995545175592962
2020-04-22 16:17:38	WHO	WHO	37	73	204	"Earlier today I spoke to health ministers from across the Eastern Mediterranean region. I assured them that we will stand in solidarity with them, as we will stand with all countries"-@DrTedros #COVID19		@DrTedros	#COVID19	1252994984564981760	https://twitter.com/WHO/status/1252994984564981760
2020-04-22 16:16:36	WHO		136	281	925	"With the holy month of #Ramadan starting tomorrow, I would like to wish all Muslims around the world Ramadan kareem. This is a season of reflection and community – an opportunity for kindness and solidarity"-@DrTedros #COVID19		@DrTedros	#Ramadan #Ramadan #COVID19	1252994724639789059	https://twitter.com/WHO/status/1252994724639789059
2020-04-22 16:14:59	WHO		11	58	141	"We need to ensure these products reach those in need quickly, and we emphasize the importance of regulatory cooperation and international standards"-@DrTedros #COVID19		@DrTedros	#COVID19	1252994317049827329	https://twitter.com/WHO/status/1252994317049827329
2020-04-22 16:14:38	WHO	WHO	18	49	114	"We also issued a call with the @wto, calling on countries to ensure the normal cross-border flow of vital medical supplies and other goods and services, and to resolve unnecessary disruptions to global supply chains"-@DrTedros #COVID19		@wto @DrTedros	#COVID19	1252994229661466625	https://twitter.com/WHO/status/1252994229661466625
2020-04-22 16:13:48	WHO	WHO	9	59	104	"We’re calling on all telecommunications companies globally to join this initiative to help unleash the power of communication technology to save lives"-@DrTedros #COVID19		@DrTedros	#COVID19	1252994018083995651	https://twitter.com/WHO/status/1252994018083995651
2020-04-22 16:13:47	WHO	WHO	5	48	83	"This will help reach half of the 's population that doesn’t have internet access, starting in the Asia Pacific region &amp; then rolling out globally"-@DrTedros #COVID19		@DrTedros	#COVID19	1252994016381218816	https://twitter.com/WHO/status/1252994016381218816
2020-04-22 16:11:56	WHO		11	62	118	"But we’re not alone. We work with partners to harness their expertise &amp; networks. Earlier this week WHO &amp; the @ITU announced that we’re partnering with telecommunications companies to reach people directly on their mobile phones with text messages about #COVID19"-@DrTedros		@ITU @DrTedros	#COVID19	1252993550536630279	https://twitter.com/WHO/status/1252993550536630279
2020-04-22 16:10:50	WHO		7	65	140	"In other words, there are still many gaps in the world’s defences, and no single country has everything in place. WHO will continue working with countries and the international community to close these gaps and build sustainable capacities for the future"-@DrTedros #COVID19		@DrTedros	#COVID19	1252993275004424192	https://twitter.com/WHO/status/1252993275004424192
2020-04-22 16:10:31	WHO		9	65	123	"We still see many gaps: -Only 66% of countries have a clinical referral system in place to care for #COVID19 patients -Only 48% have a community engagement plan -Only 48% have an infection prevention &amp; control programme &amp; standards for , &amp; hygiene in "-@DrTedros		@DrTedros	#COVID19	1252993195128094721	https://twitter.com/WHO/status/1252993195128094721
2020-04-22 16:08:15	WHO		4	49	92	"In addition to supporting countries, we also track progress . Among countries that have reported data to WHO, 78% have a preparedness &amp; response plan in place 76% have surveillance systems in place to detect cases 91% have laboratory testing capacity for #COVID19"-@DrTedros		@DrTedros	#COVID19	1252992622161014785	https://twitter.com/WHO/status/1252992622161014785
2020-04-22 16:07:20	WHO		3	46	96	"We’ve also brought in external support through our Global Outbreak Alert and Response Network and specialist Emergency Medical Teams"-@DrTedros #COVID19		@DrTedros	#COVID19	1252992394326310913	https://twitter.com/WHO/status/1252992394326310913
2020-04-22 16:06:47	WHO		5	45	96	"In addition, WHO has sent 70+ surge teams to countries to strengthen surveillance, and provide advice on infection prevention, how to treat patients, risk communication, lab capacity, data management, and much, much more"-@DrTedros #COVID19		@DrTedros	#COVID19	1252992252697358338	https://twitter.com/WHO/status/1252992252697358338
2020-04-22 16:06:23	WHO		9	48	113	"WHO has staff in 150 countries all over the world, working directly with governments, scientists and partners to coordinate national preparedness and response plans, and to implement them"-@DrTedros #COVID19		@DrTedros	#COVID19	1252992154072481792	https://twitter.com/WHO/status/1252992154072481792
2020-04-22 16:06:00	WHO		6	48	114	"Through thousands of hours of discussion, we have exchanged first-hand experience and debated the science to generate the advice that we make available to all countries. We then work with countries to turn that guidance into action"-@DrTedros #COVID19		@DrTedros	#COVID19	1252992057406349312	https://twitter.com/WHO/status/1252992057406349312
2020-04-22 16:05:38	WHO		6	54	114	"One of WHO’s core functions is to provide evidence-based technical advice to countries. This is not something we do alone. We work with thousands of experts to collect, analyze &amp; synthesize the best science &amp; turn it into guidance that we give back to countries"-@DrTedros		@DrTedros		1252991962870923265	https://twitter.com/WHO/status/1252991962870923265
2020-04-22 16:03:21	WHO		5	64	147	"In less than 2 weeks, we received requests to translate the book into 100+ languages, and the book is now being used among Rohingya children in Cox’s Bazaar, and children in Syria, Yemen, Iraq, Greece and Nigeria"-@DrTedros #COVID19		@DrTedros	#COVID19	1252991391212453888	https://twitter.com/WHO/status/1252991391212453888
2020-04-22 16:03:21	WHO		4	63	128	"We’ve also developed a free children’s book about #COVID19 with partners from @UNICEF, @Refugees, @ifrc &amp; @UNESCO among others"-@DrTedros		@UNICEF @Refugees @ifrc @UNESCO @DrTedros	#COVID19	1252991388574154752	https://twitter.com/WHO/status/1252991388574154752
2020-04-22 16:01:48	WHO		11	67	140	"WHO is also working actively to address the impacts of the #COVID19 pandemic on #mentalhealth. Working with mental health experts around the world, WHO has produced technical guidance for individuals and health workers, recognizing the enormous strain they’re under"-@DrTedros		@DrTedros	#COVID19 #mentalhealth #mentalhealth	1252990998696902658	https://twitter.com/WHO/status/1252990998696902658
2020-04-22 16:01:17	WHO		27	144	290	"There are disturbing reports in many countries, in all regions, about discrimination related to #COVID19. Stigma &amp; discrimination are never acceptable anywhere at anytime &amp; must be fought in all countries. This is a time for solidarity, not stigma"-@DrTedros		@DrTedros	#COVID19	1252990868270825472	https://twitter.com/WHO/status/1252990868270825472
2020-04-22 16:00:26	WHO		9	57	134	"WHO is committed to supporting all countries to save lives. And we are also committed to human rights, and to fighting stigma and discrimination wherever we see it"-@DrTedros #COVID19		@DrTedros	#COVID19	1252990656554971137	https://twitter.com/WHO/status/1252990656554971137
2020-04-22 16:00:00	WHO		14	110	214	"Countries that don’t do these six central things, and do them consistently, will see more cases, and more lives will be lost. To be clear, WHO’s advice is to find & test every suspected case, not every person in a population"-@DrTedros #COVID19		@DrTedros	#COVID19	1252990546521534469	https://twitter.com/WHO/status/1252990546521534469
2020-04-22 15:59:17	WHO		11	204	329	"The same public health measures we have been advocating since the beginning of the pandemic must remain the backbone of the response in all countries. -Find, isolate, test & care for every case -Trace & quarantine every contact -Educate, engage & empower your people"-@DrTedros		@DrTedros		1252990367340920832	https://twitter.com/WHO/status/1252990367340920832
2020-04-22 15:57:43	WHO		13	149	295	"People understandably want to get on with their lives. That’s what WHO wants too & is working for, all day, every day. But the will not &amp; cannot go back to the way things were. There must be a “new normal” – a that is healthier, safer and better prepared"-@DrTedros		@DrTedros		1252989974275907584	https://twitter.com/WHO/status/1252989974275907584
2020-04-22 15:56:22	WHO		14	152	317	"One of the greatest dangers we face now is complacency. People in countries with #StayHome orders are understandably frustrated with being confined to their homes for weeks on end"-@DrTedros #COVID19		@DrTedros	#StayHome #StayHome #COVID19	1252989632956051457	https://twitter.com/WHO/status/1252989632956051457
2020-04-22 15:56:07	WHO		10	84	177	"Early evidence suggests most of the ’s population remains susceptible. That means epidemics can easily re-ignite"-@DrTedros #COVID19		@DrTedros	#COVID19	1252989568909008897	https://twitter.com/WHO/status/1252989568909008897
2020-04-22 15:55:24	WHO		7	92	172	"There’s no question that #StayHome orders and other physical distancing measures have successfully suppressed transmission in many countries. But this virus remains extremely dangerous"-@DrTedros #COVID19		@DrTedros	#StayHome #StayHome #COVID19	1252989388646211585	https://twitter.com/WHO/status/1252989388646211585
2020-04-22 15:54:42	WHO		26	200	302	"And some that were affected early in the pandemic are now starting to see a resurgence in cases. Make no mistake: we have a long way to go. This virus will be with us for a long time"-@DrTedros #COVID19		@DrTedros	#COVID19	1252989214490148866	https://twitter.com/WHO/status/1252989214490148866
2020-04-22 15:54:20	WHO		9	138	218	"Most of the epidemics in Western Europe appear to be stable or declining. Although numbers are low, we see worrying upward trends in Africa, Central a& South America, & Eastern Europe. Most countries are still in the early stages of their epidemics"-@DrTedros #COVID19		@DrTedros	#COVID19	1252989119380283394	https://twitter.com/WHO/status/1252989119380283394
2020-04-22 15:53:44	WHO		24	90	184	"Globally, almost 2.5 million cases of #COVID19 have now been reported to WHO, and more than 160,000 deaths. We see different trends in different regions, and even within regions"-@DrTedros		@DrTedros	#COVID19	1252988971950510080	https://twitter.com/WHO/status/1252988971950510080
2020-04-22 15:47:02	WHO		471	1122	2351	Media briefing on #COVID19 with @DrTedros.		@DrTedros	#COVID19	1252987284032380929	https://twitter.com/WHO/status/1252987284032380929
2020-04-22 12:52:54	WHO		13	67	150	Fasting during #COVID19: Healthy individuals OK to fast as usual COVID19 patients consider religious licenses on breaking the fast in consultation with doctors No studies of fasting &amp; risk of COVID-19 infection have been performed https://bit.ly/2RN5yzD #Ramadan			#COVID19 #Ramadan #Ramadan	1252943461394853888	https://twitter.com/WHO/status/1252943461394853888
2020-04-22 12:29:11	WHO		22	135	313	Practice physical distancing: Strictly maintaining a distance of at least 1m between people at all times Using culturally &amp; religiously sanctioned greetings that avoid physical contacts: waving, nodding, placing hand over the heart Stopping large gatherings #Ramadan			#Ramadan #Ramadan	1252937493860814849	https://twitter.com/WHO/status/1252937493860814849
2020-04-22 11:23:53	WHO		64	523	630	Tobacco lobbyists have tried to manipulate #COVID19 policymaking to get tobacco shops listed as 'essential' &amp; offer free delivery of tobacco products to people in quarantine. Smokers likely face more severe symptoms if infected, leading to hospitalizations &amp; premature deaths.			#COVID19	1252921060607041536	https://twitter.com/WHO/status/1252921060607041536
2020-04-22 10:36:59	WHO		31	58	201	" we urge you to pay careful attention to ensuring that essential public health services continue safely and effectively. WHO remains committed to standing with all of you in solidarity to fight the virus and save lives"-@DrTedros #COVID19		@DrTedros	#COVID19	1252909256241807360	https://twitter.com/WHO/status/1252909256241807360
2020-04-22 10:36:20	WHO		9	98	250	" we call on countries to implement proven public health measures aggressively: detect, test, isolate and care for every case, and trace and quarantine every contact"-@DrTedros #COVID19		@DrTedros	#COVID19	1252909092848500736	https://twitter.com/WHO/status/1252909092848500736
2020-04-22 10:35:53	WHO		10	51	111	"I'd like to leave you with 3 requests. #COVID19 response demands a whole-of-govt approach. As Ministers of health, you play a vital, central role, but you cannot do it alone so continuing with the whole-of-govt approach will be very important to beating this virus"-@DrTedros		@DrTedros	#COVID19	1252908980692795392	https://twitter.com/WHO/status/1252908980692795392
2020-04-22 10:33:39	WHO		11	40	87	"We are helping to consolidate lessons learned to adjust and fine-tune our collective response to the pandemic. The recently released #COVID19 preparedness and response strategy incorporates the most recent learning from country experiences from across the globe"-@DrTedros		@DrTedros	#COVID19	1252908419054538753	https://twitter.com/WHO/status/1252908419054538753
2020-04-22 10:33:10	WHO		4	28	94	"We are coordinating a vast range of research endeavours, including the Solidarity Trial, which is investigating different therapeutic options for the treatment of #COVID19"-@DrTedros		@DrTedros	#COVID19	1252908298728243200	https://twitter.com/WHO/status/1252908298728243200
2020-04-22 10:32:47	WHO		7	34	93	"WHO has produced multiple technical guidance documents on all aspects of the #COVID19 response &amp; our online and remote trainings have been accessed by more than 2 million #healthworkers. And we will expand it to train millions more"-@DrTedros		@DrTedros	#COVID19 #healthworkers	1252908201525346305	https://twitter.com/WHO/status/1252908201525346305
2020-04-22 10:32:07	WHO		6	25	66	"In spite of this clear progress, I am of course asking you to do more. As always, WHO is here to assist both at headquarters and regional levels and of course at the country level"-@DrTedros #COVID19		@DrTedros	#COVID19	1252908033446948864	https://twitter.com/WHO/status/1252908033446948864
2020-04-22 10:31:32	WHO		11	101	188	"We've been impressed by the progress being made: -the active outreach to almost 70M people in through the national campaign -the rapid scaling up of testing in -the commitment to establishing temporary isolation units in -the use of polio assets in &amp; in "-@DrTedros		@DrTedros		1252907884100358147	https://twitter.com/WHO/status/1252907884100358147
2020-04-22 10:28:48	WHO		10	35	119	"We know that many countries are facing acute shortages of personal protective equipment & WHO is working to increase supply. So far we have shipped diagnostic tests & almost 1M items of personal protective equipment to 15 countries in the region & more is on the way"-@DrTedros		@DrTedros		1252907198755332096	https://twitter.com/WHO/status/1252907198755332096
2020-04-22 10:28:05	WHO		8	69	173	"Protecting #healthworkers is one of the most important responsibilities of the health system. It’s vital to protect , esp those who work in conflict-affected areas. To do that, we must ensure they have the tools they need to do their jobs safely &amp; effectively"-@DrTedros		@DrTedros	#healthworkers	1252907017729171456	https://twitter.com/WHO/status/1252907017729171456
2020-04-22 10:25:20	WHO		16	94	194	"Home isolation should be considered as a last resort, as experience demonstrates that adherence is weak and transmission to other household members is common"-@DrTedros		@DrTedros		1252906326503624706	https://twitter.com/WHO/status/1252906326503624706
2020-04-22 10:21:46	WHO		19	112	245	"Confirmed patients who have mild #COVID19 or do not require hospitalization should be admitted to temporary isolation facilities managed properly with infection prevention and control measures in place"-@DrTedros		@DrTedros	#COVID19	1252905428213796864	https://twitter.com/WHO/status/1252905428213796864
2020-04-22 10:20:43	WHO		19	69	164	"Early isolation of ALL cases is perhaps the most important public health measure in controlling the spread of #COVID19"-@DrTedros		@DrTedros	#COVID19	1252905163486040066	https://twitter.com/WHO/status/1252905163486040066
2020-04-22 10:20:14	WHO		8	37	82	"All of us need to invest further in the collection, analysis and utilization of epidemiological data. Aggregated data should be shared with WHO, to inform country-specific advice and regional analysis and response"-@DrTedros #COVID19		@DrTedros	#COVID19	1252905043671560194	https://twitter.com/WHO/status/1252905043671560194
2020-04-22 10:16:20	WHO		13	57	126	"In places where people live in overcrowded conditions & where ppl must work every day to put food on the table, #StayHome orders may cause significant unintended harm. Govs must impose physical distancing restrictions carefully, adapting for each country &amp; community"-@DrTedros		@DrTedros	#StayHome #StayHome	1252904062539964421	https://twitter.com/WHO/status/1252904062539964421
2020-04-22 10:13:49	WHO		9	67	142	"From the experience of other countries, we've learned the value of physical distancing, incl. #StayHome orders &amp; suspension of mass gatherings. This approach can prevent a handful of cases from becoming clusters &amp; prevent clusters from becoming community transmission"-@DrTedros		@DrTedros	#StayHome #StayHome	1252903426645770240	https://twitter.com/WHO/status/1252903426645770240
2020-04-22 10:12:50	WHO		10	45	110	"The proven public health measures of early detection, testing, isolation & treatment of #COVID19 cases, &amp; tracing &amp; quarantining of contacts should form the central pillar of the response"-@DrTedros		@DrTedros	#COVID19	1252903177868980224	https://twitter.com/WHO/status/1252903177868980224
2020-04-22 10:12:14	WHO		6	29	62	"The Eastern Mediterranean still has an opportunity to slow the transmission of #COVID19 – but the window is rapidly closing. Slowing the spread is critical in order to give you time to mount a comprehensive response"-@DrTedros		@DrTedros	#COVID19	1252903028904132610	https://twitter.com/WHO/status/1252903028904132610
2020-04-22 10:11:43	WHO		8	38	108	"We’re especially concerned about the potential impact of the #coronavirus in countries that have suffered from years of conflict &amp; fragility"-@DrTedros #COVID19		@DrTedros	#coronavirus #COVID19	1252902897416839168	https://twitter.com/WHO/status/1252902897416839168
2020-04-22 10:10:47	WHO		9	35	95	"The epidemic in #Iran now appears to be waning, but most other countries in the region are seeing increasing numbers of new infections every day"-@DrTedros #COVID19		@DrTedros	#Iran #COVID19	1252902663085318145	https://twitter.com/WHO/status/1252902663085318145
2020-04-22 10:09:51	WHO		97	412	1285	"The #COVID19 pandemic is showing that no country or region is immune. Almost 140,000 cases and more than 6000 deaths have been reported to @WHOEMRO so far"-@DrTedros at the Eastern Mediterranean Region Ministerial Meeting on COVID-19		@WHOEMRO @DrTedros	#COVID19	1252902428342661120	https://twitter.com/WHO/status/1252902428342661120
2020-04-22 09:25:50	WHO		93	765	970	The tobacco industry is creating controversy & confusion about the risk of nicotine & tobacco product use and #COVID19. FACT: Health experts have warned that smokers with COVID-19 likely suffer more serious conditions that could lead to premature death #TobaccoExposed			#COVID19 #TobaccoExposed	1252891352167219201	https://twitter.com/WHO/status/1252891352167219201
2020-04-22 08:38:41	WHO		57	355	624	Smoking damages your lungs and other parts of your body, and it makes you more vulnerable to #COVID19 infection. It is the right time to quit smoking for a safer and better health http://bit.ly/33JFVo0 #coronavirus			#COVID19 #coronavirus	1252879486606913536	https://twitter.com/WHO/status/1252879486606913536
2020-04-22 07:58:24	WHO		257	1381	2302	Using tobacco products can increase your chance of getting #COVID19 Bringing your to your can transfer the virus into your body Sharing tobacco products can transmit the virus between people Tobacco weakens your respiratory system making you more vulnerable to the virus			#COVID19	1252869346667327496	https://twitter.com/WHO/status/1252869346667327496
2020-04-22 06:31:12	WHO		65	206	689	Want to send an air high five , celebrate our medical heroes , or show love to a personal hero in your life ? Check the new WHO-@WhatsApp 'Together At Home' sticker pack and stay connected with your loved ones throughout this moment and beyond. #COVID19		@WhatsApp	#COVID19	1252847402744078336	https://twitter.com/WHO/status/1252847402744078336
2020-04-22 03:13:53	WHO		32	100	318	#IronDeficiency is the main cause of anaemia, which is the most prevalent nutritional deficiency, affecting 33% of non-pregnant women, 40% of pregnant women, and 42% of children worldwide https://bit.ly/34PjVsq			#IronDeficiency	1252797745808781313	https://twitter.com/WHO/status/1252797745808781313
2020-04-22 02:57:14	WHO		24	68	393	Iron is an essential element with important functions such as oxygen transport, DNA synthesis and muscle metabolism https://bit.ly/34PjVsq				1252793555808063488	https://twitter.com/WHO/status/1252793555808063488
2020-04-22 01:54:49	WHO		15	100	318	Reducing anaemia is one of the components of our efforts to eradicate all forms of malnutrition. However, progress has been limited - there are still 614 million women and 280 million children globally who suffer from it https://bit.ly/34PjVsq				1252777850773606400	https://twitter.com/WHO/status/1252777850773606400
2020-04-22 01:26:40	WHO		16	43	187	WHO shows how to best measure ferritin, an indicator of iron stores, to help determine iron deficiency or overload. Ferritin levels are low in iron-deficient individuals and high in iron-loaded individuals https://bit.ly/34PjVsq				1252770766950670339	https://twitter.com/WHO/status/1252770766950670339
2020-04-21 19:27:27	WHO	WHO	37	204	491	Avoid having coffee and tea with your meals since they contain some elements that can inhibit the absorption of iron in foods. Wait 2 hours after your main meals to have your coffee or tea https://bit.ly/34PjVsq				1252680366932066305	https://twitter.com/WHO/status/1252680366932066305
2020-04-21 17:22:36	WHO	WHO	34	221	555	Include citrus fruits with your meals. They contain vitamin C which helps you absorb the iron in these foods https://bit.ly/34PjVsq				1252648944838082562	https://twitter.com/WHO/status/1252648944838082562
2020-04-21 16:34:09	WHO		26	179	434	New #OpenWHO online course to support #healthworkers during the #COVID19 response: learn how to prevent infections with good hand hygiene https://bit.ly/3eGx2AI			#OpenWHO #healthworkers #COVID19	1252636752151445505	https://twitter.com/WHO/status/1252636752151445505
2020-04-21 15:32:33	WHO		36	390	941	To help you prevent iron deficiency, eat iron-rich foods like: meat eggs legumes (like beans, lentils and chickpeas) dark leafy greens nuts and seeds https://bit.ly/34PjVsq				1252621251568455681	https://twitter.com/WHO/status/1252621251568455681
2020-04-21 13:05:10	WHO		37	158	475	If you feel tired, lack energy and are pale without any apparent reason, you may have anaemia and specifically iron-deficiency anaemia. Go see your doctor for advice https://bit.ly/34PjVsq				1252584159123517441	https://twitter.com/WHO/status/1252584159123517441
2020-04-21 12:15:35	WHO		21	87	316	In pregnant women, #IronDeficiency can cause anaemia, reduced birth weight and reduced gestation periods https://bit.ly/34PjVsq			#IronDeficiency	1252571683535421440	https://twitter.com/WHO/status/1252571683535421440
2020-04-21 10:35:40	WHO		30	129	448	In adults, #IronDeficiency can have negative effects including fatigue, impaired physical performance and decreased work productivity, as well as impacting social activities https://bit.ly/34PjVsq			#IronDeficiency	1252546539844706304	https://twitter.com/WHO/status/1252546539844706304
2020-04-21 09:19:16	WHO		91	162	666	The whole WHO family is saddened by the news that we lost a colleague, Pyae Sone Win Maun, who was hurt in a security incident in #Myanmar, while transporting #COVID19 surveillance samples. Our thoughts are with his family, friends and colleagues.			#Myanmar #COVID19	1252527311783673856	https://twitter.com/WHO/status/1252527311783673856
2020-04-21 08:59:04	WHO		18	80	304	The cognitive development of a child can also be affected if a mother is iron deficient during her third trimester of pregnancy https://bit.ly/34PjVsq				1252522226261377024	https://twitter.com/WHO/status/1252522226261377024
2020-04-21 07:58:17	WHO		20	105	288	#IronDeficiency in children under two years of age can have significant and irreversible effects on brain development. This can lead to negative consequences on learning and school performance later in life https://bit.ly/34PjVsq			#IronDeficiency	1252506930741993473	https://twitter.com/WHO/status/1252506930741993473
2020-04-21 06:58:09	WHO		12	65	269	Detecting #IronDeficiency early during pregnancy and in young children is crucial https://bit.ly/34PjVsq			#IronDeficiency	1252491797902831616	https://twitter.com/WHO/status/1252491797902831616
2020-04-21 06:31:43	WHO	THumanics	0	0	1	Thanks for your interest. Can you please email your request to media@who.int? Thanks"				1252485145401196546	https://twitter.com/WHO/status/1252485145401196546
2020-04-21 06:26:43	WHO		18	119	409	#IronDeficiency occurs mainly when the requirements of iron increase during rapid periods of growth and development such as in early childhood, adolescence and pregnancy, but it can occur at other stages in life https://bit.ly/34PjVsq			#IronDeficiency	1252483889219633152	https://twitter.com/WHO/status/1252483889219633152
2020-04-21 00:16:58	WHO		208	689	2977	NEW: WHO guidelines help health workers to detect #IronDeficiency early and protect brain development in early childhood https://bit.ly/34PjVsq			#IronDeficiency	1252390837243113473	https://twitter.com/WHO/status/1252390837243113473
2020-04-20 19:50:49	WHO		29	54	161	Global action, solidarity and international cooperation are more necessary than ever to address #COVID19. WHO and @WTO are working together to play their part https://bit.ly/3aoEpcA		@wto	#COVID19	1252323859191169025	https://twitter.com/WHO/status/1252323859191169025
2020-04-20 19:07:44	WHO		32	126	347	Governments need to avoid measures that can disrupt supply chains & negatively impact the poorest & most vulnerable, notably in developing & least developed countries that are typically reliant on imports of medicines & equipment - WHO I @WTO		@wto		1252313014763696130	https://twitter.com/WHO/status/1252313014763696130
2020-04-20 18:48:19	WHO		15	51	159	Trade policy decisions significantly influence: - Getting medical equipment & supplies to where they are urgently needed - Catalyzing supplies for the production of medicines & health technologies to fight #COVID19 https://bit.ly/3aoEpcA			#COVID19	1252308130664505344	https://twitter.com/WHO/status/1252308130664505344
2020-04-20 18:32:51	WHO		21	77	192	Access to information is to fighting #COVID19. With an estimated 3.6 billion people still offline, the goal of the campaign is to reach everyone with vital health messages, whatever their connectivity level http://bit.ly/2KiPlhv			#COVID19	1252304236458770433	https://twitter.com/WHO/status/1252304236458770433
2020-04-20 18:15:15	WHO		25	54	175	Protecting lives is our top priority, and these efforts can be impeded by unnecessary disruptions to global trade & supply chains. Keeping trade in health technologies as open & predictable as possible is of vital interest - WHO I @WTO https://bit.ly/3aoEpcA		@wto		1252299806208376832	https://twitter.com/WHO/status/1252299806208376832
2020-04-20 17:51:35	WHO		24	50	204	Global, coordinated action is required to deal with the extraordinary challenges the #COVID19 pandemic poses to people’s health as well as their livelihoods - WHO I @WTO https://bit.ly/3aoEpcA		@wto	#COVID19	1252293850833412097	https://twitter.com/WHO/status/1252293850833412097
2020-04-20 17:30:24	WHO		177	282	1090	Joint statement by @WTO Director-General @WTODGAZEVEDO and WHO Director-General @DrTedros on the importance of ensuring normal cross-border flow of vital medical supplies and other goods and services to fight #COVID19 https://bit.ly/3aoEpcA		@wto @WTODGAZEVEDO @DrTedros	#COVID19	1252288520275755009	https://twitter.com/WHO/status/1252288520275755009
2020-04-20 17:00:44	WHO		37	96	240	.@ITU &amp; WHO call on all the world’s telecommunication companies to join them to unleash the power of communication technology to reach billions of people with vital health information on #COVID19 that will help save lives http://bit.ly/2KiPlhv		@ITU	#COVID19	1252281055215857668	https://twitter.com/WHO/status/1252281055215857668
2020-04-20 16:30:42	WHO		91	122	358	The full briefing on #COVID19 by @DrTedros		@DrTedros	#COVID19	1252273496849252352	https://twitter.com/WHO/status/1252273496849252352
2020-04-20 15:51:42	WHO		35	105	421	"Some have died in attacks on health facilities, some have lost their lives to #COVID19. I would like to once again pay tribute to every health worker. We salute you. And we are committed to supporting you"-@DrTedros		@DrTedros	#COVID19	1252263680718393347	https://twitter.com/WHO/status/1252263680718393347
2020-04-20 15:51:17	WHO	DrTedros	17	52	189	"Unfortunately, Richard is one of many #healthworkers who have lost their lives in the line of duty globally in the past year"-@DrTedros #NotATarget		@DrTedros	#healthworkers #NotATarget	1252263579589500930	https://twitter.com/WHO/status/1252263579589500930
2020-04-20 15:50:43	WHO		16	107	288	"After 54 days without a case, there have now been six cases of #Ebola in #DRC in the past 10 days. We are continuing to work hard with our partners to support the government to ensure that this spark does not become a larger fire"-@DrTedros		@DrTedros	#Ebola #DRC	1252263435754262530	https://twitter.com/WHO/status/1252263435754262530
2020-04-20 15:50:04	WHO		12	91	245	"Yesterday marked one year since our colleague Dr Richard Mouzoko was killed while working on the #Ebola response in #DRC"-@DrTedros		@DrTedros	#Ebola #DRC	1252263272243478529	https://twitter.com/WHO/status/1252263272243478529
2020-04-20 15:48:36	WHO		17	62	162	"This week, we expect that more than 600 hospitals countries will be ready to start enrolling patients. The faster we recruit patients, the faster we will get results"-@DrTedros #COVID19		@DrTedros	#COVID19	1252262902305902592	https://twitter.com/WHO/status/1252262902305902592
2020-04-20 15:48:20	WHO		13	75	216	"We are also continuing to lead R&D efforts. So far, more than 100 countries have joined the Solidarity Trial to evaluate therapeutics for #COVID19, &amp; 1200 patients have been randomized from the first 5 countries"-@DrTedros #COVID19		@DrTedros	#COVID19 #COVID19	1252262834332930048	https://twitter.com/WHO/status/1252262834332930048
2020-04-20 15:47:26	WHO		14	78	193	"Through April & May we intend to ship almost 180M surgical masks, 54M N95 masks & 3M+ protective goggles to countries that need them most. I also want to highlight the @foundation_ma’s donation of 100M masks, 1M N95 masks &amp; 1M test kits to WHO"-@DrTedros #COVID19		@foundation_ma @DrTedros	#COVID19	1252262607785951234	https://twitter.com/WHO/status/1252262607785951234
2020-04-20 15:46:09	WHO		7	80	262	"WHO has been working closely with the @WFP to deliver masks, goggles, test kits, face shields &amp; other medical equipment to 40 countries. This is part of the overarching drive to keep supply chains moving &amp; ensure key supplies reach 120 priority countries"-@DrTedros #COVID19		@WFP @DrTedros	#COVID19	1252262285436993542	https://twitter.com/WHO/status/1252262285436993542
2020-04-20 15:45:14	WHO		8	66	182	"Solidarity flights continue to ship lifesaving medical supplies across Africa to protect #healthworkers, who are on the frontlines in the effort to save lives and slow the pandemic"-@DrTedros #COVID19		@DrTedros	#healthworkers #COVID19	1252262054188244997	https://twitter.com/WHO/status/1252262054188244997
2020-04-20 15:44:41	WHO		18	79	187	"Working together with the @GlobalFund, @UNICEF &amp; @UNITAID, we have now placed orders for 30M tests over the next 4 months. The first shipments of these tests will begin next week, through the @UN Supply Chain we have established with the @WFP &amp; other partners"-@DrTedros #COVID19		@GlobalFund @UNICEF @UNITAID @UN @WFP @DrTedros	#COVID19	1252261915793010693	https://twitter.com/WHO/status/1252261915793010693
2020-04-20 15:43:35	WHO		12	82	209	"To achieve that, WHO has worked with @FINDdx and the @ClintonHealth Access Initiative, to identify and validate five tests that have been validated and can be manufactured in large quantities"-@DrTedros #COVID19		@FINDdx @ClintonHealth @DrTedros	#COVID19	1252261640390815744	https://twitter.com/WHO/status/1252261640390815744
2020-04-20 15:42:39	WHO		9	92	252	"One of WHO’s priorities is to work with partners to increase the production and equitable distribution of diagnostics to the countries that need them most"-@DrTedros #COVID19		@DrTedros	#COVID19	1252261403467165696	https://twitter.com/WHO/status/1252261403467165696
2020-04-20 15:42:17	WHO		11	141	301	"While antibody tests are important for knowing who has been infected, tests that find the virus are a core tool for active case finding, diagnosis, isolation and treatment"-@DrTedros #COVID19		@DrTedros	#COVID19	1252261312379457544	https://twitter.com/WHO/status/1252261312379457544
2020-04-20 15:42:03	WHO		6	219	437	"Early data from some of these studies suggest that a relatively small percentage of the population may have been infected, even in heavily affected areas"-@DrTedros #COVID19		@DrTedros	#COVID19	1252261255538147334	https://twitter.com/WHO/status/1252261255538147334
2020-04-20 15:41:28	WHO		8	159	411	"We welcome the accelerated dev. & validation of tests to detect #COVID19 antibodies - helping us to understand the extent of infection in the population. WHO is providing technical, scientific &amp; support for the rollout of sero-epidemiologic surveys across the "-@DrTedros		@DrTedros	#COVID19	1252261107840024576	https://twitter.com/WHO/status/1252261107840024576
2020-04-20 15:39:18	WHO		250	2293	4381	"So-called lockdowns can help to take the heat out of a country’s epidemic, but they cannot end it alone. Countries must now ensure they can detect, test, isolate and care for every case, and trace every contact"-@DrTedros #COVID19		@DrTedros	#COVID19	1252260563343880194	https://twitter.com/WHO/status/1252260563343880194
2020-04-20 15:38:59	WHO		13	236	427	"We want to re-emphasize that easing restrictions is not the end of the epidemic in any country. Ending the epidemic will require a sustained effort on the part of individuals, communities and governments to continue suppressing and controlling the virus"-@DrTedros #COVID19		@DrTedros	#COVID19	1252260483685584896	https://twitter.com/WHO/status/1252260483685584896
2020-04-20 15:38:15	WHO		57	201	357	"We’ve spoken previously about the factors countries must consider as they plan to start lifting so-called #COVID19 lockdown restrictions"-@DrTedros		@DrTedros	#COVID19	1252260297932443649	https://twitter.com/WHO/status/1252260297932443649
2020-04-20 15:36:50	WHO	DrTedros	11	38	92	"I also appreciate the statements of the G77 and the @NAM_ChairAZ expressing their strong support for WHO. WHO’s commitment is to science, solutions and solidarity. Our commitment is to supporting all countries to save lives"-@DrTedros #COVID19		@NAM_ChairAZ @DrTedros	#COVID19	1252259941030690816	https://twitter.com/WHO/status/1252259941030690816
2020-04-20 15:34:45	WHO	DrTedros	14	49	140	"Yesterday I had the honour of addressing health ministers from the @g20org countries. I appreciate the expressions of support from many countries for WHO’s coordinating role and our technical guidance"-@DrTedros #COVID19		@g20org @DrTedros	#COVID19	1252259414955954176	https://twitter.com/WHO/status/1252259414955954176
2020-04-20 15:33:39	WHO		14	67	181	"The event raised more than USD 127M to support several organizations responding to #COVID19, including USD 55M for WHO’s Solidarity Response Fund. The fund has now raised more than USD 194M from more than 270,000 individuals, corporations &amp; foundations"-@DrTedros		@DrTedros	#COVID19	1252259141885796355	https://twitter.com/WHO/status/1252259141885796355
2020-04-20 15:32:32	WHO		12	45	161	"WHO is proud to have co-organized this event with @GlblCtzn and @ladygaga, and I also want to thank my colleague @PaulGarwood who came up with the idea and has worked incredibly hard for several weeks to make it happen"-@DrTedros #COVID19 #TogetherAtHome		@GlblCtzn @ladygaga @PaulGarwood @DrTedros	#COVID19 #TogetherAtHome	1252258860007653376	https://twitter.com/WHO/status/1252258860007653376
2020-04-20 15:31:21	WHO	WHO	23	56	189	"I’d like to start by thanking the many musicians, comedians and humanitarians who made Saturday’s “One World, #TogetherAtHome” concert an enormous success"-@DrTedros		@DrTedros	#TogetherAtHome	1252258559246700547	https://twitter.com/WHO/status/1252258559246700547
2020-04-20 15:30:24	WHO		40	81	226	"Today is the first day our press conferences are being interpreted in all official @UN languages: Arabic, Chinese, French, Russian &amp; Spanish. I’d like to welcome all journalists from around the , &amp; I invite you to ask questions in any of the six UN languages"-@WHO #COVID19		@UN @WHO	#COVID19	1252258323400994817	https://twitter.com/WHO/status/1252258323400994817
2020-04-20 15:26:44	WHO		951	1293	2819	Media briefing on #COVID19 with @DrTedros.		@DrTedros	#COVID19	1252257397793423360	https://twitter.com/WHO/status/1252257397793423360
2020-04-20 15:22:54	WHO		44	251	566	Looking for global literature on #COVID19? Go to WHO COVID-19 Database, a compilation of the latest international, multilingual scientific findings and knowledge on the disease. Updated daily (Monday through Friday) http://bit.ly/2SIFLJY			#COVID19	1252256433770573829	https://twitter.com/WHO/status/1252256433770573829
2020-04-20 15:04:22	WHO		117	375	1180	To protect people from #COVID19, WHO &amp; @ITU, with support from @UNICEF, will work with telecommunication companies to text vital health messages to billions of people who don’t have access to the internet directly on their mobile phones https://bit.ly/2KiPlhv		@ITU @UNICEF	#COVID19	1252251769201209345	https://twitter.com/WHO/status/1252251769201209345
2020-04-20 14:11:48	WHO		13	171	356	Q: How should I wash fruit and vegetables in the time of #COVID19? More: http://bit.ly/2tMEBmu #coronavirus #KnowtheFacts			#COVID19 #coronavirus #KnowtheFacts	1252238542656417792	https://twitter.com/WHO/status/1252238542656417792
2020-04-19 23:23:58	WHO		75	113	268	WHO and @Viber fight #COVID19 misinformation with interactive chatbot in multiple languages http://bit.ly/2R3QgGf Stay informed and get accurate information about #coronavirus! #KnowtheFacts		@Viber	#COVID19 #coronavirus #KnowtheFacts	1252015109825839105	https://twitter.com/WHO/status/1252015109825839105
2020-04-19 19:25:06	WHO		90	171	398	WHO Health Alert on #COVID19 is now active on Messenger http://messenger.com/t/WHO Stay informed and get accurate information about #Coronavirus! #KnowtheFacts			#COVID19 #Coronavirus #KnowtheFacts	1251954999929851907	https://twitter.com/WHO/status/1251954999929851907
2020-04-19 17:28:59	WHO		55	162	356	Stay informed on the latest information about #COVID19 from trusted sources Make sure your information comes from reliable sources such as your local or national public health agency, or WHO website http://bit.ly/2HiUOU2 #TogetherAtHome			#COVID19 #TogetherAtHome	1251925775663747076	https://twitter.com/WHO/status/1251925775663747076
2020-04-19 16:54:59	WHO		29	320	597	Quarantine can lead to loneliness, especially for older people and people who live alone. Stay connected with other people via telephone , social media or online communities to maintain your #MentalHealth #COVID19 #coronavirus #TogetherAtHome			#MentalHealth #MentalHealth #COVID19 #coronavirus #TogetherAtHome	1251917221430988801	https://twitter.com/WHO/status/1251917221430988801
2020-04-19 16:34:14	WHO		20	45	159	"WHO is committed to leading the work requested by the @g20org leaders, in cooperation with our partners, to assess gaps in global preparedness, and to lay the foundations for the healthier, safer, fairer world we all want"-@DrTedros		@g20org @DrTedros		1251912000537591808	https://twitter.com/WHO/status/1251912000537591808
2020-04-19 16:33:54	WHO		26	49	207	"As the ministerial declaration recognizes, the current #COVID19 pandemic has highlighted weakness in health systems and global preparedness. We welcome the commitment you are making not only to combat the current crisis, but to ensure this never happens again"-@DrTedros		@DrTedros	#COVID19	1251911913132433408	https://twitter.com/WHO/status/1251911913132433408
2020-04-19 16:33:28	WHO		22	78	197	"The #COVID19 pandemic has reminded us of a simple truth: we are one humanity. We share the same planet. We share the same hopes and dreams. We share the same destiny"-@DrTedros		@DrTedros	#COVID19	1251911807129784320	https://twitter.com/WHO/status/1251911807129784320
2020-04-19 16:33:04	WHO		9	28	89	" we call on all @g20org countries to work together to increase the production and equitable distribution of essential supplies, and to remove trade barriers that put health workers and their patients at risk"-@DrTedros #COVID19		@g20org @DrTedros	#COVID19	1251911704625250306	https://twitter.com/WHO/status/1251911704625250306
2020-04-19 16:33:04	WHO		7	24	60	"We echo President @CyrilRamaphosa’s appeal on behalf of the @_AfricanUnion to @g20org countries to support African countries with stimulus packages and debt relief so they can focus on fighting the pandemic"-@DrTedros #COVID19		@CyrilRamaphosa @_AfricanUnion @g20org @DrTedros	#COVID19	1251911703211712513	https://twitter.com/WHO/status/1251911703211712513
2020-04-19 16:33:03	WHO		6	20	37	" we are looking to the @g20org countries to continue to support the global response to #COVID19. We will soon publish a second Strategic Preparedness and Response Plan, with an estimate of the resources needed for the next phase of the response"-@DrTedros		@g20org @DrTedros	#COVID19	1251911701924102147	https://twitter.com/WHO/status/1251911701924102147
2020-04-19 16:33:03	WHO		10	26	52	"Today I have three requests: we urge each of your countries to continue to fight the pandemic with determination, guided by science and evidence"-@DrTedros #COVID19		@DrTedros	#COVID19	1251911700569300992	https://twitter.com/WHO/status/1251911700569300992
2020-04-19 16:29:37	WHO		13	76	204	Monitoring your health during is vital. You should: Check for common symptoms Keep your family/friends informed if you need assistance Seek medical care immediately, if you have difficulty breathing. first, if possible. #TogetherAtHome			#TogetherAtHome	1251910837423480834	https://twitter.com/WHO/status/1251910837423480834
2020-04-19 16:27:38	WHO		12	30	92	"Through the @UN Supply Chain Task Force, we’re working with the @WFP and other partners to distribute personal protective equipment to countries all over the world"-@DrTedros #COVID19		@UN @WFP @DrTedros	#COVID19	1251910335944105986	https://twitter.com/WHO/status/1251910335944105986
2020-04-19 16:26:59	WHO		12	30	94	"WHO is working with @iccwbo and the @b20 group of business leaders from @g20org countries to increase the production and equitable distribution of these life-saving tools"-@DrTedros #COVID19		@iccwbo @b20 @g20org @DrTedros	#COVID19	1251910175449124864	https://twitter.com/WHO/status/1251910175449124864
2020-04-19 16:26:02	WHO		11	37	87	"One of the biggest challenges we face in Africa and other countries is the critical shortage of supplies, and the ability to deliver them because of weak supply chains"-@DrTedros #COVID19		@DrTedros	#COVID19	1251909934427627520	https://twitter.com/WHO/status/1251909934427627520
2020-04-19 16:25:29	WHO		12	34	92	"More than USD 900 million has been pledged for our first Strategic Preparedness and Response Plan. That includes USD 150 million through the Solidarity Response Fund, from more than 247,000 individuals, corporations and foundations"-@DrTedros #COVID19		@DrTedros	#COVID19	1251909797412290561	https://twitter.com/WHO/status/1251909797412290561
2020-04-19 16:24:51	WHO		8	31	65	"We’ve provided training for more than 1.5 million #healthworkers. We’ve launched the Solidarity Trial, to generate robust safety and efficacy data about the four drugs under trial. The international community has rallied in support of the global response"-@DrTedros #COVID19		@DrTedros	#healthworkers #COVID19	1251909638137827328	https://twitter.com/WHO/status/1251909638137827328
2020-04-19 16:24:10	WHO		12	31	86	"We’ve engaged thousands of scientists and experts all over the world to develop detailed technical guidance for countries. We’ve shipped supplies of lab diagnostics and personal protective equipment to many countries, and expanded testing capacity"-@DrTedros #COVID19		@DrTedros	#COVID19	1251909465319919618	https://twitter.com/WHO/status/1251909465319919618
2020-04-19 16:23:38	WHO		13	37	99	"Since the beginning, WHO has sounded the alarm bell loud & clear. And we continue to fulfil our mandate to coordinate the global response, working with partners to save lives"-@DrTedros #COVID19		@DrTedros	#COVID19	1251909331852951552	https://twitter.com/WHO/status/1251909331852951552
2020-04-19 16:22:58	WHO		10	28	84	"Urgent support is needed, not only to support countries to respond to #COVID19, but to ensure other essential health services continue"-@DrTedros		@DrTedros	#COVID19	1251909162268856321	https://twitter.com/WHO/status/1251909162268856321
2020-04-19 16:22:58	WHO		7	29	77	"We are deeply concerned that the virus now appears to be gathering pace in countries that lack the capacity of many @g20org countries to respond to it"-@DrTedros #COVID19		@g20org @DrTedros	#COVID19	1251909161123790849	https://twitter.com/WHO/status/1251909161123790849
2020-04-19 16:21:29	WHO		5	38	77	"... To ensure they have the capacity to detect, test, isolate and care for every case, and trace every contact; And to ensure their health systems have the capacity to absorb any increase in cases"-@DrTedros #COVID19		@DrTedros	#COVID19	1251908790930288642	https://twitter.com/WHO/status/1251908790930288642
2020-04-19 16:21:29	WHO		10	76	141	"Lifting so-called lockdown restrictions is not the end of the epidemic in any country; it’s just the beginning of the next phase. It’s vital in this next phase that countries educate, engage and empower their people to prevent and respond rapidly to any resurgence"-@DrTedros		@DrTedros		1251908789651025920	https://twitter.com/WHO/status/1251908789651025920
2020-04-19 16:20:09	WHO		15	30	92	"All of your countries have been affected, and you are all at different stages of the response. We are encouraged that several @g20org countries are now starting to plan how to ease social restrictions. It is critical that these measures are a phased process"-@DrTedros #COVID19		@g20org @DrTedros	#COVID19	1251908455834816512	https://twitter.com/WHO/status/1251908455834816512
2020-04-19 16:17:11	WHO		13	40	124	"We are all facing an unprecedented global health crisis. Not only are we confronting a new virus, we are also confronting the first pandemic in history caused by a #coronavirus"-@DrTedros #COVID19		@DrTedros	#coronavirus #COVID19	1251907709496156161	https://twitter.com/WHO/status/1251907709496156161
2020-04-19 16:16:21	WHO		8	32	109	"I would like to reiterate my appreciation to the @g20org, as expressed in their recent statement, committing to further strengthen WHO’s mandate in coordinating the international fight against the pandemic"-@DrTedros #COVID19		@g20org @DrTedros	#COVID19	1251907499546095616	https://twitter.com/WHO/status/1251907499546095616
2020-04-19 16:14:22	WHO		19	96	213	"I would also like to take this opportunity to thank you [ Kingdom] for your generous support – the US$500 million you have announced. And thank you for bringing us together today at this critical time"-@DrTedros at G20 Health Ministers Meeting #COVID19		@DrTedros	#COVID19	1251906998062514179	https://twitter.com/WHO/status/1251906998062514179
2020-04-19 16:13:17	WHO		226	404	1776	"I welcome the concrete actions the Kingdom is taking with the @g20org Glbl Innovation Hub for Improving Value in Health, the Digital Health Task Force &amp; the Glbl Patient Safety Leaders Group &amp; its strong commitment to #HealthForAll"-@DrTedros at G20 Health Ministers Meeting		@g20org @DrTedros	#HealthForAll	1251906724484825088	https://twitter.com/WHO/status/1251906724484825088
2020-04-19 15:59:05	WHO		19	126	213	If you're an older adult or have any underlying condition, you should: Avoid public gatherings Decline visits during the #COVID19 outbreak Alternatively, socialize by phone everyday with friends or family Stay at least 1 meter away from others #TogetherAtHome			#COVID19 #TogetherAtHome	1251903151550185473	https://twitter.com/WHO/status/1251903151550185473
2020-04-19 15:30:16	WHO		23	132	323	When coughing or sneezing, cover mouth and nose with flexed elbow or use a disposable tissue &amp; discard immediately after use #COVID19 #coronavirus #TogetherAtHome			#COVID19 #coronavirus #TogetherAtHome	1251895901871841284	https://twitter.com/WHO/status/1251895901871841284
2020-04-19 15:02:01	WHO		23	169	410	Avoid touching your face, especially your eyes , nose and mouth to prevent the virus from entering your body #COVID19 #Coronavirus #TogetherAtHome			#COVID19 #Coronavirus #TogetherAtHome	1251888792400736258	https://twitter.com/WHO/status/1251888792400736258
2020-04-19 14:36:24	WHO		37	264	534	Protect yourself & others, and reduce your risk of #COVID19 infection: Wash your with and running water when hands are visibly dirty. If your are not visibly dirty, wash them with and water or use an alcohol-based hand cleanser. #TogetherAtHome			#COVID19 #TogetherAtHome	1251882344639758336	https://twitter.com/WHO/status/1251882344639758336
2020-04-19 14:06:23	WHO		60	466	906	Here are simple steps you can take to protect your health &amp; the health of other people while being #TogetherAtHome ! #COVID19 #Coronavirus			#TogetherAtHome #COVID19 #Coronavirus	1251874791763697664	https://twitter.com/WHO/status/1251874791763697664
2020-04-19 03:57:32	WHO		120	193	548	WHO’s response in supporting countries on #COVID19: -Track &amp; identify cases -Ensure patients get the care they need -Frontline workers get essential supplies &amp; information -Advice the public -Train responders -Accelerate R&amp;D of vaccine &amp; treatments http://bit.ly/COVID19Donate			#COVID19	1251721566867591169	https://twitter.com/WHO/status/1251721566867591169
2020-04-19 02:53:50	WHO	WHO	119	237	780	Thank you everyone for watching the One World: #TogetherAtHome concert!!! If you missed it, replay it here #COVID19 #coronavirus			#TogetherAtHome #COVID19 #coronavirus	1251705539379281927	https://twitter.com/WHO/status/1251705539379281927
2020-04-19 02:44:05	WHO		52	176	600	The #TogetherAtHome concert has ended, but our appreciation to all the health care workers of the world continues: Thank you for working round the clock to fight the #COVID19 pandemic. Thank you for the difference you are making, every day and everywhere			#TogetherAtHome #COVID19	1251703084356681728	https://twitter.com/WHO/status/1251703084356681728
2020-04-19 02:28:18	WHO	WHO	33	136	277	Bust myths on #COVID19! http://bit.ly/COVID19Mythbusters #KnowtheFacts #TogetherAtHome			#COVID19 #KnowtheFacts #TogetherAtHome	1251699110563979264	https://twitter.com/WHO/status/1251699110563979264
2020-04-19 02:17:59	WHO		504	280	1001	"We are all in this together. Trust in science and know that the world is working hard on a vaccine and treatments. Keep being kind to one another and always find joy in your days"-@mvankerkhove, One world: #TogetherAtHome #COVID19		@mvankerkhove	#TogetherAtHome #COVID19	1251696515258687489	https://twitter.com/WHO/status/1251696515258687489
2020-04-19 02:08:47	WHO		37	329	594	During #COVID19, looking after your #mentalhealth is vital. Pay attention to your own needs &amp; feelings Engage in healthy activities Exercise regularly Keep regular sleep routines &amp; eat healthy food Keep things in perspective #TogetherAtHome			#COVID19 #mentalhealth #mentalhealth #TogetherAtHome	1251694198929195008	https://twitter.com/WHO/status/1251694198929195008
2020-04-19 01:59:12	WHO		16	113	242	Exercise helps us to de-stress when we #StayAtHome. Let your child choose the music and have a 10-minute dance! You might even impress them with your moves! More parenting tips during #COVID19 https://bit.ly/ParentingCOVID19 #TogetherAtHome			#StayAtHome #StayAtHome #COVID19 #TogetherAtHome	1251691787573477377	https://twitter.com/WHO/status/1251691787573477377
2020-04-19 01:53:47	WHO		11	114	268	#StayAtHome because of #COVID19? It’s still important to stay active every day as much as you can. WHO recommends: All healthy adults do 30 minutes/day of physical activity Children should be physically active for 1 hour/day #TogetherAtHome			#StayAtHome #StayAtHome #COVID19 #TogetherAtHome	1251690425708154888	https://twitter.com/WHO/status/1251690425708154888
2020-04-19 01:48:10	WHO		26	210	440	While being #TogetherAtHome, here are some physical activities you can do at home during #COVID19 outbreak to stay #HealthyAtHome: ‍Try exercise classes online Dance to music Play active video games Try skipping rope Do some muscle strength &amp; balance training			#TogetherAtHome #COVID19 #HealthyAtHome #HealthyAtHome	1251689013095907333	https://twitter.com/WHO/status/1251689013095907333
2020-04-19 01:41:10	WHO		13	76	137	Get your questions on #COVID19 answered via Facebook @messenger. Get connected here https://www.messenger.com/t/WHO OR go to WHO Facebook page https://www.facebook.com/WHO/ and choose ‘Send Message’ #TogetherAtHome		@messenger	#COVID19 #TogetherAtHome	1251687251165265922	https://twitter.com/WHO/status/1251687251165265922
2020-04-19 01:30:10	WHO		4656	908	2970	"#COVID19 has taken so much from us, but it has also given us a unique opportunity: -To put aside our differences -To break down barriers -To see and seek the best in each other -To lift our voices for #HealthForAll"-@DrTedros during the One world, #TogetherAtHome		@DrTedros	#COVID19 #HealthForAll #TogetherAtHome	1251684484531003399	https://twitter.com/WHO/status/1251684484531003399
2020-04-19 01:25:23	WHO		17	76	158	Join the WHO @Viber service: http://vb.me/82e535 Once subscribed, you will receive notifications with the latest news &amp; information on #COVID19 #TogetherAtHome		@Viber	#COVID19 #TogetherAtHome	1251683280023359488	https://twitter.com/WHO/status/1251683280023359488
2020-04-19 01:15:59	WHO		285	1184	2864	Have questions about #COVID19? Find answers on WHO WhatsApp service! Click http://bit.ly/who-covid19-whatsapp and text ‘hi’ #coronavirus			#COVID19 #coronavirus	1251680913622269953	https://twitter.com/WHO/status/1251680913622269953
2020-04-18 18:00:07	WHO		1758	5019	10100	LIVE: One world, #TogetherAtHome! #COVID19			#TogetherAtHome #COVID19	1251571221998653440	https://twitter.com/WHO/status/1251571221998653440
2020-04-18 17:43:34	WHO		18	62	190	Successful implementation of adaptive #COVID19 preparedness &amp; response strategies will require broad engagement in making plans &amp; strong national &amp; subnational coordination https://bit.ly/2RCrgpU #coronavirus			#COVID19 #coronavirus	1251567056908103687	https://twitter.com/WHO/status/1251567056908103687
2020-04-18 17:18:18	WHO		32	102	294	To slow down #COVID19 transmission and reduce mortality, every country needs to keep implementing a National Action Plan that’s based on a whole-of society approach &amp; a realistic appraisal of what can be done first. https://bit.ly/2RCrgpU #coronavirus			#COVID19 #coronavirus	1251560698733367296	https://twitter.com/WHO/status/1251560698733367296
2020-04-18 16:59:20	WHO		23	91	262	To successfully slow #COVID19 transmission &amp; protect health systems, it is essential to accurately diagnose &amp; effectively isolate and care for all cases, incl. those with mild or moderate disease (in a health facility or at home depending on the context and degree of illness)			#COVID19	1251555926135451650	https://twitter.com/WHO/status/1251555926135451650
2020-04-18 16:26:05	WHO		32	142	373	Countries must do everything they can to stop #COVID19 cases from becoming clusters &amp; prevent clusters from becoming explosive outbreaks through testing &amp; diagnosis, isolation, contact tracing &amp; quarantine; &amp; engaging everyone in their. https://bit.ly/2RCrgpU #coronavirus			#COVID19 #coronavirus	1251547558847053825	https://twitter.com/WHO/status/1251547558847053825
2020-04-18 15:47:48	WHO		20	90	254	The global strategy to respond to #COVID19 aims to mobilize all sectors and communities to: - Control sporadic cases and clusters &amp; prevent community transmission - Suppress community transmission - Reduce mortality - Develop safe &amp; effective vaccines and therapeutics			#COVID19	1251537923679432709	https://twitter.com/WHO/status/1251537923679432709
2020-04-18 15:41:15	WHO		20	69	175	The global strategy to respond to #COVID19 aims for all countries to control the pandemic by slowing down the transmission &amp; reducing mortality associated with the disease https://bit.ly/2RCrgpU #coronavirus			#COVID19 #coronavirus	1251536277238951937	https://twitter.com/WHO/status/1251536277238951937
2020-04-18 15:16:24	WHO		179	474	1297	WHO #COVID19 strategy update provides guidance for countries preparing for a phased transition from widespread transmission to a steady state of low-level or no transmission https://bit.ly/2RCrgpU #coronavirus			#COVID19 #coronavirus	1251530025297424386	https://twitter.com/WHO/status/1251530025297424386
2020-04-18 14:26:54	WHO		61	215	508	Cancelling social & religious gatherings during #Ramadan should be seriously considered. If that's the case, where possible, virtual alternatives using platforms such as television, radio, digital &amp; social media can be used instead https://bit.ly/2RN5yzD #COVID19 #coronavirus			#Ramadan #Ramadan #COVID19 #coronavirus	1251517566096474112	https://twitter.com/WHO/status/1251517566096474112
2020-04-18 14:15:28	WHO		103	538	1112	NEW: WHO interim guidance for safe #Ramadan in the context of the #COVID19 highlights public health advice for social and religious practices &amp; gatherings during the month that can be applied across different national contexts https://bit.ly/2RN5yzD #coronavirus			#Ramadan #Ramadan #COVID19 #coronavirus	1251514690355765248	https://twitter.com/WHO/status/1251514690355765248
2020-04-18 11:37:27	WHO		63	122	359	WHO tailors its #COVID19 guidance to best support each and every country, based on the Cs, i.e. whether there are: No cases Sporadic cases Clustering of cases Community transmission Donate now to support the global response: http://bit.ly/COVID19Donate #coronavirus			#COVID19 #coronavirus	1251474921995341831	https://twitter.com/WHO/status/1251474921995341831
2020-04-18 10:17:28	WHO		693	2011	6592	Incredible artists from all over the world are showing their solidarity today as we fight #COVID19. Tune in from 8pm CEST/ 6pm GMT/ 2PM EDT to hear the stories of frontline #healthworkers, performances and commitments to WHO’s Solidarity Response Fund.			#COVID19 #healthworkers	1251454794260189184	https://twitter.com/WHO/status/1251454794260189184
2020-04-18 06:47:13	WHO		69	475	895	Q: How can I grocery shop safely in the time of #COVID19? More: http://bit.ly/2tMEBmu #coronavirus #KnowtheFacts			#COVID19 #coronavirus #KnowtheFacts	1251401883660554240	https://twitter.com/WHO/status/1251401883660554240
2020-04-17 22:12:08	WHO		123	314	849	One World: #TogetherAtHome is a moment of unity to support WHO and its many partners responding 24/7 to the #COVID19 pandemic. Tune in from 8PM CEST / 6pm GMT / 2PM EDT!			#TogetherAtHome #COVID19	1251272259764916226	https://twitter.com/WHO/status/1251272259764916226
2020-04-17 21:29:51	WHO		296	259	765	A reporter asked a question about Taiwan. WHO experts responded				1251261616580186112	https://twitter.com/WHO/status/1251261616580186112
2020-04-17 21:23:47	WHO		331	290	708	.@DrTedros clarified WHO’s position on “wet markets” in today's media briefing. #COVID19		@DrTedros	#COVID19	1251260089497014274	https://twitter.com/WHO/status/1251260089497014274
2020-04-17 20:29:53	WHO		85	62	265	The full briefing on #COVID19 by @DrTedros		@DrTedros	#COVID19	1251246527227613201	https://twitter.com/WHO/status/1251246527227613201
2020-04-17 17:20:36	WHO		67	84	406	"I’m pleased to say that from Monday, we will be providing simultaneous interpretation for these press conferences in all official @UN languages: Arabic, Chinese, French, Russian &amp; Spanish. We look forward to having more journalists join us from all over the world"-@DrTedros		@UN @DrTedros		1251198890038214663	https://twitter.com/WHO/status/1251198890038214663
2020-04-17 17:20:08	WHO		39	51	241	"This week we launched Tamil, Sinhala, Bulgarian, Greek, Italian and Hungarian, and we plan to launch Polish and Bangla next week"-@DrTedros #COVID19		@DrTedros	#COVID19	1251198771935010817	https://twitter.com/WHO/status/1251198771935010817
2020-04-17 17:19:40	WHO		27	54	174	"Finally, WHO is committed to keeping the world informed in as many ways as possible, in as many languages as possible. Our @Viber chatbot is now reaching 2.6 million people with reliable, evidence-based information, and is available in 16 languages"-@DrTedros #COVID19		@Viber @DrTedros	#COVID19	1251198658453929985	https://twitter.com/WHO/status/1251198658453929985
2020-04-17 17:19:14	WHO		41	89	216	"WHO has worked closely with the @OIEAnimalHealth &amp; @FAO to develop guidance on the safe operation of markets. Because an estimated 70% of all new viruses come from animals, we also work together closely to understand &amp; prevent pathogens crossing from animals to humans"-@DrTedros		@OIEAnimalHealth @FAO @DrTedros		1251198547627782144	https://twitter.com/WHO/status/1251198547627782144
2020-04-17 17:18:32	WHO		26	98	249	"WHO’s position is that when these markets are allowed to reopen, it should only be on the condition that they conform to stringent food safety and hygiene standards. Governments must rigorously enforce bans on the sale and trade of wildlife for food"-@DrTedros #COVID19		@DrTedros	#COVID19	1251198369898418177	https://twitter.com/WHO/status/1251198369898418177
2020-04-17 17:18:14	WHO		30	61	165	"I would like to clarify WHO’s position on “wet markets”. Wet markets are an important source of affordable food and livelihood for millions of people all over the world. But in many places, they have been poorly regulated and poorly maintained"-@DrTedros #COVID19		@DrTedros	#COVID19	1251198296728784896	https://twitter.com/WHO/status/1251198296728784896
2020-04-17 17:17:52	WHO		12	49	139	"Today I also spoke to the President of the European Commission, @vonderleyen, and the Prime Minister of Finland, @MarinSanna, about continuing efforts across Europe to fight the #COVID19 pandemic and support lives and livelihoods"-@DrTedros		@vonderleyen @MarinSanna @DrTedros	#COVID19	1251198204336582656	https://twitter.com/WHO/status/1251198204336582656
2020-04-17 17:17:02	WHO		11	58	179	"I also spoke to the Prime Minister of #Barbados, @miaamormottley, and the current chair of Caribbean countries about the challenges faced by small island developing states in gaining access to test kits and other supplies. No country should be left behind"-@DrTedros #COVID19		@miaamormottley @DrTedros	#Barbados #COVID19	1251197993736384513	https://twitter.com/WHO/status/1251197993736384513
2020-04-17 17:15:32	WHO		38	65	228	"Yesterday I spoke to President @EmmanuelMacron, @BillGates and other partners to discuss how to prevent another pandemic by getting vaccines from labs to people as fast as possible and as equitably as possible"-@DrTedros #COVID19		@EmmanuelMacron @BillGates @DrTedros	#COVID19	1251197614873358338	https://twitter.com/WHO/status/1251197614873358338
2020-04-17 17:15:31	WHO		12	42	179	"In addition to tests, we’re also working hard to accelerate the development, production & equitable distribution of a #COVID19 vaccine"-@DrTedros		@DrTedros	#COVID19	1251197613619195904	https://twitter.com/WHO/status/1251197613619195904
2020-04-17 17:14:14	WHO		6	37	103	"To further strengthen support for Africa, earlier this afternoon I spoke with President @CyrilRamaphosa; @AUC_MoussaFaki, Chairperson @_AfricanUnion; @antonioguterres, @UN SG; @KGeorgieva, Managing Director of the IMF &amp; @DavidMalpassWBG, President @WorldBank"-@DrTedros		@CyrilRamaphosa @AUC_MoussaFaki @_AfricanUnion @antonioguterres @UN @KGeorgieva @DavidMalpassWBG @WorldBank @DrTedros		1251197290452258817	https://twitter.com/WHO/status/1251197290452258817
2020-04-17 17:10:30	WHO		11	63	169	"The @AfricaCDC announced yesterday that more than 1 million tests for #COVID19 will be rolled out across the continent starting next week"-@DrTedros		@AfricaCDC @DrTedros	#COVID19	1251196347971252224	https://twitter.com/WHO/status/1251196347971252224
2020-04-17 17:08:32	WHO		13	66	177	"With WHO support, most countries in Africa now have the capacity to test for #COVID19, but there are still significant gaps in access to testing kits. We’re working with partners to fill those gaps and help countries find the #coronavirus"-@DrTedros		@DrTedros	#COVID19 #coronavirus	1251195852753944578	https://twitter.com/WHO/status/1251195852753944578
2020-04-17 17:08:31	WHO		7	52	115	"With the current challenge of obtaining testing kits, it’s likely that the real numbers are higher"-@DrTedros #COVID19		@DrTedros	#COVID19	1251195850220503042	https://twitter.com/WHO/status/1251195850220503042
2020-04-17 17:07:42	WHO		5	52	97	"But although we see encouraging signs in some countries, there are worrying trends in others. In the past week there has been a 51% increase in the number of reported cases in Africa and a 60% increase in the number of reported deaths"-@DrTedros #COVID19		@DrTedros	#COVID19	1251195644934598659	https://twitter.com/WHO/status/1251195644934598659
2020-04-17 17:07:12	WHO		7	37	107	"Yesterday we published our guidance on considerations in adjusting public health and social measures, which we encourage countries to read and apply"-@DrTedros		@DrTedros		1251195519310979072	https://twitter.com/WHO/status/1251195519310979072
2020-04-17 17:07:12	WHO		33	88	169	"We’ve said previously that easing these measures must be a gradual process, and we’ve spoken about the criteria that countries should consider"-@DrTedros #COVID19		@DrTedros	#COVID19	1251195517809418240	https://twitter.com/WHO/status/1251195517809418240
2020-04-17 17:06:27	WHO		6	49	133	"WHO is updating our guidance to include recommendations for caring for patients during their recovery period & after hospital discharge. We’re encouraged that several countries in Europe & North America are now starting to plan how to ease social restrictions"-@DrTedros #COVID19		@DrTedros	#COVID19	1251195329325776897	https://twitter.com/WHO/status/1251195329325776897
2020-04-17 17:05:56	WHO		12	58	142	"More than 2 million cases of #COVID19 have now been reported to WHO &amp; more than 135,000 people have lost their lives. While we mourn for those we’ve lost, we also celebrate those who have survived &amp; the thousands of people who are now recovering"-@DrTedros #coronavirus		@DrTedros	#COVID19 #coronavirus	1251195201592479752	https://twitter.com/WHO/status/1251195201592479752
2020-04-17 16:55:56	WHO		17	64	195	"So far, the Solidarity Response Fund has generated USD 150M+ from 245K+ individuals, corporations & foundations. These funds are helping us to buy personal protective equipment, laboratory diagnostics & other essential supplies for the countries that need it most"-@DrTedros		@DrTedros		1251192685588815873	https://twitter.com/WHO/status/1251192685588815873
2020-04-17 16:55:02	WHO		11	69	208	"This is an opportunity to express our solidarity with frontline workers & to mobilize philanthropists, the private sector & governments to support the #COVID19 Solidarity Response Fund, powered by the @unfoundation and the Swiss Philanthropy Foundation"-@DrTedros		@unfoundation @DrTedros	#COVID19	1251192458429509632	https://twitter.com/WHO/status/1251192458429509632
2020-04-17 16:54:30	WHO		16	243	873	"I would also like to thank @ladygaga’s mum Cynthia Germanotta @momgerm, who is our goodwill ambassador, who is doing a great job advocating for #mentalhealth around the world"-@DrTedros #COVID19		@ladygaga @momgerm @DrTedros	#mentalhealth #mentalhealth #COVID19	1251192322865410050	https://twitter.com/WHO/status/1251192322865410050
2020-04-17 16:53:50	WHO		10	138	465	"This is the result of a close collaboration with my good friend @Hughcevans from @GlblCtzn &amp; the inspirational @ladygaga, to bring entertainment, joy &amp; hope into the homes of people all around the , whose lives have been turned upside down by the #COVID19 pandemic"-@DrTedros		@Hughcevans @GlblCtzn @ladygaga @DrTedros	#COVID19	1251192157135876096	https://twitter.com/WHO/status/1251192157135876096
2020-04-17 16:52:52	WHO	WHO	41	150	371	"Tomorrow, WHO is joining forces with many of the world’s leading musicians, comedians and humanitarians for the “One World, #TogetherAtHome” virtual global special"-@DrTedros #COVID19		@DrTedros	#TogetherAtHome #COVID19	1251191914025693184	https://twitter.com/WHO/status/1251191914025693184
2020-04-17 16:50:24	WHO		737	1324	3318	Media briefing on #COVID19 with @DrTedros, @ladygaga and @GlblCtzn.		@DrTedros @ladygaga @GlblCtzn	#COVID19	1251191291381080064	https://twitter.com/WHO/status/1251191291381080064
2020-04-17 15:50:14	WHO		53	341	662	Q: Can #COVID19 be spread through coins and banknotes? More: http://bit.ly/2tMEBmu #coronavirus #KnowTheFacts			#COVID19 #coronavirus #KnowTheFacts	1251176149591511040	https://twitter.com/WHO/status/1251176149591511040
2020-04-17 13:14:16	WHO		233	275	897	WHO’s #COVID19 response includes a practical manual on how to set up and manage treatment centres, which covers: structural design infection prevention and control measures ventilation measures Donate now to support the global response: http://bit.ly/COVID19Donate #WHOImpact			#COVID19 #WHOImpact	1251136898195689473	https://twitter.com/WHO/status/1251136898195689473
2020-04-17 11:06:36	WHO		27	155	321	Learn about #coronavirus &amp; emergency response with our #OpenWHO courses: -Intro to #COVID19 -Health &amp; safety -Infection prevention &amp; control -Personal protective equipment -Clinical care -Country capacitation -Treatment facilities -Field data tool https://bit.ly/3efpRPN			#coronavirus #OpenWHO #COVID19	1251104773211906048	https://twitter.com/WHO/status/1251104773211906048
2020-04-17 11:04:14	WHO		222	528	1395	WHO’s response in supporting countries on #COVID19: -Track &amp; identify cases -Ensure patients get the care they need -Frontline workers get essential supplies &amp; information -Advice the public -Train responders -Accelerate R&amp;D of vaccine &amp; treatments http://bit.ly/COVID19Donate			#COVID19	1251104176869957633	https://twitter.com/WHO/status/1251104176869957633
2020-04-17 00:06:30	WHO		1531	3488	6364	SAVE THE DATE: 18 APRIL 2020 One World: #TogetherAtHome is a historic, global broadcast to support the fight against #COVID19. Watch here @WHO https://bit.ly/2VpOFMx		@WHO	#TogetherAtHome #COVID19	1250938650310914049	https://twitter.com/WHO/status/1250938650310914049
2020-04-16 21:01:03	WHO	DrTedros	41	53	183	Need inspiration for joining our #HealthyAtHome challenge? Here is some helpful advice from @DrTedros #COVID19 #coronavirus		@DrTedros	#HealthyAtHome #HealthyAtHome #COVID19 #coronavirus	1250891982345580545	https://twitter.com/WHO/status/1250891982345580545
2020-04-16 20:34:16	WHO		101	328	728	Eat plenty of fibre! Foods that are high in fibre keep your digestive system healthy and make you feel fuller for longer. Remember – frozen fruit and vegetables contain a similar amount of nutrients to fresh produce but have a longer shelf-life. Stay #HealthyAtHome			#HealthyAtHome #HealthyAtHome	1250885242707206152	https://twitter.com/WHO/status/1250885242707206152
2020-04-16 20:04:44	WHO		292	464	823	Avoid consuming too much sugar. WHO recommends about 6 level teaspoons of free sugar a day. This includes sugars added to processed foods like breakfast cereals, sauces, sugar snacks & sweetened drinks. Stay #HealthyAtHome			#HealthyAtHome #HealthyAtHome	1250877807389016064	https://twitter.com/WHO/status/1250877807389016064
2020-04-16 18:32:11	WHO		29	155	396	More time at home means more time for healthy home-cooked meals. Research healthy recipes online and cook them for you and anyone you live with! Tag &amp; share your #HealthyAtHome recipes with us!			#HealthyAtHome #HealthyAtHome	1250854516293066764	https://twitter.com/WHO/status/1250854516293066764
2020-04-16 18:04:51	WHO		34	203	489	Take care of yourself and stay #HealthyAtHome : Ensure you stay hydrated Eat a balanced diet Rest well #COVID19 #coronavirus			#HealthyAtHome #HealthyAtHome #COVID19 #coronavirus	1250847640671092737	https://twitter.com/WHO/status/1250847640671092737
2020-04-16 16:41:17	WHO		37	112	301	#BeActive &amp; stay healthy during #COVID19 outbreak! If you need exercise inspiration, follow @rioferdy5 in this video. Don't forget to share your favorite #HealthyAtHome exercises with us!		@rioferdy5	#BeActive #COVID19 #HealthyAtHome #HealthyAtHome	1250826610556706816	https://twitter.com/WHO/status/1250826610556706816
2020-04-16 15:39:16	WHO		31	65	252	Here are some ideas from @FIFAcom for you to #BeActive &amp; remain healthy during #COVID19! Join our #HeathlyAtHome challenge &amp; share with us your favorite workout moves at home!		@FIFAcom	#BeActive #COVID19 #HeathlyAtHome	1250811001970319362	https://twitter.com/WHO/status/1250811001970319362
2020-04-16 15:04:31	WHO		29	152	342	Here are some #HealthyAtHome ideas for older adults &amp; people with underlying conditions who have to #StayHome during #COVID: -Be active &amp; positive -Be socially connected -Be informed #HealthyAtHome #coronavirus			#HealthyAtHome #HealthyAtHome #StayHome #StayHome #COVID #HealthyAtHome #HealthyAtHome #coronavirus	1250802257370722304	https://twitter.com/WHO/status/1250802257370722304
2020-04-16 13:53:59	WHO		27	118	314	Let’s grab your book &amp; watch @HowardDonald reading “My Hero is You, How kids can fight #COVID19!” Books: http://bit.ly/2VrqOw3 #HealthyAtHome #coronavirus		@HowardDonald	#COVID19 #HealthyAtHome #HealthyAtHome #coronavirus	1250784508519108608	https://twitter.com/WHO/status/1250784508519108608
2020-04-16 13:25:47	WHO	WHO	17	42	147	Join our Q&A on physical activity at home during #COVID19 with our expert @fiona_bull! #AskWHO		@fiona_bull	#COVID19 #AskWHO	1250777411320459267	https://twitter.com/WHO/status/1250777411320459267
2020-04-16 13:14:40	WHO		228	435	1115	#AskWHO about physical activity at home during #COVID19. #HealthyAtHome			#AskWHO #COVID19 #HealthyAtHome #HealthyAtHome	1250774613853786114	https://twitter.com/WHO/status/1250774613853786114
2020-04-16 12:39:25	WHO		28	138	330	Help your kids stay #HealthyAtHome by taking a 20-minute break from work &amp; doing something the kids choose – like reading - together with them. This new book of Sara &amp; Ario's adventure could be a good start http://bit.ly/2VrqOw3 Share with us what’s your kids’ favorite!			#HealthyAtHome #HealthyAtHome	1250765741906964481	https://twitter.com/WHO/status/1250765741906964481
2020-04-16 12:13:05	WHO		43	191	420	Working from home with your kids around? You and your family can stay #HealthyAtHome by: -Doing some physical exercises together to destress -Having a 10-minute dance with the song your kids choose! You might even impress them with your moves!			#HealthyAtHome #HealthyAtHome	1250759116097818625	https://twitter.com/WHO/status/1250759116097818625
2020-04-16 11:14:54	WHO		56	213	474	Quarantine can feel lonely, but you’re not alone. Connecting with other people is good for everyone’s #MentalHealth. #HealthyAtHome #COVID19 #coronavirus			#MentalHealth #MentalHealth #HealthyAtHome #HealthyAtHome #COVID19 #coronavirus	1250744471257571338	https://twitter.com/WHO/status/1250744471257571338
2020-04-16 10:36:02	WHO		69	337	742	Join our #HealthyAtHome challenge by finding time to relax during the day. Consider meditating and deep breathing exercises along with other relaxation techniques that can help to reduce stress. #COVID19			#HealthyAtHome #HealthyAtHome #COVID19	1250734688827777024	https://twitter.com/WHO/status/1250734688827777024
2020-04-16 09:57:29	WHO		31	254	481	Join our new #OpenWHO online course for #healthworkers : learn how to put on and remove Personal Protective Equipment for #COVID19 Enroll now: https://bit.ly/2K6b649			#OpenWHO #healthworkers #COVID19	1250724989382397952	https://twitter.com/WHO/status/1250724989382397952
2020-04-16 09:30:56	WHO		48	313	619	During #COVID19, looking after your #mentalhealth is vital. Pay attention to your own needs &amp; feelings Engage in healthy activities Exercise regularly Keep regular sleep routines &amp; eat healthy food Share with us what you are doing to stay #HealthyAtHome !			#COVID19 #mentalhealth #mentalhealth #HealthyAtHome #HealthyAtHome	1250718308485169155	https://twitter.com/WHO/status/1250718308485169155
2020-04-16 08:55:36	WHO		40	280	622	If you are at home because of #coronavirus, it's important to stay active every day as much as you can. WHO recommends that all healthy adults do 30 mins/day of physical activity, and children should be physically active for 1 hour/day. #HealthyAtHome #COVID19			#coronavirus #HealthyAtHome #HealthyAtHome #COVID19	1250709415692566528	https://twitter.com/WHO/status/1250709415692566528
2020-04-16 08:21:42	WHO		90	550	1098	Working from home means people are sitting longer. It is important for your health to get up often, for at least 3 minutes, to stretch your muscles. What are you doing to be #HealthyAtHome ? Join our challenge and share your video!			#HealthyAtHome #HealthyAtHome	1250700882892767232	https://twitter.com/WHO/status/1250700882892767232
2020-04-16 07:49:48	WHO		87	555	1152	#BeActive and stay #HealthyAtHome ! Here are some physical activities you can do at home during #COVID19: ‍Try exercise classes online Dance to music Play active video games Try skipping rope Do some muscle strength and balance training			#BeActive #HealthyAtHome #HealthyAtHome #COVID19	1250692858203553793	https://twitter.com/WHO/status/1250692858203553793
2020-04-15 22:42:19	WHO		1596	4019	9267	Staying home? Join our new challenge & show us what you'll do to be #HealthyAtHome! Here are some ideas to stay healthy: Be active Eat healthy Don’t smoke Meditate Read books More ideas in the thread below			#HealthyAtHome #HealthyAtHome	1250555076156043264	https://twitter.com/WHO/status/1250555076156043264
2020-04-15 17:36:23	WHO		130	68	370	Here are few photos from today's media briefing on #COVID19			#COVID19	1250478086895865863	https://twitter.com/WHO/status/1250478086895865863
2020-04-15 15:44:08	WHO		265	202	604	The full briefing on #COVID19 by @DrTedros		@DrTedros	#COVID19	1250449840376631298	https://twitter.com/WHO/status/1250449840376631298
2020-04-15 15:38:58	WHO		282	210	728	"Since the beginning, WHO has been fighting the #COVID19 pandemic with every ounce of our soul and spirit. We will continue to do that until the end"-@DrTedros		@DrTedros	#COVID19	1250448539509051394	https://twitter.com/WHO/status/1250448539509051394
2020-04-15 15:38:58	WHO		128	138	458	"We will continue to work with every country and every partner, to serve the people of the world, with a relentless commitment to science, solutions and solidarity"-@DrTedros #COVID19		@DrTedros	#COVID19	1250448538024267777	https://twitter.com/WHO/status/1250448538024267777
2020-04-15 15:38:13	WHO		239	259	514	"This Saturday, some of the biggest names in music are coming together for the One World: #TogetherAtHome concert, to generate further funds for the #COVID19 Solidarity Response Fund"-@DrTedros		@DrTedros	#TogetherAtHome #COVID19	1250448351012716549	https://twitter.com/WHO/status/1250448351012716549
2020-04-15 15:37:16	WHO		38	162	309	"The Solidarity Response Fund has now generated almost USD 150 million from 240,000 individuals and organizations"-@DrTedros #COVID19		@DrTedros	#COVID19	1250448112331763712	https://twitter.com/WHO/status/1250448112331763712
2020-04-15 15:36:27	WHO		19	75	191	"I would like to thank the @_AfricanUnion, the governments of #UAE and #Ethiopia, the @foundation_ma and all our partners for their solidarity with African countries at this critical moment in history"-@DrTedros #COVID19		@_AfricanUnion @foundation_ma @DrTedros	#UAE #Ethiopia #COVID19	1250447907268026369	https://twitter.com/WHO/status/1250447907268026369
2020-04-15 15:36:27	WHO		20	88	233	"Whether it is by land, sea or air, WHO staff are working around the clock to deliver for #healthworkers and communities everywhere"-@DrTedros		@DrTedros	#healthworkers	1250447904898252800	https://twitter.com/WHO/status/1250447904898252800
2020-04-15 15:33:43	WHO		23	77	247	"The Solidarity Flight is part of a massive effort to ship lifesaving medical supplies to 95 countries across the globe, in conjunction with the @WFP &amp; other agencies including @UNICEF, the @GlobalFund, @gavi, &amp; the @UN Department of Operational Support"-@DrTedros #COVID19		@WFP @UNICEF @GlobalFund @gavi @UN @DrTedros	#COVID19	1250447216847847426	https://twitter.com/WHO/status/1250447216847847426
2020-04-15 15:32:10	WHO	DrTedros	20	112	289	"Yesterday the first @UN “Solidarity Flight” took off, transporting personal protective equipment, ventilators and laboratory supplies to many countries across Africa"-@DrTedros #COVID19		@UN @DrTedros	#COVID19	1250446827171786754	https://twitter.com/WHO/status/1250446827171786754
2020-04-15 15:31:28	WHO		18	55	158	"Last week I announced the @UN Supply Chain Task Force, to scale up the distribution of essential medical equipment"-@DrTedros #COVID19		@UN @DrTedros	#COVID19	1250446653070417923	https://twitter.com/WHO/status/1250446653070417923
2020-04-15 15:30:54	WHO		7	87	212	"We are looking at oxygen use & ventilation strategies in patients. Any intervention that reduces the need for ventilation & improves outcomes for critically ill patients is important – especially in low-resource settings"-@DrTedros #COVID19		@DrTedros	#COVID19	1250446506827616257	https://twitter.com/WHO/status/1250446506827616257
2020-04-15 15:30:17	WHO		10	85	174	"In addition to the Solidarity Trial, I am glad to say that WHO has convened groups of clinicians to look at the impact of corticosteroids and other anti-inflammatory drugs on treatment outcomes"-@DrTedros #COVID19		@DrTedros	#COVID19	1250446353307762688	https://twitter.com/WHO/status/1250446353307762688
2020-04-15 15:30:00	WHO		42	455	813	"Three vaccines have already started clinical trials, more than 70 others are in development, and we’re working with partners to accelerate the development, production and distribution of vaccines"-@DrTedros #COVID19		@DrTedros	#COVID19	1250446280465305600	https://twitter.com/WHO/status/1250446280465305600
2020-04-15 15:29:39	WHO		19	106	202	"We’re continuing to work with partners all over the to accelerate R&amp;D. 90+ countries have joined or have expressed interest in joining the Solidarity Trial, and 900+ patients have now been enrolled, to evaluate the safety &amp; efficacy of 4 drugs &amp; drug combinations"-@DrTedros		@DrTedros		1250446193676738561	https://twitter.com/WHO/status/1250446193676738561
2020-04-15 15:28:20	WHO	DrTedros	11	59	124	"As a result of their [@ASEAN +3 countries] experience with SARS and avian influenza, these countries have put in place measures and systems that are now helping them to detect and respond to #COVID19"-@DrTedros		@ASEAN @DrTedros	#COVID19	1250445863752695808	https://twitter.com/WHO/status/1250445863752695808
2020-04-15 15:28:20	WHO	DrTedros	17	66	135	"Yesterday I had the honour of speaking to heads of state and government from the @ASEAN +3 nations. It was inspiring to hear their experiences, and their commitment to working together to secure a shared future"-@DrTedros #COVID19		@ASEAN @DrTedros	#COVID19	1250445862171443201	https://twitter.com/WHO/status/1250445862171443201
2020-04-15 15:25:40	WHO		16	58	152	"Our technical guidance brings together the most up-to-date evidence for health ministers, #healthworkers and individuals"-@DrTedros #COVID19		@DrTedros	#healthworkers #COVID19	1250445190562754561	https://twitter.com/WHO/status/1250445190562754561
2020-04-15 15:25:12	WHO		16	87	211	"Every day we bring together thousands of clinicians, epidemiologists, educators, researchers, lab technicians, infection prevention specialists and others to exchange knowledge on #COVID19"-@DrTedros		@DrTedros	#COVID19	1250445074447597569	https://twitter.com/WHO/status/1250445074447597569
2020-04-15 15:24:57	WHO		12	88	196	"Today we launched a new course for #healthworkers on how to put on and remove personal protective equipment"-@DrTedros #COVID19		@DrTedros	#healthworkers #COVID19	1250445012422266885	https://twitter.com/WHO/status/1250445012422266885
2020-04-15 15:24:29	WHO		12	103	213	"There are more than 1.5 million enrolments in WHO’s online courses through http://OpenWHO.org, and we will continue to expand this platform to train many more"-@DrTedros #COVID19		@DrTedros	#COVID19	1250444892238684160	https://twitter.com/WHO/status/1250444892238684160
2020-04-15 15:24:09	WHO		16	93	227	"WHO is getting on with the job. We are continuing to study this #coronavirus every moment of every day, we are learning from many countries about what works, and we are sharing that information with the world"-@DrTedros #COVID19		@DrTedros	#coronavirus #COVID19	1250444811578081280	https://twitter.com/WHO/status/1250444811578081280
2020-04-15 15:23:44	WHO		21	113	296	"WHO is grateful to the many nations, organizations and individuals who have expressed their support and commitment to WHO in recent days, including their financial commitment. We welcome this demonstration of global solidarity"-@DrTedros #COVID19		@DrTedros	#COVID19	1250444703750905858	https://twitter.com/WHO/status/1250444703750905858
2020-04-15 15:23:16	WHO		69	135	317	"No doubt, areas for improvement will be identified and there will be lessons for all of us to learn. But for now, our focus – my focus – is on stopping the #coronavirus and saving lives"-@DrTedros #COVID19		@DrTedros	#coronavirus #COVID19	1250444588864634881	https://twitter.com/WHO/status/1250444588864634881
2020-04-15 15:22:51	WHO		44	102	276	"In due course, WHO’s performance in tackling the #COVID19 pandemic will be reviewed by WHO’s Member States and the independent bodies that are in place to ensure transparency and accountability. This is part of the usual process put in place by our Member States"-@DrTedros		@DrTedros	#COVID19	1250444483172405254	https://twitter.com/WHO/status/1250444483172405254
2020-04-15 15:22:26	WHO		17	80	221	"We are committed to serving the world’s people, and to accountability for the resources with which we are entrusted"-@DrTedros #COVID19		@DrTedros	#COVID19	1250444376532279296	https://twitter.com/WHO/status/1250444376532279296
2020-04-15 15:22:00	WHO		22	86	255	"Neither do we. This is a time for all of us to be united in our common struggle against a common threat. When we are divided, the #coronavirus exploits the cracks between us"-@DrTedros #COVID19		@DrTedros	#coronavirus #COVID19	1250444269623676929	https://twitter.com/WHO/status/1250444269623676929
2020-04-15 15:21:37	WHO		25	136	314	"#COVID19 does not discriminate between rich nations and poor, large nations and small. It does not discriminate between nationalities, ethnicities or ideologies"-@DrTedros		@DrTedros	#COVID19	1250444171825078278	https://twitter.com/WHO/status/1250444171825078278
2020-04-15 15:21:15	WHO		38	195	507	"Our commitment to public health, science and to serving all the people of the world without fear or favour remains absolute. Our mission and mandate are to work with all nations equally, without regard to the size of their populations or economies"-@DrTedros #COVID19		@DrTedros	#COVID19	1250444078875054086	https://twitter.com/WHO/status/1250444078875054086
2020-04-15 15:20:55	WHO		116	277	669	"WHO is reviewing the impact on our work of any withdrawal of funding and will work with our partners to fill any financial gaps we face and to ensure our work continues uninterrupted"-@DrTedros #COVID19		@DrTedros	#COVID19	1250443996964347905	https://twitter.com/WHO/status/1250443996964347905
2020-04-15 15:20:36	WHO		21	100	339	"We also work with countries to strengthen health systems and improve access to life-saving health services"-@DrTedros		@DrTedros		1250443914705805312	https://twitter.com/WHO/status/1250443914705805312
2020-04-15 15:20:18	WHO		30	217	574	"WHO is not only fighting #COVID19. We’re also working to address polio, measles, malaria, Ebola, HIV, tuberculosis, malnutrition, cancer, diabetes, mental health and many other diseases and conditions"-@DrTedros		@DrTedros	#COVID19	1250443839287914499	https://twitter.com/WHO/status/1250443839287914499
2020-04-15 15:19:58	WHO		25	100	285	"With support from the people and government of the , WHO works to improve the health of many of the world’s poorest and most vulnerable people"-@DrTedros		@DrTedros		1250443756895010816	https://twitter.com/WHO/status/1250443756895010816
2020-04-15 15:19:35	WHO		79	152	345	"That creed remains our vision today. The has been a longstanding and generous friend to WHO, and we hope it will continue to be so. We regret the decision of the @POTUS to order a halt in funding to WHO"-@DrTedros		@POTUS @DrTedros		1250443659461320712	https://twitter.com/WHO/status/1250443659461320712
2020-04-15 15:18:41	WHO		25	116	346	"They expressed that desire in the @WHO constitution, which says that the enjoyment of the highest attainable standard of health is one of the fundamental rights of every human being, without distinction of race, religion, political belief, economic or social condition"-@DrTedros		@WHO @DrTedros		1250443434457837568	https://twitter.com/WHO/status/1250443434457837568
2020-04-15 15:17:37	WHO		80	168	500	"When the nations of the world met to form the @UN in 1945, one of the first things they discussed was establishing an organization to protect and promote the health of the world’s people"-@DrTedros		@UN @DrTedros		1250443166357934081	https://twitter.com/WHO/status/1250443166357934081
2020-04-15 15:14:08	WHO		959	1798	3971	Media briefing on #COVID19 with @DrTedros. #coronavirus		@DrTedros	#COVID19 #coronavirus	1250442288083243010	https://twitter.com/WHO/status/1250442288083243010
2020-04-14 18:45:20	WHO		364	870	1643	WHO updates #COVID19 dashboard with better data visualization https://bit.ly/2xvov2L #coronavirus			#COVID19 #coronavirus	1250133051037884416	https://twitter.com/WHO/status/1250133051037884416
2020-04-14 18:17:37	WHO		26	43	106	The full statement on #Ebola Emergency Committee by @DrTedros		@DrTedros	#Ebola	1250126077055447040	https://twitter.com/WHO/status/1250126077055447040
2020-04-14 18:16:28	WHO		17	38	124	The full #Ebola Emergency Committee statement			#Ebola	1250125788680269825	https://twitter.com/WHO/status/1250125788680269825
2020-04-14 18:05:23	WHO	WHO	28	101	230	.@DrTedros accepted the recommendation of the #Ebola Emergency Committee that the outbreak in #DRC continues to constitute a Public Health Emergency of International Concern.		@DrTedros	#Ebola #DRC	1250122996427210752	https://twitter.com/WHO/status/1250122996427210752
2020-04-14 17:29:03	WHO		15	37	111	The #Ebola Emergency Committee provided the following advice for WHO			#Ebola	1250113854979411968	https://twitter.com/WHO/status/1250113854979411968
2020-04-14 17:29:03	WHO		7	20	58	The #Ebola Emergency Committee provided the following advice for countries at risk			#Ebola	1250113853301690375	https://twitter.com/WHO/status/1250113853301690375
2020-04-14 17:29:02	WHO		8	29	81	The #Ebola Emergency Committee provided the following advice for #DRC			#Ebola #DRC	1250113851288420353	https://twitter.com/WHO/status/1250113851288420353
2020-04-14 17:24:17	WHO		20	49	161	The Committee agreed that while there is a low risk of #Ebola international spread, they consider this event to still constitute a public health emergency of international concern, requiring international coordination and support.			#Ebola	1250112655999881216	https://twitter.com/WHO/status/1250112655999881216
2020-04-14 13:55:09	WHO		45	96	336	If you suspect infection with #COVID19 &amp; are undergoing treatment for #ChagasDisease, inform your health professional to ensure you receive the best possible care https://bit.ly/2V5o6wU			#COVID19 #ChagasDisease	1250060024275243011	https://twitter.com/WHO/status/1250060024275243011
2020-04-14 13:24:40	WHO		20	57	189	As #COVID19 continues to spread globally, #measles immunization campaigns in 24 countries have already been delayed; more will be postponed https://bit.ly/3cfNjup #coronavirus			#COVID19 #measles #coronavirus	1250052354965110785	https://twitter.com/WHO/status/1250052354965110785
2020-04-14 12:19:32	WHO		23	62	195	#ChagasDisease is transmitted by: Contact with the faeces or urine of a triatomine bug (kissing bug) Contaminated food Blood transfusion / organ transplant Mother to child https://bit.ly/2V5o6wU			#ChagasDisease	1250035961821528066	https://twitter.com/WHO/status/1250035961821528066
2020-04-14 11:52:40	WHO		9	31	161	Professor Robert Steffen is again chairing the International Health Regulations Emergency Committee on #Ebola in #DRC today.			#Ebola #DRC	1250029199936696321	https://twitter.com/WHO/status/1250029199936696321
2020-04-14 11:50:50	WHO		44	54	199	Today the International Health Regulations Emergency Committee on #Ebola in #DRC reconvened by teleconference to discuss whether the outbreak still constitutes a Public Health Emergency of International Concern. Read more about Emergency Committees: http://bit.ly/2XUn8CE			#Ebola #DRC	1250028739846705152	https://twitter.com/WHO/status/1250028739846705152
2020-04-14 11:14:51	WHO		13	41	134	The @MeaslesRubella Initiative supports recommendations to: -temporarily pause preventive immunization campaigns where there's no active outbreak of a vaccine-preventable disease -continue routine immunization services, while ensuring the safety of communities and health workers		@MeaslesRubella		1250019682226225152	https://twitter.com/WHO/status/1250019682226225152
2020-04-14 11:13:40	WHO		10	52	169	Addressing #ChagasDisease early is to treating it: Contact your doctor if you live or have travelled to an area at risk of Chagas &amp; experience symptoms 2 medicines are effective in curing the disease if given soon after infection https://bit.ly/2V5o6wU			#ChagasDisease	1250019385542152192	https://twitter.com/WHO/status/1250019385542152192
2020-04-14 10:37:04	WHO		15	39	183	WHO’s logistics hub in Dubai, staffed by a team of seven, has been working around the clock to dispatch over 130 shipments of personal protective equipment and laboratory supplies to 95 countries across all six WHO regions.				1250010175374835712	https://twitter.com/WHO/status/1250010175374835712
2020-04-14 10:36:08	WHO		20	47	217	The crucial WHO cargo includes 1 million face masks, as well as personal protective equipment, which will be enough to protect #healthworkers while treating over 30,000 patients across Africa &amp; laboratory supplies to support surveillance and detection. https://bit.ly/2V5iyCP			#healthworkers	1250009940539912193	https://twitter.com/WHO/status/1250009940539912193
2020-04-14 10:35:39	WHO		15	45	203	New WHO guidelines endorsed by the Strategic Advisory Group of Experts on Immunization aim to help countries to sustain immunization activities during the #COVID19 pandemic https://bit.ly/3a8yXL5 #coronavirus			#COVID19 #coronavirus	1250009819387494400	https://twitter.com/WHO/status/1250009819387494400
2020-04-14 10:32:09	WHO		7	23	121	The cargo also includes a large quantity of medical supplies donated by Prime Minister @AbiyAhmedAli &amp; @foundation_ma to reverse #COVID19 in Africa. The @_AfricanUnion, through the @AfricaCDC is providing technical support &amp; coordination for the distribution of the supplies.		@AbiyAhmedAli @foundation_ma @_AfricanUnion @AfricaCDC	#COVID19	1250008937895727104	https://twitter.com/WHO/status/1250008937895727104
2020-04-14 10:20:30	WHO	WFP	69	67	261	WHO cargo is being transported by the @WFP, and includes face shields, gloves, goggles, gowns, masks, medical aprons and thermometers, as well as ventilators https://bit.ly/2V5iyCP #COVID19		@WFP	#COVID19	1250006007520079873	https://twitter.com/WHO/status/1250006007520079873
2020-04-14 10:18:22	WHO	WHO	5	33	117	The @MeaslesRubella Initiative partners include the @RedCross @CDCgov, @UNICEF, @unfoundation and WHO		@MeaslesRubella @RedCross @CDCgov @UNICEF @unfoundation		1250005470569529345	https://twitter.com/WHO/status/1250005470569529345
2020-04-14 10:17:55	WHO		110	374	1289	The first @UN “Solidarity Flight” is scheduled to leave Addis Ababa, #Ethiopia, today - from there, the aircraft will transport the vital medical cargo to all countries in Africa, where supplies are desperately needed to contain the spread of #COVID19 https://bit.ly/2V5iyCP		@UN	#Ethiopia #COVID19	1250005355117109248	https://twitter.com/WHO/status/1250005355117109248
2020-04-14 09:59:54	WHO		53	377	819	More than 117 million children risk missing out on #measles vaccines, as #COVID19 surges: @MeaslesRubella Initiative https://bit.ly/3cfNjup #coronavirus		@MeaslesRubella	#measles #COVID19 #coronavirus	1250000821506449408	https://twitter.com/WHO/status/1250000821506449408
2020-04-14 09:35:34	WHO		20	76	202	The spread of #ChagasDisease can be prevented by: vector control good hygiene food safety screening of blood donors &amp; women of childbearing age https://bit.ly/2V5o6wU			#ChagasDisease	1249994698237915136	https://twitter.com/WHO/status/1249994698237915136
2020-04-14 08:50:16	WHO		16	91	235	The symptoms of #ChagasDisease are most often non-existent or mild and unspecific. The first visible signs can include: • skin lesion • purplish swelling of an eyelid • fever • difficulty breathing • abdominal or chest pain https://bit.ly/2ROfAkf			#ChagasDisease	1249983297490505728	https://twitter.com/WHO/status/1249983297490505728
2020-04-14 07:45:36	WHO		38	151	358	About 6 to 7 million people are infected with #ChagasDisease, causing 10 000 deaths yearly. Most infections occur in Latin America but the disease is increasingly detected in other parts of the , with 75 million at risk of infection https://bit.ly/2V5o6wU			#ChagasDisease	1249967026057199618	https://twitter.com/WHO/status/1249967026057199618
2020-04-14 06:48:44	WHO		415	785	1860	It's the first-ever #WorldChagasDiseaseDay #ChagasDisease is a potentially life-threatening illness, transmitted through contact with the faeces or urine of a triatomine bug found mainly in Latin America. https://bit.ly/2V5o6wU			#WorldChagasDiseaseDay #ChagasDisease	1249952713623945217	https://twitter.com/WHO/status/1249952713623945217
2020-04-13 21:01:18	WHO		40	109	259	As part of its response to the #COVID19 outbreak, WHO has activated its R&amp;D Blueprint initiative to accelerate the development of diagnostics, vaccines and therapeutics for the new #coronavirus. https://bit.ly/2xgbwC4			#COVID19 #coronavirus	1249804879134109697	https://twitter.com/WHO/status/1249804879134109697
2020-04-13 21:00:42	WHO		67	190	486	The experts are asking everyone to follow recommendations to prevent the transmission of the #COVID19 and protect the health of all of us. They also thank everyone for trusting the scientific community.			#COVID19	1249804729355567109	https://twitter.com/WHO/status/1249804729355567109
2020-04-13 21:00:04	WHO		173	538	1235	Under WHO’s coordination, a group of experts from across the world is working towards the development of vaccines against #COVID19. Here is the full list of experts: https://bit.ly/3a7s38C #coronavirus			#COVID19 #coronavirus	1249804570416553984	https://twitter.com/WHO/status/1249804570416553984
2020-04-13 18:27:16	WHO		15	72	163	BCG vaccination prevents severe forms of #tuberculosis in children and diversion of local supplies may result in neonates not being vaccinated, resulting in an increase of disease and deaths from tuberculosis.			#tuberculosis	1249766118295773191	https://twitter.com/WHO/status/1249766118295773191
2020-04-13 18:27:16	WHO		18	109	237	In the absence of evidence, WHO does not recommend BCG vaccination for the prevention of #COVID19. WHO continues to recommend neonatal BCG vaccination in countries or settings with a high incidence of #tuberculosis. https://bit.ly/3a9Xi2R			#COVID19 #tuberculosis	1249766116651663362	https://twitter.com/WHO/status/1249766116651663362
2020-04-13 18:27:16	WHO		68	378	686	There is no evidence that the Bacille Calmette-Guérin vaccine (BCG) protects people against infection with #COVID19. Two clinical trials addressing this question are underway &amp; WHO will evaluate the evidence when it is available. https://bit.ly/3a9Xi2R			#COVID19	1249766115116539905	https://twitter.com/WHO/status/1249766115116539905
2020-04-13 18:00:47	WHO		102	385	886	If #HealthWorkers are at risk of #COVID19, we are all at risk. To stay safe, they need training &amp; personal protective equipment. - We have online courses at http://OpenWHO.org in many languages - We work with private sector, partners to send supplies #ThanksHealthHeroes			#HealthWorkers #COVID19 #ThanksHealthHeroes	1249759451407679492	https://twitter.com/WHO/status/1249759451407679492
2020-04-13 15:43:55	WHO		127	125	306	The full briefing on #COVID19 by @DrTedros		@DrTedros	#COVID19	1249725009800630274	https://twitter.com/WHO/status/1249725009800630274
2020-04-13 15:37:54	WHO		33	107	345	"In an editorial last week, development ministers from the , , , , , and calling on all countries to join this common endeavour. They said that tackling this disease together is our only option. I couldn’t agree more"-@DrTedros #COVID19 #coronavirus		@DrTedros	#COVID19 #coronavirus	1249723494126039042	https://twitter.com/WHO/status/1249723494126039042
2020-04-13 15:37:54	WHO	DrTedros	27	97	257	"I would like to thank the for its generous contribution of £200M to the global response to #COVID19. We greatly appreciate this demonstration of global solidarity"-@DrTedros		@DrTedros	#COVID19	1249723492645339137	https://twitter.com/WHO/status/1249723492645339137
2020-04-13 15:35:09	WHO		38	198	309	"Our global connectedness means the risk of re-introduction and resurgence of #COVID19 will continue. Ultimately, the development and delivery of a safe and effective vaccine will be needed to fully interrupt transmission"-@DrTedros #coronavirus		@DrTedros	#COVID19 #coronavirus	1249722802338508803	https://twitter.com/WHO/status/1249722802338508803
2020-04-13 15:33:50	WHO		12	126	255	"As the #COVID19 pandemic has spread, its public health and socioeconomic impacts have been profound, and have disproportionately affected the vulnerable. Many populations have already experienced a lack of access to routine, essential health services"-@DrTedros #coronavirus		@DrTedros	#COVID19 #coronavirus	1249722472112500738	https://twitter.com/WHO/status/1249722472112500738
2020-04-13 15:33:22	WHO		13	124	249	"Countries must balance between measures that address the mortality caused by #COVID19, and from other diseases due to overwhelmed health systems, as well as the social economic impacts"-@DrTedros #coronavirus		@DrTedros	#COVID19 #coronavirus	1249722355359907846	https://twitter.com/WHO/status/1249722355359907846
2020-04-13 15:32:50	WHO		14	203	290	" communities are fully educated, engaged &amp; empowered to adjust to the “new norm”. Every country should implement a comprehensive set of measures to slow down #COVID19 transmission &amp; save lives, with the aim of reaching a steady state of low-level or no transmission"-@DrTedros		@DrTedros	#COVID19	1249722220680753152	https://twitter.com/WHO/status/1249722220680753152
2020-04-13 15:32:50	WHO		14	204	283	" outbreak risks are minimized in special settings like health facilities &amp; nursing homes preventive measures are in place in workplaces, schools &amp; other places where it’s essential for people to go importation risks can be managed"-@DrTedros #COVID19 #coronavirus		@DrTedros	#COVID19 #coronavirus	1249722218902364164	https://twitter.com/WHO/status/1249722218902364164
2020-04-13 15:32:50	WHO		11	389	442	"[The new strategy] It includes 6 criteria for countries as they consider lifting restrictions that: transmission is controlled health system capacities are in place to detect, test, isolate &amp; treat every #COVID19 case &amp; trace every contact"-@DrTedros #coronavirus		@DrTedros	#COVID19 #coronavirus	1249722217644113923	https://twitter.com/WHO/status/1249722217644113923
2020-04-13 15:32:49	WHO		9	103	167	"To support countries in making these decisions, WHO will tomorrow be publishing its updated strategic advice. The new strategy summarizes what we’ve learned and charts the way forward"-@DrTedros #COVID19 #coronavirus		@DrTedros	#COVID19 #coronavirus	1249722216033517573	https://twitter.com/WHO/status/1249722216033517573
2020-04-13 15:28:43	WHO		15	162	325	"We also call on all countries to ensure that where #StayHome measures are used, they must not be at the expense of human rights. Each government must assess their situation, while protecting all their citizens &amp; especially the most vulnerable"-@DrTedros #COVID19 #coronavirus		@DrTedros	#StayHome #StayHome #COVID19 #coronavirus	1249721183710384129	https://twitter.com/WHO/status/1249721183710384129
2020-04-13 15:27:37	WHO		10	113	249	"As I've said many times, physical distancing restrictions are only part of the equation & there are many other basic public health measures that need to be put in place"-@DrTedros #COVID19 #coronavirus		@DrTedros	#COVID19 #coronavirus	1249720907771379713	https://twitter.com/WHO/status/1249720907771379713
2020-04-13 15:26:37	WHO		9	105	222	"Meanwhile, schools have closed for an estimated 1.4 billion children. This has halted their education, opened some to increased risk of abuse, and deprived many of their primary source of food"-@DrTedros #COVID19 #coronavirus		@DrTedros	#COVID19 #coronavirus	1249720655676936192	https://twitter.com/WHO/status/1249720655676936192
2020-04-13 15:26:37	WHO		14	153	260	"How do you survive a lockdown when you depend on your daily labor to eat? News reports from around the world describe how many people are in danger of being left without access to food"-@DrTedros #COVID19 #coronavirus		@DrTedros	#COVID19 #coronavirus	1249720653839769602	https://twitter.com/WHO/status/1249720653839769602
2020-04-13 15:25:48	WHO		10	162	271	"In countries with large poor populations, the #StayHome orders &amp; other restrictions used in high-income countries may not be practical. Many poor people, migrants &amp; refugees are already living in overcrowded conditions with few resources &amp; little access to health care"-@DrTedros		@DrTedros	#StayHome #StayHome	1249720451485454336	https://twitter.com/WHO/status/1249720451485454336
[truncated: 2,762 more rows]
