# Supplementary material for: Emotion diffusion effect: Negative sentiment COVID-19 tweets of public organizations attract more responses from followers
Source: PLoS One. 2022 Mar 8;17(3):e0264794. doi: 10.1371/journal.pone.0264794 (PMC8903302; doi:10.1371/journal.pone.0264794)
Supplement: S1 File — (ZIP) [file pone.0264794.s001.zip › COVID-19_PlosOne/cdc_xlx/NHSEngland.xlsx]

## Sheet: Sheet1
date	username	to	replies	retweets	favorites	text	geo	mentions	hashtags	id	permalink
2020-05-20 16:20:14	NHSEngland		0	13	19	If you, or someone you know needs to shield at home because of #coronavirus 鈥?you can get support with things like grocery and medicine deliveries, and regular friendly phone calls from the #NHSVolunteerResponders. Simply call 0808 1963646 to self-refer. http://www.nhsvolunteerresponders.org.uk			#coronavirus #NHSVolunteerResponders	1.26314e+18	https://twitter.com/NHSEngland/status/1263142497364082689
2020-05-20 14:45:20	NHSEngland		0	15	22	If you're facing mental health issues, you can talk to your GP or key worker if you have one and continue to access mental health services as usual. We're also still open for new referrals via your GP or online. #HelpUsHelpYou #MentalHealthAwarenessWeek https://www.nhs.uk/service-search/find-a-psychological-therapies-service/			#HelpUsHelpYou #MentalHealthAwarenessWeek	1.26312e+18	https://twitter.com/NHSEngland/status/1263118617924820993
2020-05-20 12:20:12	NHSEngland		1	33	48	There are ways we can all #BeKind to ourselves while we cope with the challenges of #coronavirus: prioritise looking after yourself exercise connect with others. If you need help coping, #EverMindMatters can help. #MentalHealthAwarenessWeek https://www.nhs.uk/oneyou/every-mind-matters/coronavirus-covid-19-anxiety-tips/			#BeKind #coronavirus #EverMindMatters #MentalHealthAwarenessWeek	1.26308e+18	https://twitter.com/NHSEngland/status/1263082094588239873
2020-05-20 10:50:06	NHSEngland		0	12	41	We want to say a huge thank you to #OurNHSPeople who are going above and beyond to look after patients and loved ones 鈥?even when it means staying away from their own families, like junior doctors Jared and Amy. #ThankYouNHS			#OurNHSPeople #ThankYouNHS	1.26306e+18	https://twitter.com/NHSEngland/status/1263059416691195907
2020-05-20 09:10:09	NHSEngland		5	138	151	If you work for the #NHS, you can get free access to a range of wellbeing apps to help with: mindfulness reducing stress getting better sleep staying safe in crisis. Access wellbeing support for #OurNHSPeople at http://people.nhs.uk. #MentalHealthAwarenessWeek			#NHS #OurNHSPeople #MentalHealthAwarenessWeek	1.26303e+18	https://twitter.com/NHSEngland/status/1263034263374573569
2020-05-20 07:45:11	NHSEngland		0	19	10	If you, or someone in your family, has diabetes and you鈥檙e worried about your health or theirs, the NHS is here to help. Please contact your GP or diabetes team to get help and advice. #HelpUsHelpYou			#HelpUsHelpYou	1.26301e+18	https://twitter.com/NHSEngland/status/1263012882788343808
2020-05-20 07:10:00	NHSEngland		9	101	139	People living with #diabetes sadly face a higher risk of dying with #COVID19. Our National Specialty Advisor for Diabetes @parthaskar comments on the latest NHS data and how #OurNHSPeople are here to help people with diabetes during the pandemic. https://www.england.nhs.uk/2020/05/nhs-expands-offer-of-help-to-people-with-diabetes-during-coronavirus-outbreak/		@parthaskar	#diabetes #COVID19 #OurNHSPeople	1.263e+18	https://twitter.com/NHSEngland/status/1263004027119210497
2020-05-19 16:45:12	NHSEngland		2	43	45	Symptoms of a heart attack can include heavy or tight chest pain that may spread to your arms, neck or jaw, or make you breathless, sick, sweaty or light-headed. If you experience these symptoms, call 999. The NHS is ready to treat you. #HelpUsHelpYou https://www.nhs.uk/conditions/heart-attack/symptoms/			#HelpUsHelpYou	1.26279e+18	https://twitter.com/NHSEngland/status/1262786396042989574
2020-05-19 13:30:20	NHSEngland		4	41	273	We love this photo of @ELHT_NHS neonatal nurse Kirsty passing premature baby Theo to his mum Kirsty 鈥?featured as one of the @guardian鈥檚 best photos of the weekend. A reminder that our amazing staff are always here for you. #HelpUsHelpYou https://www.theguardian.com/news/gallery/2020/may/17/babies-and-stepping-outs-best-photos-of-the-weekend		@ELHT_NHS @guardian	#HelpUsHelpYou	1.26274e+18	https://twitter.com/NHSEngland/status/1262737354000916480
2020-05-19 11:50:04	NHSEngland		4	17	30	The staff common room is a space for #OurNHSPeople to come together virtually and support each other during this difficult time. It's an place where colleagues can share their experiences 鈥?join one of the daily virtual group sessions. https://www.practitionerhealth.nhs.uk/upcoming-events			#OurNHSPeople	1.26271e+18	https://twitter.com/NHSEngland/status/1262712122049548288
2020-05-19 10:15:11	NHSEngland		3	80	68	It's a challenging time for the NHS and #OurNHSPeople. If you're finding it difficult to cope and would like to speak to someone in confidence 鈥?please call, text or visit http://people.nhs.uk. #MentalHealthAwarenessWeek			#OurNHSPeople #MentalHealthAwarenessWeek	1.26269e+18	https://twitter.com/NHSEngland/status/1262688243746832385
2020-05-19 09:32:00	NHSEngland		2	36	29	鈥業f you think that you or a family member are experiencing symptoms of a heart attack, you should dial 999 immediately.鈥?Our National Clinical Director for Heart Disease @ProfNickLinker urges you to use the NHS as normal in an emergency. #HelpUsHelpYou https://www.nhs.uk/conditions/heart-attack/symptoms/		@ProfNickLinker	#HelpUsHelpYou	1.26268e+18	https://twitter.com/NHSEngland/status/1262677375008911360
2020-05-19 07:10:05	NHSEngland		2	106	106	The NHS is still here for you and ready to deal with emergencies. If you think you or a family member are suffering the symptoms of a heart attack, you should dial 999 immediately. #HelpUsHelpYou https://www.nhs.uk/conditions/heart-attack/symptoms/			#HelpUsHelpYou	1.26264e+18	https://twitter.com/NHSEngland/status/1262641662049824769
2020-05-18 17:31:00	NHSEngland		6	43	58	It's important to find new ways to look after your mental health, especially if you鈥檙e not able to do the things that usually cheer you up. Try having a video chat with a friend, doing some exercise or learning a new skill if you're feeling down. #MentalHealthAwarenessWeek			#MentalHealthAwarenessWeek	1.26244e+18	https://twitter.com/NHSEngland/status/1262435531289268224
2020-05-18 15:45:20	NHSEngland		3	49	71	To help pharmacies to keep supplying medicines to everyone who needs them, please only order repeat prescriptions in your usual quantities at the usual time. This way we can keep everyone supplied with the medicines they need. http://www.nhs.uk/using-the-nhs/nhs-services/pharmacies/how-to-order-repeat-prescriptions-online/				1.26241e+18	https://twitter.com/NHSEngland/status/1262408940522033153
2020-05-18 14:05:16	NHSEngland		3	13	48	鈥業t鈥檚 restored my faith in humanity.鈥?43-year-old Lee praises #OurNHSPeople at @UHNM_NHS for their wonderful care when he was struck with #coronavirus 鈥?with a special shout out to nurse Emilee and her cheerful, infectious attitude. #ThankYouNHS		@UHNM_NHS	#OurNHSPeople #coronavirus #ThankYouNHS	1.26238e+18	https://twitter.com/NHSEngland/status/1262383758520565769
2020-05-18 12:49:34	NHSEngland		22	190	509	Our amazing biomedical scientists, clinical scientists and laboratory staff have now completed over a million #COVID19 tests at NHS and @PHE_uk labs across the country. Thank you to #OurNHSPeople in pathology for your continued hard work. #ThankYouNHS		@PHE_uk	#COVID19 #OurNHSPeople #ThankYouNHS	1.26236e+18	https://twitter.com/NHSEngland/status/1262364706284716034
2020-05-18 11:35:04	NHSEngland		4	57	70	Now more than ever, #EveryMindMatters. For helpful tips, advice and support for managing your mental health and wellbeing while you stay home because of #coronavirus 鈥?visit https://www.nhs.uk/oneyou/every-mind-matters/coronavirus-covid-19-anxiety-tips/. #MentalHealthAwarenessWeek			#EveryMindMatters #coronavirus #MentalHealthAwarenessWeek	1.26235e+18	https://twitter.com/NHSEngland/status/1262345959360663553
2020-05-18 09:04:59	NHSEngland		5	95	138	鈥榃e stand ready 365 days of the year to help you,鈥?鈥?our National Mental Health Director @ClaireCNWL marks the start of #MentalHealthAwarenessWeek by reminding everyone that the NHS is here for you if you need it. #HelpUsHelpYou get the support you need. http://www.nhs.uk/mentalhealth		@ClaireCNWL	#MentalHealthAwarenessWeek #HelpUsHelpYou	1.26231e+18	https://twitter.com/NHSEngland/status/1262308189959307264
2020-05-18 06:45:08	NHSEngland		14	246	268	If you're experiencing any mental health issues, your GP, key worker or NHS 111 are still here to help. This #MentalHealthAwarenessWeek 鈥?please remember you can still get the support you need. #HelpUsHelpYou http://www.nhs.uk/mentalhealth			#MentalHealthAwarenessWeek #HelpUsHelpYou	1.26227e+18	https://twitter.com/NHSEngland/status/1262272993713106945
2020-05-17 15:35:09	NHSEngland		2	44	209	'It was really joyful for me and the whole respiratory team to be able to treat him in his hour of need'. A truly amazing story of a doctor who treated the surgeon who saved his life 20 years ago. #OurNHSPeople #ThankYouNHS			#OurNHSPeople #ThankYouNHS	1.26204e+18	https://twitter.com/NHSEngland/status/1262043989664051201
2020-05-17 13:05:12	NHSEngland		0	29	27	At home shouldn鈥檛 mean at risk. If you or someone you know is suffering from #DomesticAbuse, refuge and support is still available to you. The National Domestic Abuse Helpline is free to call 24/7 on 0808 2000 247. http://gov.uk/domestic-abuse			#DomesticAbuse	1.26201e+18	https://twitter.com/NHSEngland/status/1262006253292793856
2020-05-17 09:25:04	NHSEngland		3	6	55	While isolating at home, junior sister Emma has found a way to support colleagues working on the frontline with a raffle, using donations from local companies. She has secured over 170 prizes 鈥?what a great way to keep spirits up!				1.26195e+18	https://twitter.com/NHSEngland/status/1261950856808656896
2020-05-17 07:45:08	NHSEngland		4	83	94	It's a challenging time for the NHS and #OurNHSPeople. If you're finding it difficult to cope and would like to speak to a trained professional 鈥?please call, text or visit http://people.nhs.uk.			#OurNHSPeople	1.26193e+18	https://twitter.com/NHSEngland/status/1261925706726027264
2020-05-16 17:48:44	NHSEngland	skrhule	2	27	182	The NHS is still here for you. If you鈥檙e an expectant mum and you鈥檙e worried about your health, or that of your baby 鈥?please contact your midwife or maternity team. #HelpUsHelpYou https://www.nhs.uk/pregnancy-and-coronavirus			#HelpUsHelpYou	1.26172e+18	https://twitter.com/NHSEngland/status/1261715220311007232
2020-05-16 16:00:57	NHSEngland		4	18	79	鈥楾hey were absolutely incredible,鈥?鈥?Jose-Luis thanks #OurNHSPeople for their round-the-clock care when he was taken critically ill with #coronavirus. After spending 28 days at @KingsCollegeNHS, he is now back home with his family. #ThankYouNHS		@KingsCollegeNHS	#OurNHSPeople #coronavirus #ThankYouNHS	1.26169e+18	https://twitter.com/NHSEngland/status/1261688095336005635
2020-05-16 14:00:50	NHSEngland		0	10	64	'I鈥檓 just pretty lucky to be in a job that I enjoy and able to help other people.' Lyndsay O鈥橠onnell talks about balancing her time between responding to #COVID19 at @WorcsAcuteNHS and playing rugby. #OurNHSPeople		@WorcsAcuteNHS	#COVID19 #OurNHSPeople	1.26166e+18	https://twitter.com/NHSEngland/status/1261657868216008705
2020-05-16 12:00:45	NHSEngland		0	27	26	If you or someone you know must shield at home because of #coronavirus, you can self-refer for support from #NHSVolunteerResponders. Simply call 0808 1963646 for help with: shopping medicine deliveries regular friendly phone calls. http://www.nhsvolunteerresponders.org.uk			#coronavirus #NHSVolunteerResponders	1.26163e+18	https://twitter.com/NHSEngland/status/1261627648494710784
2020-05-16 10:00:30	NHSEngland		1	9	28	鈥業t鈥檚 the best job in the world!鈥?Hear from #OurNHSPeople including @GWH_NHS nurse Philmore, as he and his colleagues share how their jobs have changed during a pandemic, and why they still love working in our NHS. #ThankYouNHS		@GWH_NHS	#OurNHSPeople #ThankYouNHS	1.2616e+18	https://twitter.com/NHSEngland/status/1261597384901083136
2020-05-16 08:25:05	NHSEngland		3	38	78	Pharmacies are operating safe distancing measures to protect patients and staff so that they can continue to provide essential medicines and health services. Please follow the guidance set out by your local pharmacy before entering their premises. http://www.nhs.uk/find-a-pharmacy				1.26157e+18	https://twitter.com/NHSEngland/status/1261573372653289474
2020-05-15 17:35:09	NHSEngland		21	94	169	It's so important for all #OurNHSPeople to feel able to speak up about anything which gets in the way of patient care and their own wellbeing. Find out about how you can feed back and be heard. https://www.england.nhs.uk/blog/the-right-of-nhs-staff-to-speak-up-and-effective-communication-during-the-covid-19-pandemic/			#OurNHSPeople	1.26135e+18	https://twitter.com/NHSEngland/status/1261349415232720896
2020-05-15 16:27:00	NHSEngland		2	22	27	If you need medical help, the NHS is still here for you. You can still contact your GP, 111 online or call 111 for help. If you are told to go to hospital, you must go. We鈥檒l give you the care you need. #HelpUsHelpYou https://nhs.uk			#HelpUsHelpYou	1.26133e+18	https://twitter.com/NHSEngland/status/1261332261640650759
2020-05-15 13:50:10	NHSEngland		3	35	62	NHS staff have received so many generous offers from businesses wanting to show their appreciation and say #ThankYouNHS 鈥?discover discounts on food, travel and accommodation for #OurNHSPeople at https://www.england.nhs.uk/coronavirus/nhs-staff-offers/.			#ThankYouNHS #OurNHSPeople	1.26129e+18	https://twitter.com/NHSEngland/status/1261292795064659968
2020-05-15 13:25:16	NHSEngland	SkyNews	1	17	63	What a lovely story, and a huge coincidence. Congratulations!				1.26129e+18	https://twitter.com/NHSEngland/status/1261286528602570752
2020-05-15 11:05:13	NHSEngland		11	114	127	It鈥檚 really important to take care of your mind as well as your body 鈥?#EveryMindMatters can help you keep on top of your mental wellbeing and cope with how you may feel whilst staying at home because of #coronavirus. https://nhs.uk/oneyou/every-mind-matters/coronavirus-covid-19-anxiety-tips/			#EveryMindMatters #coronavirus	1.26125e+18	https://twitter.com/NHSEngland/status/1261251284948189184
2020-05-15 07:58:12	NHSEngland		0	10	69	鈥楾he baby鈥檚 coming!鈥?Roxanne revisits the surreal moment she gave birth in @RoyalFreeNHS鈥檚 reception, and thanks the incredible NHS staff who rushed to her aid 鈥?including surgeons, porters, nurses and an off-duty midwife! Amazing. #ThankYouNHS		@RoyalFreeNHS	#ThankYouNHS	1.2612e+18	https://twitter.com/NHSEngland/status/1261204218146246656
2020-05-14 18:45:00	NHSEngland		9	58	193	Ahead of the #ClapForCarers at 8pm, we鈥檙e delighted to share even more creative and unique ways that people are saying thank you to #OurNHSPeople and key workers. #ThankYouNHS			#ClapForCarers #OurNHSPeople #ThankYouNHS	1.261e+18	https://twitter.com/NHSEngland/status/1261004602545254401
2020-05-14 17:10:12	NHSEngland		2	11	29	鈥榃e knew we would be expected to work in different ways and I was willing to help in any way I could.鈥?Read how Emma and Mazin, who work in nursing and IT at @ESNEFT, have had to adapt to help their hospital deal with #coronavirus. #ThankYouNHS		@ESNEFT	#coronavirus #ThankYouNHS	1.26098e+18	https://twitter.com/NHSEngland/status/1260980746011004928
2020-05-14 15:47:00	NHSEngland		0	41	47	Read this new blog from @TeamCMidO Professor Jacqueline Dunkley-Bent to find out how our midwives are continuing to provide personal and safe care for parents and babies, and why she鈥檚 so proud of her profession. #HelpUsHelpYou #ThankYouNHS https://www.england.nhs.uk/blog/applauding-our-midwives-and-reminding-pregnant-women-to-still-seek-advice-from-their-local-maternity-teams/		@TeamCMidO	#HelpUsHelpYou #ThankYouNHS	1.26096e+18	https://twitter.com/NHSEngland/status/1260959807651151872
2020-05-14 14:34:52	NHSEngland		1	47	68	NHS stroke services are open and ready to help you. If you or someone you know are showing symptoms of a stroke 鈥?it鈥檚 vital you act FAST. Dial 999 immediately for emergency medical help. #HelpUsHelpYou			#HelpUsHelpYou	1.26094e+18	https://twitter.com/NHSEngland/status/1260941654019715077
2020-05-14 14:02:00	NHSEngland		6	45	53	Our National Clinical Director for Cardiovascular Disease Prevention @ShahedAhmad highlights some of the stroke risk factors people from BME backgrounds should look out for. Learn more about how you can stay healthy and reduce your risk at https://www.stroke.org.uk/what-is-stroke/are-you-at-risk-of-stroke/stroke-and-african-and-caribbean-people. #HelpUsHelpYou		@ShahedAhmad	#HelpUsHelpYou	1.26093e+18	https://twitter.com/NHSEngland/status/1260933383565295617
2020-05-14 12:17:00	NHSEngland		1	61	68	鈥楶lease remember the NHS is here for you.鈥?Our National Clinical Director for Stroke Medicine @Deborah71247971 explains some of the tell-tale symptoms of a stroke and urges people to act FAST if they require urgent medical help. #HelpUsHelpYou		@Deborah71247971	#HelpUsHelpYou	1.26091e+18	https://twitter.com/NHSEngland/status/1260906959391211520
2020-05-14 10:55:08	NHSEngland		2	21	69	'Uniforms have changed, technology has advanced, but the one constant is the amazing people who keep it going.' Take a look at these amazing photos of NHS staff who have been caring for the North East for 72 years. #ThankYouNHS @NHSNEY		@NHSNEY	#ThankYouNHS	1.26089e+18	https://twitter.com/NHSEngland/status/1260886356693323776
2020-05-14 07:40:58	NHSEngland		2	72	43	If you think you or a family member are experiencing any of the symptoms of a stroke, such as facial drooping, weakness in your arms, or speech difficulty 鈥?call 999 immediately. #HelpUsHelpYou http://nhs.uk/stroke			#HelpUsHelpYou	1.26084e+18	https://twitter.com/NHSEngland/status/1260837493886386182
2020-05-14 07:13:00	NHSEngland		10	83	107	We're working hard to make sure anyone who needs stroke care can get it 鈥?including restructuring our services to prevent infection, new tools to provide treatment, and altering how we support patients while they're shielding at home. #HelpUsHelpYou https://www.england.nhs.uk/2020/05/public-told-act-fast-as-nhs-uses-ai-to-speed-up-stroke-care			#HelpUsHelpYou	1.26083e+18	https://twitter.com/NHSEngland/status/1260830455047180288
2020-05-13 16:05:17	NHSEngland		3	54	49	NHS staff 鈥?if you or a family member experience symptoms of #COVID19, find out how you can access testing at the most convenient place. #OurNHSPeople https://www.england.nhs.uk/coronavirus/publication/how-do-nhs-employees-get-a-test-for-covid-19/			#COVID19 #OurNHSPeople	1.2606e+18	https://twitter.com/NHSEngland/status/1260602022677688322
2020-05-13 14:05:18	NHSEngland		4	70	132	Keeping a regular sleeping pattern, exercising and talking about your worries to loved ones are some of the ways you can keep on top of your #MentalHealth while you stay home because of #coronavirus. For more helpful tips, visit #EveryMindMatters. Brain https://nhs.uk/oneyou/every-mind-matters/coronavirus-covid-19-anxiety-tips/			#MentalHealth #MentalHealth #coronavirus #EveryMindMatters	1.26057e+18	https://twitter.com/NHSEngland/status/1260571826394193921
2020-05-13 11:45:14	NHSEngland		2	74	62	You do not have to go into your GP surgery to get a repeat prescription 鈥?order repeat prescriptions online in three simple steps: register with an online prescription service order your prescription choose how to collect your prescription. http://www.nhs.uk/using-the-nhs/nhs-services/pharmacies/how-to-order-repeat-prescriptions-online/				1.26054e+18	https://twitter.com/NHSEngland/status/1260536579447238658
2020-05-13 09:28:00	NHSEngland		8	84	119	There鈥檚 a lot of misinformation about #coronavirus doing the rounds on social media. This is why we鈥檝e been working with @TwitterUK to make sure your local NHS organisations are verified with a blue tick 鈥?to help you spot fake accounts.		@TwitterUK	#coronavirus	1.2605e+18	https://twitter.com/NHSEngland/status/1260502041073311744
2020-05-13 07:25:04	NHSEngland		10	43	154	鈥榊ou are not alone, we are all in this together and we will get through this together.鈥?@RoyalPapworth physiotherapist Tom shares his thoughts from the frontline and how he's looking after his mental wellbeing, while helping the NHS tackle #coronavirus.		@RoyalPapworth	#coronavirus	1.26047e+18	https://twitter.com/NHSEngland/status/1260471106303135745
2020-05-12 21:08:57	NHSEngland		1	30	86	If you鈥檝e been inspired by the remarkable nurses at @RoyalFreeNHS on @BBCTwo's #Hospital this week 鈥?search 鈥榥ursing careers鈥?today and find out if this rewarding profession could be for you. #InternationalNursesDay #WeAreTheNHS		@RoyalFreeNHS @BBCTwo	#Hospital #InternationalNursesDay #WeAreTheNHS	1.26032e+18	https://twitter.com/NHSEngland/status/1260316052149473281
2020-05-12 20:47:29	NHSEngland	NadSings	0	20	117	Tonight鈥檚 #Hospital highlights the remarkable bravery, compassion and skill of #OurNHSPeople at every level, under immense pressure. #ThankYouNHS			#Hospital #OurNHSPeople #ThankYouNHS	1.26031e+18	https://twitter.com/NHSEngland/status/1260310652213694467
2020-05-12 19:57:10	NHSEngland		7	19	85	Almost time! Tune into @BBCTwo's #Hospital at 9pm to watch the incredible staff at @RoyalFreeNHS, as they respond to #COVID19. #OurNHSPeople		@BBCTwo @RoyalFreeNHS	#Hospital #COVID19 #OurNHSPeople	1.2603e+18	https://twitter.com/NHSEngland/status/1260297987823198209
2020-05-12 17:39:57	NHSEngland	NHSEngland	1	35	105	If you missed yesterday鈥檚 emotional episode of #Hospital featuring @RoyalFreeNHS, there鈥檚 still time to catch up before part two at 9pm tonight. We鈥檝e been watching this clip of Nancy all day. #InternationalNursesDay https://www.bbc.co.uk/iplayer/episode/m000j49t/hospital-coronavirus-special-episode-1		@RoyalFreeNHS	#Hospital #InternationalNursesDay	1.26026e+18	https://twitter.com/NHSEngland/status/1260263459524087808
2020-05-12 16:03:54	NHSEngland		5	44	122	This #InternationalNursesDay, we want to shine a light on all the brilliant nurses who are working so hard to save and rebuild lives. If you've been inspired to consider a career in nursing, search 'nursing careers' to find out more. #WeAreTheNHS https://www.england.nhs.uk/2020/05/more-nurses-should-be-coronavirus-legacy-says-nhs-chief/			#InternationalNursesDay #WeAreTheNHS	1.26024e+18	https://twitter.com/NHSEngland/status/1260239287582416896
2020-05-12 15:30:39	NHSEngland		1	14	103	鈥楥oronavirus impacts everyone, but love unites us all.鈥?Retired nurse Ruth has not only returned to the NHS 鈥?she鈥檚 also walking 100km in aid of vulnerable people around the world! You鈥檙e amazing, Ruth. #InternationalNursesDay #IND2020			#InternationalNursesDay #IND2020	1.26023e+18	https://twitter.com/NHSEngland/status/1260230917471318016
2020-05-12 14:05:13	NHSEngland		1	9	48	鈥極nce a nurse, always a nurse.鈥?Senior sister and nurse educator Amanda explains why she returned to @enherts, to support her colleagues who have been redeployed in critical care. #ThankYouNHS #InternationalNursesDay #IND2020		@enherts	#ThankYouNHS #InternationalNursesDay #IND2020	1.26021e+18	https://twitter.com/NHSEngland/status/1260209420174311437
2020-05-12 13:01:08	NHSEngland		7	152	294	Join us at 8:30pm this #InternationalNursesDay to shine a light for our amazing nursing workforce 鈥?by shining a light in your window. Each and every nurse is vital in helping the NHS face its biggest challenge, and we cannot thank you enough. #ThankYouNHS #IND2020			#InternationalNursesDay #ThankYouNHS #IND2020	1.26019e+18	https://twitter.com/NHSEngland/status/1260193290303033346
2020-05-12 11:56:20	NHSEngland		14	118	455	'Today we mark the 200th anniversary of Florence Nightingale鈥檚 birth, as well as the extraordinary work all those who have followed in her footsteps are doing in the fight against coronavirus.' 鈥?@CNOEngland Ruth May on #InternationalNursesDay.		@CNOEngland	#InternationalNursesDay	1.26018e+18	https://twitter.com/NHSEngland/status/1260176982186307586
2020-05-12 11:14:57	NHSEngland		2	91	155	To celebrate #InternationalNursesDay, our friends at @FeedTheNHS_HFH have put on a star-studded virtual concert to say thank you for all that nurses do. When you have a break today, or when you get home, have a watch 鈥?this one's for you. #ThankYouNHS https://youtu.be/eKSIAfeJlBc		@FeedTheNHS_HFH	#InternationalNursesDay #ThankYouNHS	1.26017e+18	https://twitter.com/NHSEngland/status/1260166568467668997
2020-05-12 08:38:00	NHSEngland		27	295	768	'I might be one of the only people they see that day. I can be that one person who can make them smile and make them feel safe.' This #InternationalNursesDay, we want to thank you for the incredible work you do, especially at such a challenging time. Thank you. #IND2020			#InternationalNursesDay #IND2020	1.26013e+18	https://twitter.com/NHSEngland/status/1260127070367047680
2020-05-12 07:01:00	NHSEngland		31	435	1061	鈥業 want to say a personal thank you from me to you 鈥?for what you鈥檝e done, what you are doing and what you continue to do.鈥?@CNOEngland Ruth May kicks off #InternationalNursesDay with a special thank you to all our amazing nursing colleagues. #ThankYouNHS #IND2020		@CNOEngland	#InternationalNursesDay #ThankYouNHS #IND2020	1.2601e+18	https://twitter.com/NHSEngland/status/1260102659396317184
2020-05-11 21:09:00	NHSEngland		3	28	100	If you鈥檝e been inspired by the amazing @RoyalFreeNHS nurses on tonight鈥檚 #Hospital 鈥?search 鈥榥ursing careers鈥?to find out if this rewarding profession could be for you. #WeAreTheNHS		@RoyalFreeNHS	#Hospital #WeAreTheNHS	1.25995e+18	https://twitter.com/NHSEngland/status/1259953677936164864
2020-05-11 20:58:48	NHSEngland		253	2321	8655	鈥業 am truly grateful, I am proud to be a nurse. Thank you.鈥?What a beautiful moment in tonight's episode when nurse Nancy thanks her @RoyalFreeNHS colleagues for caring for her while she was in hospital with coronavirus. #ThankYouNHS #Hospital		@RoyalFreeNHS	#ThankYouNHS #Hospital	1.25995e+18	https://twitter.com/NHSEngland/status/1259951110707720194
2020-05-11 20:57:38	NHSEngland		1	46	61	It's more important than ever that #OurNHSPeople have support. If you鈥檙e a member of NHS staff finding it difficult to cope and would like to speak to a trained professional 鈥?please call, text or visit http://people.nhs.uk. #Hospital			#OurNHSPeople #Hospital	1.25995e+18	https://twitter.com/NHSEngland/status/1259950817278332928
2020-05-11 20:53:29	NHSEngland	Label1tv	3	25	372	We're absolutely over the moon for Peter and his family 鈥?he's going home! #ThankYouNHS #Hospital			#ThankYouNHS #Hospital	1.25995e+18	https://twitter.com/NHSEngland/status/1259949772208734210
2020-05-11 20:44:29	NHSEngland		0	17	108	Midwifery teams bring a whopping 1,654 babies into the world every single day, and this doesn鈥檛 change during a pandemic! #ThankyouMidwives #Hospital			#ThankyouMidwives #Hospital	1.25995e+18	https://twitter.com/NHSEngland/status/1259947508803022853
2020-05-11 20:43:51	NHSEngland	RoyalFreeNHS	0	2	11	What an amazing team. Mum and Dad were so happy to meet baby Emma! #Hospital #ThankYouNHS			#Hospital #ThankYouNHS	1.25995e+18	https://twitter.com/NHSEngland/status/1259947350505725954
2020-05-11 20:41:57	NHSEngland		7	38	259	鈥楴ine months ago, they didn鈥檛 know they were going to have a baby in the middle of a pandemic. So the same number of babies are still coming.鈥?Just amazing to watch the maternity team at @RoyalFreeNHS welcoming baby Emma safely into the world. #Hospital		@RoyalFreeNHS	#Hospital	1.25995e+18	https://twitter.com/NHSEngland/status/1259946870958415872
2020-05-11 20:33:08	NHSEngland	kirstie1971	1	1	32	We're absolutely rooting for you, Nancy! #Hospital			#Hospital	1.25994e+18	https://twitter.com/NHSEngland/status/1259944652276449281
2020-05-11 19:39:34	NHSEngland	RoyalFreeNHS	1	28	133	Get yourself a cuppa and follow along using the hashtag #Hospital 鈥?and make sure you give @RoyalFreeNHS a friendly follow to learn more about them and their team.		@RoyalFreeNHS	#Hospital	1.25993e+18	https://twitter.com/NHSEngland/status/1259931173549113347
2020-05-11 16:05:19	NHSEngland		2	64	137	Tune into @BBCTwo this evening at 9pm for the first of two #Hospital episodes 鈥?highlighting the incredible work of #OurNHSPeople at @RoyalFreeNHS as they respond to #COVID19.		@BBCTwo @RoyalFreeNHS	#Hospital #OurNHSPeople #COVID19	1.25988e+18	https://twitter.com/NHSEngland/status/1259877255347687424
2020-05-11 11:35:05	NHSEngland		5	61	62	NHS staff 鈥?if you or a family member experience symptoms of #COVID19, find out how you can access testing at the most convenient place. #OurNHSPeople https://www.england.nhs.uk/coronavirus/publication/how-do-nhs-employees-get-a-test-for-covid-19/			#COVID19 #OurNHSPeople	1.25981e+18	https://twitter.com/NHSEngland/status/1259809248927678464
2020-05-11 09:40:05	NHSEngland		0	7	57	鈥榃e owe the staff at @NNUH Neonatal Intensive Care Unit everything for saving our little 22 week miracle.鈥?Read this amazing story about baby Lilly, who was born weighing just one pound, going home after four months of round-the-clock care. #ThankYouNHS		@NNUH	#ThankYouNHS	1.25978e+18	https://twitter.com/NHSEngland/status/1259780306300743680
2020-05-11 07:45:10	NHSEngland		2	51	75	We've been working to verify the generous offers given to #OurNHSPeople from businesses and bring them into one place, so you can make the most of them. See what's on offer and how to claim discounts on food, travel and accommodation at https://www.england.nhs.uk/coronavirus/nhs-staff-offers/. #ThankYouNHS			#OurNHSPeople #ThankYouNHS	1.25975e+18	https://twitter.com/NHSEngland/status/1259751389347094528
2020-05-10 16:40:09	NHSEngland		9	190	425	Pharmacists and their teams are an essential part of the NHS and need your help and support during the #coronavirus pandemic. Always treat staff with respect 鈥?they are doing their best to provide you with the medicines and advice you need. http://www.nhs.uk/pharmacyadvice			#coronavirus	1.25952e+18	https://twitter.com/NHSEngland/status/1259523632306454529
2020-05-10 14:35:10	NHSEngland		0	15	27	Kara has adapted how she uses veteran mental health services during the #coronavirus outbreak, so she can still check-in and chat with her psychologist remotely. If you鈥檙e a veteran who works for the NHS 鈥?wellbeing support is still here for you. https://www.nhs.uk/using-the-nhs/military-healthcare/nhs-mental-health-services-for-veterans/			#coronavirus	1.25949e+18	https://twitter.com/NHSEngland/status/1259492180642664449
2020-05-10 13:05:12	NHSEngland		5	25	34	If you need medical help, the NHS is still here for you. You can still contact your GP, 111 online or call 111 for help. If it鈥檚 a serious or life-threatening emergency, call 999. #HelpUsHelpYou http://www.nhs.uk			#HelpUsHelpYou	1.25947e+18	https://twitter.com/NHSEngland/status/1259469538812452865
2020-05-10 12:28:50	NHSEngland	ChelsLad66	3	11	83	What a beautiful thank you message for #OurNHSPeople at @GSTTnhs. #ThankYouNHS		@GSTTnhs	#OurNHSPeople #ThankYouNHS	1.25946e+18	https://twitter.com/NHSEngland/status/1259460388661481472
2020-05-10 11:55:04	NHSEngland		1	58	51	NHS staff 鈥?if you know a vulnerable patient who would benefit from extra support with things like shopping, medicine deliveries, and regular friendly phone calls, you can refer them for help from the #NHSVolunteerResponders by calling 0808 1963382. http://goodsamapp.org/NHSreferral			#NHSVolunteerResponders	1.25945e+18	https://twitter.com/NHSEngland/status/1259451887516073986
2020-05-10 09:40:05	NHSEngland		3	32	57	It鈥檚 lovely to see all the discounts and offers available for #OurNHSPeople while they鈥檙e working hard to fight #coronavirus. For food, travel and accommodation offers in your area, visit https://www.england.nhs.uk/coronavirus/nhs-staff-offers/. #ThankYouNHS			#OurNHSPeople #coronavirus #ThankYouNHS	1.25942e+18	https://twitter.com/NHSEngland/status/1259417919353761793
2020-05-10 07:10:07	NHSEngland		36	461	733	Nursing leaders are asking the public to 鈥榮hine a light鈥?to mark #InternationalNursesDay this Tuesday at 8.30pm. Find out how you can join in and help recognise the extraordinary work nurses are doing in the fight against coronavirus. https://www.england.nhs.uk/2020/05/public-called-up-to-help-the-nhs-shine-a-light-for-our-nurses			#InternationalNursesDay	1.25938e+18	https://twitter.com/NHSEngland/status/1259380177240502279
2020-05-09 16:27:00	NHSEngland		13	98	222	There鈥檚 a lot of misinformation about #coronavirus doing the rounds on social media. This is why we鈥檝e been working with @TwitterUK to make sure your local NHS organisations are verified with a blue tick 鈥?to help you spot fake accounts.		@TwitterUK	#coronavirus	1.25916e+18	https://twitter.com/NHSEngland/status/1259157934702919686
2020-05-09 12:45:09	NHSEngland		1	14	23	You can still contact your GP, 111 online or call 111 for help. If you are told to go to hospital, you must go. We鈥檒l give you the care you need. #HelpUsHelpYou http://www.nhs.uk			#HelpUsHelpYou	1.2591e+18	https://twitter.com/NHSEngland/status/1259102104217665540
2020-05-09 11:15:08	NHSEngland		2	17	63	After 26 years in the RAF Brian suffered with PTSD, but thanks to NHS veteran mental health services he's regained his confidence and now helps #OurNHSPeople return to the frontline to fight #coronavirus. #HelpUsHelpYou 鈥?if you need support, visit https://www.nhs.uk/using-the-nhs/military-healthcare/nhs-mental-health-services-for-veterans/.			#OurNHSPeople #coronavirus #HelpUsHelpYou	1.25908e+18	https://twitter.com/NHSEngland/status/1259079450538500096
2020-05-09 10:35:04	NHSEngland		9	23	230	Junior doctor Callum is one of thousands of #OurNHSPeople working in different ways to help the NHS tackle #coronavirus 鈥?he鈥檚 using his free clinic time to assist his colleagues in @RoyalPapworth's critical care unit. Thank you, Callum! #ThankYouNHS		@RoyalPapworth	#OurNHSPeople #coronavirus #ThankYouNHS	1.25907e+18	https://twitter.com/NHSEngland/status/1259069369046499328
2020-05-09 08:11:49	NHSEngland	charliemackesy	2	29	129	Thank you, Charlie. #OurNHSPeople			#OurNHSPeople	1.25903e+18	https://twitter.com/NHSEngland/status/1259033317229375489
2020-05-09 07:55:05	NHSEngland		0	40	41	Nobody should suffer from #DomesticAbuse. If you鈥檙e worried or suspect that someone you know may be a victim of domestic abuse, please visit http://gov.uk/domestic-abuse. #YouAreNotAlone			#DomesticAbuse #YouAreNotAlone	1.25903e+18	https://twitter.com/NHSEngland/status/1259029108232728577
2020-05-08 16:45:15	NHSEngland		1	28	40	If you're worried about cancer or worried you might have something that might be cancer, you can still contact your GP online or via phone across the #BankHoliday. #HelpUsHelpYou http://www.nhs.uk/cancer			#BankHoliday #HelpUsHelpYou	1.2588e+18	https://twitter.com/NHSEngland/status/1258800141068308480
2020-05-08 14:21:10	NHSEngland	McQueen	0	14	65	Thank you Alexander @McQueen for sharing this beautiful art in support of #OurNHSPeople.		@McQueen	#OurNHSPeople	1.25876e+18	https://twitter.com/NHSEngland/status/1258763882706894853
2020-05-08 14:01:25	NHSEngland		4	45	181	鈥業t鈥檒l be a walk in the park.鈥?Former nurse and Army veteran Joan is walking 102 laps of her local park before her 102nd birthday for @NHSCharities! Thank you, Joan 鈥?we're with you every step of the way. #ThankYouNHS #VEDay75		@NHSCharities	#ThankYouNHS #VEDay75	1.25876e+18	https://twitter.com/NHSEngland/status/1258758912297316355
2020-05-08 12:00:00	NHSEngland		4	33	124	84-year-old great-grandfather Arthur gets a guard of honour from #OurNHSPeople at @wuthnhs as he leaves hospital after recovering from #coronavirus. He's now at home and looking forward to meeting his great-grandson who'll be named after him! #ThankYouNHS		@wuthnhs	#OurNHSPeople #coronavirus #ThankYouNHS	1.25873e+18	https://twitter.com/NHSEngland/status/1258728356243275777
2020-05-08 11:06:00	NHSEngland		1	25	102	'It's a real honour to be here with the NHS, as we face today's battle against coronavirus'. Having spent the last eight weeks working with the NHS, Brigadier Phil Prosser shares his support for #OurNHSPeople on #VEDay75.			#OurNHSPeople #VEDay75	1.25871e+18	https://twitter.com/NHSEngland/status/1258714764164968450
2020-05-08 09:47:32	NHSEngland		4	56	203	On #VEDay75, retired surgeon commander Mansoor explains why he returned to the NHS to help fight #coronavirus. Today and always, thank you for your service. #ThankYouNHS			#VEDay75 #coronavirus #ThankYouNHS	1.2587e+18	https://twitter.com/NHSEngland/status/1258695019571052544
2020-05-08 07:15:09	NHSEngland		0	56	127	On #VEDay75, our Director of Armed Forces Kate Davies CBE highlights the huge contribution #OurNHSPeople from the armed forces make, and how veterans can still access wellbeing support from dedicated NHS services when they need it. #HelpUsHelpYou https://www.england.nhs.uk/2020/05/helping-our-heroes-nhs-urges-veterans-to-get-help-despite-coronavirus-outbreak/			#VEDay75 #OurNHSPeople #HelpUsHelpYou	1.25866e+18	https://twitter.com/NHSEngland/status/1258656671880052737
2020-05-07 18:45:00	NHSEngland		14	85	458	As we gear up for another #ClapForCarers at 8pm, we want to thank everyone up and down the country for continuing to support #OurNHSPeople in brilliant and unique ways. #ThankYouNHS			#ClapForCarers #OurNHSPeople #ThankYouNHS	1.25847e+18	https://twitter.com/NHSEngland/status/1258467887649419269
2020-05-07 17:16:01	NHSEngland		0	17	11	If you 鈥?or people you live with 鈥?have symptoms of #coronavirus, please do not visit your pharmacy. Please use the dedicated 111 online coronavirus service.			#coronavirus	1.25845e+18	https://twitter.com/NHSEngland/status/1258445495724359680
2020-05-07 17:16:01	NHSEngland		1	46	45	Many community pharmacies will be open for a few hours over the #EarlyMayBankHoliday to provide you with the medicines and advice you need. Please check your pharmacy website or phone for specific opening times.			#EarlyMayBankHoliday	1.25845e+18	https://twitter.com/NHSEngland/status/1258445493660680196
2020-05-07 15:45:14	NHSEngland		1	53	57	There鈥檚 lots of scary misinformation out there 鈥?keep yourself and your loved ones safe by getting your information from a trusted source. Visit http://nhs.uk/coronavirus to learn about symptoms of #coronavirus, what you should do if you have them, and how to prevent the spread.			#coronavirus	1.25842e+18	https://twitter.com/NHSEngland/status/1258422647966371840
2020-05-07 14:30:00	NHSEngland		0	14	34	Watch as @TeamGB and @The_BBSA athlete @benthebounce shares his top tips for staying fit and healthy at home #ThursdayMotivation		@TeamGB @The_BBSA @benthebounce	#ThursdayMotivation	1.2584e+18	https://twitter.com/NHSEngland/status/1258403715255603201
2020-05-07 13:49:55	NHSEngland	docandrewmurray	2	15	129	We're delighted to hear that Sonny is receiving the best care. The NHS is here for everybody who needs it. #HelpUsHelpYou			#HelpUsHelpYou	1.25839e+18	https://twitter.com/NHSEngland/status/1258393627413315585
2020-05-07 12:31:00	NHSEngland		21	93	791	After seven weeks in @UHP_NHS fighting #coronavirus, watch the lovely moment when 83-year-old Robin is cheered as he is discharged from hospital. He was told he had a 20 per cent chance of surviving, but he pulled through with the help of #OurNHSPeople. #ThankYouNHS		@UHP_NHS	#coronavirus #OurNHSPeople #ThankYouNHS	1.25837e+18	https://twitter.com/NHSEngland/status/1258373767434133504
2020-05-07 10:10:10	NHSEngland		1	52	39	If you or someone you know must shield at home because of #coronavirus, you can self-refer for support from #NHSVolunteerResponders. Simply call 0808 1963646 for help with: shopping medicine deliveries regular friendly phone calls. http://www.nhsvolunteerresponders.org.uk			#coronavirus #NHSVolunteerResponders	1.25834e+18	https://twitter.com/NHSEngland/status/1258338325628432384
2020-05-07 08:47:54	NHSEngland		3	17	17	If you 鈥?or people you live with 鈥?have symptoms of #coronavirus, please do not visit your GP practice. Please use the dedicated 111 online coronavirus service. https://111.nhs.uk/covid-19/			#coronavirus	1.25832e+18	https://twitter.com/NHSEngland/status/1258317621658861569
2020-05-07 08:44:17	NHSEngland		6	91	68	GP services will be available across the #BankHoliday. If you have a health concern, contact your GP online or via phone to be assessed. https://www.nhs.uk/using-the-nhs/nhs-services/gps/gp-online-services/			#BankHoliday	1.25832e+18	https://twitter.com/NHSEngland/status/1258316713336209408
2020-05-07 07:45:07	NHSEngland		70	262	1784	Having spent three weeks in intensive care with #coronavirus, we're delighted to see #OurNHSPeople celebrating the happy moment their nursing colleague Leonora is discharged from @LandDHospital. #ThankYouNHS #ThankYouThursday		@LandDHospital	#coronavirus #OurNHSPeople #ThankYouNHS #ThankYouThursday	1.2583e+18	https://twitter.com/NHSEngland/status/1258301822390894592
2020-05-06 17:10:17	NHSEngland		1	15	14	You should only leave your home if it's essential, but you can get easy access to #NHS help using your smartphone, tablet or computer. Find useful advice for managing your #HealthAtHome 鈥?visit http://nhs.uk/health-at-home.			#NHS #HealthAtHome	1.25808e+18	https://twitter.com/NHSEngland/status/1258081665307619330
2020-05-06 14:50:15	NHSEngland		0	76	57	Help is available for #DomesticAbuse. If you are in immediate danger call 999. If you can鈥檛 speak and are calling from a mobile, listen to the operator and, when prompted, dial 55 to connect to the police, who will help. Find support: http://gov.uk/domestic-abuse #YouAreNotAlone			#DomesticAbuse #YouAreNotAlone	1.25805e+18	https://twitter.com/NHSEngland/status/1258046425667112960
2020-05-06 12:30:42	NHSEngland		1	62	64	NHS staff 鈥?if you know a vulnerable patient who is shielding at home and needs support, you can refer them to the #NHSVolunteerResponders for help with shopping, medicine deliveries, and regular friendly phone calls. Call 0808 1963382 or visit http://goodsamapp.org/NHSreferral.			#NHSVolunteerResponders	1.25801e+18	https://twitter.com/NHSEngland/status/1258011304750710784
2020-05-06 11:10:05	NHSEngland		5	24	121	鈥業 want to celebrate the fact that I'm still alive, thanks to those very special people.鈥?After spending five weeks at @EKHUFT with #coronavirus, grandfather Ian is planning to renew his wedding vows, alongside the team who cared for him. #ThankYouNHS https://www.ekhuft.nhs.uk/patients-and-visitors/news-centre/latest-news/vow-renewal-will-help-ian-celebrate-life-after-covid-19/		@EKHUFT	#coronavirus #ThankYouNHS	1.25799e+18	https://twitter.com/NHSEngland/status/1257991016419864577
2020-05-06 10:50:08	NHSEngland		0	28	37	NHS staff have been inundated with kind offers from businesses during this challenging time 鈥?from discounted taxi rides to dedicated shopping times and complementary products. View discounts for #OurNHSPeople and claim yours at https://www.england.nhs.uk/coronavirus/nhs-staff-offers/. #ThankYouNHS			#OurNHSPeople #ThankYouNHS	1.25799e+18	https://twitter.com/NHSEngland/status/1257985994533543936
2020-05-06 09:12:00	NHSEngland		3	86	127	The NHS, the ambulance service, and all #OurNHSPeople are still here for you. If it's an emergency and you need urgent medical care, please call 999. #HelpUsHelpYou Thanks to our friends at @ParamedicsUK for sharing this important message.		@ParamedicsUK	#OurNHSPeople #HelpUsHelpYou	1.25796e+18	https://twitter.com/NHSEngland/status/1257961299524202496
2020-05-06 07:36:00	NHSEngland		13	64	499	Watch #OurNHSPeople cheer as their colleague and friend Jeanette leaves critical care at @StockportNHS, to continue her recovery from #coronavirus. #ThankYouNHS		@StockportNHS	#OurNHSPeople #coronavirus #ThankYouNHS	1.25794e+18	https://twitter.com/NHSEngland/status/1257937140148850688
2020-05-05 17:20:11	NHSEngland		0	25	76	鈥楤eing a midwife is a way of life.鈥?Take a peek inside the maternity units at @CDDFTNHS and find out how #OurNHSPeople are continuing to support mothers, babies and each other during the #coronavirus outbreak. #ThankYouMidwives #IDM2020		@CDDFTNHS	#OurNHSPeople #coronavirus #ThankYouMidwives #IDM2020	1.25772e+18	https://twitter.com/NHSEngland/status/1257721766446759938
2020-05-05 14:50:08	NHSEngland		1	52	57	If you鈥檙e an expectant mum and you鈥檙e worried about your health, or that of your baby, please contact your midwife or maternity team. The NHS is still here for you. #HelpUsHelpYou #IDM2020 http://www.nhs.uk/pregnancy-and-coronavirus			#HelpUsHelpYou #IDM2020	1.25768e+18	https://twitter.com/NHSEngland/status/1257684006189047808
2020-05-05 13:30:46	NHSEngland		0	18	27	Find out what it's like caring for mothers-to-be during a pandemic 鈥?and how amazing midwives like Louise at @nhsuhcw are changing the way they work, so giving birth is still special for families. #ThankYouMidwives #IDM2020		@nhsuhcw	#ThankYouMidwives #IDM2020	1.25766e+18	https://twitter.com/NHSEngland/status/1257664031969742849
2020-05-05 12:50:11	NHSEngland		2	43	46	Prevent the spread of #coronavirus between yourself and those you live with by washing your hands with soap and water for 20 seconds or more, whenever you return home from essential outings. #SafeHands #HandHygiene http://nhs.uk/coronavirus			#coronavirus #SafeHands #SafeHands #HandHygiene #HandHygiene	1.25765e+18	https://twitter.com/NHSEngland/status/1257653819355389952
2020-05-05 10:46:00	NHSEngland		0	27	38	On #IDM2020, our @TeamCMidO Jacqueline Dunkley-Bent and National Clinical Director for Maternity @matthewcjolly explain how NHS maternity services have changed and why it's important to keep in touch with your maternity team. #HelpUsHelpYou		@TeamCMidO @matthewcjolly	#IDM2020 #HelpUsHelpYou	1.25762e+18	https://twitter.com/NHSEngland/status/1257622567407497216
2020-05-05 08:44:30	NHSEngland		2	68	159	鈥業 really wanted to work with women. I wanted to advocate for women. I think it's a great space to be, celebrating new life.' 鈥?@TeamCMidO Jacqueline Dunkley-Bent on @SkyNews this #IDM2020 talking about why she became a midwife, and why she's proud to be part of the profession.		@TeamCMidO @SkyNews	#IDM2020	1.25759e+18	https://twitter.com/NHSEngland/status/1257591992315523074
2020-05-05 07:05:07	NHSEngland		9	286	638	This International Day of the Midwife, we want to thank our amazing midwifery teams who continue to reassure and care for mothers and babies in the face of the biggest challenge the NHS has ever seen. #ThankYouMidwives 鈥?today and every day. #IDM2020 https://www.england.nhs.uk/2020/05/video-call-the-midwife/			#ThankYouMidwives #IDM2020	1.25757e+18	https://twitter.com/NHSEngland/status/1257566979780751360
2020-05-04 17:30:34	NHSEngland		4	44	55	It is important that you and your family still have routine vaccinations. They protect against serious and potentially deadly illnesses. Contact your GP practice for more information. http://www.nhs.uk/vaccinations				1.25736e+18	https://twitter.com/NHSEngland/status/1257361994346364929
2020-05-04 15:40:10	NHSEngland		7	22	133	'After a full-day induction, I started my clinical shifts. It is very exciting.' Student nurse Alisha has started her nursing practice early and joined @SouthTees to help in the fight against COVID-19. Well done Alisha! #ThankYouNHS		@SouthTees	#ThankYouNHS	1.25733e+18	https://twitter.com/NHSEngland/status/1257334211528339456
2020-05-04 14:05:18	NHSEngland		1	51	85	NHS staff have received so many generous offers from businesses wanting to show their appreciation and say #ThankYouNHS 鈥?discover discounts on food, travel and accommodation for #OurNHSPeople at https://www.england.nhs.uk/coronavirus/nhs-staff-offers/.			#ThankYouNHS #OurNHSPeople	1.25731e+18	https://twitter.com/NHSEngland/status/1257310337570713604
2020-05-04 11:35:06	NHSEngland		16	168	462	Today a new community hospital will open named after the pioneering nurse Mary Seacole. It鈥檒l be a temporary service for patients recovering from #coronavirus, and will provide rehabilitation for those who have been in hospital for routine treatment. https://www.england.nhs.uk/2020/05/temporary-nhs-community-hospital-in-surrey-named-after-mary-seacole/			#coronavirus	1.25727e+18	https://twitter.com/NHSEngland/status/1257272538612277248
2020-05-04 08:05:10	NHSEngland		5	93	98	If you, or someone you know needs to shield at home because of #coronavirus 鈥?you can get support with things like grocery and medicine deliveries, and regular friendly phone calls from the #NHSVolunteerResponders. Simply call 0808 1963646 to self-refer. http://www.nhsvolunteerresponders.org.uk			#coronavirus #NHSVolunteerResponders	1.25722e+18	https://twitter.com/NHSEngland/status/1257219705141694465
2020-05-03 14:20:09	NHSEngland		8	46	58	You can use your smartphone, tablet or computer to: order repeat prescriptions contact your GP manage long-term conditions maintain your mental and physical wellbeing. Check-in on your #HealthAtHome, visit http://nhs.uk/health-at-home.			#HealthAtHome	1.25695e+18	https://twitter.com/NHSEngland/status/1256951685353701377
2020-05-03 12:15:08	NHSEngland		9	99	114	It is important that you and your family still have routine vaccinations. They protect against serious and potentially deadly illnesses. Contact your GP practice for more information. http://www.nhs.uk/vaccinations				1.25692e+18	https://twitter.com/NHSEngland/status/1256920225607569408
2020-05-03 10:30:19	NHSEngland		11	90	131	Do not go to a pharmacy if: you have symptoms of #coronavirus you live with someone who has symptoms you are at very high risk from coronavirus. Get your medicines delivered or ask someone to collect them for you. http://www.nhs.uk/using-the-nhs/nhs-services/pharmacies/how-to-order-repeat-prescriptions-online/			#coronavirus	1.25689e+18	https://twitter.com/NHSEngland/status/1256893844215529472
2020-05-03 08:21:00	NHSEngland		5	45	74	Support #OurNHSPeople and the most vulnerable in your community by staying home. The only reasons to go out are to: shop for necessities or pick up medicine go to work when you cannot work from home exercise once a day. Do not meet with others. #StayHomeSaveLives			#OurNHSPeople #StayHomeSaveLives	1.25686e+18	https://twitter.com/NHSEngland/status/1256861301139214336
2020-05-02 17:35:06	NHSEngland		2	73	66	At home shouldn鈥檛 mean at risk. If you or someone you know is suffering from #DomesticAbuse, refuge and support is still available to you. The National Domestic Abuse Helpline is free to call 24/7 on 0808 2000 247. http://gov.uk/domestic-abuse			#DomesticAbuse	1.25664e+18	https://twitter.com/NHSEngland/status/1256638358048079882
2020-05-02 15:20:09	NHSEngland		4	55	60	It's a challenging time for the NHS and the list of #OurNHSPeople working incredibly hard goes on and on. If you're finding it difficult to cope and would like to speak to a trained professional 鈥?call, text or visit http://people.nhs.uk.			#OurNHSPeople	1.2566e+18	https://twitter.com/NHSEngland/status/1256604397091553281
2020-05-02 13:10:10	NHSEngland		5	46	394	鈥榃hen they moved him and mum together, that was the turning point.鈥?We're pleased to hear Michael and Mary 鈥?married for almost 48 years 鈥?are now on the road to recovery together after #OurNHSPeople were able to reunite them in hospital. #ThankYouNHS			#OurNHSPeople #ThankYouNHS	1.25657e+18	https://twitter.com/NHSEngland/status/1256571686914269184
2020-05-02 11:45:07	NHSEngland		1	46	72	To protect others, do not go to a pharmacy if you have symptoms of #coronavirus (a high temperature or a new, continuous cough) or are self-isolating. Use the NHS 111 online coronavirus service to find out what to do. http://111.nhs.uk/covid-19			#coronavirus	1.25655e+18	https://twitter.com/NHSEngland/status/1256550282126860288
2020-05-02 10:06:41	NHSEngland		1	25	59	'Every child deserves to be protected against measles.' Retired primary school teacher Sue Land stresses the importance of vaccinations for children. Contact your GP practice for more information. #HelpUsHelpYou http://www.nhs.uk/vaccinations			#HelpUsHelpYou	1.25653e+18	https://twitter.com/NHSEngland/status/1256525509082701824
2020-05-02 09:10:05	NHSEngland		1	25	161	'They are truly amazing.' Former member of the armed forces, 62-year-old Stephen Parker thanks #OurNHSPeople at @Poole_Hospital for helping him fight #coronavirus as he gets emotional guard of honour leaving intensive care after 35 days. #ThankYouNHS https://www.poole.nhs.uk/about-us/latest-news/2020-news/remarkable-survivor.aspx		@Poole_Hospital	#OurNHSPeople #coronavirus #ThankYouNHS	1.25651e+18	https://twitter.com/NHSEngland/status/1256511267868721154
2020-05-02 07:15:07	NHSEngland		43	311	476	The NHS is urging the public to get essential vaccines, despite the coronavirus outbreak. Regular vaccination appointments should be attended to prevent serious diseases and reduce pressure on the health service. #HelpUsHelpYou. https://www.england.nhs.uk/2020/05/nhs-urges-public-to-get-essential-vaccines-despite-coronavirus-outbreak/			#HelpUsHelpYou	1.25648e+18	https://twitter.com/NHSEngland/status/1256482336033685504
2020-05-01 17:55:09	NHSEngland		3	47	83	We've been working to verify the generous offers given to #OurNHSPeople from businesses and bring them into one place, so you can make the most of them. See what's on offer and how to claim discounts on food, travel and accommodation at https://www.england.nhs.uk/coronavirus/nhs-staff-offers/. #ThankYouNHS			#OurNHSPeople #ThankYouNHS	1.25628e+18	https://twitter.com/NHSEngland/status/1256281018161664000
2020-05-01 17:03:01	NHSEngland		2	7	35	NHS staff 鈥?if you or a family member experiences symptoms of #COVID19, find out how you can access testing at the most appropriate place. #OurNHSPeople https://www.england.nhs.uk/coronavirus/publication/how-do-nhs-employees-get-a-test-for-covid-19/			#COVID19 #OurNHSPeople	1.25627e+18	https://twitter.com/NHSEngland/status/1256267897787342853
2020-05-01 17:00:32	NHSEngland		29	259	1024	Thank you to the biomedical scientists, clinical scientists, medical microbiologists and laboratory and procurement staff across NHS and @PHE_uk labs for their work to look after our patients, as well as each other. #OurNHSPeople #ThankYouNHS		@PHE_uk	#OurNHSPeople #ThankYouNHS	1.25627e+18	https://twitter.com/NHSEngland/status/1256267272806707202
2020-05-01 15:20:00	NHSEngland		2	50	63	Vaccinations protect you against serious illnesses, so it鈥檚 really important to keep up to date with jabs. Your GP practice can help if you have any questions about attending appointments. #HelpUsHelpYou https://www.nhs.uk/conditions/vaccinations/nhs-vaccinations-and-when-to-have-them/			#HelpUsHelpYou	1.25624e+18	https://twitter.com/NHSEngland/status/1256241970411827201
2020-05-01 14:10:11	NHSEngland		1	80	121	It's OK to feel worried, anxious or isolated at the moment, and there is support available 鈥?#EveryMindMatters offers expert tips and advice for looking after your mental wellbeing while you stay home. https://www.nhs.uk/oneyou/every-mind-matters/coronavirus-covid-19-staying-at-home-tips/			#EveryMindMatters	1.25622e+18	https://twitter.com/NHSEngland/status/1256224403131637774
2020-05-01 11:54:47	NHSEngland	SRTRC_England	15	82	154	'There is never an excuse for racism, and it should not be tolerated by anyone, let alone hard working and dedicated NHS staff fighting a once in a century global pandemic'. 鈥?Director for NHS Workforce Race Equality Standard @yvonnecoghill1 on the new #REDCARDNHS film.		@yvonnecoghill1	#REDCARDNHS	1.25619e+18	https://twitter.com/NHSEngland/status/1256190328987693058
2020-05-01 11:35:07	NHSEngland		1	17	136	The ICU staff at Colchester Hospital are the best in the world鈥?鈥?a special thanks for #OurNHSPeople at @ESNEFT from Kaitlyn, whose husband Omar was discharged after spending over a month in intensive care with #coronavirus. #ThankYouNHS https://www.gazette-news.co.uk/news/18411056.fathers-miracle-fight-coronavirus/		@ESNEFT	#OurNHSPeople #coronavirus #ThankYouNHS	1.25619e+18	https://twitter.com/NHSEngland/status/1256185376814903298
2020-05-01 09:05:10	NHSEngland		3	91	88	NHS staff 鈥?if you know someone shielding at home because of #coronavirus, you can refer them to the #NHSVolunteerResponders for support with: shopping collecting medication regular friendly phone calls. Call 0808 1963382 or visit http://goodsamapp.org/NHSreferral.			#coronavirus #NHSVolunteerResponders	1.25615e+18	https://twitter.com/NHSEngland/status/1256147640686968832
2020-04-30 19:25:20	NHSEngland		9	107	380	As we #ClapForCarers this evening, we also want to say a huge thank you to everyone showing their continued support for #OurNHSPeople and the NHS, by staying at home.			#ClapForCarers #OurNHSPeople	1.25594e+18	https://twitter.com/NHSEngland/status/1255941323183587331
2020-04-30 19:02:36	NHSEngland		22	147	612					1.25594e+18	https://twitter.com/NHSEngland/status/1255935600949166081
2020-04-30 15:57:00	NHSEngland		11	64	231	Thousands of former NHS staff are returning to the frontline to help the NHS tackle #coronavirus, and we cannot thank you enough. Your knowledge, skills and compassion are invaluable 鈥?we couldn't do it without you. #ThankYouNHS #ThankYouThursday			#coronavirus #ThankYouNHS #ThankYouThursday	1.25589e+18	https://twitter.com/NHSEngland/status/1255888893817368577
2020-04-30 14:05:20	NHSEngland		1	26	40	Staying at home during #Ramadan will be challenging, but you can use technology to stay connected with your friends, family and the wider religious community. Read this article from @PHE_uk for more tips on how to #StaySafeAtHome this holy month.		@PHE_uk	#Ramadan #Ramadan #StaySafeAtHome	1.25586e+18	https://twitter.com/NHSEngland/status/1255860791275855875
2020-04-30 11:55:08	NHSEngland		4	87	93	As one of #OurNHSPeople, you can get free access to a range of wellbeing apps to help you with: mindfulness reducing stress building resilience getting better sleep. For more mental health support and resources, visit http://people.nhs.uk.			#OurNHSPeople	1.25583e+18	https://twitter.com/NHSEngland/status/1255828025666613248
2020-04-30 10:06:24	NHSEngland		8	116	151	The NHS is here for non-coronavirus patients too. If you think you have any symptoms of cancer, or you're worried about cancer, please speak to your GP. #HelpUsHelpYou http://www.nhs.uk/cancer			#HelpUsHelpYou	1.2558e+18	https://twitter.com/NHSEngland/status/1255800662375399424
2020-04-30 09:35:13	NHSEngland		11	136	650	Watch the heart-warming moment nurse Alicia is discharged from @LNWH_NHS after beating #coronavirus 鈥?with her 鈥榮econd family鈥?clapping, cheering and playing the piano and violin. #ThankYouNHS #ThankYouThursday		@LNWH_NHS	#coronavirus #ThankYouNHS #ThankYouThursday	1.25579e+18	https://twitter.com/NHSEngland/status/1255792815730294784
2020-04-30 07:40:05	NHSEngland		46	637	4234	Happy Birthday to @captaintommoore 鈥?100 years young today! Congratulations on your incredible achievements this year, and we hope you have a wonderful day. #ThankYouNHS		@captaintommoore	#ThankYouNHS	1.25576e+18	https://twitter.com/NHSEngland/status/1255763840140283904
2020-04-29 19:05:21	NHSEngland	charliemackesy	1	38	228	Thank you, @charliemackesy.		@charliemackesy		1.25557e+18	https://twitter.com/NHSEngland/status/1255573906087448585
2020-04-29 17:05:17	NHSEngland		3	47	53	If you know someone shielding at home who needs help getting shopping and medicines delivered, or could do with a regular friendly chat over the phone 鈥?you can now refer them to the #NHSVolunteerResponders by calling 0808 1963646. http://www.nhsvolunteerresponders.org.uk			#NHSVolunteerResponders	1.25554e+18	https://twitter.com/NHSEngland/status/1255543690665361409
2020-04-29 15:41:46	NHSEngland		5	59	199	Great to hear @BorisJohnson and @carriesymonds praise their 鈥榝antastic NHS maternity team鈥?after the birth of their baby son. If you鈥檙e pregnant or have just had a baby, please remember maternity services are still here for you. #HelpUsHelpYou #ThankYouNHS		@BorisJohnson @carriesymonds	#HelpUsHelpYou #ThankYouNHS	1.25552e+18	https://twitter.com/NHSEngland/status/1255522671439347721
2020-04-29 14:23:00	NHSEngland		2	52	75	Prevent the spread of #coronavirus between yourself and those you live with by washing your hands with soap and water for 20 seconds or more, whenever you return home from essential outings. #SafeHands http://nhs.uk/coronavirus			#coronavirus #SafeHands #SafeHands	1.2555e+18	https://twitter.com/NHSEngland/status/1255502850123169792
2020-04-29 12:03:00	NHSEngland		3	77	113	Taking care of your mind as well as your body is really important while staying at home because of #coronavirus. #EveryMindMatters can help you discover simple steps to manage stress and boost your mood. Create your free personal mind plan at https://www.nhs.uk/oneyou/every-mind-matters/coronavirus-covid-19-staying-at-home-tips/.			#coronavirus #EveryMindMatters	1.25547e+18	https://twitter.com/NHSEngland/status/1255467618296909825
2020-04-29 10:40:07	NHSEngland		2	22	110	鈥楳y hat goes off to all our NHS staff, but especially to Patricia. I'm grateful for all her help.鈥?New mum Jodie thanks midwives at @CDDFTNHS who made her feel 鈥榗ompletely at ease鈥?when she gave birth to baby Ollie earlier this month. #ThankYouNHS		@CDDFTNHS	#ThankYouNHS	1.25545e+18	https://twitter.com/NHSEngland/status/1255446762665410561
2020-04-29 09:15:48	NHSEngland	PWMJohnson	8	87	125	鈥榊ou will get checked out. You will get treated. The NHS will give you the care you need.鈥?If you think you have any symptoms of cancer, please contact your GP. #HelpUsHelpYou			#HelpUsHelpYou	1.25543e+18	https://twitter.com/NHSEngland/status/1255425542456836102
2020-04-29 07:15:08	NHSEngland		8	177	203	From online consultations to cancer treatment hubs, the NHS is doing all it can to make sure patients receive the life-saving care they need. If you think you have any symptoms of cancer 鈥?please contact your GP. #HelpUsHelpYou https://www.england.nhs.uk/2020/04/nhs-warning-seek-help-cancer-symptoms/			#HelpUsHelpYou	1.2554e+18	https://twitter.com/NHSEngland/status/1255395177042190343
2020-04-28 18:32:00	NHSEngland		9	36	74	Ramadan is usually a time for communal prayer, spiritual reflection and meals with family and friends 鈥?but this #Ramadan please only leave home for: essential groceries daily exercise any medical need essential travel to work. #StaySafeAtHome https://publichealthmatters.blog.gov.uk/2020/04/22/stay-at-home-for-ramadan/			#Ramadan #Ramadan #StaySafeAtHome	1.2552e+18	https://twitter.com/NHSEngland/status/1255203125163708416
2020-04-28 16:55:12	NHSEngland		5	52	74	There are things we can all do to look after our mental health while we stay home: keep in touch with loved ones exercise regularly stick to a regular sleeping pattern. For more tips on managing your wellbeing, visit https://www.nhs.uk/oneyou/every-mind-matters/coronavirus-covid-19-staying-at-home-tips/. #EveryMindMatters			#EveryMindMatters	1.25518e+18	https://twitter.com/NHSEngland/status/1255178764935364608
2020-04-28 15:33:06	NHSEngland		30	327	812	Biomedical scientists, clinical scientists and laboratory staff have now completed over half a million #COVID19 tests at NHS and @PHE_uk labs across the country. Thank you to #OurNHSPeople for looking after our patients, as well as each other.		@PHE_uk	#COVID19 #OurNHSPeople	1.25516e+18	https://twitter.com/NHSEngland/status/1255158106167955457
2020-04-28 14:45:12	NHSEngland		2	31	79	The support for the NHS in the recent months has been amazing, and it鈥檚 reflected in the number of people who applied for jobs in the NHS. There were 407,000 applications submitted last month 鈥?up 13,500 from this time last year. Read more. https://www.england.nhs.uk/2020/04/jump-in-nhs-job-applications-as-public-back-coronavirus-battle/				1.25515e+18	https://twitter.com/NHSEngland/status/1255146048458088449
2020-04-28 13:03:00	NHSEngland		0	14	23	'Whilst things hadn't changed I had, and I knew if I needed to call again someone was there for me.' It鈥檚 more important than ever #OurNHSPeople can get the support they need. If you, like Shanila, need support or someone to talk to 鈥?visit http://people.nhs.uk.			#OurNHSPeople	1.25512e+18	https://twitter.com/NHSEngland/status/1255120329829158912
2020-04-28 11:24:33	NHSEngland		1	30	41	We also have a confidential bereavement support line operated by @hospiceuk 鈥?for NHS staff who've experienced loss. Call 0300 303 4434 to speak to a fully qualified and trained professional. https://people.nhs.uk/guides/bereavement-support-during-covid-19/		@hospiceuk		1.2551e+18	https://twitter.com/NHSEngland/status/1255095553752535042
2020-04-28 11:05:10	NHSEngland		8	122	139	It's a challenging time for the NHS and #OurNHSPeople. If you're finding it difficult to cope and would like to speak to a trained professional 鈥?please call, text or visit http://people.nhs.uk.			#OurNHSPeople	1.25509e+18	https://twitter.com/NHSEngland/status/1255090678150967296
2020-04-28 10:00:02	NHSEngland		85	1130	3561	Today we pay tribute to all #OurNHSPeople who have lost their lives in the coronavirus pandemic 鈥?you鈥檒l never be forgotten. #MinuteSilence			#OurNHSPeople #MinuteSilence	1.25507e+18	https://twitter.com/NHSEngland/status/1255074287507197953
2020-04-28 07:05:08	NHSEngland		30	593	1020	Please join us at 11am for a minute鈥檚 silence to pay tribute to all #OurNHSPeople who have tragically lost their lives in the coronavirus pandemic. #NeverForgotten https://www.england.nhs.uk/2020/04/nhs-leaders-join-minutes-silence-for-staff-who-died-with-coronavirus/			#OurNHSPeople #NeverForgotten	1.25503e+18	https://twitter.com/NHSEngland/status/1255030270333456384
2020-04-27 18:32:11	NHSEngland		47	1063	2022	Please join us tomorrow at 11am for a minute鈥檚 silence to pay tribute to all #OurNHSPeople who have tragically died with coronavirus. #NeverForgotten https://www.england.nhs.uk/2020/04/nhs-leaders-join-minutes-silence-for-staff-who-died-with-coronavirus/			#OurNHSPeople #NeverForgotten	1.25484e+18	https://twitter.com/NHSEngland/status/1254840784001675264
2020-04-27 17:10:16	NHSEngland		0	48	48	NHS staff 鈥?you can refer vulnerable people who are shielding at home to the #NHSVolunteerResponders, for support with: medicine and grocery deliveries lifts to appointments check in and chat telephone support. Call 0808 1963382 or visit http://goodsamapp.org/NHSreferral.			#NHSVolunteerResponders	1.25482e+18	https://twitter.com/NHSEngland/status/1254820170301870081
2020-04-27 15:25:07	NHSEngland		14	125	614	Leona, a staff nurse on a #coronavirus isolation ward at @NCAlliance_NHS, has raised a staggering 拢30,000 to pay for tablets to help patients keep in touch with their loved ones when they cannot visit hospital. Well done, Leona! #ThankYouNHS		@NCAlliance_NHS	#coronavirus #ThankYouNHS	1.25479e+18	https://twitter.com/NHSEngland/status/1254793706844061698
2020-04-27 14:24:00	NHSEngland		12	90	126	You should only leave your home for essentials like food, medicine or to exercise. When you do, it's important to keep your distance from others 鈥?by staying at least two metres, or three steps, away apart from other people. #KeepYourDistance			#KeepYourDistance	1.25478e+18	https://twitter.com/NHSEngland/status/1254778326012563456
2020-04-27 12:30:31	NHSEngland		24	252	1365	Watch the heart-warming moment nurses cheer six-month-old Erin as she is transferred out of isolation two weeks after testing positive for #COVID19. Her mum thanked the 'amazing team' at @AlderHey for helping her family through a really tough time. #OurNHSPeople #ThankYouNHS		@AlderHey	#COVID19 #OurNHSPeople #ThankYouNHS	1.25475e+18	https://twitter.com/NHSEngland/status/1254749766623297536
2020-04-27 07:45:10	NHSEngland		11	91	131	People all over the country are staying home to support the NHS in the fight against #coronavirus 鈥?but it鈥檚 not always easy. #EveryMindMatters is here to help, providing simple steps to help you manage stress and boost your mood. https://www.nhs.uk/oneyou/every-mind-matters/coronavirus-covid-19-staying-at-home-tips/			#coronavirus #EveryMindMatters	1.25468e+18	https://twitter.com/NHSEngland/status/1254677955458064384
2020-04-26 16:10:08	NHSEngland		6	89	86	If you鈥檙e in an at-risk group and need support with shopping or medicine collection while you shield at home because of #coronavirus, you can request help from the #NHSVolunteerResponders 鈥?call 0808 1963646 to self-refer today. http://www.nhsvolunteerresponders.org.uk			#coronavirus #NHSVolunteerResponders	1.25444e+18	https://twitter.com/NHSEngland/status/1254442650314452992
2020-04-26 14:40:07	NHSEngland		2	45	48	At home shouldn鈥檛 mean at risk. If you or someone you know is suffering from #DomesticAbuse, isolation rules do not apply. Police response and support services remain available. Find support at http://gov.uk/domestic-abuse or call 999 if you are in immediate danger. #YouAreNotAlone			#DomesticAbuse #YouAreNotAlone	1.25442e+18	https://twitter.com/NHSEngland/status/1254419996622630913
2020-04-26 13:03:00	NHSEngland		15	210	203	You can still contact your GP, 111 online or call 111 for help. If you are told to go to hospital, you must go. We鈥檒l give you the care you need. https://www.nhs.uk/ #HelpUsHelpYou			#HelpUsHelpYou	1.2544e+18	https://twitter.com/NHSEngland/status/1254395554123014144
2020-04-26 11:50:04	NHSEngland		5	35	348	鈥榃ithout them, I doubt we鈥檇 be welcoming our dad, grandad and great-grandad home.鈥?After recovering from a four-week battle with #coronavirus, 70-year-old Raymond's family are thanking #OurNHSPeople at @EastCheshireNHS for saving his life. #ThankYouNHS https://www.manchestereveningnews.co.uk/news/greater-manchester-news/hero-great-grandfather-coronavirus-recovery-18129852		@EastCheshireNHS	#coronavirus #OurNHSPeople #ThankYouNHS	1.25438e+18	https://twitter.com/NHSEngland/status/1254377200289267719
2020-04-26 09:53:26	NHSEngland		0	9	16	If it鈥檚 a serious or life-threatening emergency, call 999. If you are told to go to hospital it is important that you do.				1.25435e+18	https://twitter.com/NHSEngland/status/1254347847941656578
2020-04-26 09:53:25	NHSEngland		1	9	19	If you need urgent medical help, use the NHS 111 online service. If you cannot get help online, call 111. https://111.nhs.uk/				1.25435e+18	https://twitter.com/NHSEngland/status/1254347846708613120
2020-04-26 09:50:03	NHSEngland		8	75	90	If you need medical help, the NHS is still here for you. To get help from your GP, contact them either online, by an app or by phone.				1.25435e+18	https://twitter.com/NHSEngland/status/1254346998007955457
2020-04-26 07:35:04	NHSEngland		3	50	103	Anyone can get #coronavirus and anyone can spread it. Stay home to support #OurNHSPeople in the fight against coronavirus and save lives. http://nhs.uk/coronavirus #StayHomeSaveLives			#coronavirus #OurNHSPeople #StayHomeSaveLives	1.25431e+18	https://twitter.com/NHSEngland/status/1254313027744272385
2020-04-25 16:21:30	NHSEngland		6	47	358	'Without the help of the doctors and nurses from @Poole_Hospital, I don鈥檛 think I would be here today.' After 10 days in an intensive care unit due to contracting #coronavirus, we are so pleased to hear that Alex is on the road to recovery. #ThankYouNHS		@Poole_Hospital	#coronavirus #ThankYouNHS	1.25408e+18	https://twitter.com/NHSEngland/status/1254083120313360384
2020-04-25 14:26:00	NHSEngland		3	66	59	If you work for the #NHS and know a patient who could benefit from help getting to and from appointments, medicine and grocery deliveries, or regular telephone catch-ups 鈥?you can refer them to the #NHSVolunteerResponders. Call 0808 1963382 or visit http://goodsamapp.org/NHSreferral.			#NHS #NHSVolunteerResponders	1.25405e+18	https://twitter.com/NHSEngland/status/1254054053623074816
2020-04-25 10:50:04	NHSEngland		3	60	98	To aid clinicians across the NHS and independent sectors in giving the very best care during the #coronavirus pandemic, @NHS_HealthEdEng have created a set of freely accessible e-learning resources. Read more. http://ow.ly/uaau50znr4o		@NHS_HealthEdEng	#coronavirus	1.254e+18	https://twitter.com/NHSEngland/status/1253999713453408257
2020-04-25 10:40:01	NHSEngland		5	48	79	Our Chief Executive Sir Simon Stevens stresses that the NHS is still there for patients without #coronavirus who need urgent and emergency services for stroke, heart attack, and other life-threatening conditions.			#coronavirus	1.254e+18	https://twitter.com/NHSEngland/status/1253997184170762240
2020-04-25 09:40:06	NHSEngland		5	29	34	Everyone has been affected by #coronavirus in some way and it is common to feel worried, anxious or isolated. If you need support, the #EveryMindMatters website can help you discover useful tips and advice for managing your wellbeing at home. https://www.nhs.uk/oneyou/every-mind-matters/coronavirus-covid-19-staying-at-home-tips/			#coronavirus #EveryMindMatters	1.25398e+18	https://twitter.com/NHSEngland/status/1253982106981711873
2020-04-25 08:36:49	NHSEngland		9	124	124	A new campaign is being rolled out to persuade people to contact their GP or the 111 service if they need medical help 鈥?or 999 in emergencies 鈥?and to go to hospital if they are told to. #HelpUsHelpYou			#HelpUsHelpYou	1.25397e+18	https://twitter.com/NHSEngland/status/1253966181603717121
2020-04-25 07:00:00	NHSEngland		177	823	1043	鈥榃e are here for non-coronavirus patients too.鈥?Our Chief Executive Sir Simon Stevens has launched a major new drive to urge the public to seek care and treatment when they need it. Find out how the NHS is encouraging people to use vital services. https://www.england.nhs.uk/2020/05/help-us-help-you-nhs-urges-public-to-get-care-when-they-need-it/				1.25394e+18	https://twitter.com/NHSEngland/status/1253941816363270145
2020-04-24 17:24:33	NHSEngland		4	43	70	'It's important to fast safely.' 鈥?Our @NHSEnglandNMD Professor Stephen Powis shares his wishes to all observing the holy month of #Ramadan. Whilst our NHS remains open for anyone who may need it, people are reminded to follow government advice. https://www.nhs.uk/conditions/coronavirus-covid-19/.		@NHSEnglandNMD	#Ramadan #Ramadan	1.25374e+18	https://twitter.com/NHSEngland/status/1253736600820953089
2020-04-24 16:25:06	NHSEngland		1	41	180	'I cannot thank my NHS colleagues enough for what they鈥檙e doing right now and always do for us'. Now recovering at home, Graham a paramedic at @EastEnglandAmb reflects on the fantastic care he received battling coronavirus. #ThankYouNHS		@EastEnglandAmb	#ThankYouNHS	1.25372e+18	https://twitter.com/NHSEngland/status/1253721638165757961
2020-04-24 14:55:08	NHSEngland		8	38	51	Now more than ever, #EveryMindMatters. For helpful tips, advice and support for managing your mental health and wellbeing while you stay home because of #coronavirus 鈥?visit https://www.nhs.uk/oneyou/every-mind-matters/coronavirus-covid-19-anxiety-tips/.			#EveryMindMatters #coronavirus	1.2537e+18	https://twitter.com/NHSEngland/status/1253698996427788288
2020-04-24 13:45:08	NHSEngland		5	36	215	Great to see the incredible efforts of @captaintommoore inspiring people of all ages to show their support for #OurNHSPeople - well done, and thank you Frank! #ThankYouNHS #FridayFeeling		@captaintommoore	#OurNHSPeople #ThankYouNHS #FridayFeeling	1.25368e+18	https://twitter.com/NHSEngland/status/1253681384272642048
2020-04-24 12:23:00	NHSEngland		10	77	394	Watch the heart-warming moment #OurNHSPeople and colleagues of cardiac nurse Tracey form a guard of honour, as she leaves @RBCH_NHS following treatment for #coronavirus. #ThankYouNHS		@RBCH_NHS	#OurNHSPeople #coronavirus #ThankYouNHS	1.25366e+18	https://twitter.com/NHSEngland/status/1253660711907020805
2020-04-24 10:35:06	NHSEngland		4	66	61	If you or someone you know is shielding at home because of #coronavirus, you can request support from #NHSVolunteerResponders with: shopping medicine deliveries regular friendly phone calls. Simply call 0808 1963646. http://www.nhsvolunteerresponders.org.uk			#coronavirus #NHSVolunteerResponders	1.25363e+18	https://twitter.com/NHSEngland/status/1253633557085503490
2020-04-24 07:48:00	NHSEngland		9	72	148	If you鈥檙e a former clinician, it鈥檚 not too late for you to join thousands of #OurNHSPeople returning to the frontline to help the NHS tackle #coronavirus. Your knowledge, skills and compassion are invaluable 鈥?#YourNHSNeedsYou. #ThankYouNHS https://www.england.nhs.uk/coronavirus/returning-clinicians/			#OurNHSPeople #coronavirus #YourNHSNeedsYou #ThankYouNHS	1.25359e+18	https://twitter.com/NHSEngland/status/1253591505731817472
2020-04-23 19:50:06	NHSEngland		15	198	240	If you work for the #NHS, you can get free access to a range of wellbeing apps to help with: mindfulness reducing stress building resilience getting better sleep. View our full offer of wellbeing support for #OurNHSPeople at http://people.nhs.uk. #TheBigNightIn			#NHS #OurNHSPeople #TheBigNightIn	1.25341e+18	https://twitter.com/NHSEngland/status/1253410839366791170
2020-04-23 19:13:00	NHSEngland		4	37	102	'I knew if I needed to call again someone was there for me.' Mental Health Nurse Shaila shares how the wellbeing support line for #OurNHSPeople helped her when she returned to the frontline to help her colleagues tackle #coronavirus. #TheBigNightIn http://people.nhs.uk			#OurNHSPeople #coronavirus #TheBigNightIn	1.2534e+18	https://twitter.com/NHSEngland/status/1253401503869448193
2020-04-23 18:30:00	NHSEngland		15	96	493	As we gear up for another #ClapForCarers at 8pm, we'd like to thank people across the country who continue to support #OurNHSPeople in their brilliant and unique ways. #ThankYouNHS			#ClapForCarers #OurNHSPeople #ThankYouNHS	1.25339e+18	https://twitter.com/NHSEngland/status/1253390682422521857
2020-04-23 18:06:08	NHSEngland		3	12	60	We'd also like to say a huge thank you to all the volunteers from @samaritans, @hospiceUK and @giveusashout who have given a whopping 50,000 hours of their time to help with supporting #OurNHSPeople.		@samaritans @hospiceuk @GiveUsAShout	#OurNHSPeople	1.25338e+18	https://twitter.com/NHSEngland/status/1253384679182516226
2020-04-23 18:05:08	NHSEngland		2	43	56	It's more important than ever that #OurNHSPeople have support. If you鈥檙e a member of NHS staff finding it difficult to cope and would like to speak to a trained professional about your mental health and wellbeing 鈥?call, text or visit http://people.nhs.uk. #TheBigNightIn			#OurNHSPeople #TheBigNightIn	1.25338e+18	https://twitter.com/NHSEngland/status/1253384426245029889
2020-04-23 17:14:55	NHSEngland		4	33	152	Thank you for the support from so many, including @TeamINEOS 鈥?the first company to make new PPE following the Government鈥檚 call to arms. They鈥檝e produced hand sanitisers, at a rate of 1 million standard and pocket-bottle hand sanitisers a month, in ten days! #ThankYouThursday		@TeamINEOS	#ThankYouThursday	1.25337e+18	https://twitter.com/NHSEngland/status/1253371786856738816
2020-04-23 15:05:14	NHSEngland		7	18	105	It鈥檚 so inspiring to see teams across the country pulling together to help the NHS fight #coronavirus 鈥?like the amazing @HIOWAA, who are volunteering their free time to support #OurNHSPeople at @UHSFT鈥檚 emergency department. #ThankYouNHS		@HIOWAA @UHSFT	#coronavirus #OurNHSPeople #ThankYouNHS	1.25334e+18	https://twitter.com/NHSEngland/status/1253339151300059142
2020-04-23 13:05:23	NHSEngland		4	46	48	Looking after your mental health while you stay home because of #coronavirus isn鈥檛 always easy 鈥?you may feel frustrated, anxious or miss loved ones. Discover helpful tips on managing your mental wellbeing, with #EveryMindMatters. https://www.nhs.uk/oneyou/every-mind-matters/			#coronavirus #EveryMindMatters	1.25331e+18	https://twitter.com/NHSEngland/status/1253308990462853120
2020-04-23 10:10:07	NHSEngland		8	174	164	If you, or someone you know needs to shield at home because of #coronavirus 鈥?you can get support with things like grocery and medication deliveries, and regular friendly phone calls from #NHSVolunteerResponders by calling 08081963646. http://www.nhsvolunteerresponders.org.uk			#coronavirus #NHSVolunteerResponders	1.25326e+18	https://twitter.com/NHSEngland/status/1253264884042792963
2020-04-23 07:01:44	NHSEngland		2	111	94	If you, or someone you know needs to shield at home because of #coronavrirus, you can get help from #NHSVolunteerResponders by calling 08081963646.			#coronavrirus #NHSVolunteerResponders	1.25322e+18	https://twitter.com/NHSEngland/status/1253217477271707648
2020-04-23 07:00:26	NHSEngland		11	185	249	From today, millions of vulnerable people and their families will be able to directly call on the army of #NHSVolunteerResponders 鈥?to get support with shopping and medication deliveries, and regular friendly phone calls. https://www.england.nhs.uk/2020/04/vulnerable-people-get-direct-line-to-nhs-volunteer-army/			#NHSVolunteerResponders	1.25322e+18	https://twitter.com/NHSEngland/status/1253217147838439424
2020-04-22 14:35:11	NHSEngland		19	211	241	Giving blood counts as essential travel, and the NHS still needs your donations! Blood donation saves lives, so if you鈥檙e fit and well, please #KeepDonating. #coronavirus https://www.blood.co.uk/news-and-campaigns/news-and-statements/coronavirus-update/			#KeepDonating #coronavirus	1.25297e+18	https://twitter.com/NHSEngland/status/1252969202983546882
2020-04-22 12:27:00	NHSEngland		30	182	1312	We love this video of staff from @DarentValleyHsp celebrating as newly-engaged radiographer and colleague Paul leaves intensive care, after making a full recovery from #coronavirus. Congratulations, Paul and #ThankYouNHS!		@DarentValleyHsp	#coronavirus #ThankYouNHS	1.25294e+18	https://twitter.com/NHSEngland/status/1252936942720868354
2020-04-22 10:20:10	NHSEngland		7	187	309	Keeping a regular sleeping pattern, exercising and talking about your worries to loved ones are some of the ways you can keep on top of your #MentalHealth while you stay home because of #coronavirus. For more helpful tips, visit #EveryMindMatters. https://www.nhs.uk/oneyou/every-mind-matters/coronavirus-covid-19-anxiety-tips/			#MentalHealth #MentalHealth #coronavirus #EveryMindMatters	1.25291e+18	https://twitter.com/NHSEngland/status/1252905026864979968
2020-04-22 07:53:00	NHSEngland		68	405	3372	Annette's daughter had said her last goodbyes when her mum was taken into intensive care with #coronavirus, but after 17 days, we are so pleased to see the moment Annette receives a guard of honour at @WorcsAcuteNHS as she leaves the unit to continue her recovery. #ThankYouNHS		@WorcsAcuteNHS	#coronavirus #ThankYouNHS	1.25287e+18	https://twitter.com/NHSEngland/status/1252867988589441024
2020-04-21 16:55:07	NHSEngland		6	80	92	If you're feeling worried or isolated while you stay home because of #coronavirus, #EveryMindMatters can help you discover simple steps to manage stress, boost your mood and feel on top of things. Create your free personal mind plan at https://www.nhs.uk/oneyou/every-mind-matters/.			#coronavirus #EveryMindMatters	1.25264e+18	https://twitter.com/NHSEngland/status/1252642029173080065
2020-04-21 15:12:55	NHSEngland		0	31	53	It's #NationalTeaDay, so pop on the kettle and enjoy a nice brew. After all, there's nothing more important than looking after you. If you need more than a cuppa, #EveryMindMatters can help you discover steps to improved wellbeing while you #StayHome. https://www.nhs.uk/oneyou/every-mind-matters/			#NationalTeaDay #EveryMindMatters #StayHome #StayHome	1.25262e+18	https://twitter.com/NHSEngland/status/1252616310061699082
2020-04-21 14:29:38	NHSEngland	PhilDolbyWMP	0	22	184	Wonderful news! Congratulations Phil, and thank you to #OurNHSPeople at @WorcsAcuteNHS for getting him back home and on the road to recovery. #ThankYouNHS		@WorcsAcuteNHS	#OurNHSPeople #ThankYouNHS	1.25261e+18	https://twitter.com/NHSEngland/status/1252605418381225984
2020-04-21 14:11:59	NHSEngland		0	8	22	It鈥檚 also really important to make use of online platforms to keep in touch with family and friends. The coronavirus restrictions are likely to still be in place by Eid, so it鈥檚 important to keep yourselves and your loved ones safe. #StayAtHomeSaveLives https://www.england.nhs.uk/2020/04/nhs-urges-public-to-stay-safe-ahead-of-ramadan/			#StayAtHomeSaveLives #StayAtHomeSaveLives	1.2526e+18	https://twitter.com/NHSEngland/status/1252600976005103617
2020-04-21 14:11:59	NHSEngland		3	83	132	We鈥檝e issued guidance and advice to NHS managers ahead of the beginning of Ramadan 鈥?to make sure adjustments are made over working hours and fasting arrangements for Muslim colleagues. #OurNHSPeople https://people.nhs.uk/guides/covid-19-and-ramadan/			#OurNHSPeople	1.2526e+18	https://twitter.com/NHSEngland/status/1252600973975007232
2020-04-21 12:51:55	NHSEngland		2	67	195	We鈥檙e pleased to announce hundreds of people a year will now benefit from a game-changing new cancer treatment 鈥?which targets tumours according to their genetic make up, rather than where they are in the body. Read more about the revolutionary treatment. https://www.england.nhs.uk/2020/04/nhs-strikes-deal-on-first-in-a-new-generation-of-cancer-busting-drugs/				1.25258e+18	https://twitter.com/NHSEngland/status/1252580827944321027
2020-04-21 11:15:00	NHSEngland		0	30	94	'They were so caring, and whatever you needed they got you straight away.鈥?62-year-old Stuart thanks #OurNHSPeople @EKHUFT 鈥?whose care and compassion kept him going when he was admitted to intensive care with #coronavirus. #ThankYouNHS		@EKHUFT	#OurNHSPeople #coronavirus #ThankYouNHS	1.25256e+18	https://twitter.com/NHSEngland/status/1252556435273273346
2020-04-21 07:30:25	NHSEngland		3	153	139	Our new staff support helpline and text service for #OurNHSPeople means you can get support from trained professionals when you need it most 鈥?from coaching and bereavement care to mental health and welfare support. http://people.nhs.uk			#OurNHSPeople	1.2525e+18	https://twitter.com/NHSEngland/status/1252499916682858499
2020-04-20 16:35:10	NHSEngland		1	82	78	NHS staff 鈥?you can refer vulnerable people who are staying at home for support from the #NHSVolunteerResponders for: medicine and grocery deliveries lifts to appointments check in and chat telephone support. https://www.goodsamapp.org/NHSreferral			#NHSVolunteerResponders	1.25227e+18	https://twitter.com/NHSEngland/status/1252274619987513344
2020-04-20 13:05:20	NHSEngland		18	63	481	Respiratory physiologist Ian is one of thousands of #OurNHSPeople working in different ways to help the NHS tackle #coronavirus 鈥?he鈥檚 using his spare time to offer portering assistance to his colleagues in @RoyalPapworth's critical care team. Thank you, Ian! #ThankYouNHS		@RoyalPapworth	#OurNHSPeople #coronavirus #ThankYouNHS	1.25222e+18	https://twitter.com/NHSEngland/status/1252221815847555073
2020-04-20 11:10:10	NHSEngland		6	103	112	Everyone has been affected by #coronavirus in some way and it is common to feel worried, anxious or isolated. There is support available on the #EveryMindMatters website where you can find helpful tips, advice and support. http://www.nhs.uk/oneyou/every-mind-matters/coronavirus-covid-19-anxiety-tips/			#coronavirus #EveryMindMatters	1.25219e+18	https://twitter.com/NHSEngland/status/1252192830459707394
2020-04-20 09:35:06	NHSEngland		4	55	38	You can use your smartphone, tablet or computer to: order repeat prescriptions contact your GP manage long-term conditions maintain your mental and physical wellbeing. Check-in on your #HealthAtHome, visit http://nhs.uk/health-at-home.			#HealthAtHome	1.25217e+18	https://twitter.com/NHSEngland/status/1252168908196450304
2020-04-20 07:27:00	NHSEngland		75	397	2323	A lovely moment yesterday as staff cheer and clap the first patients leaving @NightingaleLDN to continue their recovery. Well done team! #ThankYouNHS https://www.england.nhs.uk/2020/04/nightingale-ldn-discharges-first/		@NightingaleLDN	#ThankYouNHS	1.25214e+18	https://twitter.com/NHSEngland/status/1252136669307953153
2020-04-19 18:41:02	NHSEngland		11	88	456	We鈥檝e got something in our eyes! Watch this amazing video to see 34-year-old Ben being reunited with his mum yesterday after staff at @BTHFT saved his life. #ThankYouNHS		@BTHFT	#ThankYouNHS	1.25194e+18	https://twitter.com/NHSEngland/status/1251943909019836416
2020-04-19 16:40:58	NHSEngland		99	465	2547	We鈥檙e thrilled that the team at @NightingaleLDN have successfully treated and discharged their first #coronavirus patients! Thank you to all the brilliant clinicians and support staff working so hard to care for patients in the capital. #ThankYouNHS https://www.england.nhs.uk/2020/04/nightingale-ldn-discharges-first/		@NightingaleLDN	#coronavirus #ThankYouNHS	1.25191e+18	https://twitter.com/NHSEngland/status/1251913693887172608
2020-04-19 15:20:07	NHSEngland		6	136	469	The NHS runs seven days a week looking after us when we need it most. Thank you to all our amazing colleagues doing all they can to keep us safe. #ThankYouNHS			#ThankYouNHS	1.25189e+18	https://twitter.com/NHSEngland/status/1251893347909853184
2020-04-19 12:05:06	NHSEngland		2	63	330	'It was our wish to face this together and the hospital staff made sure we could.' Inseparable couple Sidney and Jean, both in their 70s, are thanking #OurNHSPeople at @sthknhs whose amazing care helped them beat #coronavirus together! #ThankYouNHS		@sthknhs	#OurNHSPeople #coronavirus #ThankYouNHS	1.25184e+18	https://twitter.com/NHSEngland/status/1251844270027345921
2020-04-19 08:50:04	NHSEngland		6	285	283	If you鈥檙e a member of NHS staff finding it difficult to cope and would like to speak to a trained professional about your mental health and wellbeing, call, text or visit http://people.nhs.uk.				1.2518e+18	https://twitter.com/NHSEngland/status/1251795186365222912
2020-04-18 17:35:05	NHSEngland		5	46	66	Guidance, education and training is freely-accessible to all clinicians during these extremely challenging times. Find out about @NHS_HealthEdEng鈥檚 set of #coronavirus e-resources today. https://www.england.nhs.uk/coronavirus/workforce/education-and-training/		@NHS_HealthEdEng	#coronavirus	1.25156e+18	https://twitter.com/NHSEngland/status/1251564924993765376
2020-04-18 15:23:05	NHSEngland		67	484	2561	We're proud to announce 99-year-old war veteran @captaintommoore as guest of honour at the opening of #NHSNightingale Harrogate on Tuesday! He'll welcome #OurNHSPeople to the new hospital via a video link from his home. Thank you, Tom! https://www.england.nhs.uk/2020/04/nhs-fundraiser-captain-tom-moore-to-open-yorkshire-nightingale-hospital/		@captaintommoore	#NHSNightingale #OurNHSPeople	1.25153e+18	https://twitter.com/NHSEngland/status/1251531705435000837
2020-04-18 13:55:08	NHSEngland		3	34	55	You should only leave your home if it's essential, but you can get easy access to #NHS help using your smartphone, tablet or computer. Find useful advice for managing your #HealthAtHome 鈥?visit http://nhs.uk/health-at-home.			#NHS #HealthAtHome	1.25151e+18	https://twitter.com/NHSEngland/status/1251509570649948161
2020-04-18 10:25:00	NHSEngland		12	110	192	You aren鈥檛 the only one feeling anxious about #coronavirus. Stats show that 6 out of 10 Brits have found it harder to stay positive since the outbreak. Visit the #EveryMindMatters website for tips and advice to maintain your mental wellbeing. https://www.nhs.uk/oneyou/every-mind-matters/coronavirus-covid-19-anxiety-tips/			#coronavirus #EveryMindMatters	1.25146e+18	https://twitter.com/NHSEngland/status/1251456688848158720
2020-04-18 08:05:07	NHSEngland		3	74	247	Thank you to the thousands of former NHS staff returning to the frontline to help the NHS fight #coronavirus. We couldn't do this without you. #ThankYouNHS #OurNHSPeople			#coronavirus #ThankYouNHS #OurNHSPeople	1.25142e+18	https://twitter.com/NHSEngland/status/1251421488156196864
2020-04-17 18:14:28	NHSEngland	YorkTeachingNHS	1	12	84	We are so pleased to hear you're on the mend, Ken! Well done to #OurNHSPeople at @YorkTeachingNHS. #ThankYouNHS		@YorkTeachingNHS	#OurNHSPeople #ThankYouNHS	1.25121e+18	https://twitter.com/NHSEngland/status/1251212445504454656
2020-04-17 16:20:07	NHSEngland		10	136	395	Take a look behind the scenes at the making of the #NHSNightingaleNW leading up to its opening today. What an incredible achievement by so many, in just a matter of days. #ThankYouNHS @NHSNW		@NHSNW	#NHSNightingaleNW #ThankYouNHS	1.25118e+18	https://twitter.com/NHSEngland/status/1251183669190025218
2020-04-17 16:00:58	NHSEngland		1	25	28	You can get help from the NHS using your smartphone, tablet or computer. Visit http://nhs.uk/health-at-home to: Contact your GP Order repeat prescriptions Manage long-term conditions Maintain your mental and physical wellbeing #HealthAtHome			#HealthAtHome	1.25118e+18	https://twitter.com/NHSEngland/status/1251178852879040512
2020-04-17 14:20:08	NHSEngland		1	35	237	'We couldn't thank the nurses on the D2 ward enough.' 83-year-old Jean's family thank #OurNHSPeople at @StockportNHS for the amazing care they provided to the great-great-gran, who is now home after fully recovering from #coronavirus. #ThankYouNHS		@StockportNHS	#OurNHSPeople #coronavirus #ThankYouNHS	1.25115e+18	https://twitter.com/NHSEngland/status/1251153475267735558
2020-04-17 12:40:08	NHSEngland		12	139	443	We want to say a huge thank you to all #OurNHSPeople who are working in different roles than usual to help the NHS fight #coronavirus 鈥?your support is making a huge difference! #ThankYouNHS			#OurNHSPeople #coronavirus #ThankYouNHS	1.25113e+18	https://twitter.com/NHSEngland/status/1251128307950780416
2020-04-17 12:37:17	NHSEngland	ManCityCouncil	0	0	1	Certainly can! Will tag you in the finished article				1.25113e+18	https://twitter.com/NHSEngland/status/1251127590942883840
2020-04-17 10:26:36	NHSEngland	Jharchowal	1	1	4	Hi, this photo is great! Wondered if we might have permission to use in some of our comms please?				1.25109e+18	https://twitter.com/NHSEngland/status/1251094702956437505
2020-04-17 10:25:45	NHSEngland	OUPChildrens	1	0	1	Hi, this picture is great! Wondered if we might have permission to use in some of our comms please?				1.25109e+18	https://twitter.com/NHSEngland/status/1251094489244078080
2020-04-17 10:24:07	NHSEngland	uclh	1	0	4	Hi there, these photos are great! Wondered if we might have permission to use in some of our comms please?				1.25109e+18	https://twitter.com/NHSEngland/status/1251094079028551682
2020-04-17 10:20:07	NHSEngland		1	18	96	'Everywhere I look I see different team members working together with a real sense of camaraderie.' Dr Chinmay Patvardhan shares what a night on a critical care ward for #coronavirus patients looks like for #OurNHSPeople at @RoyalPapworth. #ThankYouNHS		@RoyalPapworth	#coronavirus #OurNHSPeople #ThankYouNHS	1.25109e+18	https://twitter.com/NHSEngland/status/1251093071628062720
2020-04-17 10:16:01	NHSEngland	uclh	0	0	2	Hi, these photos are great! Wondered if we might have permission to use them in some of our comms please?				1.25109e+18	https://twitter.com/NHSEngland/status/1251092041645330432
2020-04-17 10:02:50	NHSEngland	GeneralNasir	1	1	0	Hi @GeneralNasir this is great! Wondered if we could have permission to use in a #ThankYouNHS montage please?		@GeneralNasir	#ThankYouNHS	1.25109e+18	https://twitter.com/NHSEngland/status/1251088723833507841
2020-04-17 10:01:59	NHSEngland	HIOW_CCGs	1	0	1	Hi, this photo is great! Wondered if we could have permission to use in a #ThankYouNHS montage please?			#ThankYouNHS	1.25109e+18	https://twitter.com/NHSEngland/status/1251088511521951745
2020-04-17 10:01:11	NHSEngland	Clair_Dempsey	1	0	0	Hi @Clair_Dempsey this photo is great! Wondered if we could have permission to use in a #ThankYouNHS montage please?		@Clair_Dempsey	#ThankYouNHS	1.25109e+18	https://twitter.com/NHSEngland/status/1251088309981532160
2020-04-17 10:00:19	NHSEngland	VolvoTrucksUK	1	0	0	Hi @VolvoTrucksUK these are great! Wondered if we could have permission to use them in a #ThankYouNHS montage please?		@VolvoTrucksUK	#ThankYouNHS	1.25109e+18	https://twitter.com/NHSEngland/status/1251088089486962688
2020-04-17 09:59:23	NHSEngland	NewFarmBarry	2	0	1	Hi @NewFarmBarry this photo is great! Wondered if we could have permission to use in a #ThankYouNHS montage please?		@NewFarmBarry	#ThankYouNHS	1.25109e+18	https://twitter.com/NHSEngland/status/1251087857177034753
2020-04-17 09:58:16	NHSEngland	staceyleaster	1	0	2	Hi @staceyleaster this photo is great. Wondered if we could have permission to use it in a #ThankYouNHS montage please?		@staceyleaster	#ThankYouNHS	1.25109e+18	https://twitter.com/NHSEngland/status/1251087576435494912
2020-04-17 09:56:55	NHSEngland	AnnaBickerton	0	0	0	Hi @AnnaBickerton this photo is great! Wondered if we could have permission to use them in a #ThankYouNHS montage?		@AnnaBickerton	#ThankYouNHS	1.25109e+18	https://twitter.com/NHSEngland/status/1251087235090391042
2020-04-17 09:55:52	NHSEngland	ManCityCouncil	1	0	2	Hi @ManCityCouncil these photos are great! Wondered if we could have permission to use them in a #ThankYouNHS montage?		@ManCityCouncil	#ThankYouNHS	1.25109e+18	https://twitter.com/NHSEngland/status/1251086969318375424
2020-04-17 09:54:57	NHSEngland	PabloEskiBarz	4	1	12	Hi @PabloEskiBarz these photos are great! Wondered if we could have permission to use them in a #ThankYouNHS montage?		@PabloEskiBarz	#ThankYouNHS	1.25109e+18	https://twitter.com/NHSEngland/status/1251086738161905666
2020-04-17 09:52:42	NHSEngland	TamesideCouncil	1	0	11	Hi there @TamesideCouncil these photos are great, and wondered if we could have permission to use them in a #ThankYouNHS montage?		@TamesideCouncil	#ThankYouNHS	1.25109e+18	https://twitter.com/NHSEngland/status/1251086172945817600
2020-04-17 08:00:23	NHSEngland		2	55	65	The NHS faces new challenges every day, and it鈥檚 more important than ever that #OurNHSPeople can access support. Visit http://people.nhs.uk for helpful NHS staff guides and advice for managing your own health and wellbeing, whilst looking after others.			#OurNHSPeople	1.25106e+18	https://twitter.com/NHSEngland/status/1251057908772671488
2020-04-17 07:39:13	NHSEngland	TomJohnsonNHS	1	21	99	What a lovely poem, Megan! #ThankYouNHS #OurNHSPeople			#ThankYouNHS #OurNHSPeople	1.25105e+18	https://twitter.com/NHSEngland/status/1251052581155155968
2020-04-16 19:00:23	NHSEngland		63	536	2034	To #OurNHSPeople who are working on the frontline, behind the scenes and in our communities to help fight coronavirus 鈥?we cannot thank you enough. #ThankYouNHS #ClapForCarers			#OurNHSPeople #ThankYouNHS #ClapForCarers	1.25086e+18	https://twitter.com/NHSEngland/status/1250861612891803651
2020-04-16 18:30:00	NHSEngland		25	182	1000	Thank you to everyone involved in creating the new @NightingaleBham, which opened today. The staff who will be caring for our patients are another remarkable example of why we continue to #ClapForCarers this evening.		@NightingaleBham	#ClapForCarers	1.25085e+18	https://twitter.com/NHSEngland/status/1250853967447367681
2020-04-16 17:15:06	NHSEngland		1	22	42	Hear @DrHilaryJones advice for keeping on top of your mental and physical wellbeing while you stay at home because of #coronavirus. For more tips on taking care of yourself and your loved ones, visit https://www.nhs.uk/oneyou/every-mind-matters/.		@DrHilaryJones	#coronavirus	1.25084e+18	https://twitter.com/NHSEngland/status/1250835118635220993
2020-04-16 15:30:36	NHSEngland		24	174	840	To the thousands of former NHS staff returning to the frontline to help #OurNHSPeople fight coronavirus 鈥?we cannot thank you enough. #ThankYouNHS			#OurNHSPeople #ThankYouNHS	1.25081e+18	https://twitter.com/NHSEngland/status/1250808819019644929
2020-04-16 14:00:01	NHSEngland		20	88	221	'What an extraordinary and unbelievable organisation.' 鈥?@themichaelcaine is joined by two recent survivors of #coronavirus to share their thanks for the work and care of #OurNHSPeople. #ThankYouThursday		@themichaelcaine	#coronavirus #OurNHSPeople #ThankYouThursday	1.25079e+18	https://twitter.com/NHSEngland/status/1250786023556239363
2020-04-16 13:48:27	NHSEngland	MriSlt	7	92	478	What a great idea! #ThankYouNHS			#ThankYouNHS	1.25078e+18	https://twitter.com/NHSEngland/status/1250783112096874496
2020-04-16 12:32:00	NHSEngland		12	69	224	'It is a remarkable achievement that is an act of huge teamwork,' 鈥?our Chief Executive Sir Simon Stevens highlights the importance of the new Nightingale hospitals, and congratulates staff as @NightingaleBham opens today.		@NightingaleBham		1.25076e+18	https://twitter.com/NHSEngland/status/1250763873810100226
2020-04-16 12:01:41	NHSEngland	SpotifyUK	0	16	44	If you're looking for the perfect playlist to see you through the end of this week 鈥?look no further. Our friends at @SpotifyUK are continuing their #ThankYouThursday playlists dedicated to all #OurNHSPeople working hard to keep us safe.		@SpotifyUK	#ThankYouThursday #OurNHSPeople	1.25076e+18	https://twitter.com/NHSEngland/status/1250756245482602496
2020-04-16 10:55:16	NHSEngland		12	140	553	Take a look behind the scenes at the making of the @NightingaleBham ahead of its opening today. What an incredible achievement in just a matter of days.		@NightingaleBham		1.25074e+18	https://twitter.com/NHSEngland/status/1250739532581998593
2020-04-16 09:15:08	NHSEngland		18	176	1363	93-year-old Eric and his family are sending huge thanks to #OurNHSPeople at Witney Community Hospital 鈥?whose round-the-clock care helped Eric make a full recovery from #coronavirus! #ThankYouNHS #ThankYouThursday https://www.bbc.co.uk/news/uk-england-oxfordshire-52260969			#OurNHSPeople #coronavirus #ThankYouNHS #ThankYouThursday	1.25071e+18	https://twitter.com/NHSEngland/status/1250714331110617089
2020-04-16 08:14:10	NHSEngland	TamesideCouncil	10	112	691	Absolutely brilliant! #ThankYouNHS			#ThankYouNHS	1.2507e+18	https://twitter.com/NHSEngland/status/1250698990536011776
2020-04-16 07:49:33	NHSEngland	PabloEskiBarz	4	26	131	That looks absolutely amazing! #ThankYouNHS			#ThankYouNHS	1.25069e+18	https://twitter.com/NHSEngland/status/1250692793804210177
2020-04-16 07:40:06	NHSEngland		1	55	50	Check-in on your #HealthAtHome 鈥?you can find useful NHS advice on managing your health and wellbeing on your smartphone, tablet or computer. Find out more about staying #HealthyAtHome. http://nhs.uk/health-at-home			#HealthAtHome #HealthyAtHome #HealthyAtHome	1.25069e+18	https://twitter.com/NHSEngland/status/1250690416573394944
2020-04-15 17:47:09	NHSEngland	SWBHnhs	9	73	370	Thank you to #OurNHSPeople at @SWBHnhs for your amazing care, and congratulations to Connie who has not only survived two World Wars, but has now also become the oldest known person to recover from #coronavirus in the UK! #ThankYouNHS		@SWBHnhs	#OurNHSPeople #coronavirus #ThankYouNHS	1.25048e+18	https://twitter.com/NHSEngland/status/1250480795107700740
2020-04-15 16:10:16	NHSEngland		4	17	83	'We wanted to say thank you to the NHS staff because they are trying to save us from the coronavirus.' Check out this colourful piece of artwork created by pupils in Stoke-on-Trent as a lovely tribute to #OurNHSPeople. #ThankYouNHS			#OurNHSPeople #ThankYouNHS	1.25046e+18	https://twitter.com/NHSEngland/status/1250456413857603589
2020-04-15 14:36:19	NHSEngland	ManCityCouncil	3	71	521	We love this! #ThankYouNHS			#ThankYouNHS	1.25043e+18	https://twitter.com/NHSEngland/status/1250432771794685953
2020-04-15 14:33:26	NHSEngland	AnnaBickerton	0	23	217	Wow! That looks amazing #ThankYouNHS			#ThankYouNHS	1.25043e+18	https://twitter.com/NHSEngland/status/1250432046100406280
2020-04-15 14:25:11	NHSEngland		2	20	79	Costume Maker Beth has joined our #NHSVolunteerResponders to give back to her community and help support #OurNHSPeople as they fight #coronavirus. Thank you, Beth!			#NHSVolunteerResponders #OurNHSPeople #coronavirus	1.25043e+18	https://twitter.com/NHSEngland/status/1250429968904892419
2020-04-15 12:25:04	NHSEngland		20	292	364	It鈥檚 really important to take care of your mind as well as your body 鈥?#EveryMindMatters can help you keep on top of your mental wellbeing and cope with how you may feel whilst staying at home because of #coronavirus. https://www.nhs.uk/oneyou/every-mind-matters/			#EveryMindMatters #coronavirus	1.2504e+18	https://twitter.com/NHSEngland/status/1250399741063634944
2020-04-15 11:19:00	NHSEngland		26	83	110	Help us protect #OurNHSPeople and the most vulnerable people by staying at home. The only reasons to go out are to: Shop for necessities or pick up medicine Go to work when you cannot work from home Exercise once a day. Do not meet with others. #StayHomeSaveLives			#OurNHSPeople #StayHomeSaveLives	1.25038e+18	https://twitter.com/NHSEngland/status/1250383114829877253
2020-04-15 10:06:32	NHSEngland		127	263	628	Over 17 million personal protective equipment (PPE) items were delivered to 179 trusts and organisations yesterday 鈥?including 10 million gloves, 2 million aprons, over 250,000 surgical masks and 780,000 eye protectors.				1.25036e+18	https://twitter.com/NHSEngland/status/1250364880290488321
2020-04-15 07:55:06	NHSEngland		3	32	136	Read how @RoyalPapworth Respiratory Nurse Fiona found her first shift in critical care 鈥?she joins thousands of #OurNHSPeople working in different ways to care for #coronavirus patients. Thank you, Fiona! #ThankYouNHS		@RoyalPapworth	#OurNHSPeople #coronavirus #ThankYouNHS	1.25033e+18	https://twitter.com/NHSEngland/status/1250331800766832641
2020-04-14 18:10:04	NHSEngland		4	96	102	Staying home may be difficult, but you are helping to protect yourself and others by doing it. If you're having trouble coping, #EveryMindMatters can help you discover tips for managing the negative feelings you may experience. https://www.nhs.uk/oneyou/every-mind-matters/			#EveryMindMatters	1.25012e+18	https://twitter.com/NHSEngland/status/1250124174443663360
2020-04-14 17:14:59	NHSEngland		33	206	596	Nearly 15,000 student nurses, midwives and medical students are poised to join frontline NHS teams as part of the nationwide #coronavirus fightback. Read about the new generation of NHS staff who are starting their careers early to play their part. https://www.england.nhs.uk/2020/04/student-docs-and-nurses-praised-for-joining-nhs-army-to-tackle-historic-coronavirus-threat/			#coronavirus	1.25011e+18	https://twitter.com/NHSEngland/status/1250110315372720129
2020-04-14 14:51:29	NHSEngland		7	48	243	'I love to sing!' 鈥?@AlexAldren is the medic-turned-opera singer who is providing some light relief for his colleagues while on shifts @RoyalLondonHosp &amp; @NewhamHospital Thank you for your hard work and dulcet tones!		@RoyalLondonHosp @NewhamHospital		1.25007e+18	https://twitter.com/NHSEngland/status/1250074200930422786
2020-04-14 14:29:00	NHSEngland		8	117	164	You should only be leaving your home for essentials like food or medicine, or to exercise. When you do, it's important to keep your distance from others 鈥?stay at least two metres (about three steps) apart from other people. #KeepYourDistance			#KeepYourDistance	1.25007e+18	https://twitter.com/NHSEngland/status/1250068541966966784
2020-04-14 13:45:08	NHSEngland		53	153	407	Over the Easter Bank Holiday weekend we delivered over 48 million PPE items to #OurNHSPeople 鈥?including 23 million gloves, 8.6 million aprons, 4.5 million eye protectors, 1.9 million surgical masks, 753,000 FFP3 masks, 160,000 fit test solutions, and over 135,000 gowns.			#OurNHSPeople	1.25006e+18	https://twitter.com/NHSEngland/status/1250057502470950912
2020-04-14 12:40:10	NHSEngland		2	19	79	Product Executive Jessica was inspired to join our #NHSVolunteerResponders after seeing the difference her #NHS nurse sister makes to children in Oxford. Thank you, Jessica!			#NHSVolunteerResponders #NHS	1.25004e+18	https://twitter.com/NHSEngland/status/1250041154701332481
2020-04-14 10:15:11	NHSEngland		0	58	51	Find useful #NHS advice on how to manage your wellbeing and #HealthAtHome 鈥?you can use your smartphone, tablet or computer for help with ordering repeat prescriptions, contacting your GP and managing long-term conditions. http://nhs.uk/health-at-home			#NHS #HealthAtHome	1.25e+18	https://twitter.com/NHSEngland/status/1250004666919813120
2020-04-14 08:10:08	NHSEngland		24	281	821	We want to say a huge #ThankYouNHS to all the former frontline NHS staff who are now returning to help us fight coronavirus. You鈥檙e all amazing and we simply couldn鈥檛 do it without you. #YourNHSNeedsYou https://www.england.nhs.uk/2020/04/thousands-of-former-nhs-staff-are-back-on-the-front-line-in-the-nhs-fight-against-coronavirus/			#ThankYouNHS #YourNHSNeedsYou	1.24997e+18	https://twitter.com/NHSEngland/status/1249973198776602624
2020-04-13 16:05:22	NHSEngland		7	61	195	Not all heroes wear capes 鈥?some wear NHS uniforms! If you鈥檙e stuck for things to do while you #StaySafeAtHome, tell us why you鈥檙e grateful for #OurNHSPeople and use #ThankYouNHS to share your messages.			#StaySafeAtHome #OurNHSPeople #ThankYouNHS	1.24973e+18	https://twitter.com/NHSEngland/status/1249730407664410624
2020-04-13 14:10:11	NHSEngland		65	369	3430	鈥業 can鈥檛 put into words what they鈥檝e done for me.鈥?Just two weeks ago, 62-year-old Jane was admitted to intensive care at @RoyalPapworth after contracting #coronavirus. Today, she is back home and looking forward to her birthday! #ThankYouNHS https://royalpapworth.nhs.uk/our-hospital/latest-news/patient-ecstatic-go-home-after-recovering-covid-19		@RoyalPapworth	#coronavirus #ThankYouNHS	1.2497e+18	https://twitter.com/NHSEngland/status/1249701421961883649
2020-04-13 12:20:03	NHSEngland		0	31	142	32-year-old James is 鈥榩aying it forward鈥?by helping those most at risk of #coronavirus in his community 鈥?he鈥檚 one of thousands of #NHSVolunteerResponders now reporting for duty! Thank you, James.			#coronavirus #NHSVolunteerResponders	1.24967e+18	https://twitter.com/NHSEngland/status/1249673704600199171
2020-04-13 09:25:06	NHSEngland		15	330	328	NHS staff 鈥?you can now refer vulnerable people who are staying at home for support from the #NHSVolunteerResponders for: medicine and grocery deliveries lifts to appointments check in and chat telephone support. https://www.goodsamapp.org/NHSreferral			#NHSVolunteerResponders	1.24963e+18	https://twitter.com/NHSEngland/status/1249629676395540481
2020-04-13 07:20:05	NHSEngland		49	512	1909	Thank you to the thousands of former NHS staff returning to the frontline to help the NHS fight coronavirus 鈥?your knowledge, skills and compassion are invaluable. #ThankYouNHS #YourNHSNeedsYou https://www.england.nhs.uk/2020/04/thousands-of-former-nhs-staff-are-back-on-the-front-line-in-the-nhs-fight-against-coronavirus/			#ThankYouNHS #YourNHSNeedsYou	1.2496e+18	https://twitter.com/NHSEngland/status/1249598216779321345
2020-04-12 17:50:04	NHSEngland		4	41	206	鈥楢s my work has stopped temporarily, I wanted to support my sister and her colleagues at the hospital.鈥?Nichola has raised an amazing 拢3,000 to fund food and pamper supplies for #OurNHSPeople fighting #coronavirus at @epsom_sthelier! Thank you, Nichola.		@epsom_sthelier	#OurNHSPeople #coronavirus	1.24939e+18	https://twitter.com/NHSEngland/status/1249394368387198976
2020-04-12 15:27:34	NHSEngland		2	20	31	If you鈥檙e a former clinician, it鈥檚 not too late for you to come back, too. Find out how you can return to the NHS to support our colleagues on the frontline. #YourNHSNeedsYou https://www.england.nhs.uk/coronavirus/returning-clinicians/			#YourNHSNeedsYou	1.24936e+18	https://twitter.com/NHSEngland/status/1249358507784142849
2020-04-12 15:25:05	NHSEngland		23	141	571	Almost 5,000 former NHS staff are now back on the frontline helping the NHS tackle coronavirus, with another 10,300 ready for deployment. Thank you for returning to help the NHS at such an important time 鈥?#YourNHSNeedsYou. https://www.england.nhs.uk/2020/04/thousands-of-former-nhs-staff-are-back-on-the-front-line-in-the-nhs-fight-against-coronavirus/			#YourNHSNeedsYou	1.24936e+18	https://twitter.com/NHSEngland/status/1249357880102473729
2020-04-12 14:47:01	NHSEngland	BorisJohnson	24	154	838	Today some of #OurNHSPeople from @GSTTnhs got a pretty special shout out from our Prime Minister. Thank you to Nick, Po Ling, Shannon, Emily, Angel, Connie, Becky, Rachael, Nicky, Ann, Jenny and Luis, and all the staff across the country saving lives every day. #ThankYouNHS		@GSTTnhs	#OurNHSPeople #ThankYouNHS	1.24935e+18	https://twitter.com/NHSEngland/status/1249348302354735105
2020-04-12 14:06:23	NHSEngland	WestSuffolkNHS	14	197	1917	We are so pleased to hear you're on the mend, Amelia! Well done to staff at @WestSuffolkNHS. #ThankYouNHS		@WestSuffolkNHS	#ThankYouNHS	1.24934e+18	https://twitter.com/NHSEngland/status/1249338077304283136
2020-04-12 12:25:06	NHSEngland		2	15	65	'I鈥檓 very proud to have my poems included.' @NTeesHpoolNHSFT Nurse Mel is among the talented #NHS staff featured in a new poetry book raising funds to support the health and wellbeing of #OurNHSPeople tackling #coronavirus.		@NTeesHpoolNHSFT	#NHS #OurNHSPeople #coronavirus	1.24931e+18	https://twitter.com/NHSEngland/status/1249312588078424065
2020-04-12 09:20:40	NHSEngland		4	16	17	If you, or people you live with, have symptoms of #coronavirus, please do not visit your pharmacy or GP practice. Please use the dedicated 111 online coronavirus service.			#coronavirus	1.24927e+18	https://twitter.com/NHSEngland/status/1249266171976790016
2020-04-12 09:20:04	NHSEngland		6	77	95	Community pharmacies are open over the #EasterWeekend to provide you with the medicines and advice you need. Please check your pharmacy website or phone for specific opening times.			#EasterWeekend	1.24927e+18	https://twitter.com/NHSEngland/status/1249266021644619778
2020-04-12 07:40:04	NHSEngland		4	50	147	'The best thing we can do is protect #OurNHSPeople by following government guidance.' 鈥?Chief People Officer @Prerana_Issar. Thank you to our amazing colleagues who are working this #EasterWeekend. For the latest advice and guidance on #coronavirus, visit http://nhs.uk/coronavirus.		@Prerana_Issar	#OurNHSPeople #EasterWeekend #coronavirus	1.24924e+18	https://twitter.com/NHSEngland/status/1249240857619898369
2020-04-11 16:15:12	NHSEngland		6	387	424	If you work for the #NHS and know a vulnerable patient who could benefit from help getting to and from appointments, medicine and grocery deliveries, or regular telephone catch-ups 鈥?you can refer them for support from the #NHSVolunteerResponders. https://www.goodsamapp.org/NHSreferral			#NHS #NHSVolunteerResponders	1.24901e+18	https://twitter.com/NHSEngland/status/1249008105431728129
2020-04-11 14:30:44	NHSEngland		2	12	23	If you, or people you live with, have symptoms of #coronavirus, please do not visit your pharmacy or GP practice. Please use the dedicated 111 online coronavirus service.			#coronavirus	1.24898e+18	https://twitter.com/NHSEngland/status/1248981816461180928
2020-04-11 14:30:44	NHSEngland		17	173	223	GP practice services are available across the #EasterWeekend 鈥?if you need advice from a GP about a non-coronavirus related health concern.			#EasterWeekend	1.24898e+18	https://twitter.com/NHSEngland/status/1248981814531837954
2020-04-11 12:05:14	NHSEngland		4	27	130	Vicki is one of the #NHSVolunteerResponders supporting #OurNHSPeople, by helping the most vulnerable people in her community with simple tasks like shopping, dropping off medicines from pharmacies and checking on those who are home alone. Thank you, Vicki!			#NHSVolunteerResponders #OurNHSPeople	1.24895e+18	https://twitter.com/NHSEngland/status/1248945198597582851
2020-04-11 12:00:20	NHSEngland	WorcsAcuteICU	2	12	63	Great work at @WorcsAcuteICU as they prepare new intensive care beds, in case they鈥檙e needed. #StayHome		@WorcsAcuteICU	#StayHome #StayHome	1.24894e+18	https://twitter.com/NHSEngland/status/1248943965971283969
2020-04-11 11:39:27	NHSEngland	airambulancekss	1	76	371	What a brilliant view indeed, really uplifting! #OurNHSPeople #ThankYouNHS			#OurNHSPeople #ThankYouNHS	1.24894e+18	https://twitter.com/NHSEngland/status/1248938709606678528
2020-04-11 10:35:06	NHSEngland		16	119	481	'I鈥檓 very proud to be a radiographer 鈥?we are there on the frontline but no one knows it.' Hear from #OurNHSPeople who are working behind the scenes to help tackle #coronavirus 鈥?including radiographer Danny and physiotherapist Hannah. #ThankYouNHS https://www.theguardian.com/society/2020/mar/31/at-risk-like-doctors-nhs-staff-fighting-coronavirus-behind-scenes			#OurNHSPeople #coronavirus #ThankYouNHS	1.24892e+18	https://twitter.com/NHSEngland/status/1248922517370212354
2020-04-11 09:15:07	NHSEngland		11	215	714	The NHS runs seven days a week, but it's especially busy at the moment. Thank you to all our amazing colleagues who are working this #EasterWeekend. #ThankYouNHS			#EasterWeekend #ThankYouNHS	1.2489e+18	https://twitter.com/NHSEngland/status/1248902387894452230
2020-04-11 07:22:50	NHSEngland		1	36	57	NHS services are still operating this weekend 鈥?make sure you know where to turn if you have an urgent or emergency medical need.				1.24887e+18	https://twitter.com/NHSEngland/status/1248874130943946752
2020-04-11 07:00:18	NHSEngland		6	77	122	NHS expert @andypbennett79 and TV presenter @MrGeorgeClarke teamed up to offer their top tips to avoid DIY injuries this #EasterWeekend. If you do need urgent help, #OurNHSPeople are still there for you. Find out more. https://www.england.nhs.uk/2020/04/nhs-urges-public-to-take-care-over-the-weekend/		@andypbennett79 @MrGeorgeClarke	#EasterWeekend #OurNHSPeople	1.24887e+18	https://twitter.com/NHSEngland/status/1248868460932841472
2020-04-10 18:01:01	NHSEngland		10	117	398	'We鈥檒l rise up: a song from the NHS to the public' 鈥?listen to talented @RoyalPapworth Nurse Hannah's powerful message of perseverance and hope in honour of all #OurNHSPeople fighting #coronavirus on the frontline. #ThankYouNHS #T		@RoyalPapworth	#OurNHSPeople #coronavirus #ThankYouNHS #T	1.24867e+18	https://twitter.com/NHSEngland/status/1248672346942169088
2020-04-10 17:05:12	NHSEngland		22	304	1129	Thank you to all the GP surgeries working across the #EasterWeekend to keep our communities safe and healthy			#EasterWeekend	1.24866e+18	https://twitter.com/NHSEngland/status/1248658299299541002
2020-04-10 16:26:49	NHSEngland		3	26	60	The Exeter and Sunderland sites are expected to be operational towards the end of April or early May and will add up to 700 beds to be used by local services if needed. NHS Nightingale North East will have up to 450 beds initially, with NHS Nightingale Exeter adding around 200.				1.24865e+18	https://twitter.com/NHSEngland/status/1248648642069757952
2020-04-10 16:26:49	NHSEngland		9	176	390	New NHS Nightingale hospitals will open in Sunderland and Exeter, providing extra beds for patients with #coronavirus symptoms if they're needed. Learn more about the two new sites 鈥?which bring the total number of confirmed Nightingale hospitals to seven. https://www.england.nhs.uk/2020/04/nhs-steps-up-coronavirus-fight-with-two-more-nightingale-hospitals/			#coronavirus	1.24865e+18	https://twitter.com/NHSEngland/status/1248648640085798912
2020-04-10 14:45:13	NHSEngland		6	21	111	鈥榃hilst I'm young fit and healthy I cannot just simply stay at home鈥?鈥?trainee Solicitor Katie is one of over 750,000 #NHSVolunteerResponders supporting vulnerable people. Find out how NHS staff can now register patients to the responder referrer鈥檚 portal. https://www.england.nhs.uk/2020/04/volunteers-ready-to-go-in-nhs-coronavirus-fightback/			#NHSVolunteerResponders	1.24862e+18	https://twitter.com/NHSEngland/status/1248623071985938433
2020-04-10 13:28:00	NHSEngland		1	29	85	The NHS and #OurNHSPeople are there for us 24 hours a day, 365 days of the year. Now it鈥檚 our turn to be there for them. Stay safe, stay home 鈥?we can鈥檛 do this without you. #LoveYourNHS #StayHomeSaveLives @Choir_NHS pic.twitter.com/9AAekvpOYA		@Choir_NHS	#OurNHSPeople #LoveYourNHS #StayHomeSaveLives	1.2486e+18	https://twitter.com/NHSEngland/status/1248603639515496449
2020-04-10 12:50:31	NHSEngland		1	15	18	If you, or people you live with, have symptoms of #coronavirus, please do not visit your pharmacy or GP practice. Please use the dedicated 111 online coronavirus service. http://nhs.uk/coronavirus			#coronavirus	1.24859e+18	https://twitter.com/NHSEngland/status/1248594207457107970
2020-04-10 12:50:30	NHSEngland		1	34	58	Community pharmacies will be open over the #EasterWeekend to provide you with medicines and advice you need. Please check your pharmacy website or phone for specific opening times.			#EasterWeekend	1.24859e+18	https://twitter.com/NHSEngland/status/1248594204802142217
2020-04-10 12:04:15	NHSEngland		96	711	3973	99-year-old Albert Chambers left Tickhill Road Hospital at @rdash_nhs yesterday, after recovering from #coronavirus. He shared his thanks to the brilliant staff who looked after him during his stay. Thank you Albert 鈥?this has made our week.		@rdash_nhs	#coronavirus	1.24858e+18	https://twitter.com/NHSEngland/status/1248582563024822272
2020-04-10 11:50:06	NHSEngland		5	200	736	To all our pharmacy colleagues who are working this #EasterWeekend 鈥?thank you so much!			#EasterWeekend	1.24858e+18	https://twitter.com/NHSEngland/status/1248579004547977218
2020-04-10 09:30:31	NHSEngland		34	130	337	Over 29 million personal protective equipment (PPE) items were delivered to 268 trusts and organisations yesterday 鈥?including 14 million gloves, over 8.7 million aprons, over 744 thousand surgical masks, over 487 thousand FFP3 masks and nearly 171 thousand eye protectors.				1.24854e+18	https://twitter.com/NHSEngland/status/1248543874676600833
2020-04-10 09:01:16	NHSEngland		0	13	30	If you, or people you live with, have symptoms of #coronavirus, please do not visit your pharmacy or GP practice. Please use the dedicated 111 online coronavirus service.			#coronavirus	1.24854e+18	https://twitter.com/NHSEngland/status/1248536514834857985
2020-04-10 09:01:15	NHSEngland		2	103	134	GP practice services will be available across the #EasterWeekend 鈥?if you need advice from a GP about a non-coronavirus related health concern.			#EasterWeekend	1.24854e+18	https://twitter.com/NHSEngland/status/1248536512590946304
2020-04-10 07:36:54	NHSEngland		15	65	289	Millions of personal protective equipment (PPE) items continue to be delivered to #OurNHSPeople each day, and we want to recognise the support offered from so many during the fight against #coronavirus. #ThankYouFromTheNHS			#OurNHSPeople #coronavirus #ThankYouFromTheNHS	1.24852e+18	https://twitter.com/NHSEngland/status/1248515281359638528
2020-04-09 18:01:00	NHSEngland		19	332	991	'Without you guys, everything would grind to a standstill,' 鈥?some of our fantastic NHS colleagues want to give a special thanks to the teachers, supermarket staff, police and other key workers across the country supporting them so they can do their vital jobs. #ClapForKeyWorkers			#ClapForKeyWorkers	1.24831e+18	https://twitter.com/NHSEngland/status/1248309954576109571
2020-04-09 13:35:10	NHSEngland		11	39	246	24-year-old Alex is putting his newly found free time to good use by offering his help to the most vulnerable people in his community 鈥?as one of our wonderful #NHSVolunteerResponders. Thank you, Alex!			#NHSVolunteerResponders	1.24824e+18	https://twitter.com/NHSEngland/status/1248243054332477440
2020-04-09 11:55:07	NHSEngland		135	1933	9481	99-year-old former Women鈥檚 Air Force driver and great-gran Rita will celebrate her 100th birthday this July, after becoming the oldest person to recover from #coronavirus in the UK! #ThankYouNHS #ThankYouThursday https://metro.co.uk/2020/04/03/great-gran-99-uks-oldest-survive-coronavirus-miracle-recovery-12505934/			#coronavirus #ThankYouNHS #ThankYouThursday	1.24822e+18	https://twitter.com/NHSEngland/status/1248217876756135942
2020-04-09 10:30:15	NHSEngland		54	357	842	Nearly 33 million personal protective equipment (PPE) items were delivered to 269 trusts and organisations yesterday 鈥?including 16 million gloves, over 8 million aprons, over 1 million surgical masks, nearly 1 million respirator masks and 1 million eye protectors.				1.2482e+18	https://twitter.com/NHSEngland/status/1248196518638731264
2020-04-09 09:21:00	NHSEngland		2	170	169	NHS staff 鈥?if you know a vulnerable patient who is staying at home and needs support, you can refer them to the #NHSVolunteerResponders for help getting to and from appointments, medicine and grocery deliveries, and regular telephone catch-ups. https://www.goodsamapp.org/NHSreferral			#NHSVolunteerResponders	1.24818e+18	https://twitter.com/NHSEngland/status/1248179091922194432
2020-04-09 07:30:00	NHSEngland		151	2445	5645	Olivia Colman, @stephenfry, @billieeilish and @cesc4official are just some of the celebrities who want to say #ThankYouNHS 鈥?continuing the swell of support pouring in for #OurNHSPeople, working in the fight against coronavirus. #ThankYouThursday		@stephenfry @billieeilish @cesc4official	#ThankYouNHS #OurNHSPeople #ThankYouThursday	1.24815e+18	https://twitter.com/NHSEngland/status/1248151158843011072
2020-04-08 16:50:07	NHSEngland		7	96	277	'We鈥檙e supporting medics who find themselves needing to be mindful of patients' spiritual and emotional needs,鈥?鈥?learn how hospital chaplains like Simon are helping #OurNHSPeople give end-of-life care to #coronavirus patients. https://www.theguardian.com/world/2020/apr/04/chaplains-support-nhs-coronavirus-medics-giving-end-of-life-care			#OurNHSPeople #coronavirus	1.24793e+18	https://twitter.com/NHSEngland/status/1247929727937110021
2020-04-08 14:41:04	NHSEngland		35	149	426	On Monday and Tuesday, over 50 million personal protective equipment (PPE) items have been delivered to #OurNHSPeople 鈥?including 29.6 million gloves, 9 million aprons, 300 thousand FFP3 masks, 111 thousand gowns, nearly 2 million surgical masks and 300,000 eye protectors.			#OurNHSPeople	1.2479e+18	https://twitter.com/NHSEngland/status/1247897252460257287
2020-04-08 13:40:09	NHSEngland		4	11	91	Primary school teacher Joanne has enlisted the help of friends and colleagues to supply #OurNHSPeople with free food and treats while they tackle #coronavirus 鈥?her team of volunteers have delivered over 100 packages to health and care staff across Kent!			#OurNHSPeople #coronavirus	1.24788e+18	https://twitter.com/NHSEngland/status/1247881921499148288
2020-04-08 10:35:06	NHSEngland		6	115	135	Giving blood counts as essential travel, and the NHS still needs your donations! Blood donation saves lives, so if you鈥檙e fit and well, please #KeepDonating. #coronavirus https://www.blood.co.uk/news-and-campaigns/news-and-statements/coronavirus-update/			#KeepDonating #coronavirus	1.24784e+18	https://twitter.com/NHSEngland/status/1247835351814676481
2020-04-08 09:33:00	NHSEngland		14	138	279	There鈥檚 a lot of misinformation about #coronavirus doing the rounds on social media. This is why we鈥檝e been working with @TwitterUK to make sure your local NHS organisations are verified with a blue tick 鈥?to help you spot fake accounts.		@TwitterUK	#coronavirus	1.24782e+18	https://twitter.com/NHSEngland/status/1247819724060319744
2020-04-08 08:00:25	NHSEngland	ITVCentral	4	46	243	What a wonderful message of thanks to all #OurNHSPeople at @Leic_hospital from Hylton, who recently recovered from coronavirus. #ThankYouNHS		@Leic_hospital	#OurNHSPeople #ThankYouNHS	1.2478e+18	https://twitter.com/NHSEngland/status/1247796426496544772
2020-04-08 06:55:28	NHSEngland		1	29	88	You鈥檒l be able to get support from trained professionals in many areas 鈥?from coaching and bereavement care to mental health and welfare support. Find out more. http://people.nhs.uk				1.24778e+18	https://twitter.com/NHSEngland/status/1247780082493427715
2020-04-08 06:55:06	NHSEngland		36	1179	2014	Nurses, midwives, porters, AHPs, cleaners, IT and comms pros, doctors 鈥?the list of #OurNHSPeople working incredibly hard goes on and on. It's a challenging time for the NHS, which is why we鈥檙e launching a new staff support helpline and text service. https://www.england.nhs.uk/2020/04/nhs-launches-mental-health-hotline-for-staff-tackling-covid-19/			#OurNHSPeople	1.24778e+18	https://twitter.com/NHSEngland/status/1247779990076194816
2020-04-07 18:45:17	NHSEngland		19	123	844	鈥業鈥檓 so grateful to be alive. The staff of our NHS are phenomenal. They are the reason I am here today.鈥?鈥?61-year-old Hylton left @Leic_hospital last week with a guard of honour from the wonderful staff who helped him recover. #coronavirus #ThankYouNHS https://www.leicestermercury.co.uk/news/leicester-news/im-lucky-alive-says-coronavirus-4020162		@Leic_hospital	#coronavirus #ThankYouNHS	1.2476e+18	https://twitter.com/NHSEngland/status/1247596322930208772
2020-04-07 17:04:59	NHSEngland		18	132	428	To #OurNHSPeople who are working on the frontline, behind the scenes and in our communities to fight #coronavirus 鈥?we cannot thank you enough. #ThankYouNHS https://twitter.com/Twitter/status/1247570151064637442			#OurNHSPeople #coronavirus #ThankYouNHS	1.24757e+18	https://twitter.com/NHSEngland/status/1247571084435750913
2020-04-07 16:35:05	NHSEngland		27	102	255	Between 11 March and 3 April, more than 461 million units of personal protective equipment (PPE) were delivered to #OurNHSPeople 鈥?including 7 million FFP3 masks, 87 million aprons, 107 million surgical masks, 194 million gloves and 5 million eye protectors.			#OurNHSPeople	1.24756e+18	https://twitter.com/NHSEngland/status/1247563556008210433
2020-04-07 15:55:58	NHSEngland		8	66	198	As of today, hundreds of thousands of NHS volunteers are ready to report for duty 鈥?here's just a few tweets from some of our brilliant new #NHSVolunteerResponders.			#NHSVolunteerResponders	1.24755e+18	https://twitter.com/NHSEngland/status/1247553713427922944
2020-04-07 15:45:10	NHSEngland		4	22	178	Cabin Crew member Stefanie is one of over 750,000 #NHSVolunteerResponders now reporting for duty! Thank you, Stefanie, and thank you to all our wonderful volunteers.			#NHSVolunteerResponders	1.24755e+18	https://twitter.com/NHSEngland/status/1247550995544051720
2020-04-07 11:55:07	NHSEngland		3	206	206	NHS staff 鈥?you can now refer vulnerable people who are staying at home for support from the #NHSVolunteerResponders for: medicine and grocery deliveries lifts to appointments check in and chat telephone support. https://www.goodsamapp.org/NHSreferral			#NHSVolunteerResponders	1.24749e+18	https://twitter.com/NHSEngland/status/1247493103549919235
2020-04-07 09:35:06	NHSEngland		95	1951	4975	This #WorldHealthDay, we want to say a big thank you to all #OurNHSPeople, including those who are returning to help tackle #coronavirus, and everyone who is volunteering to protect our most vulnerable loved ones. #ThankYouNHS			#WorldHealthDay #OurNHSPeople #coronavirus #ThankYouNHS	1.24746e+18	https://twitter.com/NHSEngland/status/1247457866354753536
2020-04-07 08:50:06	NHSEngland		90	349	1258	Over 750,000 people signed up to join #NHSVolunteerResponders in just four days 鈥?and today, volunteers like Rich are now reporting for duty. The huge response means 2.5 million vulnerable people will be supported across the country! https://www.england.nhs.uk/2020/04/nhs-volunteer-army-now-ready-to-support-even-more-people/			#NHSVolunteerResponders	1.24745e+18	https://twitter.com/NHSEngland/status/1247446540517605376
2020-04-07 07:56:50	NHSEngland	Norfolkfire	3	48	229	What great teamwork Thank you @Norfolkfire!		@Norfolkfire		1.24743e+18	https://twitter.com/NHSEngland/status/1247433136079802369
2020-04-07 06:25:05	NHSEngland		39	339	796	From today, thousands of #NHSVolunteerResponders will be able to report for duty to start supporting vulnerable people in our communities. Thank you to all the fantastic volunteers, and to the @RoyalVolService for delivering this amazing service. https://www.england.nhs.uk/2020/04/nhs-volunteer-army-now-ready-to-support-even-more-people/		@RoyalVolService	#NHSVolunteerResponders	1.24741e+18	https://twitter.com/NHSEngland/status/1247410045698158593
2020-04-06 16:35:07	NHSEngland		8	32	42	Tell us about your current experience of #coronavirus to help us to understand more about how and where it is affecting people. #COVID19 https://www.nhs.uk/coronavirus-status-checker			#coronavirus #COVID19	1.2472e+18	https://twitter.com/NHSEngland/status/1247201177042894850
2020-04-06 13:25:06	NHSEngland		0	26	79	鈥楾hose who are pregnant or sick need our care and compassion more than ever in these difficult times.鈥?Hear why retired midwife Sarah is returning to the frontline with her amazing colleagues to fight #coronavirus. #ThankYouNHS https://www.timeslocalnews.co.uk/tunbridge-wells-news/retired-midwife-explains-why-she-has-returned-to-the-frontline-during-the-coronavirus-crisis			#coronavirus #ThankYouNHS	1.24715e+18	https://twitter.com/NHSEngland/status/1247153360370884610
2020-04-06 11:20:05	NHSEngland		5	127	138	There鈥檚 lots of scary misinformation out there 鈥?keep yourself and your loved ones safe by getting your information from a trusted source. Visit http://nhs.uk/coronavirus to learn about symptoms of #coronavirus, what you should do if you have them, and how to prevent the spread.			#coronavirus	1.24712e+18	https://twitter.com/NHSEngland/status/1247121896228950016
2020-04-06 09:15:11	NHSEngland		5	115	148	If you work in primary, secondary, community or emergency care, visit our website to access the latest updates and guidance on #coronavirus. https://www.england.nhs.uk/coronavirus/			#coronavirus	1.24709e+18	https://twitter.com/NHSEngland/status/1247090463976361985
2020-04-06 07:00:07	NHSEngland		5	90	196	If you need a bit of #MondayMotivation, our friends at @SpotifyUK have made a playlist for #OurNHSPeople who are gearing up for another week looking after the nation. #ThankyouNHS https://open.spotify.com/playlist/37i9dQZF1DX1OY2Lp0bIPp		@SpotifyUK	#MondayMotivation #OurNHSPeople #ThankyouNHS	1.24706e+18	https://twitter.com/NHSEngland/status/1247056476469854209
2020-04-05 16:25:00	NHSEngland		2	55	63	It鈥檚 an incredibly busy time for the NHS and #OurNHSPeople, so it鈥檚 important to be clear on how to use the NHS 鈥?when to use http://nhs.uk/coronavirus, when to call 111 and when to call 999. #COVID19 #coronavirus			#OurNHSPeople #COVID19 #coronavirus	1.24684e+18	https://twitter.com/NHSEngland/status/1246836243536605185
2020-04-05 10:10:06	NHSEngland		15	131	1047	We want shout out to dad and daughter duo Brian and Yasmin from @NWAmbulance 鈥?thank you for working together to provide patients in your area with the best possible care, and with a smile too! #ThankYouNHS		@NWAmbulance	#ThankYouNHS	1.24674e+18	https://twitter.com/NHSEngland/status/1246741896334127105
2020-04-04 18:13:00	NHSEngland		3	65	95	Protect yourself and those you live with by washing your hands with soap and water for 20 seconds whenever you return home from going outside. #SafeHands http://nhs.uk/coronavirus			#SafeHands #SafeHands	1.2465e+18	https://twitter.com/NHSEngland/status/1246501034798678017
2020-04-04 12:05:14	NHSEngland	TKemple	7	39	80	If you鈥檙e a GP able to offer your time and expertise beyond your local setting 鈥?#YourNHSNeedsYou. Find out how you can sign up to support the new national #COVID19 Clinical Assessment Service (CCAS). https://covid19-cas.nhs.uk/gp-practice-crs			#YourNHSNeedsYou #COVID19	1.24641e+18	https://twitter.com/NHSEngland/status/1246408482435338240
2020-04-04 09:25:05	NHSEngland		47	316	2255	'We'd already done a little bit of mourning. We were surprised to hear he was well enough to be discharged days later.鈥?82-year-old Sid, who tested positive for #coronavirus, amazed his family by being discharged from @UHNM_NHS last week. #ThankYouNHS		@UHNM_NHS	#coronavirus #ThankYouNHS	1.24637e+18	https://twitter.com/NHSEngland/status/1246368182014824449
2020-04-03 17:02:58	NHSEngland		21	190	908	鈥業t鈥檚 extraordinary that this new hospital has been established from scratch in less than a fortnight. The NHS, working with the military, has done in a matter of days what usually takes years.鈥?鈥?NHS Chief Executive Sir Simon Stevens on the new @NightingaleLDN hospital.		@NightingaleLDN		1.24612e+18	https://twitter.com/NHSEngland/status/1246121024699146246
2020-04-03 12:00:42	NHSEngland	CNTWNHS	2	15	66	Thank you for your words of encouragement to others who might be considering returning to the frontline, Hannah. People like you are vital to the fight against #coronavirus, so thank you! #ThankYouNHS #YourNHSNeedsYou			#coronavirus #ThankYouNHS #YourNHSNeedsYou	1.24604e+18	https://twitter.com/NHSEngland/status/1246044956533370883
2020-04-03 11:14:11	NHSEngland	SkyNews	7	27	78	'Thank you to all those across the NHS and to all those returning to support our efforts' 鈥?@CNOEngland Ruth May thanks hardworking staff at the opening of @NightingaleLDN this morning. Read more about other Nightingale hospitals set to open soon. https://www.england.nhs.uk/2020/04/nhs-to-build-more-nightingale-hospitals-as-london-set-for-opening/		@CNOEngland @NightingaleLDN		1.24603e+18	https://twitter.com/NHSEngland/status/1246033247588569093
2020-04-03 11:10:10	NHSEngland		24	413	1421	To all #OurNHSPeople who are returning to help tackle #coronavirus and protect our most vulnerable loved ones, we cannot thank you enough. #ThankYouNHS			#OurNHSPeople #coronavirus #ThankYouNHS	1.24603e+18	https://twitter.com/NHSEngland/status/1246032237709144064
2020-04-03 07:59:05	NHSEngland		3	52	115	Further NHS Nightingale hospitals will be built in Bristol and Harrogate to provide hundreds of extra beds if local services need them during the peak of #coronavirus, in addition to those already in development in Manchester and Birmingham. Read more. https://www.england.nhs.uk/2020/04/nhs-to-build-more-nightingale-hospitals-as-london-set-for-opening/			#coronavirus	1.24598e+18	https://twitter.com/NHSEngland/status/1245984150286409735
2020-04-03 07:55:38	NHSEngland		94	752	2472	The first NHS Nightingale hospital 鈥?@NightingaleLDN 鈥?will officially open today at @ExCeLLondon centre. Established from scratch in under a fortnight, it will be available as soon as patients across London and the south of England need it. https://www.england.nhs.uk/2020/04/nhs-to-build-more-nightingale-hospitals-as-london-set-for-opening/		@NightingaleLDN @ExCeLLondon		1.24598e+18	https://twitter.com/NHSEngland/status/1245983281323085827
2020-04-02 18:13:50	NHSEngland		33	725	1577	Our #ThankYouThursday doesn't end there! Joining James Bond, David Beckham and Paul McCartney are some more famous faces who want to give a shout out to #OurNHSPeople. #ThankYouNHS			#ThankYouThursday #OurNHSPeople #ThankYouNHS	1.24578e+18	https://twitter.com/NHSEngland/status/1245776468451495940
2020-04-02 16:53:22	NHSEngland		129	1453	3543	Our @CNOEngland Ruth May is joined by some familiar faces to say a very big #ThankYouNHS to all of the incredible staff, carers and volunteers across health and care. #COVID19 #ThankYouThursday #OurNHSPeople		@CNOEngland	#ThankYouNHS #COVID19 #ThankYouThursday #OurNHSPeople	1.24576e+18	https://twitter.com/NHSEngland/status/1245756221141012480
2020-04-02 16:25:02	NHSEngland		28	174	209	Today @PHE_uk published updated personal protective equipment (PPE) guidance for NHS staff. It recommends the safest level of PPE to protect #OurNHSPeople and specifies the type of PPE that should be worn in different healthcare settings. https://www.gov.uk/government/news/new-personal-protective-equipment-ppe-guidance-for-nhs-teams		@PHE_uk	#OurNHSPeople	1.24575e+18	https://twitter.com/NHSEngland/status/1245749087510704129
2020-04-02 12:40:05	NHSEngland	johnkrasinski	5	31	93	'In London an ICU nurse told her boyfriend she didn鈥檛 think there'd be any clapping, she was wrong鈥?@johnkrasinski covering last week鈥檚 #ClapForCarers on his new #SomeGoodNews series. Let鈥檚 make sure all nurses, doctors and NHS workers feel the love with tonight鈥檚 clap at 8pm.		@johnkrasinski	#ClapForCarers #SomeGoodNews	1.24569e+18	https://twitter.com/NHSEngland/status/1245692479569104898
2020-04-02 11:32:35	NHSEngland		143	406	1253	Yesterday more than 5 million aprons, 1 million FFP3 face masks, 6 million surgical masks and 21 million gloves were delivered to the NHS. In total, over 45.5 million units of personal protective equipment (PPE) were delivered to 280 trusts and providers. #OurNHSPeople #COVID19			#OurNHSPeople #COVID19	1.24568e+18	https://twitter.com/NHSEngland/status/1245675490171596800
2020-04-02 11:15:00	NHSEngland		14	219	473	There鈥檚 a lot of misinformation about #coronavirus doing the rounds on social media. This is why we鈥檝e been working with @TwitterUK to make sure your local NHS organisations are verified with a blue tick 鈥?to help you spot fake accounts.		@TwitterUK	#coronavirus	1.24567e+18	https://twitter.com/NHSEngland/status/1245671066397290503
2020-04-02 07:56:31	NHSEngland		13	84	183	Our friends over at @SpotifyUK have created something pretty cool to say #ThankYouNHS. We have a new soundtrack to our day! #ThankYouThursday https://open.spotify.com/playlist/37i9dQZF1DWXF8Nf1uycDZ?si=mu9MAW6cSHmNEGUATfBwMw		@SpotifyUK	#ThankYouNHS #ThankYouThursday	1.24562e+18	https://twitter.com/NHSEngland/status/1245621115055030273
2020-04-01 16:51:29	NHSEngland		37	1317	980	Sadly, we've noticed posts being shared and fake NHS accounts being set up asking for donations. These are completely false, we will never ask you for money. Please make sure you get your information from official sources like http://nhs.uk/coronavirus and http://gov.uk/coronavirus.				1.24539e+18	https://twitter.com/NHSEngland/status/1245393357955891200
2020-04-01 15:35:20	NHSEngland	GaryLineker	25	126	283	It's important #OurNHSPeople feel able to speak up about any concerns, particularly when faced with challenges like #coronavirus. Every NHS trust has a Freedom to Speak Up Guardian that can help support staff to raise any matters. https://www.nationalguardian.org.uk/ @NatGuardianFTSU		@NatGuardianFTSU	#OurNHSPeople #coronavirus	1.24537e+18	https://twitter.com/NHSEngland/status/1245374195162320899
2020-04-01 13:15:28	NHSEngland		17	112	306	Not all heroes wear capes 鈥?some wear NHS uniforms! If you鈥檙e stuck for things to do while you #StaySafeAtHome, why not tell us why you鈥檙e grateful for #OurNHSPeople. Use #ThankYouNHS to share your messages.			#StaySafeAtHome #OurNHSPeople #ThankYouNHS	1.24534e+18	https://twitter.com/NHSEngland/status/1245338997343297536
2020-04-01 09:45:10	NHSEngland		9	88	93	If you work in primary, secondary, community or emergency care, visit our website to access the latest updates and guidance on #coronavirus. https://www.england.nhs.uk/coronavirus/			#coronavirus	1.24529e+18	https://twitter.com/NHSEngland/status/1245286070893322240
2020-04-01 07:20:05	NHSEngland		65	831	4081	Thanks to the care of amazing @boltonnhsft staff, 98-year-old veteran Jack was discharged after being diagnosed with #coronavirus. He鈥檚 now on the road to recovery from the comfort of his care home. #ThankYouNHS		@boltonnhsft	#coronavirus #ThankYouNHS	1.24525e+18	https://twitter.com/NHSEngland/status/1245249559493820416
2020-03-31 17:27:24	NHSEngland		5	39	83	Our @NHSEnglandNMD Professor Stephen Powis was at @10DowningStreet today talking about the positive impact of social distancing, and how it鈥檚 vital to continue to reduce the spread of the virus and #StayHomeSaveLives. http://nhs.uk/coronavirus		@NHSEnglandNMD @10DowningStreet	#StayHomeSaveLives	1.24504e+18	https://twitter.com/NHSEngland/status/1245040007619973127
2020-03-31 16:38:00	NHSEngland		9	132	163	You should only be leaving your home for essentials like food or medicine, or to exercise. When you do, it's important to keep your distance from others 鈥?stay at least two metres (about three steps) apart from other people. #KeepYourDistance			#KeepYourDistance	1.24503e+18	https://twitter.com/NHSEngland/status/1245027575895937025
2020-03-31 13:15:19	NHSEngland		2	82	70	Giving blood counts as essential travel, and the NHS still needs your donations! Blood donation saves lives, so if you鈥檙e fit and well, please #KeepDonating. #coronavirus https://www.blood.co.uk/news-and-campaigns/news-and-statements/coronavirus-update/			#KeepDonating #coronavirus	1.24498e+18	https://twitter.com/NHSEngland/status/1244976568189009925
2020-03-31 10:20:07	NHSEngland		39	393	1242	Thank you to #OurNHSPeople working hard across the country to protect our communities and reduce the spread of #coronavirus. #ThankYouNHS.			#OurNHSPeople #coronavirus #ThankYouNHS	1.24493e+18	https://twitter.com/NHSEngland/status/1244932479557001216
2020-03-31 10:14:54	NHSEngland	HEE_TEL	3	23	54	Looking after the wellbeing of #OurNHSPeople is more important than ever. It鈥檚 one of the many focuses of the new free #coronavirus e-learning programme for staff developed by the @HEE_TEL team at @NHS_HealthEdEng. Find out more. http://e-lfh.org.uk/programmes/coronavirus/		@HEE_TEL @NHS_HealthEdEng	#OurNHSPeople #coronavirus	1.24493e+18	https://twitter.com/NHSEngland/status/1244931166454665216
2020-03-31 07:40:02	NHSEngland		7	87	184	鈥楲ook after yourself, look after your friends and families, look out for your colleagues鈥 need you well and on the frontline.鈥?Our @CNOEngland shares her advice for #OurNHSPeople during this challenging time.		@CNOEngland	#OurNHSPeople	1.24489e+18	https://twitter.com/NHSEngland/status/1244892192860184576
2020-03-30 19:12:19	NHSEngland	BBCEngland	7	43	161	鈥榃e鈥檙e creating extra capacity to look after patients 鈥?staffed by health service professionals, but also by 20,000 nurses and doctors have come back to help.鈥?Our Chief Executive Sir Simon Stevens speaking from the new @NightingaleLDN today.		@NightingaleLDN		1.2447e+18	https://twitter.com/NHSEngland/status/1244704025460838400
2020-03-30 17:40:10	NHSEngland		3	76	101	Our website is updated daily with #coronavirus guidance for #OurNHSPeople. If you haven鈥檛 already, visit https://www.england.nhs.uk/coronavirus/ for more information.			#coronavirus #OurNHSPeople	1.24468e+18	https://twitter.com/NHSEngland/status/1244680832104779776
2020-03-30 16:11:52	NHSEngland		24	252	346	We鈥檝e seen a number of misleading posts doing the rounds on social media about an alcohol ban enacted by the NHS. These are completely false. Please make sure you鈥檙e getting your #coronavirus information from reputable sources 鈥?http://nhs.uk/coronavirus or http://gov.uk/coronavirus.			#coronavirus	1.24466e+18	https://twitter.com/NHSEngland/status/1244658613639172096
2020-03-30 15:09:34	NHSEngland		22	245	696	Take a look inside our new NHS Nightingale Hospital at the @ExCeLLondon 鈥?the first of three new hospitals in England being built to help the NHS tackle #coronavirus. We think it's shaping up pretty nicely. https://www.bbc.co.uk/news/in-pictures-52092253		@ExCeLLondon	#coronavirus	1.24464e+18	https://twitter.com/NHSEngland/status/1244642934542282755
2020-03-30 12:44:31	NHSEngland		32	121	372	Millions more items of personal protective equipment (PPE) for frontline staff and NHS trusts continue to be delivered across the country, in the fight against #coronavirus. #OurNHSPeople #COVID19			#coronavirus #OurNHSPeople #COVID19	1.24461e+18	https://twitter.com/NHSEngland/status/1244606432982466561
2020-03-30 11:09:58	NHSEngland	BBCBreakfast	28	287	643	'Please respect and listen to NHS staff, because you may be needing them very soon.' 鈥?Our @CNOEngland Ruth May spoke on @BBCBreakfast this morning and called for the public to show #OurNHSPeople more respect and kindness following a number of reports of abuse.		@CNOEngland @BBCBreakfast	#OurNHSPeople	1.24458e+18	https://twitter.com/NHSEngland/status/1244582635470499840
2020-03-30 09:55:09	NHSEngland		11	232	238	False information on social media about #coronavirus can be dangerous. Make sure you only get your information from reputable sources, and if you鈥檙e unsure about the symptoms, or how to prevent spreading the virus, visit http://nhs.uk/coronavirus.			#coronavirus	1.24456e+18	https://twitter.com/NHSEngland/status/1244563807210557440
2020-03-30 07:25:04	NHSEngland		8	159	502	We鈥檙e enlisting the help of @easyJet and @VirginAtlantic staff who aren鈥檛 currently working to help #OurNHSPeople with non-clinical support in our new Nightingale hospitals. Read more. #YourNHSNeedsYou https://www.england.nhs.uk/2020/03/airline-cabin-crew-to-join-nhs-nightingale-carers/		@easyJet @VirginAtlantic	#OurNHSPeople #YourNHSNeedsYou	1.24453e+18	https://twitter.com/NHSEngland/status/1244526039960883201
2020-03-29 17:50:05	NHSEngland		3	132	166	Please keep donating blood and platelets if you can. Hospital patients are still relying on your lifesaving donations. #coronavirus #COVID19 https://www.blood.co.uk/news-and-campaigns/news-and-statements/coronavirus-update/			#coronavirus #COVID19	1.24432e+18	https://twitter.com/NHSEngland/status/1244320942140121088
2020-03-29 13:10:07	NHSEngland		7	96	570	'A shining example of true #NHS compassion,' 鈥?Nurse Lucy came to the rescue of a pensioner when he crashed into her car whilst having difficulty breathing, and stayed by his side while he was treated at hospital by #coronavirus ward staff. #ThankYouNHS			#NHS #coronavirus #ThankYouNHS	1.24425e+18	https://twitter.com/NHSEngland/status/1244250485806202882
2020-03-29 12:01:10	NHSEngland	dnf20008	1	10	84	Lucas, thank you for your brilliant drawings, and also to the members of your family who are working in the NHS at this very busy time! #ThankYouNHS			#ThankYouNHS	1.24423e+18	https://twitter.com/NHSEngland/status/1244233133261754374
2020-03-29 10:13:04	NHSEngland		3	12	74	The drive will now be temporarily paused so the @RoyalVolService can work with the NHS to get the volunteer army up and running. Thank you to everyone who has signed up 鈥?you are making a huge difference.		@RoyalVolService		1.24421e+18	https://twitter.com/NHSEngland/status/1244205929815576576
2020-03-29 10:13:04	NHSEngland		6	92	249	The @RoyalVolService has today announced the number of you who have signed up to help the most vulnerable people in your communities is now at 750,000 鈥?that鈥檚 three times higher than the initial target! #ThankYouNHS https://www.england.nhs.uk/2020/03/250000-nhs-volunteers/		@RoyalVolService	#ThankYouNHS	1.24421e+18	https://twitter.com/NHSEngland/status/1244205928158834693
2020-03-29 07:30:15	NHSEngland		170	2104	13574	We are over-the-moon for 87-year-old grandfather Ewart, who is now safe and at home with his wife following the exceptional care of #OurNHSPeople at North Manchester Hospital 鈥?where he tested positive for #COVID19 two weeks ago! #ThankYouNHS https://news.sky.com/story/coronavirus-grandfather-87-beats-covid-19-as-his-family-thank-nhs-11964432			#OurNHSPeople #COVID19 #ThankYouNHS	1.24416e+18	https://twitter.com/NHSEngland/status/1244164954942582786
2020-03-28 18:54:47	NHSEngland		1	32	45	The new text message service is only available through accessing NHS 111 online. http://111.nhs.uk/COVID-19				1.24397e+18	https://twitter.com/NHSEngland/status/1243974837271433219
2020-03-28 17:38:52	NHSEngland		2	40	60	People should continue to visit http://NHS.UK/coronavirus as their first and best port of call for the most up to date information and advice on #coronavirus.			#coronavirus	1.24396e+18	https://twitter.com/NHSEngland/status/1243955732069986304
2020-03-28 17:38:52	NHSEngland		5	44	89	The text messages will be sent as a reassurance to those who contact NHS 111 online, complete the assessment, and leave basic information such as their age, mobile number and when their symptoms started. #COVID19			#COVID19	1.24396e+18	https://twitter.com/NHSEngland/status/1243955730601951232
2020-03-28 17:38:51	NHSEngland		33	651	799	People staying at home suffering with suspected #coronavirus symptoms will get regular check-ins and advice from a new NHS messaging service launched today. Read more about our new service, which has been developed with @NHSBSA @NHSDigital and @NHSX. https://www.england.nhs.uk/2020/03/nhs-support-via-text-message-people-with-symptoms-of-covid-19/		@NHSBSA @NHSDigital @NHSX	#coronavirus	1.24396e+18	https://twitter.com/NHSEngland/status/1243955727749787649
2020-03-28 15:23:08	NHSEngland	HKane	3	21	94	The nation鈥檚 top footballers, managers, cricket and basketball players are uniting to support the NHS #StayHomeSaveLives campaign. It鈥檚 fantastic to see sport stars helping to amplify this important message. For the latest #coronavirus advice, visit http://nhs.uk/coronavirus.			#StayHomeSaveLives #coronavirus	1.24392e+18	https://twitter.com/NHSEngland/status/1243921571888222209
2020-03-28 12:35:21	NHSEngland		11	182	369	鈥楾he NHS can鈥檛 do this alone. So please, wash your hands, stay at home and use the NHS responsibly.鈥?Our @CNOEngland Ruth May tells the public how they can help #OurNHSPeople reduce the spread of #coronavirus.		@CNOEngland	#OurNHSPeople #coronavirus	1.24388e+18	https://twitter.com/NHSEngland/status/1243879348941307906
2020-03-28 10:12:45	NHSEngland		3	27	58	The opportunity to rejoin the NHS continues to be open to all former NHS staff from the last three years. Wherever you can help 鈥?#YourNHSNeedsYou. https://www.england.nhs.uk/coronavirus/returning-clinicians/			#YourNHSNeedsYou	1.24384e+18	https://twitter.com/NHSEngland/status/1243843461083795458
2020-03-28 10:12:44	NHSEngland		4	19	62	The hospital based at the Manchester Central Complex will provide up to 500 beds but could expand further to 1,000 beds for #coronavirus patients across the North West of England. The new hospitals will provide support for patients from across the Midlands and the North West.			#coronavirus	1.24384e+18	https://twitter.com/NHSEngland/status/1243843459317932034
2020-03-28 10:12:44	NHSEngland		9	19	58	The NHS Nightingale hospital based at the NEC in Birmingham will start with up to 500 beds equipped with the capacity to increase beds up to 2,000 if needed. #COVID19			#COVID19	1.24384e+18	https://twitter.com/NHSEngland/status/1243843456923054082
2020-03-28 07:55:04	NHSEngland		21	264	641	Following the announcement of NHS Nightingale in London 鈥?Chief Executive Sir Simon Stevens has confirmed two new hospitals will also open in Birmingham and Manchester, providing care to more patients with #coronavirus. Read our latest update. https://www.england.nhs.uk/2020/03/nhs-to-open-two-more-new-hospitals-to-fight-coronavirus/			#coronavirus	1.24381e+18	https://twitter.com/NHSEngland/status/1243808812626317313
2020-03-27 18:09:13	NHSEngland		25	125	382	Millions more items of personal protective equipment (PPE) for frontline staff continue to be delivered to NHS services. Today, @NHSSupplyChain are delivering over 14 million face masks alongside other key PPE to NHS trusts across the country. #OurNHSPeople #COVID19		@NHSSupplyChain	#OurNHSPeople #COVID19	1.2436e+18	https://twitter.com/NHSEngland/status/1243600980064849922
2020-03-27 17:45:09	NHSEngland		0	94	108	If you're a clinician, you can access all the latest #coronavirus guidance on our website 鈥?visit https://www.england.nhs.uk/coronavirus/.			#coronavirus	1.24359e+18	https://twitter.com/NHSEngland/status/1243594926052511747
2020-03-27 15:05:16	NHSEngland		8	98	120	Travelling to donate blood is essential for the NHS. Extra safety measures are in place at all sessions, so if you鈥檙e fit and well, please #KeepDonating! #coronavirus			#KeepDonating #coronavirus	1.24355e+18	https://twitter.com/NHSEngland/status/1243554689075097611
2020-03-27 11:48:58	NHSEngland		11	144	508	#OurNHSPeople deserve a round of applause every day! It was incredible to see the love shown across the nation for #ClapForOurCarers last night 鈥?thank you for your support, and #ThankYouNHS staff, carers and volunteers for all you continue to do. @Markettiers		@markettiers	#OurNHSPeople #ClapForOurCarers #ThankYouNHS	1.24351e+18	https://twitter.com/NHSEngland/status/1243505289330122752
2020-03-27 09:10:05	NHSEngland		14	194	209	There鈥檚 lots of scary misinformation out there 鈥?keep yourself and your loved ones safe by getting your information from a trusted source. Visit http://nhs.uk/coronavirus to learn about symptoms of #coronavirus, what you should do if you have them, and how to prevent the spread.			#coronavirus	1.24347e+18	https://twitter.com/NHSEngland/status/1243465302370930688
2020-03-26 21:15:00	NHSEngland		12	116	564	'The #ClapForOurCarers that just happened makes me feel so proud and humble.' 鈥?Our @CNOEngland Ruth May thanks people across the country for supporting #OurNHSPeople during #COVID19. #ThankYouNHS		@CNOEngland	#ClapForOurCarers #OurNHSPeople #COVID19 #ThankYouNHS	1.24329e+18	https://twitter.com/NHSEngland/status/1243285345816309762
2020-03-26 21:14:06	NHSEngland	OxfordDiplomat	19	154	969	Wow So beautiful to see and hear all of you clapping for #OurNHSPeople this evening. #ThankYouNHS			#OurNHSPeople #ThankYouNHS	1.24329e+18	https://twitter.com/NHSEngland/status/1243285119433089024
2020-03-26 20:59:59	NHSEngland	NHSuk	1	32	581					1.24328e+18	https://twitter.com/NHSEngland/status/1243281566794747908
2020-03-26 20:00:01	NHSEngland		108	548	2524	It鈥檚 a challenging time for #OurNHSPeople right now 鈥?so let鈥檚 all give them a round of applause to say thank you and show them how grateful we are for all their hard work. #ThankYouNHS #ClapForOurCarers			#OurNHSPeople #ThankYouNHS #ClapForOurCarers	1.24327e+18	https://twitter.com/NHSEngland/status/1243266475512623104
2020-03-26 19:15:15	NHSEngland		96	1015	4194	We know #OurNHSPeople are always amazing, but at the moment they鈥檙e even more amazing than usual. At 8pm, join #ClapForOurCarers to say thank you for the hard work of NHS staff and carers looking after our loved ones and keeping us safe. #ThankYouNHS			#OurNHSPeople #ClapForOurCarers #ThankYouNHS	1.24326e+18	https://twitter.com/NHSEngland/status/1243255210761388033
2020-03-26 18:22:54	NHSEngland		31	139	465	Millions more items of personal protective equipment (PPE) for frontline staff continue to be delivered to NHS services. Today, @NHSSupplyChain are delivering a further 14.2 million face masks alongside other key PPE to NHS trusts across the country. #OurNHSPeople #COVID19		@NHSSupplyChain	#OurNHSPeople #COVID19	1.24324e+18	https://twitter.com/NHSEngland/status/1243242035345317895
2020-03-26 17:58:12	NHSEngland	NHSEngland	74	1092	4573	A whopping 660,680 of you have now signed up to volunteer 鈥?you will be, without a shadow of a doubt, helping us to save lives. #YourNHSNeedsYou			#YourNHSNeedsYou	1.24324e+18	https://twitter.com/NHSEngland/status/1243235819684597761
2020-03-26 16:02:33	NHSEngland	Purford_Green	2	10	64	We agree 鈥?well done and thank you, @Purford_Green's Year 4! #ThankYouNHS		@Purford_Green	#ThankYouNHS	1.24321e+18	https://twitter.com/NHSEngland/status/1243206714830270465
2020-03-26 15:44:00	NHSEngland		9	56	150	Great to hear the government will give #OurNHSPeople free car parking during the #coronavirus outbreak 鈥?allowing them to carry out their essential work and care for our patients. Find out more. https://www.gov.uk/government/news/government-to-provide-free-car-parking-for-nhs-and-social-care-staff			#OurNHSPeople #coronavirus	1.2432e+18	https://twitter.com/NHSEngland/status/1243202047123394563
2020-03-26 14:07:04	NHSEngland	DHSCgovuk	12	386	620	It's an extremely busy time for #OurNHSPeople, so join us this evening at 8pm to say thank you for all their hard work looking after our loved ones up and down the country. #ThankYouNHS #ClapForCarers			#OurNHSPeople #ThankYouNHS #ClapForCarers	1.24318e+18	https://twitter.com/NHSEngland/status/1243177652439126020
2020-03-26 13:45:17	NHSEngland		3	174	574	Thank you to all #OurNHSPeople working so hard to provide us all with the best possible care at such a challenging time, and thank you to @charliemackesy for this kind tribute. #ThankYouNHS		@charliemackesy	#OurNHSPeople #ThankYouNHS	1.24317e+18	https://twitter.com/NHSEngland/status/1243172170005610498
2020-03-26 10:51:31	NHSEngland		15	109	122	If you've not yet signed up, but would like to, please visit http://goodsamapp.org/NHS. You can help by doing simple tasks like: delivering medicines from pharmacies driving patients to appointments regularly calling people who are on their own. #YourNHSNeedsYou			#YourNHSNeedsYou	1.24313e+18	https://twitter.com/NHSEngland/status/1243128440523501570
2020-03-26 10:50:56	NHSEngland		25	298	913	We鈥檙e astounded at the number of you signing up to help #OurNHSPeople fight #coronavirus, and take care of our most vulnerable friends, family and colleagues. We want to extend a huge #ThankYouNHS to all our newly recruited volunteers 鈥?your help will make a huge difference.			#OurNHSPeople #coronavirus #ThankYouNHS	1.24313e+18	https://twitter.com/NHSEngland/status/1243128294729568256
2020-03-26 09:05:35	NHSEngland	thebodycoach	2	25	63	What a great idea @thebodycoach 鈥?a fab way for families to keep active while staying at home. Tune in every morning at 9am for #PEWithJoe! https://www.nhs.uk/live-well/exercise/10-minute-workouts/		@thebodycoach	#PEWithJoe	1.2431e+18	https://twitter.com/NHSEngland/status/1243101784089952257
2020-03-26 08:52:00	NHSEngland		9	148	149	Help us protect #OurNHSPeople and the most vulnerable people by staying at home. The only reasons to go out are to: Shop for necessities or pick up medicine Go to work when you cannot work from home Exercise once a day. Do not meet with others. #StayAtHomeSaveLives			#OurNHSPeople #StayAtHomeSaveLives #StayAtHomeSaveLives	1.2431e+18	https://twitter.com/NHSEngland/status/1243098363756597248
2020-03-25 21:47:55	NHSEngland	NHSEngland	29	434	1136	We now have over HALF A MILLION volunteers! Thank you so much to everyone who has signed up to help some of the most vulnerable people in their communities. If you鈥檝e not signed up and would like to, visit https://www.goodsamapp.org/NHS. #YourNHSNeedsYou			#YourNHSNeedsYou	1.24293e+18	https://twitter.com/NHSEngland/status/1242931244452765696
2020-03-25 18:30:31	NHSEngland		10	124	249	Thanks to the incredible response, we鈥檙e now extending our target to recruit 750,000 people to our army of volunteers. Sign up to help today 鈥?#YourNHSNeedsYou. http://goodsamapp.org/NHS			#YourNHSNeedsYou	1.24288e+18	https://twitter.com/NHSEngland/status/1242881564108783623
2020-03-25 18:30:30	NHSEngland		43	549	2060	鈥楾imes like this show just how generous the British people are and how much they value our health service 鈥?we are blown away by this response and the kindness of our country.鈥?NHS Chief Executive Sir Simon Stevens thanks all those who have volunteered to help.				1.24288e+18	https://twitter.com/NHSEngland/status/1242881562426966017
2020-03-25 16:39:15	NHSEngland		56	475	1486	Yesterday's deliveries included 24.6 million gloves, 7.5 million face masks and 1.9 million eye protectors to NHS organisations across the country. A further 7.6 million face masks are being delivered today, alongside other key protective equipment for #OurNHSPeople. #Coronavirus			#OurNHSPeople #Coronavirus	1.24285e+18	https://twitter.com/NHSEngland/status/1242853565091270656
2020-03-25 15:20:12	NHSEngland		6	172	177	Giving blood counts as essential travel, and the NHS still needs your donations! Blood donation saves lives, so if you鈥檙e fit and well, please #KeepDonating. #coronavirus https://www.blood.co.uk/news-and-campaigns/news-and-statements/coronavirus-update/			#KeepDonating #coronavirus	1.24283e+18	https://twitter.com/NHSEngland/status/1242833669020160000
2020-03-25 12:15:10	NHSEngland		4	201	210	When staying at home, it鈥檚 important to take care of your mind as well as your body. #EveryMindMatters tips and advice can help you keep on top of your mental health and cope with how you may feel while you #StaySafeAtHome.			#EveryMindMatters #StaySafeAtHome	1.24279e+18	https://twitter.com/NHSEngland/status/1242787106046566403
2020-03-25 09:17:46	NHSEngland	BBCBreakfast	9	70	234	Thank you, Christine! If you're a former clinician, #YourNHSNeedsYou 鈥?find out how you can return to the NHS and help us fight #coronavirus. https://www.england.nhs.uk/coronavirus/returning-clinicians/			#YourNHSNeedsYou #coronavirus	1.24274e+18	https://twitter.com/NHSEngland/status/1242742459446198273
2020-03-25 08:28:05	NHSEngland		3	50	243	'In times like this we see outbreaks of altruism, people wanting to help, so it's a wonderful response 鈥?in the same way as all the doctors and nurses who are saying they'll come back.' @NHSEnglandNMD #YourNHSNeedsYou https://www.england.nhs.uk/coronavirus/returning-clinicians/		@NHSEnglandNMD	#YourNHSNeedsYou	1.24273e+18	https://twitter.com/NHSEngland/status/1242729956758695937
2020-03-25 08:15:08	NHSEngland		203	2544	8054	BREAKING: @NHSEnglandNMD Professor Stephen Powis announces on @BBCBreakfast that overnight 170,000 of you have already signed up to volunteer to help your NHS 鈥?that鈥檚 189 people every minute! http://goodsamapp.org/NHS #YourNHSNeedsYou		@NHSEnglandNMD @BBCBreakfast	#YourNHSNeedsYou	1.24273e+18	https://twitter.com/NHSEngland/status/1242726700083011585
2020-03-24 19:32:00	NHSEngland		68	364	1061	7.5 million face masks were delivered today to NHS trusts across the country, including mental health and ambulance trusts, to help #OurNHSPeople fight #coronavirus. https://www.england.nhs.uk/2020/03/hospitals-get-ramped-up-for-delivery-of-protective-kit-to-staff-fighting-coronavirus/			#OurNHSPeople #coronavirus	1.24253e+18	https://twitter.com/NHSEngland/status/1242534649701609472
2020-03-24 17:50:09	NHSEngland		44	442	1139	From next week, a new hospital will open to provide support for thousands more patients with #coronavirus. Based at @ExCeLLondon, NHS Nightingale will provide up to 500 beds equipped with ventilators and oxygen 鈥?with capacity increasing if needed. https://www.england.nhs.uk/2020/03/new-nhs-nightingale-hospital-to-fight-coronavirus/		@ExCeLLondon	#coronavirus	1.24251e+18	https://twitter.com/NHSEngland/status/1242509017894838272
2020-03-24 16:57:04	NHSEngland		88	596	891	You can help by doing simple tasks like: delivering medicines from pharmacies driving patients to appointments regularly calling people who are on their own. Sign up today. http://goodsamapp.org/NHS				1.2425e+18	https://twitter.com/NHSEngland/status/1242495661423185921
2020-03-24 16:57:04	NHSEngland		567	6047	6640	If you're fit and healthy, #YourNHSNeedsYou. Working with @GoodSamApp, we've launched NHS Volunteer Responders which means you can now help the most vulnerable people in your community who need to stay home because of #coronavirus. https://www.england.nhs.uk/2020/03/your-nhs-needs-you-nhs-call-for-volunteer-army/		@GoodSamApp	#YourNHSNeedsYou #coronavirus	1.2425e+18	https://twitter.com/NHSEngland/status/1242495659489595393
2020-03-24 15:47:00	NHSEngland		28	305	285	Help us protect #OurNHSPeople and the most vulnerable people by staying at home. The only reasons to go out are to: Shop for necessities or pick up medicine Go to work when you cannot work from home Exercise once a day. Do not meet with others. #StayAtHomeSaveLives			#OurNHSPeople #StayAtHomeSaveLives #StayAtHomeSaveLives	1.24248e+18	https://twitter.com/NHSEngland/status/1242478026337681408
2020-03-24 14:27:53	NHSEngland	KellyLT	2	21	141	鈥業 know you can鈥檛 see your family, I know it is very sad, but you are doing a great job.鈥?Thank you Darcie for your lovely letter 鈥?we couldn鈥檛 agree more, #OurNHSPeople really are amazing. #ThankYouNHS			#OurNHSPeople #ThankYouNHS	1.24246e+18	https://twitter.com/NHSEngland/status/1242458118262525953
2020-03-24 12:27:00	NHSEngland		37	554	1418	To the #NHS staff on the frontline treating #coronavirus, the carers who continue to show up and protect our vunerable loved ones, and all #OurNHSPeople behind the scenes making sure people in their community have access to the latest information 鈥?we thank you! #ThankYouNHS			#NHS #coronavirus #OurNHSPeople #ThankYouNHS	1.24243e+18	https://twitter.com/NHSEngland/status/1242427694568136705
2020-03-24 10:25:05	NHSEngland		4	156	128	There鈥檚 a lot of misinformation doing the rounds about #coronavirus, so it鈥檚 really important you get your information from a trusted source. Visit http://nhs.uk/coronavirus to find out what the symptoms are, how to prevent the spread, and who should stay at home. #COVID19			#coronavirus #COVID19	1.2424e+18	https://twitter.com/NHSEngland/status/1242397013116846081
2020-03-24 08:48:00	NHSEngland		34	242	262	'If you've left the NHS in the last three years, please consider returning to help us look after our communities,' 鈥?our Chief People Officer @Prerana_Issar urges former NHS staff to come and help #OurNHSPeople tackle #coronavirus. #YourNHSNeedsYou https://www.england.nhs.uk/coronavirus/returning-clinicians/		@Prerana_Issar	#OurNHSPeople #coronavirus #YourNHSNeedsYou	1.24237e+18	https://twitter.com/NHSEngland/status/1242372581262422017
2020-03-23 18:15:08	NHSEngland		19	253	321	If you鈥檙e reading this on your phone, hold it at arm鈥檚 length 鈥?now double it. This is the distance you should stay from others if you must go out in public. Read how you can help reduce the spread of #coronavirus and protect our most vulnerable people.			#coronavirus	1.24215e+18	https://twitter.com/NHSEngland/status/1242152918695972869
2020-03-23 16:15:05	NHSEngland		1	9	10	Please only complete this survey if you've already applied to @nmcnews for your temporary registration. #YourNHSNeedsYou		@nmcnews	#YourNHSNeedsYou	1.24212e+18	https://twitter.com/NHSEngland/status/1242122705253675008
2020-03-23 16:15:04	NHSEngland	nmcnews	4	61	115	It's great to see so many nurses and midwives have applied to join the temporary register, but many of you still need to complete step two 鈥?a survey to help us match your clinical background and skills to an area where it's most needed. https://nhsdigital.eu.qualtrics.com/jfe/form/SV_8q4cFuRzm1j4maN				1.24212e+18	https://twitter.com/NHSEngland/status/1242122703399682049
2020-03-23 14:33:17	NHSEngland		3	57	55	Only call NHS 111 if you're unable to get online, you've been instructed to, or if your symptoms worsen. Only call 999 if you have a life-threatening emergency, and make sure you tell the call advisor you have #coronavirus symptoms.			#coronavirus	1.2421e+18	https://twitter.com/NHSEngland/status/1242097089976377344
2020-03-23 14:33:17	NHSEngland		1	43	47	If you have a temperature of 37.8掳 or higher, or a new continuous cough 鈥?stay at home and follow advice at http://nhs.uk/coronavirus.				1.2421e+18	https://twitter.com/NHSEngland/status/1242097088483266564
2020-03-23 14:32:37	NHSEngland		3	200	184	It鈥檚 an incredibly busy time for the NHS and #OurNHSPeople, so it鈥檚 important to be clear on how to use NHS services if you have symptoms of #coronavirus.			#OurNHSPeople #coronavirus	1.2421e+18	https://twitter.com/NHSEngland/status/1242096918274203650
2020-03-23 13:05:09	NHSEngland		1	59	62	Whether you work in primary care, secondary care or community health, social care or ambulance services, find up-to-date #coronavirus guidance for NHS staff on our website. http://www.england.nhs.uk/coronavirus/			#coronavirus	1.24207e+18	https://twitter.com/NHSEngland/status/1242074907237892096
2020-03-23 07:56:21	NHSEngland		1	10	26	Read this letter for everything #OurNHSPeople need to know about PPE 鈥?including delivery of supplies and how to use and dispose of PPE. https://www.england.nhs.uk/coronavirus/publication/guidance-supply-use-of-ppe/			#OurNHSPeople	1.242e+18	https://twitter.com/NHSEngland/status/1241997197224357888
2020-03-23 07:56:21	NHSEngland		3	28	111	From this week, the @BritishArmy will play its part by offering service personnel to help manage, distribute and deliver PPE supplies to help staff on the frontline fight the #coronavirus epidemic.		@BritishArmy	#coronavirus	1.242e+18	https://twitter.com/NHSEngland/status/1241997195747958795
2020-03-23 07:56:20	NHSEngland		4	19	47	Last Thursday 2.6 million face masks and 10,000 sanitisers went to London trusts. Over the last three days more than 200 organisations 鈥?including hospitals, ambulance trusts, GP practices, pharmacies and care homes 鈥?received further PPE sourced by @DHSCgovuk and its suppliers.		@DHSCgovuk		1.242e+18	https://twitter.com/NHSEngland/status/1241997194368032768
2020-03-23 07:56:20	NHSEngland		44	205	621	In the last few days, millions more items of personal protective equipment (PPE) for #OurNHSPeople have been delivered to NHS services across the country, as part of the fight against #coronavirus. Read our latest update. https://www.england.nhs.uk/2020/03/hospitals-get-ramped-up-for-delivery-of-protective-kit-to-staff-fighting-coronavirus			#OurNHSPeople #coronavirus	1.242e+18	https://twitter.com/NHSEngland/status/1241997192421924864
2020-03-22 17:10:07	NHSEngland		35	656	2110	Thank you to all teachers and support staff in school on Monday 鈥?caring for our children so that NHS, social care and other critical staff can go to work and help in the fight against #coronavirus. https://www.england.nhs.uk/coronavirus/publication/letter-to-hr-colleagues/			#coronavirus	1.24177e+18	https://twitter.com/NHSEngland/status/1241774169055989760
2020-03-22 13:47:00	NHSEngland		48	786	1403	There鈥檚 a lot of misinformation out there about #coronavirus, so it鈥檚 really important to get your information from a trusted source. We鈥檝e been working with @TwitterUK to make sure your local NHS organisations are blue-tick verified 鈥?so it's easier to know who to trust.		@TwitterUK	#coronavirus	1.24172e+18	https://twitter.com/NHSEngland/status/1241723051575635970
2020-03-22 11:14:47	NHSEngland		7	62	52	If you know someone who is in one of these groups, there are things you can do to help them 鈥?make sure they stay at home, have all the supplies of food and medication they need, and can keep in touch with friends and family via phone and internet.				1.24168e+18	https://twitter.com/NHSEngland/status/1241684745525833729
2020-03-22 11:14:45	NHSEngland		33	292	244	People with serious underlying health conditions face the highest risk of being hospitalised by #coronavirus. If you are in an at risk group outlined below, stay at home. You will be contacted directly by your GP with more detailed information this week. https://www.gov.uk/government/publications/guidance-on-shielding-and-protecting-extremely-vulnerable-persons-from-covid-19			#coronavirus	1.24168e+18	https://twitter.com/NHSEngland/status/1241684739699937280
2020-03-22 11:05:10	NHSEngland		10	192	483	We鈥檙e grateful to all of #OurNHSPeople during this time and want to say a huge #ThankYouNHS to staff at every level for the work they are doing to look after our friends, families and loved ones. #COVID19			#OurNHSPeople #ThankYouNHS #COVID19	1.24168e+18	https://twitter.com/NHSEngland/status/1241682327924879360
2020-03-21 19:21:45	NHSEngland	NikkiKF	22	274	348	If you used to work in primary care, #YourNHSNeedsYou. Our Director of Primary Care @NikkiKF calls on former colleagues to return to the NHS, to help during this hugely challenging time. Find out how you can help us now. https://www.england.nhs.uk/coronavirus/returning-clinicians/		@NikkiKF	#YourNHSNeedsYou	1.24144e+18	https://twitter.com/NHSEngland/status/1241444907648155649
2020-03-21 19:07:00	NHSEngland		21	149	176	Viruses can live on some surfaces for hours. When you blow your nose, sneeze or cough, make sure you wash your hands with soap and water for 20 seconds, or use hand sanitiser. #SafeHands http://nhs.uk/coronavirus			#SafeHands #SafeHands	1.24144e+18	https://twitter.com/NHSEngland/status/1241441194212618240
2020-03-21 16:08:59	NHSEngland		15	85	242	The deal 鈥?the first of its kind ever 鈥?includes the provision of 8,000 hospital beds across England, nearly 1200 more ventilators, more than 10,000 nurses, over 700 doctors and over 8,000 other clinical staff. #COVID19			#COVID19	1.2414e+18	https://twitter.com/NHSEngland/status/1241396395090862080
2020-03-21 16:07:54	NHSEngland		13	63	245	Nearly 20,000 fully qualified staff will be joining the NHS response to the pandemic, helping manage the expected surge in cases.				1.2414e+18	https://twitter.com/NHSEngland/status/1241396124302311428
2020-03-21 16:06:49	NHSEngland		59	488	1503	More beds, ventilators and thousands of extra healthcare staff will be made urgently available from next week to aid the NHS fight against #coronavirus. Learn more about how we鈥檙e expanding hospital capacity. https://www.england.nhs.uk/2020/03/nhs-strikes-major-deal-to-expand-hospital-capacity-to-battle-coronavirus/			#coronavirus	1.2414e+18	https://twitter.com/NHSEngland/status/1241395849327976449
2020-03-21 12:15:10	NHSEngland		62	978	2462	We鈥檝e seen so much love for our NHS! Please help us share all the wonderful ways people across the country are saying #ThankYouNHS at this time. #OurNHSPeople #COVID19			#ThankYouNHS #OurNHSPeople #COVID19	1.24134e+18	https://twitter.com/NHSEngland/status/1241337554718404608
2020-03-21 09:22:03	NHSEngland		3	11	30	The work of #OurNHSPeople is critical to the #coronavirus response. Read our Chief People Officer @Prerana_Issar鈥檚 letter for more information. https://www.england.nhs.uk/coronavirus/publication/letter-to-hr-colleagues/		@Prerana_Issar	#OurNHSPeople #coronavirus	1.24129e+18	https://twitter.com/NHSEngland/status/1241293986876317697
2020-03-21 08:49:24	NHSEngland		9	66	172	Healthcare workers 鈥?your children will still be cared for at school so you can continue the fight against #coronavirus. #YourNHSNeedsYou https://www.england.nhs.uk/coronavirus/publication/letter-to-hr-colleagues/			#coronavirus #YourNHSNeedsYou	1.24129e+18	https://twitter.com/NHSEngland/status/1241285769387540480
2020-03-20 20:05:07	NHSEngland		10	292	1019	During this difficult time, #OurNHSPeople are working round the clock to care for us and keep us safe. Folks at @wembleystadium lit up their iconic arch blue to show their appreciation, and to say #ThankYouNHS 鈥?we think it looks great.		@wembleystadium	#OurNHSPeople #ThankYouNHS	1.24109e+18	https://twitter.com/NHSEngland/status/1241093434078830600
2020-03-20 18:12:40	NHSEngland	KensingtonRoyal	3	40	410	This visit to @Ldn_Ambulance shows some of the great work #OurNHSPeople are doing, 24 hours a day, to make sure everyone gets the best possible advice. http://NHS.uk/Coronavirus #ThankYouNHS		@Ldn_Ambulance	#OurNHSPeople #ThankYouNHS	1.24107e+18	https://twitter.com/NHSEngland/status/1241065135986401282
2020-03-20 14:41:57	NHSEngland		4	79	91	Do your bit to protect yourself and others by washing your hands often and for 20 seconds, remaining a safe distance away from others, and staying at home where possible. #StaySafeStayHome http://nhs.uk/coronavirus			#StaySafeStayHome	1.24101e+18	https://twitter.com/NHSEngland/status/1241012106293624834
2020-03-20 14:39:32	NHSEngland		50	2121	2586	鈥極n your hands you have millions of bacteria, but you can鈥檛 see them. And if I was a bacteria, a virus to me would be no more than a mosquito on my skin.鈥?Our Strategic Incident Director Professor Keith Willett explains how #coronavirus spreads and how to avoid passing it on.			#coronavirus	1.24101e+18	https://twitter.com/NHSEngland/status/1241011496748036096
2020-03-20 12:25:08	NHSEngland		16	343	889	鈥楾o the NHS staff. The nurses and doctors. The teachers and exhausted supermarket shelf stackers. Thank you.鈥?鈥?Kind words from the talented @charliemackesy to all the people working round the clock to care for and protect us. #ThankYouNHS		@charliemackesy	#ThankYouNHS	1.24098e+18	https://twitter.com/NHSEngland/status/1240977674610315271
2020-03-20 09:05:35	NHSEngland		13	102	83	If you鈥檙e a clinician interested in helping the NHS fight the #coronavirus and you鈥檝e left your profession in the last three years with up to date skills and experience 鈥?find out how you can help. https://www.england.nhs.uk/coronavirus/returning-clinicians/			#coronavirus	1.24093e+18	https://twitter.com/NHSEngland/status/1240927455835238400
2020-03-20 08:31:07	NHSEngland		176	1472	2150	鈥榊ou can come and join our fight. You can come and join our team鈥?YourNHSNeedsYou鈥?鈥?@CNOEngland Ruth May calls on former nurses and midwives to return to the NHS to help us support the fight against #coronavirus.		@CNOEngland	#YourNHSNeedsYou #coronavirus	1.24092e+18	https://twitter.com/NHSEngland/status/1240918783436492800
2020-03-19 18:38:04	NHSEngland	LiverpoolWomens	9	66	461	Help staff at @LiverpoolWomens find their lovely anonymous pizza donor! #ThankYouNHS		@LiverpoolWomens	#ThankYouNHS	1.24071e+18	https://twitter.com/NHSEngland/status/1240709140424601601
2020-03-19 18:28:00	NHSEngland		6	37	39	Giving blood saves lives and is essential to the NHS. If you鈥檙e a blood donor, we need you to continue to #GiveBlood 鈥?donation stations are open as usual. https://www.blood.co.uk/news-and-campaigns/news-and-statements/coronavirus-covid-19-updates/			#GiveBlood	1.24071e+18	https://twitter.com/NHSEngland/status/1240706603839557635
2020-03-19 16:13:57	NHSEngland		48	242	352	During this challenging time, #OurNHSPeople are working incredibly hard to provide the best possible care for patients. It鈥檚 a hard job, and today we鈥檙e calling on former staff to come back and help us. #YourNHSNeedsYou https://www.england.nhs.uk/2020/03/former-docs-and-nurses-told-your-nhs-needs-you-to-tackle-greatest-global-health-threat-in-history/			#OurNHSPeople #YourNHSNeedsYou	1.24067e+18	https://twitter.com/NHSEngland/status/1240672868662476800
2020-03-19 14:15:13	NHSEngland		10	118	124	We should all do what we can to stop #coronavirus spreading, and it鈥檚 particularly important for people over 70, those with long-term conditions, pregnant people, or those with weakened immune systems. Visit http://nhs.uk/coronavirus to find out what you can do.			#coronavirus	1.24064e+18	https://twitter.com/NHSEngland/status/1240642989602607104
2020-03-19 08:40:05	NHSEngland		25	638	1795	Thank you to all #OurNHSPeople working so hard to provide us all with the best possible care at such a challenging time, and thank you to @charliemackesy for this kind tribute. #ThankYouNHS		@charliemackesy	#OurNHSPeople #ThankYouNHS	1.24056e+18	https://twitter.com/NHSEngland/status/1240558648964849665
2020-03-18 18:25:08	NHSEngland		13	175	156	There鈥檚 a lot of misinformation doing the rounds about #coronavirus, and it鈥檚 hard to know who to trust. Visit http://nhs.uk/coronavirus to find out what the symptoms are, how to prevent the spread, and who should stay at home.			#coronavirus	1.24034e+18	https://twitter.com/NHSEngland/status/1240343494423650313
2020-03-18 17:49:56	NHSEngland	GSTTnhs	1	61	283	#ThankYouNHS			#ThankYouNHS	1.24033e+18	https://twitter.com/NHSEngland/status/1240334636225568770
2020-03-18 16:40:52	NHSEngland		10	199	242	Coronavirus is a huge challenge for the #NHS and #OurNHSPeople 鈥?read the latest important actions for every part of the NHS to help redirect staff and resources, building on the amazing work already underway. #COVID19 https://www.england.nhs.uk/coronavirus/publication/next-steps-on-nhs-response-to-covid-19-letter-from-simon-stevens-and-amanda-pritchard/			#NHS #OurNHSPeople #COVID19	1.24032e+18	https://twitter.com/NHSEngland/status/1240317256262987778
2020-03-18 15:48:00	NHSEngland		13	135	112	If you have symptoms of #coronavirus you should stay at home for 7 days. However, if you live with other people, you should all stay at home for 14 days from the day the first person showed symptoms. http://nhs.uk/coronavirus			#coronavirus	1.2403e+18	https://twitter.com/NHSEngland/status/1240303950668038147
2020-03-18 12:59:00	NHSEngland		4	149	106	The most commons symptoms of #coronavirus are a new continuous cough and a high temperature (above 37.8 degrees). If you or someone you live with has either of these, you should all stay home for 14 days from when the first person has symptoms. https://nhs.uk/coronavirus			#coronavirus	1.24026e+18	https://twitter.com/NHSEngland/status/1240261420375212032
2020-03-18 10:31:00	NHSEngland		11	237	209	If you need to stay at home, there are things you can do to help prevent the spread of #coronavirus 鈥?including sleeping alone if you can, having deliveries left outside, and drinking plenty of water and taking painkillers. Read the full guidance. http://nhs.uk/coronavirus			#coronavirus	1.24022e+18	https://twitter.com/NHSEngland/status/1240224175199051776
2020-03-18 08:13:00	NHSEngland		14	173	167	Viruses can live on some surfaces for hours. When you eat or handle food, it鈥檚 important to make sure you wash your hands with soap and water for 20 seconds, or use hand sanitiser. #SafeHands http://nhs.uk/coronavirus			#SafeHands #SafeHands	1.24019e+18	https://twitter.com/NHSEngland/status/1240189446219276288
2020-03-17 17:33:00	NHSEngland		14	431	1051	'Thank you to every nurse, midwife, carer, all of #OurNHSPeople, for doing what you鈥檙e doing,鈥?鈥?Our @CNOEngland Ruth May shares her gratitude to NHS staff working to provide the best possible care, and prevent the spread of #coronavirus. #ThankYouNHS		@CNOEngland	#OurNHSPeople #coronavirus #ThankYouNHS	1.23997e+18	https://twitter.com/NHSEngland/status/1239967987077177344
2020-03-17 17:01:14	NHSEngland		2	128	106	Last night the government announced additional measures to seek to reduce the spread of #coronavirus across the country. Read Chief Executive Sir Simon Stevens and Chief Operating Officer @AKPritchard2鈥檚 important actions for every part of the NHS. https://www.england.nhs.uk/coronavirus/publication/next-steps-on-nhs-response-to-covid-19-letter-from-simon-stevens-and-amanda-pritchard/		@AKPritchard2	#coronavirus	1.23996e+18	https://twitter.com/NHSEngland/status/1239959992100323328
2020-03-17 13:35:10	NHSEngland		5	27	43	If you know a person or team going the extra mile to improve care for people living with major health conditions, or working to prevent them 鈥?nominate them for the Excellence in Healthcare Award at this year's #NHSParlyAwards. Find out how at https://www.england.nhs.uk/nhs-parliamentary-awards/how-to-nominate/.			#NHSParlyAwards	1.23991e+18	https://twitter.com/NHSEngland/status/1239908134698827776
2020-03-17 10:41:00	NHSEngland		5	12	42	Staff at @GreatOrmondSt aren鈥檛 just caring for children while they鈥檙e in hospital, they鈥檙e also working hard to create a greener and healthier future. They鈥檝e reduced their non-sterile glove consumption by 3.7 million in the last year 鈥?which is pretty amazing! #GreenerNHS		@GreatOrmondSt	#GreenerNHS	1.23986e+18	https://twitter.com/NHSEngland/status/1239864303752073216
2020-03-17 08:21:00	NHSEngland		5	212	189	Viruses can live on some surfaces for hours. When you get home or into work, make sure to wash your hands with soap and water for 20 seconds, or use hand sanitiser. #SafeHands http://nhs.uk/coronavirus			#SafeHands #SafeHands	1.23983e+18	https://twitter.com/NHSEngland/status/1239829071443492864
2020-03-16 21:17:52	NHSEngland		10	125	107	If you or someone in your household has a new continuous cough or a high temperature (37.8掳 or higher), you should stay at home. Read the new advice to find out more. http://nhs.uk/coronavirus				1.23966e+18	https://twitter.com/NHSEngland/status/1239662189511933952
2020-03-16 14:40:00	NHSEngland		2	9	36	The NHS reportedly generates 3.5% of all road travel in England. Read how @NewcastleHosps trialled an electric cargo bike courier delivery scheme as part of their pioneering work towards a #GreenerNHS. Fantastic work! https://england.nhs.uk/greenernhs/whats-already-happening/zooming-into-a-greener-future-the-case-for-a-zero-emissions-courier-services/		@NewcastleHosps	#GreenerNHS	1.23956e+18	https://twitter.com/NHSEngland/status/1239562062315036673
2020-03-16 12:09:00	NHSEngland		13	292	206	If you need to stay at home, there are things you can do to help prevent the spread of #coronavirus 鈥?including sleeping alone if you can, having deliveries left outside, and drinking plenty of water and taking painkillers. Read the full guidance. http://nhs.uk/coronavirus			#coronavirus	1.23952e+18	https://twitter.com/NHSEngland/status/1239524061941768199
2020-03-16 08:25:04	NHSEngland		52	714	643	There鈥檚 a lot of misinformation doing the rounds about #coronavirus, so it鈥檚 really important you get your information from a trusted source. Visit http://nhs.uk/coronavirus to find out what the symptoms are, how to prevent the spread, and who should stay at home. #COVID19			#coronavirus #COVID19	1.23947e+18	https://twitter.com/NHSEngland/status/1239467709944995841
2020-03-15 17:05:08	NHSEngland		10	79	78	Got a group chat with your friends? Take a few seconds to help protect your loved ones and share official NHS #coronavirus advice with your friends and family directly via @WhatsApp. https://api.whatsapp.com/send?phone&amp;text=New+NHS+advice%3A+If+you+have+a+new+continuous+cough+OR+a+high+temperature%2C+you+should+stay+at+home+for+7+days.+Search+%27NHS+Coronavirus%27+for+more+info		@WhatsApp	#coronavirus	1.23924e+18	https://twitter.com/NHSEngland/status/1239236197416919049
2020-03-15 14:40:05	NHSEngland		9	13	23	Recognise the contribution of an individual, team or organisation by nominating them in the #NHSParlyAwards 鈥?this pack shares all you need to know about the award categories and submitting a nomination to your local MP. https://www.england.nhs.uk/publication/parliamentary-awards-information-pack/			#NHSParlyAwards	1.2392e+18	https://twitter.com/NHSEngland/status/1239199697413246979
2020-03-15 10:15:07	NHSEngland		14	120	103	If you鈥檙e concerned about #coronavirus, or you just want some more information 鈥?make sure you鈥檙e getting it from a reputable source. Visit http://nhs.uk/coronavirus to find out what the symptoms are, how to prevent the spread, and who should stay at home. #COVID19			#coronavirus #COVID19	1.23913e+18	https://twitter.com/NHSEngland/status/1239133014388596737
2020-03-14 16:16:00	NHSEngland		23	211	378	Washing your hands more often, and for 20 seconds each time, can really help prevent the spread of #coronavirus. Make sure you鈥檙e washing your hands properly by watching this video.			#coronavirus	1.23886e+18	https://twitter.com/NHSEngland/status/1238861445695041539
2020-03-14 09:16:00	NHSEngland		23	370	290	The most common symptoms of #coronavirus are a new continuous cough and a high temperature (higher than 37.8 degrees). If you have either of these, you should stay at home for 7 days from when your symptoms started. For the latest information, visit http://nhs.uk/coronavirus.			#coronavirus	1.23876e+18	https://twitter.com/NHSEngland/status/1238755749225852929
2020-03-13 19:15:44	NHSEngland		13	207	188	If you need to stay at home, there are things you can do to help prevent the spread of #coronavirus 鈥?including sleeping alone if you can, having deliveries left outside, and drinking plenty of water and taking painkillers. Read the full guidance. http://nhs.uk/coronavirus			#coronavirus	1.23854e+18	https://twitter.com/NHSEngland/status/1238544291456339971
2020-03-13 18:05:08	NHSEngland		32	368	334	There鈥檚 a lot of misinformation doing the rounds about #coronavirus, so it鈥檚 important you get your information from a trusted source. Visit http://nhs.uk/coronavirus to find out what the symptoms are, how to prevent the spread, and who should stay at home. #COVID_19uk			#coronavirus #COVID_19uk	1.23853e+18	https://twitter.com/NHSEngland/status/1238526523382075394
2020-03-13 14:28:00	NHSEngland		0	4	13	A wide range of sectors beyond the #NHS have a part to play in improving people's health and wellbeing. Learn how art can support wellbeing as part of an #IntegratedCare system, from @SouthbankCentre Director of Arts Administration Sunita Pandya. https://www.england.nhs.uk/blog/getting-creative-to-change-peoples-lives/		@southbankcentre	#NHS #IntegratedCare	1.23847e+18	https://twitter.com/NHSEngland/status/1238471878747885569
2020-03-13 12:15:11	NHSEngland		3	103	91	If you鈥檙e concerned about #coronavirus, or you just want some more information 鈥?make sure you鈥檙e getting it from a reputable source. Visit http://nhs.uk/coronavirus for all the latest updates, and to use the new dedicated 111 online coronavirus service. #COVID19			#coronavirus #COVID19	1.23844e+18	https://twitter.com/NHSEngland/status/1238438457313234946
2020-03-13 10:05:10	NHSEngland		1	22	42	Not sleeping enough can affect our ability to complete everyday tasks and stick to healthy eating habits. If you鈥檙e having sleep problems, #EveryMindMatters can help you discover simple steps to ease those restless nights. #WorldSleepDay https://www.nhs.uk/oneyou/every-mind-matters/sleep/			#EveryMindMatters #WorldSleepDay	1.23841e+18	https://twitter.com/NHSEngland/status/1238405733873528833
2020-03-13 07:49:00	NHSEngland		19	676	520	The most common symptoms of #coronavirus are a continuous cough and a high temperature (higher than 37.8 degrees). If you have either of these, you should stay at home for 7 days from when your symptoms started. For the latest information, visit http://nhs.uk/coronavirus.			#coronavirus	1.23837e+18	https://twitter.com/NHSEngland/status/1238371466925600770
2020-03-12 16:59:14	NHSEngland		5	67	57	For the most up-to-date information, please visit http://nhs.uk/coronavirus. #Coronavirus #COVID19			#Coronavirus #COVID19	1.23815e+18	https://twitter.com/NHSEngland/status/1238147551985053707
2020-03-12 16:59:14	NHSEngland		35	739	778	We expect the NHS to be exceptionally busy in the coming days and weeks. If you have serious symptoms that you cannot manage at home or persist longer than 7 days, please go to NHS 111 online, or call 111 if you cannot go online. #Coronavirus #COVID19			#Coronavirus #COVID19	1.23815e+18	https://twitter.com/NHSEngland/status/1238147550630293506
2020-03-12 16:59:13	NHSEngland		183	1125	1231	Today @10DowningStreet announced we are moving into the delay phase of #COVID19. This means, if you have a new continuous cough OR a high temperature (37.8 degrees or higher), you should stay at home for at least 7 days from when your symptoms started. #Coronavirus		@10DowningStreet	#COVID19 #Coronavirus	1.23815e+18	https://twitter.com/NHSEngland/status/1238147548398878721
2020-03-12 09:55:05	NHSEngland		0	11	16	The #NHSParlyAwards aren鈥檛 just for clinical staff. You can nominate anyone working for or with the NHS towards our shared goal of delivering high quality health and care, now and for future generations. Submit nominations to your local MP by Friday 1 May. https://www.england.nhs.uk/nhs-parliamentary-awards/how-to-nominate/			#NHSParlyAwards	1.23804e+18	https://twitter.com/NHSEngland/status/1238040811964637184
2020-03-12 09:26:31	NHSEngland	NHS	0	0	9	Join Seren during her @NHS takeover this week 鈥?she's sharing her experience as a teen diagnosed with ovarian cancer and talking about her work to shape NHS services with the #NHSYouthForum. #OvarianCancerAwarenessMonth		@NHS	#NHSYouthForum #OvarianCancerAwarenessMonth	1.23803e+18	https://twitter.com/NHSEngland/status/1238033621648277504
2020-03-12 08:16:00	NHSEngland		8	363	385	Protect yourself and others and help reduce the spread of #coronavirus by frequently washing your hands with soap and water, for 20 seconds each time, especially when you: Get home or into work Blow your nose, sneeze or cough Eat or handle food. http://nhs.uk/coronavirus			#coronavirus	1.23802e+18	https://twitter.com/NHSEngland/status/1238015873945866243
2020-03-11 19:10:15	NHSEngland		24	130	110	Find out all the latest information on #coronavirus 鈥?including symptoms, travel advice, how to avoid spreading germs, and a new dedicated 111 online coronavirus service 鈥?by visiting http://nhs.uk/coronavirus.			#coronavirus	1.23782e+18	https://twitter.com/NHSEngland/status/1237818133236285440
2020-03-11 17:01:00	NHSEngland		1	14	29	Providing #IntegratedCare with the voluntary sector gives patients the opportunity to take a more proactive role in their own care 鈥?meaning GPs like @k8coleman24 can focus on patients鈥?medical issues and provide care to those who really need it. #VCSE https://www.england.nhs.uk/blog/working-closely-with-the-voluntary-sector/		@k8coleman24	#IntegratedCare #VCSE	1.23779e+18	https://twitter.com/NHSEngland/status/1237785606899429376
2020-03-11 15:20:12	NHSEngland		2	89	67	If you do one thing today 鈥?make it this. Help protect your loved ones and share official NHS #coronavirus advice with your friends and family directly via @WhatsApp. https://api.whatsapp.com/send?phone=&amp;text=NHS%20Coronavirus%20information%3a%20Wash%20your%20hands%20more%20often%20than%20usual%2c%20for%2020%20seconds%20each%20time%20with%20soap%20and%20water%2c%20or%20use%20hand%20sanitiser.…		@WhatsApp	#coronavirus	1.23776e+18	https://twitter.com/NHSEngland/status/1237760240508116993
2020-03-11 13:55:10	NHSEngland		3	19	23	Smokers see their GP over a third more often than non-smokers, and smoking is linked to nearly half a million hospital admissions each year. Find out how we're contributing to making England a smoke-free society this #NoSmokingDay. #NHSLongTermPlan https://www.longtermplan.nhs.uk/online-version/chapter-2-more-nhs-action-on-prevention-and-health-inequalities/smoking/			#NoSmokingDay #NHSLongTermPlan	1.23774e+18	https://twitter.com/NHSEngland/status/1237738841097867265
2020-03-11 12:22:00	NHSEngland		24	382	802	'Thank you to every nurse, midwife, carer, all of #OurNHSPeople, for doing what you鈥檙e doing,鈥?鈥?Our @CNOEngland Ruth May shares her gratitude to NHS staff working to provide the best possible care, and prevent the spread of #coronavirus.		@CNOEngland	#OurNHSPeople #coronavirus	1.23772e+18	https://twitter.com/NHSEngland/status/1237715393919270913
2020-03-11 09:44:00	NHSEngland		3	18	34	鈥業t doesn鈥檛 matter what level you are in your workplace, you can question practice, and if you have an idea, take it to somebody.鈥?鈥?#NHS staff, we want to hear your ideas about how we can all work together for a #GreenerNHS. Share your views today! https://www.england.nhs.uk/greenernhs/a-net-zero-nhs/			#NHS #GreenerNHS	1.23768e+18	https://twitter.com/NHSEngland/status/1237675631963328512
2020-03-11 07:52:00	NHSEngland		4	123	94	Are facemasks useful for preventing coronavirus? Where can I get the latest travel advice? Can I get coronavirus from food or takeaways? Watch this video to get answers to some of your most common #coronavirus questions, and visit http://nhs.uk/coronavirus for more information.			#coronavirus	1.23765e+18	https://twitter.com/NHSEngland/status/1237647446156558342
2020-03-10 18:42:00	NHSEngland		9	328	340	Washing your hands more often, and for 20 seconds each time, can really help prevent the spread of #coronavirus. Make sure you鈥檙e washing your hands properly by watching this video.			#coronavirus	1.23745e+18	https://twitter.com/NHSEngland/status/1237448636356689921
2020-03-10 15:58:34	NHSEngland		12	74	80	Visit http://nhs.uk/coronavirus for all the latest updates and to use the dedicated 111 online #coronavirus service. #COVID19			#coronavirus #COVID19	1.23741e+18	https://twitter.com/NHSEngland/status/1237407508530180096
2020-03-10 15:58:00	NHSEngland		260	1437	2584	There鈥檚 a lot of fake news out there about #coronavirus, so it鈥檚 really important to get your information from a trusted source. We鈥檝e been working with @TwitterUK to make sure your local NHS organisations are blue-tick verified 鈥?so it's easier to know who to trust.		@TwitterUK	#coronavirus	1.23741e+18	https://twitter.com/NHSEngland/status/1237407364317241346
2020-03-10 12:07:00	NHSEngland		0	9	21	Providing #IntegratedCare as a multidisciplinary team means patients receive care taking wider factors, like economic status, into account. Hear how this benefits patients and health and care professionals from @SurreyDownsHC GP, Dr Hilary Floyd.		@SurreyDownsHC	#IntegratedCare	1.23735e+18	https://twitter.com/NHSEngland/status/1237349231360237568
2020-03-10 08:35:07	NHSEngland		13	149	219	We've been working with @Google, @Twitter, @instagram and @Facebook to tackle #coronavirus fake news 鈥?to help you get easy access to accurate NHS information and avoid myths and misinformation. #COVID19 https://www.england.nhs.uk/2020/03/nhs-takes-action-against-coronavirus-fake-news-online		@Google @Twitter @instagram @Facebook	#coronavirus #COVID19	1.2373e+18	https://twitter.com/NHSEngland/status/1237295909303656448
2020-03-09 17:41:00	NHSEngland		1	77	63	Watch this video to get answers to some of your most common #coronavirus questions 鈥?and visit http://nhs.uk/coronavirus for all the latest updates and advice.			#coronavirus	1.23707e+18	https://twitter.com/NHSEngland/status/1237070897212583937
2020-03-09 16:10:13	NHSEngland		4	21	21	Got a family group chat? Take a few seconds to help protect your loved ones and share official NHS #coronavirus advice with your friends and family directly via @WhatsApp. https://api.whatsapp.com/send?phone=&amp;text=NHS%20Coronavirus%20information%3a%20Wash%20your%20hands%20more%20often%20than%20usual%2c%20for%2020%20seconds%20each%20time%20with%20soap%20and%20water%2c%20or%20use%20hand%20sanit…		@WhatsApp	#coronavirus	1.23705e+18	https://twitter.com/NHSEngland/status/1237048051715506183
2020-03-09 15:55:56	NHSEngland		1	7	17	NHS staff 鈥?we know loads of you are already taking action to create a #GreenerNHS, and we want to learn from you! Submit your ideas now, tell us what works and what doesn鈥檛, and use the hashtag to join the conversation. https://www.england.nhs.uk/greenernhs/a-net-zero-nhs/			#GreenerNHS	1.23704e+18	https://twitter.com/NHSEngland/status/1237044457868005382
2020-03-09 14:35:00	NHSEngland		1	42	49	Every part of England will be covered by an #IntegratedCare system by April 2021 and this week will highlight what this means for local populations 鈥?get involved in Integrated Care in Action week to learn more. https://www.england.nhs.uk/integratedcare/events/integrated-care-in-action/			#IntegratedCare	1.23702e+18	https://twitter.com/NHSEngland/status/1237024089031630850
2020-03-09 14:25:09	NHSEngland		0	15	21	We want to recognise people who have innovated, impressed and made a real difference to how the #NHS provides care for patients and the community 鈥?find out how you can nominate an individual, team or organisation in this year鈥檚 #NHSParlyAwards. https://www.england.nhs.uk/nhs-parliamentary-awards/how-to-nominate/			#NHS #NHSParlyAwards	1.23702e+18	https://twitter.com/NHSEngland/status/1237021611087351808
2020-03-09 11:57:54	NHSEngland		0	74	74	Since its launch last week, more than one million people have benefitted from our 111 online #coronavirus service 鈥?it quickly tells you what to do if you think you have symptoms, or you may have been exposed to the virus. http://nhs.uk/coronavirus #COVID19			#coronavirus #COVID19	1.23698e+18	https://twitter.com/NHSEngland/status/1236984553354547201
2020-03-09 10:25:06	NHSEngland		1	52	51	This week marks #IntegratedCare in Action week! Take a look at the many events and webinars taking place across the country and find out how you can get involved. https://www.england.nhs.uk/integratedcare/events/integrated-care-in-action/			#IntegratedCare	1.23696e+18	https://twitter.com/NHSEngland/status/1236961201365700614
2020-03-09 08:24:00	NHSEngland		3	121	106	Protect yourself and others and help reduce the spread of #coronavirus by frequently washing your hands with soap and water, for 20 seconds each time, especially when you: Get home or into work Blow your nose, sneeze or cough Eat or handle food. http://nhs.uk/coronavirus			#coronavirus	1.23693e+18	https://twitter.com/NHSEngland/status/1236930723661086720
2020-03-08 18:50:06	NHSEngland		7	147	170	If you鈥檙e concerned about #coronavirus, or you just want some more information 鈥?make sure you鈥檙e getting it from a reputable source. Visit http://nhs.uk/coronavirus for all the latest updates, and to use the new dedicated 111 online coronavirus service. #COVID19			#coronavirus #COVID19	1.23673e+18	https://twitter.com/NHSEngland/status/1236725900139429891
2020-03-08 17:05:10	NHSEngland		1	16	53	Join Seren Hughes @NHS from tomorrow 鈥?she鈥檒l be sharing her experience as a teenager diagnosed with ovarian cancer and discussing her ongoing work to improve experiences for other young people through @TheCATScampaign and the #NHSYouthForum. #OvarianCancerAwarenessMonth		@NHS	#NHSYouthForum #OvarianCancerAwarenessMonth	1.2367e+18	https://twitter.com/NHSEngland/status/1236699492621180928
2020-03-08 14:54:13	NHSEngland		18	98	581	Today 32 people who had been in isolation at Arrowe Park Hospital in the Wirral have left, after being given the all clear for #coronavirus. Thank you to all the NHS staff at @wuthnhs who worked so hard to give them safe and comfortable care. #ThankYouNHS https://www.england.nhs.uk/2020/03/diamond-princess-passengers-leave-nhs-quarantine/		@wuthnhs	#coronavirus #ThankYouNHS	1.23667e+18	https://twitter.com/NHSEngland/status/1236666540134674434
2020-03-08 14:54:00	NHSEngland		2	12	39	Our youngest #NHSAssembly member and Youth Expert Advisor @gabriellealphon talks about #InternationalWomensDay as an opportunity to champion the women in our lives, and shares some of the great work she鈥檚 done both within and outside the #NHS for women and girls.		@GabrielleAlphon	#NHSAssembly #InternationalWomensDay #NHS	1.23667e+18	https://twitter.com/NHSEngland/status/1236666482379108352
2020-03-08 13:17:00	NHSEngland		6	51	95	'There's a totally awesome thing that I'm going to contribute to today, and it's going to be much better because I was there.' 鈥?our Chief Commercial Officer @Emily_JR_Lawson shares a friendly reminder for countering #ImposterSyndrome this #InternationalWomensDay.		@Emily_JR_Lawson	#ImposterSyndrome #InternationalWomensDay	1.23664e+18	https://twitter.com/NHSEngland/status/1236642071609573376
2020-03-08 10:57:00	NHSEngland		1	105	247	鈥楥urrently some 60% of healthcare scientists are women, and they鈥檙e doing incredible work in delivering the best possible outcomes for our patients every single day.鈥?Hear our Chief Scientific Officer @CSOSue talk about the amazing women in our NHS this #InternationalWomensDay.		@CSOSue	#InternationalWomensDay	1.23661e+18	https://twitter.com/NHSEngland/status/1236606839430754305
2020-03-08 08:45:06	NHSEngland		7	503	1109	This #InternationalWomensDay we鈥檙e celebrating all the women, past and present, who have dedicated their lives to our #NHS 鈥?fighting for equality and caring for the community each and every day. This one鈥檚 for you. #ThankYouNHS #EachForEqual			#InternationalWomensDay #NHS #ThankYouNHS #EachForEqual	1.23657e+18	https://twitter.com/NHSEngland/status/1236573648007450624
2020-03-07 15:55:07	NHSEngland		2	3	58	We're saying a huge #ThankYouNHS to nurse Angelina, who has dedicated over four decades to our NHS 鈥?she鈥檚 set up new departments, led fundraising events, shared her skills abroad and even trekked the Great Wall of China! #YearOfTheNurseAndMidwife https://www.gazette-news.co.uk/news/18269703.health-visitor-celebrates-45-years-serving-community/			#ThankYouNHS #YearOfTheNurseAndMidwife	1.23632e+18	https://twitter.com/NHSEngland/status/1236319477760917511
2020-03-07 13:05:12	NHSEngland		0	2	14	鈥業t鈥檚 a fantastic way to say a very public thank you, on behalf of all of us, to the very best of the best,鈥?鈥?our Chief Executive Sir Simon Stevens shares his thoughts on the #NHSParlyAwards and how you can get involved. https://www.politicshome.com/news/uk/health-and-care/house/house-magazine/110287/nhs-parliamentary-awards-how-get-involved			#NHSParlyAwards	1.23628e+18	https://twitter.com/NHSEngland/status/1236276714378080258
2020-03-07 10:40:04	NHSEngland		42	223	179	The new 111 online #coronavirus service can quickly tell you what to do if you think you have symptoms, or you think you may have been exposed to the virus when traveling. For this, and more information about coronavirus, visit http://nhs.uk/coronavirus. #COVID19			#coronavirus #COVID19	1.23624e+18	https://twitter.com/NHSEngland/status/1236240190580064257
2020-03-06 19:37:00	NHSEngland		3	83	82	Protect yourself and your loved ones and help reduce the spread of #coronavirus by frequently washing your hands with soap and water, for 20 seconds each time, especially when you: Get home or into work Blow your nose, sneeze or cough Eat or handle food.			#coronavirus	1.23601e+18	https://twitter.com/NHSEngland/status/1236012926106046464
2020-03-06 16:49:30	NHSEngland		7	51	134	Our Medical Director of Primary Care @NikkiKF visited a primary school yesterday to talk to children about the importance of washing hands frequently 鈥?for 20 seconds each time 鈥?to help prevent the spread of #coronavirus. http://nhs.uk/coronavirus		@NikkiKF	#coronavirus	1.23597e+18	https://twitter.com/NHSEngland/status/1235970773724078080
2020-03-06 16:25:44	NHSEngland	NHS	0	2	11	Thank you @jessthegriff for sharing your story and experiences with us this #EDAW		@jessthegriff	#EDAW	1.23596e+18	https://twitter.com/NHSEngland/status/1235964793531625476
2020-03-06 15:45:15	NHSEngland		0	7	16	You won't have all the answers to help someone with an eating disorder, but simply making sure they know you are there for them is important. Find out how you can support a loved one, while looking after yourself this #EDAW. #LetsBeatThis https://www.beateatingdisorders.org.uk/supporting-someone/your-role-treatment			#EDAW #LetsBeatThis	1.23595e+18	https://twitter.com/NHSEngland/status/1235954604078219264
2020-03-06 14:05:21	NHSEngland		0	4	18	鈥楾he compassion and kindness shown to me and my two sons was second to none,鈥?鈥?68-year-old Ludmila shares her sincerest #ThankYouNHS to the @UHNM_NHS staff who saved her life, when an unexpected stomach pain turned out to be life-threatening. https://www.stokesentinel.co.uk/news/stoke-on-trent-news/the-nhs-saved-life--3860391		@UHNM_NHS	#ThankYouNHS	1.23593e+18	https://twitter.com/NHSEngland/status/1235929464346992640
2020-03-06 12:25:06	NHSEngland		5	91	68	If you鈥檙e concerned about #coronavirus, or you just want some more information 鈥?make sure you鈥檙e getting it from a reputable source. Visit http://nhs.uk/coronavirus for all the latest updates, and to use the new dedicated 111 online coronavirus service. #COVID19			#coronavirus #COVID19	1.2359e+18	https://twitter.com/NHSEngland/status/1235904236027813890
2020-03-06 10:51:36	NHSEngland		1	17	39	We loved hearing the @BBCR1 breakfast team's #HandwashAnthems this morning 鈥?including @Beyonce鈥檚 Love on Top and @AleshaOfficial鈥檚 The Boy Does Nothing. Help prevent the spread of #coronavirus 鈥?wash your hands with soap and water for 20 seconds. http://nhs.uk/coronavirus		@BBCR1 @Beyonce @AleshaOfficial	#HandwashAnthems #coronavirus	1.23588e+18	https://twitter.com/NHSEngland/status/1235880704283750400
2020-03-06 09:44:45	NHSEngland		1	70	51	If you do one thing today 鈥?make it this. Help protect your loved ones and share official NHS #coronavirus advice with your friends and family directly via @WhatsApp. https://api.whatsapp.com/send?phone=&amp;text=NHS%20Coronavirus%20information%3a%20Wash%20your%20hands%20more%20often%20than%20usual%2c%20for%2020%20seconds%20each%20time%20with%20soap%20and%20water%2c%20or%20use%20hand%20sanitiser.…		@WhatsApp	#coronavirus	1.23586e+18	https://twitter.com/NHSEngland/status/1235863883639742464
2020-03-06 08:33:00	NHSEngland		0	20	34	Join us next week for our #IntegratedCare in action week 鈥?the week will showcase best practice and learning from across England as health and care systems continue their integrated care journey. Find out how you can get involved. https://www.england.nhs.uk/integratedcare/events/integrated-care-in-action/			#IntegratedCare	1.23585e+18	https://twitter.com/NHSEngland/status/1235845824841728000
2020-03-05 22:07:54	NHSEngland	AlderHey	2	22	212	Tonight's episode of #Hospital provides a very real insight into the highs and lows of caring for young patients in the #NHS. Thank you to all the staff at @AlderHey for your compassion, and thank you to Elsie, Jack, Holly and their families for sharing their stories with us.		@AlderHey	#Hospital #NHS	1.23569e+18	https://twitter.com/NHSEngland/status/1235688512877465600
2020-03-05 21:40:28	NHSEngland		1	23	152	The compassion shown by #OurNHSPeople on #Hospital tonight is amazing. Caring for young people with complex needs and supporting their families can be difficult, but the amazing staff at @AlderHey are a shining example of why we should often say #ThankYouNHS.		@AlderHey	#OurNHSPeople #Hospital #ThankYouNHS	1.23568e+18	https://twitter.com/NHSEngland/status/1235681612710330370
2020-03-05 21:19:15	NHSEngland		1	7	49	'When you think you're getting to the end of one problem, something else resurfaces so you're brain is on the go all the time,' 鈥?@AlderHey Consultant General Paediatrician Tolu Awogbemi talks about the uncertainty around treating young people with complex needs. #Hospital		@AlderHey	#Hospital	1.23568e+18	https://twitter.com/NHSEngland/status/1235676270937006080
2020-03-05 19:33:00	NHSEngland		1	3	55	Join us for tonight's episode of #Hospital from 9pm on @BBCTwo 鈥?we'll be visiting @AlderHey Children's Hospital to follow the stories of #OurNHSPeople and young patients with complex needs.		@BBCTwo @AlderHey	#Hospital #OurNHSPeople	1.23565e+18	https://twitter.com/NHSEngland/status/1235649531779244034
2020-03-05 17:20:13	NHSEngland		2	22	18	Find out all the latest information on #coronavirus 鈥?including symptoms, travel advice, how to avoid spreading germs, and a new dedicated 111 online coronavirus service 鈥?by visiting http://nhs.uk/coronavirus.			#coronavirus	1.23562e+18	https://twitter.com/NHSEngland/status/1235616116141109250
2020-03-05 16:35:06	NHSEngland	CentreforMH	0	7	16	Great to see @CentreforMH's findings in support of our efforts to improve to children and young people鈥檚 #MentalHealth care. We are working hard to improve collaboration between mental health trusts and bring care closer to home. Find out more. https://www.england.nhs.uk/mental-health/nhs-led-provider-collaboratives/		@CentreforMH	#MentalHealth #MentalHealth	1.2356e+18	https://twitter.com/NHSEngland/status/1235604762965561345
2020-03-05 15:45:16	NHSEngland		1	6	14	Join us next week for our #IntegratedCare in action week! The week aims to showcase best practice and learning from across England as health and care systems continue their integrated care journey. Find out how you can get involved. https://www.england.nhs.uk/integratedcare/events/integrated-care-in-action/			#IntegratedCare	1.23559e+18	https://twitter.com/NHSEngland/status/1235592219639320579
2020-03-05 12:40:09	NHSEngland		0	12	18	There are several ways you can support someone with an eating disorder outside of mealtimes, including doing fun activities, helping them build their self-esteem and, above all, offering your time to listen without judgement. #EDAW #LetsBeatThis https://www.beateatingdisorders.org.uk/supporting-someone			#EDAW #LetsBeatThis	1.23555e+18	https://twitter.com/NHSEngland/status/1235545637426475008
2020-03-05 10:50:05	NHSEngland		13	83	146	We鈥檙e proud to announce 拢200 million has been allocated to strengthen #MentalHealth crisis teams 鈥?this funding will help the NHS improve support for people with urgent mental health needs and develop new services like safe havens and crisis cafes. https://www.england.nhs.uk/2020/03/mental-health-crisis-services-rolled-out-across-england/			#MentalHealth #MentalHealth	1.23552e+18	https://twitter.com/NHSEngland/status/1235517936208457728
2020-03-05 09:23:00	NHSEngland		3	61	84	Being at university can be a stressful time 鈥?with competing deadlines, meeting new people and being away from home. If you're a student having trouble with your #MentalHealth, #EveryMindMatters can help. #UniversityMentalHealthDay https://www.nhs.uk/oneyou/every-mind-matters/			#MentalHealth #MentalHealth #EveryMindMatters #UniversityMentalHealthDay	1.2355e+18	https://twitter.com/NHSEngland/status/1235496019875573761
2020-03-05 07:56:00	NHSEngland		14	182	181	Protect yourself and your loved ones and help reduce the spread of #coronavirus by frequently washing your hands with soap and water, for 20 seconds each time, especially when you: Get home or into work Blow your nose, sneeze or cough Eat or handle food.			#coronavirus	1.23547e+18	https://twitter.com/NHSEngland/status/1235474125696536576
2020-03-04 17:15:25	NHSEngland		5	227	187	There鈥檚 a lot of misinformation doing the rounds about #coronavirus, so it鈥檚 really important you get your information from a trusted source. Visit http://nhs.uk/coronavirus for all the latest updates and to use the new dedicated 111 online coronavirus service. #COVID19			#coronavirus #COVID19	1.23525e+18	https://twitter.com/NHSEngland/status/1235252520676659200
2020-03-04 15:50:08	NHSEngland		1	13	15	Mealtimes can be extremely difficult for people with eating disorders 鈥?but there are things you can do to support them. Find out more about eating disorders and how to get help for your loved ones from @BeatED, or visit https://www.nhs.uk/conditions/eating-disorders/. #EDAW #LetsBeatThis		@beatED	#EDAW #LetsBeatThis	1.23523e+18	https://twitter.com/NHSEngland/status/1235231059408809991
2020-03-04 14:35:13	NHSEngland		0	5	13	We've had a great time at the #NHSParlyAwards launch 鈥?and nominations are now open for all ten categories! Our templates and information pack will help you provide all the information you need to make the submission process quick and easy for MPs. https://www.england.nhs.uk/nhs-parliamentary-awards/how-to-nominate/			#NHSParlyAwards	1.23521e+18	https://twitter.com/NHSEngland/status/1235212204447846402
2020-03-04 14:35:08	NHSEngland		0	6	8	The #NHSParlyAwards are back! Hear from our Chief Executive Sir Simon Stevens about why the awards are important and how you can say #ThankYouNHS by recognising the contribution of #OurNHSPeople. https://www.politicshome.com/news/uk/health-and-care/house/house-magazine/110287/nhs-parliamentary-awards-how-get-involved			#NHSParlyAwards #ThankYouNHS #OurNHSPeople	1.23521e+18	https://twitter.com/NHSEngland/status/1235212185275691008
2020-03-04 13:38:16	NHSEngland		0	7	28	Here's @Hovistherapydog being a good boy while @tantamkate and the @UHP_NHS team pose at the #NHSParlyAwards launch. The #ICU team won the Caring and Compassion award in 2019 and have since started a #RehabLegend campaign, celebrating rehabilitation stories across the NHS.		@Hovistherapydog @TantamKate @UHP_NHS	#NHSParlyAwards #ICU #RehabLegend	1.2352e+18	https://twitter.com/NHSEngland/status/1235197873085722625
2020-03-04 12:35:07	NHSEngland		0	11	14	Today we're launching the #NHSParlyAwards at Westminster! We're so excited to meet with MPs to share what their nominations mean for the wonderful people (and pups?!) behind our NHS 鈥?we are especially looking forward to meeting @Hovistherapydog! #OurNHSPups		@Hovistherapydog	#NHSParlyAwards #OurNHSPups	1.23518e+18	https://twitter.com/NHSEngland/status/1235181979521384448
2020-03-04 11:30:37	NHSEngland		1	11	30	For more information on the government and the NHS鈥檚 response to #coronavirus, and for the latest updates, visit https://www.gov.uk/government/topical-events/coronavirus-covid-19-uk-government-response. 3/3			#coronavirus	1.23517e+18	https://twitter.com/NHSEngland/status/1235165749192331266
2020-03-04 11:30:37	NHSEngland		2	19	64	Declaring a level four incident is a tried and tested approach to managing major national incidents, and does not mean the risk to the public is any greater 鈥?but is about ensuring the NHS is as prepared as possible to respond. 2/3				1.23517e+18	https://twitter.com/NHSEngland/status/1235165747401416706
2020-03-04 11:30:36	NHSEngland		9	179	359	If you've seen news stating the NHS has declared #coronavirus a 鈥榣evel four incident鈥?鈥?we鈥檇 like to clarify this happened in January, and is not a new update. 1/3			#coronavirus	1.23517e+18	https://twitter.com/NHSEngland/status/1235165746080215041
2020-03-04 10:45:06	NHSEngland		2	36	63	Read how the NHS is saving hundreds more babies鈥?lives every year than a decade ago 鈥?with thousands more to be saved thanks to the #NHSLongTermPlan and fantastic midwives and maternity teams working hard to make services safer. #CMOSummit @TeamCMidO https://www.england.nhs.uk/2020/03/nhs-action-saves-3000-more-babies-lives/		@TeamCMidO	#NHSLongTermPlan #CMOSummit	1.23515e+18	https://twitter.com/NHSEngland/status/1235154293549920257
2020-03-04 08:54:55	NHSEngland		13	277	275	It sounds simple, but you can really help reduce the spread of #coronavirus by washing your hands more often, for 20 seconds each time with soap and water or hand sanitiser, especially when you: Get home or into work Blow your nose, sneeze or cough Eat or handle food.			#coronavirus	1.23513e+18	https://twitter.com/NHSEngland/status/1235126564146352129
2020-03-03 17:35:00	NHSEngland		10	95	80	We can all play our part in stopping the spread of #coronavirus 鈥?you can help by following guidance on hand washing and make sure to Catch It, Bin It, Kill It. #COVID19 http://nhs.uk/coronavirus			#coronavirus #COVID19	1.2349e+18	https://twitter.com/NHSEngland/status/1234895060338036736
2020-03-03 16:30:49	NHSEngland		1	21	20	Mumps can make you seriously ill. The measles, mumps and rubella (MMR) vaccine is the safest, most effective way to protect you and your family. Full protection requires two doses 鈥?ask your GP practice for more information. http://nhs.uk/MMR				1.23488e+18	https://twitter.com/NHSEngland/status/1234878907368734724
2020-03-03 13:11:28	NHSEngland		8	10	29	There鈥檚 something for everyone 鈥?pick your favourite, or suggest your own, and get singing with your own #HandwashAnthems! #Coronavirus #COVID19			#HandwashAnthems #Coronavirus #COVID19	1.23483e+18	https://twitter.com/NHSEngland/status/1234828741097988097
2020-03-03 13:11:27	NHSEngland		2	7	58	And finally, getting a bit funky with Prince and 'Raspberry Beret' #HandwashAnthems			#HandwashAnthems	1.23483e+18	https://twitter.com/NHSEngland/status/1234828736446566400
2020-03-03 13:11:23	NHSEngland		2	7	47	'Mr Brightside鈥?by The Killers #HandwashAnthems			#HandwashAnthems	1.23483e+18	https://twitter.com/NHSEngland/status/1234828719501594625
2020-03-03 13:11:18	NHSEngland		2	10	48	鈥楯olene鈥?by Dolly Parton #HandwashAnthems			#HandwashAnthems	1.23483e+18	https://twitter.com/NHSEngland/status/1234828700643987457
2020-03-03 13:11:14	NHSEngland		3	7	37	鈥楤elieve鈥?by the iconic Cher #HandwashAnthems			#HandwashAnthems	1.23483e+18	https://twitter.com/NHSEngland/status/1234828682109358081
2020-03-03 13:11:10	NHSEngland		5	17	62	鈥楢frica鈥?by Toto (our personal favourite of all the #HandwashAnthems)			#HandwashAnthems	1.23483e+18	https://twitter.com/NHSEngland/status/1234828666997288960
2020-03-03 13:11:06	NHSEngland		63	560	793	Washing our hands more often and for 20 seconds (the time it takes to sing Happy Birthday twice) 鈥?can help prevent the spread of #coronavirus. But we鈥檙e over singing Happy Birthday 鈥?so the wonderful Twitter-hive has helped us find other #HandwashAnthems with 20 second choruses:			#coronavirus #HandwashAnthems	1.23483e+18	https://twitter.com/NHSEngland/status/1234828650723319808
2020-03-03 10:35:04	NHSEngland		11	170	141	If you鈥檙e concerned about #coronavirus, or you just want some more information 鈥?make sure you鈥檙e getting it from a reputable source. Visit http://nhs.uk/coronavirus for all the latest updates, and to use the new dedicated 111 online coronavirus service. #COVID19			#coronavirus #COVID19	1.23479e+18	https://twitter.com/NHSEngland/status/1234789382554558470
2020-03-03 08:53:00	NHSEngland		2	8	36	鈥楤est job in the world. The award was simply the icing on the cake,鈥?鈥?the #NHSParlyAwards recognise the hard work of #OurNHSPeople, like Nurse Consultant Pam who won last year's Lifetime Achievement Award! She'll also be on this year's judging panel. #YearOfTheNurseAndMidwife			#NHSParlyAwards #OurNHSPeople #YearOfTheNurseAndMidwife	1.23476e+18	https://twitter.com/NHSEngland/status/1234763694455738369
2020-03-02 18:10:00	NHSEngland		6	38	48	Jeremy Brown, Integrated Emergency and Urgent Care Director at @OFFICIALWMAS, highlights the importance of the new 111 online #coronavirus service which can quickly tell you what to do if you think you have symptoms. #COVID19 http://nhs.uk/coronavirus.		@OFFICIALWMAS	#coronavirus #COVID19	1.23454e+18	https://twitter.com/NHSEngland/status/1234541480443666434
2020-03-02 17:24:00	NHSEngland		0	2	9	Not all benefits entitle you to free dental treatment. Use the NHS online eligibility checker to find out if you can claim for free, or if you can get any help with your costs. #CheckBeforeYouTick http://nhs.uk/checkbeforeyoutick			#CheckBeforeYouTick	1.23453e+18	https://twitter.com/NHSEngland/status/1234529903900381184
2020-03-02 15:17:00	NHSEngland		7	54	244	Staff at @GreatOrmondSt have reduced their consumption of disposable gloves by more than 21 tonnes in the last 10 months alone! #GreenerNHS		@GreatOrmondSt	#GreenerNHS	1.2345e+18	https://twitter.com/NHSEngland/status/1234497943412985856
2020-03-02 12:56:33	NHSEngland		1	10	25	鈥榃e at @ManchesterREH are proud to be a part of this genomic revolution,鈥?鈥?Read about how Consultant Vitreoretinal Surgeon Mr Assad Jalil recently performed ground-breaking new surgery for a rare inherited retinal disease. Incredible!		@ManchesterREH		1.23446e+18	https://twitter.com/NHSEngland/status/1234462597128298497
2020-03-02 12:37:53	NHSEngland		1	10	15	Our #IntegratedCare in action week starts next week on Monday 9 March! The week will showcase best practice and learning from across England as health and care systems continue their integrated care journey. Find out how you can get involved. https://www.england.nhs.uk/integratedcare/events/integrated-care-in-action/			#IntegratedCare	1.23446e+18	https://twitter.com/NHSEngland/status/1234457901911158784
2020-03-02 11:10:14	NHSEngland		0	9	15	We鈥檙e always working to improve your experience of our website, and we need your help. Please take a few minutes to complete our short survey and tell us your reasons for visiting NHS England and NHS Improvement鈥檚 website. https://www.engage.england.nhs.uk/survey/nhs-england-and-improvement-user-research/				1.23444e+18	https://twitter.com/NHSEngland/status/1234435844179546113
2020-03-02 08:27:00	NHSEngland		2	17	18	Every day in the UK, someone dies waiting for a transplant. Find out how the new opt-out system 鈥?which will be live from 20 May 2020 鈥?will save and improve more lives and what this means for you, your patients and your family. #PassItOn https://www.organdonation.nhs.uk/uk-laws/organ-donation-law-in-england/			#PassItOn	1.23439e+18	https://twitter.com/NHSEngland/status/1234394763476062208
2020-03-01 16:55:10	NHSEngland		3	17	46	Join Eating Disorders Practitioner Jess Griffiths @NHS from tomorrow for #EDAW 鈥?she鈥檒l be discussing how eating disorders are treated in the NHS, ongoing national work, and sharing her own experiences and journey to a full recovery.		@NHS	#EDAW	1.23416e+18	https://twitter.com/NHSEngland/status/1234160263026421770
2020-03-01 14:05:09	NHSEngland		0	26	17	Mumps is on the rise, particularly among young adults. The measles, mumps and rubella (MMR) vaccine is the safest, most effective way to protect yourself. #HelpUsHelpYou 鈥?ask your GP practice for more information on the MMR vaccine or a catch-up dose. http://nhs.uk/MMR			#HelpUsHelpYou	1.23412e+18	https://twitter.com/NHSEngland/status/1234117476696383488
2020-03-01 12:05:06	NHSEngland		7	44	32	Stay up to date with the latest #coronavirus information and updates. http://www.nhs.uk/coronavirus			#coronavirus	1.23409e+18	https://twitter.com/NHSEngland/status/1234087262973026310
2020-02-29 16:55:09	NHSEngland		2	0	9	Last year, @GSTTnhs won @bmj_latest Dermatology Team of The Year for outstanding care to patients living with Xeroderma Pigmentosum 鈥?a #RareDisease affecting the skin's ability to repair damage caused by sunlight. Fantastic work, team! #RareDiseaseDay https://www.guysandstthomas.nhs.uk/news-and-events/2019-news/may/guys-and-st-thomas-dermatology-team-wins-national-award.aspx		@GSTTnhs @bmj_latest	#RareDisease #RareDiseaseDay	1.2338e+18	https://twitter.com/NHSEngland/status/1233797867736793089
2020-02-29 14:10:10	NHSEngland		0	3	13	'The NHS is increasingly bringing innovative, specialised and targeted treatments to people who need them.鈥?鈥?Our Chief Executive Sir Simon Stevens on why we're funding a life-changing treatment for people with Periodic Fever Syndromes. #RareDiseaseDay https://www.england.nhs.uk/2020/02/life-changing-fever-headache-and-painkilling-drug-for-children-on-the-nhs/			#RareDiseaseDay	1.23376e+18	https://twitter.com/NHSEngland/status/1233756348153835521
2020-02-29 12:15:09	NHSEngland		0	7	27	Joshua and Ryan are the first patients in England to benefit from a Bardet-Biedl virtual telemedicine clinic at @BWC_NHS 鈥?it means the brothers and their family can meet with specialists from the comfort of their own home. #RareDiseaseDay https://bwc.nhs.uk/news/bwc-hosts-first-bardetbiedl-virtual-telemedicine-clinic-2588		@BWC_NHS	#RareDiseaseDay	1.23373e+18	https://twitter.com/NHSEngland/status/1233727404318826497
2020-02-29 10:55:06	NHSEngland		2	5	15	The UK Strategy for Rare Diseases is the first of its kind. It helps people across the NHS better understand rare diseases and improve how we support people affected by them. Find out how the strategy can help you and your patients this #RareDiseaseDay. https://www.england.nhs.uk/commissioning/publication/implementation-plan-for-the-uk-strategy-for-rare-diseases-progress-report/			#RareDiseaseDay	1.23371e+18	https://twitter.com/NHSEngland/status/1233707258867003392
2020-02-29 08:50:04	NHSEngland		4	40	71	'Genomics is a game-changer for patients living with a rare disease.' 鈥?On #RareDiseaseDay, our Chief Scientific Officer, @CSOSue and @RCPCHPresident discuss the power of genomic medicine, for @GeneticAll_UK. https://www.raredisease.org.uk/news-event/finding-the-missing-pieces-how-genomics-is-helping-to-diagnose-and-treat-rare-diseases/		@CSOSue @RCPCHPresident @GeneticAll_UK	#RareDiseaseDay	1.23368e+18	https://twitter.com/NHSEngland/status/1233675794444161024
2020-02-28 18:25:08	NHSEngland		2	15	28	Our #IntegratedCare in action week starts Monday 9 March, showcasing best practice and learning from across England as health and care systems continue their integrated care journey. Find out what events will take place and how you can get involved. https://www.england.nhs.uk/integratedcare/events/integrated-care-in-action/			#IntegratedCare	1.23346e+18	https://twitter.com/NHSEngland/status/1233458127124803584
2020-02-28 16:26:14	NHSEngland		0	0	4	Thanks to our #NHSAssembly members for sharing their views and experiences at today's meeting. Learn more about our members and upcoming meetings			#NHSAssembly	1.23343e+18	https://twitter.com/NHSEngland/status/1233428204607672320
2020-02-28 15:51:01	NHSEngland		0	5	17	鈥業 saw my young man thrive,鈥?鈥?@HelenHassell2 shares her personal experience and the value of a @NHSPHB on improving her son鈥檚 mental health and quality of life, and the wider implications it has for the whole family at today's #NHSAssembly.		@HelenHassell2 @NHSPHB	#NHSAssembly	1.23342e+18	https://twitter.com/NHSEngland/status/1233419340957077507
2020-02-28 15:44:55	NHSEngland		0	2	9	鈥楪iving each individual care and attention and space to grow,鈥?鈥?@clentonF discusses empowering the public with improved personalisation and community-based support. #NHSAssembly		@clentonF	#NHSAssembly	1.23342e+18	https://twitter.com/NHSEngland/status/1233417804411437059
2020-02-28 13:50:11	NHSEngland		1	10	45	鈥業 owe my life to them.鈥?鈥?with an inoperable cancer diagnosis and six months to live, Peter cashed in his pension and planned his funeral. However, Peter's life was transformed unexpectedly when he was referred to @TheChristieNHS. #ThankYouNHS https://www.warringtonguardian.co.uk/news/18259416.man-planned-funeral-life-saved-christie-cancer-centre/		@TheChristieNHS	#ThankYouNHS	1.23339e+18	https://twitter.com/NHSEngland/status/1233388931460272134
2020-02-28 12:31:28	NHSEngland		1	3	5	鈥業 came into medicine to make things better for people so this is about making things better,鈥?鈥?our @NHSEnglandNMD Steve Powis prompts discussion on driving improvement in patient experience at today's #NHSAssembly. https://www.longtermplan.nhs.uk/nhs-assembly/		@NHSEnglandNMD	#NHSAssembly	1.23337e+18	https://twitter.com/NHSEngland/status/1233369121632505857
2020-02-28 11:48:00	NHSEngland		1	2	6	鈥榃e are all ambassadors of the assembly,鈥?鈥?@profchrisham discusses the importance of #NHSAssembly members acting as a conduit between those at the assembly and #OurNHSPeople. https://www.longtermplan.nhs.uk/nhs-assembly/		@profchrisham	#NHSAssembly #OurNHSPeople	1.23336e+18	https://twitter.com/NHSEngland/status/1233358183160152067
2020-02-28 11:34:00	NHSEngland		1	4	8	鈥榃hat does my neighbour know about the NHS Assembly?鈥欌€攖he first round of table talks prompts discussion on what the public knows about the #NHSAssembly and its function, and how we can get #OurNHSPeople involved. https://www.longtermplan.nhs.uk/nhs-assembly/			#NHSAssembly #OurNHSPeople	1.23335e+18	https://twitter.com/NHSEngland/status/1233354660083359746
2020-02-28 11:03:00	NHSEngland		0	4	11	鈥楤est job in the world. The award was simply the icing on the cake,鈥?鈥?the #NHSParlyAwards recognise the hard work of #OurNHSPeople, like Nurse Consultant Pam who won last year's Lifetime Achievement Award! She'll also be on this year's judging panel. #YearOfTheNurseAndMidwife			#NHSParlyAwards #OurNHSPeople #YearOfTheNurseAndMidwife	1.23335e+18	https://twitter.com/NHSEngland/status/1233346858753200129
2020-02-28 08:45:07	NHSEngland		3	8	25	Today鈥檚 the day! The #NHSAssembly brings together a range of people from across the NHS to act as a voice for and drive delivery of the #NHSLongTermPlan 鈥?informing how we can make our ambitions a reality. Follow the hashtag for live updates from today鈥檚 meeting.			#NHSAssembly #NHSLongTermPlan	1.23331e+18	https://twitter.com/NHSEngland/status/1233312162044686336
2020-02-27 22:00:30	NHSEngland		6	27	125	If the amazing staff on tonight鈥檚 #Hospital episode have inspired you with the difference they make to the lives of patients and their families 鈥?take a look at the many career opportunities available in the NHS. #TeamNHS #ProudOfTheNHS http://jobs.nhs.uk			#Hospital #TeamNHS #ProudOfTheNHS	1.23315e+18	https://twitter.com/NHSEngland/status/1233149936105086977
2020-02-27 21:45:18	NHSEngland	AlderHey	4	19	132	#Hospital showcasing incredible talent and fantastic staff delivering expert care with compassion. Giving patients the best chance of a positive outcome. We are so proud each and everyone of them #ThankYouNHS @LHCHFT @AlderHey		@LHCHFT @AlderHey	#Hospital #ThankYouNHS	1.23315e+18	https://twitter.com/NHSEngland/status/1233146110660816896
2020-02-27 21:36:29	NHSEngland		0	4	13	Ellie and Jade show how it takes great strength for both patients and their families to cope with a serious health conditions and the treatment. There are mental health helplines and support groups that can offer expert advice to help #Hospital. https://www.nhs.uk/conditions/stress-anxiety-depression/mental-health-helplines/			#Hospital	1.23314e+18	https://twitter.com/NHSEngland/status/1233143894512218120
2020-02-27 21:23:00	NHSEngland		0	10	18	.@LHCHFT deliver high quality care despite increased demands on services. Providing expert care, with incredibly talented staff to ensure patients have the best chance of survival. Cardiac care is a clinical priority in the #NHSLongTermPlan. https://www.longtermplan.nhs.uk/areas-of-work/cardiovascular-disease/ #Hospital		@LHCHFT	#NHSLongTermPlan #Hospital	1.23314e+18	https://twitter.com/NHSEngland/status/1233140500934406151
2020-02-27 21:08:15	NHSEngland	LHCHFT	2	15	94	We are so lucky to have such talented and dedicated staff working in the #NHS changing lives. #Hospital @LHCHFT #ThankYouNHS		@LHCHFT	#NHS #Hospital #ThankYouNHS	1.23314e+18	https://twitter.com/NHSEngland/status/1233136789021450240
2020-02-27 19:28:03	NHSEngland	Label1tv	0	10	22	Who's joining us this evening for another episode of @BBCTwo's #Hospital series at 9pm? Tune in each week to see the incredible work and care delivered at @LHCHFT @AlderHey @LivHospitals @WaltonCentre @LiverpoolWomens @CCCNHS https://www.bbc.co.uk/programmes/m000frqr		@BBCTwo @LHCHFT @AlderHey @LivHospitals @WaltonCentre @LiverpoolWomens @CCCNHS	#Hospital	1.23311e+18	https://twitter.com/NHSEngland/status/1233111573163651072
2020-02-27 18:40:07	NHSEngland		0	1	22	鈥楳issy knows when she is going to work as soon as I put her yellow collar and bandana on her.鈥?鈥?cuteness overload! Read how Great Dane Missy prepared for her doggy debut and brought happiness to patients at @WWLNHS Rainbow Ward. https://www.leighjournal.co.uk/news/18262379.amazing-great-dane-missy-brings-happiness-hospital/		@WWLNHS		1.2331e+18	https://twitter.com/NHSEngland/status/1233099510001422336
2020-02-27 17:41:05	NHSEngland	NHSEngland	1	3	9	Head over to @NHS and meet Laura, who is giving an insight into her life as a Pharmacist 鈥?shining a light on everything pharmacists do, and how they can help you. https://www.england.nhs.uk/atnhs/curator-archive/laura-buckley/		@NHS		1.23308e+18	https://twitter.com/NHSEngland/status/1233084651729756162
2020-02-27 16:37:04	NHSEngland		0	40	36	If you're a clinician or other healthcare professional 鈥?read our most up-to-date #coronavirus information and guidance. #COVID19 https://www.england.nhs.uk/ourwork/eprr/coronavirus/			#coronavirus #COVID19	1.23307e+18	https://twitter.com/NHSEngland/status/1233068542754508801
2020-02-27 15:23:00	NHSEngland		2	24	19	Pharmacies can give treatment advice about a range of common health conditions. Take the drama out of minor illnesses. For expert advice, see a pharmacist. http://nhs.uk/pharmacyadvice				1.23305e+18	https://twitter.com/NHSEngland/status/1233049901921132546
2020-02-27 13:05:14	NHSEngland		3	25	13	Stay up to date with the latest #coronavirus information and updates. https://www.gov.uk/guidance/wuhan-novel-coronavirus-information-for-the-public			#coronavirus	1.23302e+18	https://twitter.com/NHSEngland/status/1233015233800790017
2020-02-27 11:51:40	NHSEngland	RoyalFreeNHS	0	2	8	It鈥檚 important to support people living with #frailty to maintain their health for as long as possible. Find out how you can establish a frailty pathway for patients this #FrailtyFebruary 鈥?with our #WhereBestNext resources. https://www.england.nhs.uk/urgent-emergency-care/reducing-length-of-stay/reducing-long-term-stays/systems-and-processes/			#frailty #FrailtyFebruary #WhereBestNext	1.233e+18	https://twitter.com/NHSEngland/status/1232996720725962753
2020-02-27 11:20:08	NHSEngland		1	13	9	Many people, particularly those under 25, don't have full protection against measles, mumps and rubella. Full protection requires two doses of the MMR vaccine . You might be due a catch-up vaccination 鈥?check with your GP practice. #HelpUsHelpYou http://nhs.uk/MMR			#HelpUsHelpYou	1.23299e+18	https://twitter.com/NHSEngland/status/1232988785664778241
2020-02-27 08:45:09	NHSEngland		3	8	6	Follow #NHSAssembly tomorrow for the latest updates and discussions as the group meet to discuss the delivery of our ambitions in the #NHSLongTermPlan. https://www.longtermplan.nhs.uk/nhs-assembly/			#NHSAssembly #NHSLongTermPlan	1.23295e+18	https://twitter.com/NHSEngland/status/1232949780508180481
2020-02-26 17:45:15	NHSEngland		0	0	7	Find out how the West of England Pathology Network is helping its five trusts work together to provide a more responsive, high quality, better-value, efficient system for patients. https://improvement.nhs.uk/resources/pathology-networks-toolkit/				1.23272e+18	https://twitter.com/NHSEngland/status/1232723311941103616
2020-02-26 15:35:15	NHSEngland		0	13	11	Help us celebrate #YearOfTheNurseAndMidwife by sharing your stories of how nurses and midwives have delivered extraordinary care. Blue heart #TeamCNO #ThankYouNHS https://england.nhs.uk/year-of-the-nurse-and-midwife-2020/people-stories/			#YearOfTheNurseAndMidwife #TeamCNO #ThankYouNHS	1.23269e+18	https://twitter.com/NHSEngland/status/1232690596692844545
2020-02-26 13:40:10	NHSEngland		0	10	6	The #NHSParlyAwards focus on #OurNHSPeople and thanking them for their hard work and commitment to our #NHS. Find out how in this new blog from @SolentNHSTrust Communications Manager Fiona 鈥?who鈥檚 Trust has seen two Lifetime Achievement Award winners! http://www.nhsparliamentaryawards.co.uk/blog/nhs-parliamentary-awards-%E2%80%93-tool-powerful-communication		@SolentNHSTrust	#NHSParlyAwards #OurNHSPeople #NHS	1.23266e+18	https://twitter.com/NHSEngland/status/1232661636651061250
2020-02-26 11:35:04	NHSEngland		1	50	226	Community Nurse Sue has been quite literally pushing the boat out to provide great care in Gloucestershire 鈥?swapping part of her usual commute for pulling a canoe in waterproof overalls to brave the floods and visit patients! Thank you, Sue. https://www.ghc.nhs.uk/news/community-nurse-pushes-the-boat-out/				1.23263e+18	https://twitter.com/NHSEngland/status/1232630153357987840
2020-02-26 09:09:00	NHSEngland		1	10	9	Not all benefits entitle you to free dental treatment. Use the NHS online eligibility checker to find out if you can claim for free, or if you can get any help with your costs. #CheckBeforeYouTick http://nhs.uk/checkbeforeyoutick			#CheckBeforeYouTick	1.23259e+18	https://twitter.com/NHSEngland/status/1232593393835839488
2020-02-25 19:54:04	NHSEngland	NHSEngland	1	11	23	This week check out the @NHS account where Laura is opening a window into the world of being a Pharmacist and what they have to offer you in terms of advice and treatment. https://www.england.nhs.uk/atnhs/curator-archive/laura-buckley/		@NHS		1.23239e+18	https://twitter.com/NHSEngland/status/1232393345504366592
2020-02-25 17:26:00	NHSEngland		2	28	34	Every day in the UK, someone dies waiting for a transplant. Find out how the new opt-out system 鈥?which will be live from 20 May 2020 鈥?will save and improve more lives and what this means for you, your patients and your family. #PassItOn https://www.organdonation.nhs.uk/uk-laws/organ-donation-law-in-england/			#PassItOn	1.23236e+18	https://twitter.com/NHSEngland/status/1232356080128118784
2020-02-25 15:29:00	NHSEngland		1	19	44	Congratulations to Rosewood Mother and Baby Unit who have won this year鈥檚 #RHSChelsea Garden for Friendship designed by @GardenDesigner1 and @ZoeTheBall. Rosewood cares for new mothers with #MentalHealth issues and the garden will be a sanctuary for mothers and their babies.		@gardendesigner1 @ZoeTheBall	#RHSChelsea #MentalHealth #MentalHealth	1.23233e+18	https://twitter.com/NHSEngland/status/1232326636168716288
2020-02-25 13:04:00	NHSEngland		4	32	38	Did you know that most pharmacies have a confidential consultation room? Take the drama out of minor illnesses. For expert advice, see a pharmacist. http://nhs.uk/pharmacyadvice				1.23229e+18	https://twitter.com/NHSEngland/status/1232290145891647488
2020-02-25 10:40:09	NHSEngland		0	10	27	Matrons are the cornerstone of improving the quality of patient care, and their role spans across acute, community and #MentalHealth services. If you鈥檙e an aspiring matron or you鈥檙e already in post 鈥?this new handbook is for you. #YearOfTheNurseAndMidwife https://improvement.nhs.uk/resources/matrons-handbook/			#MentalHealth #MentalHealth #YearOfTheNurseAndMidwife	1.23225e+18	https://twitter.com/NHSEngland/status/1232253947479457793
2020-02-25 08:25:06	NHSEngland		2	5	17	The #NHSAssembly will meet again this Friday 鈥?bringing together a range of people from across the service to act as a voice, driving the delivery of the #NHSLongTermPlan and making our ambitions a reality. Follow the hashtag for the latest updates. http://longtermplan.nhs.uk/nhs-assembly/			#NHSAssembly #NHSLongTermPlan	1.23222e+18	https://twitter.com/NHSEngland/status/1232219960702840833
2020-02-24 19:35:09	NHSEngland		1	13	12	User needs are constantly evolving and we need your help to improve our website. Please share your views and experience 鈥?complete this short survey by Monday 16 March. https://www.engage.england.nhs.uk/survey/nhs-england-and-improvement-user-research/				1.23203e+18	https://twitter.com/NHSEngland/status/1232026196617109504
2020-02-24 16:15:17	NHSEngland		0	9	18	In this latest podcast, our Head of Public Participation @LiviButt joins resident GP trainee Dr @wd_owen to discuss the challenges around health inequalities and how #PrimaryCareNetworks can bridge the gaps. https://soundcloud.com/nhsengland/episode-23-primary-care-reducing-health-inequalities-through-primary-care-networks/s-zpkFB		@LiviButt @wd_owen	#PrimaryCareNetworks	1.23198e+18	https://twitter.com/NHSEngland/status/1231975897248522240
2020-02-24 14:15:19	NHSEngland		0	10	25	鈥楾o thine own self be true.鈥?鈥?staff at @SolentNHSTrust have been celebrating #LGBTHistoryMonth with a range of events, including a forum where staff can talk about LGBT+ themes and share their own story in a safe space. https://www.dailyecho.co.uk/news/18218298.nhs-trust-begins-celebrations-lgbt-history-month/		@SolentNHSTrust	#LGBTHistoryMonth	1.23195e+18	https://twitter.com/NHSEngland/status/1231945706291814401
2020-02-24 11:40:10	NHSEngland		0	6	26	'We owe our lives to Joan,鈥?鈥?hundreds of Wrexham residents are sharing their gratitude and thanks to unsung #NHS hero and midwife, Joan, who spent 40 years of her life working with generations of new Welsh mothers. #YearOfTheNurseAndMidwife https://www.leaderlive.co.uk/news/18242674.wrexham-hundreds-said-big-thank-wrexham-midwife/			#NHS #YearOfTheNurseAndMidwife	1.23191e+18	https://twitter.com/NHSEngland/status/1231906661146746881
2020-02-24 09:28:50	NHSEngland		3	3	6	Around two million people in England are at risk of developing #Type2Diabetes, the highest on record, according to new NHS figures. Find out what we're doing to tackle this. https://www.england.nhs.uk/2020/02/record-high-two-million-people-at-risk-of-type-2-diabetes/			#Type2Diabetes	1.23187e+18	https://twitter.com/NHSEngland/status/1231873611771846657
2020-02-24 08:50:05	NHSEngland		0	40	29	Mumps is doing the rounds. The MMR vaccination is the best way to protect yourself against measles, mumps and rubella. Full protection requires two doses 鈥?if you鈥檙e a college or university student, ask your GP practice for advice. #HelpUsHelpYou http://nhs.uk/MMR			#HelpUsHelpYou	1.23186e+18	https://twitter.com/NHSEngland/status/1231863858697994240
2020-02-23 22:00:37	NHSEngland		2	30	18	Anyone concerned they have symptoms must continue to use NHS 111 as their first point of contact for advice. People should also continue to follow public health advice. #COVID19 https://www.nhs.uk/coronavirus			#COVID19	1.2317e+18	https://twitter.com/NHSEngland/status/1231700416058007553
2020-02-23 21:26:48	NHSEngland		5	40	100	Today it was confirmed that four patients transferred from the Diamond Princess cruise ship in Japan had tested positive for #coronavirus. Thanks to the excellent NHS staff who managed the transfers as well as those now caring for these patients. #COVID19 https://www.england.nhs.uk/2020/02/nhs-update-on-new-cases-of-coronavirus-confirmed-today/			#coronavirus #COVID19	1.23169e+18	https://twitter.com/NHSEngland/status/1231691905446154246
2020-02-23 19:45:07	NHSEngland		0	20	94	Join #PrimaryCare Network Pharmacist Laura Buckley from tomorrow, when she takes over @NHS 鈥?she鈥檒l be sharing an insight into her role as a pharmacist, the challenges the sector faces and spreading the word about the hard work pharmacists do.		@NHS	#PrimaryCare	1.23167e+18	https://twitter.com/NHSEngland/status/1231666316240654343
2020-02-23 17:59:50	NHSEngland		1	20	17	'In coming weeks, more of us may need to spend time at home to reduce the spread of the virus.' 鈥?Prof. Keith Willett, NHS strategic incident director. If you鈥檙e concerned you have signs and symptoms, continue to use NHS 111 as your first point of contact. https://www.england.nhs.uk/2020/02/nhs-response-to-guests-leaving-kent-hill-milton-keynes/				1.23164e+18	https://twitter.com/NHSEngland/status/1231639820973244418
2020-02-23 13:15:55	NHSEngland		5	26	52	Those in Milton Keynes have set the best example in how to self-isolate, while remaining calm and patient in what must have been a difficult situation. Learn more about self-isolation and why it鈥檚 important. #Coronavirus https://publichealthmatters.blog.gov.uk/2020/02/20/what-is-self-isolation-and-why-is-it-important/			#Coronavirus	1.23157e+18	https://twitter.com/NHSEngland/status/1231568368186142720
2020-02-23 11:57:16	NHSEngland		1	5	30	As guests leave Kents Hill Park Hotel today in Milton Keynes, they share their thanks and gratitude to staff across the NHS who have successfully treated and cared for them. #ThankYouNHS #COVID19 https://www.england.nhs.uk/2020/02/nhs-response-to-guests-leaving-kent-hill-milton-keynes/			#ThankYouNHS #COVID19	1.23155e+18	https://twitter.com/NHSEngland/status/1231548578218283009
2020-02-23 10:10:22	NHSEngland		8	28	127	Today, guests staying at the Kents Hill Park Hotel in Milton Keynes will leave the facility. Thanks to all NHS staff and partners, and colleagues at @PHE_uk who have worked to make their stay as comfortable as possible. Read the latest #coronavirus update. https://www.gov.uk/guidance/wuhan-novel-coronavirus-information-for-the-public		@PHE_uk	#coronavirus	1.23152e+18	https://twitter.com/NHSEngland/status/1231521675092668416
2020-02-22 17:06:00	NHSEngland		2	2	7	If you claim free dental treatment when you鈥檙e not entitled, you could face a penalty charge of 拢100 plus your treatment cost. Use the NHS eligibility checker to find out more. #CheckBeforeYouTick http://nhs.uk/checkbeforeyoutick			#CheckBeforeYouTick	1.23126e+18	https://twitter.com/NHSEngland/status/1231263883400101888
2020-02-22 14:22:00	NHSEngland		0	12	20	Many pharmacies offer extended opening hours in the evenings and at weekends. Take the drama out of minor illnesses. For expert advice, see a pharmacist. http://nhs.uk/pharmacyadvice				1.23122e+18	https://twitter.com/NHSEngland/status/1231222611620835336
2020-02-22 12:56:00	NHSEngland		3	10	24	From ditching plastic cutlery and switching to reusable coffee cups to sharing car journeys 鈥?we want to know what you鈥檙e doing to play your part in a #GreenerNHS. Submit your initiatives by Sunday 22 March so we can learn from what鈥檚 already working. https://england.nhs.uk/greenernhs/a-net-zero-nhs/			#GreenerNHS	1.2312e+18	https://twitter.com/NHSEngland/status/1231200968781381633
2020-02-22 08:00:14	NHSEngland		8	90	109	Find out how we've started to pilot home testing for #coronavirus in London, which will be carried out by NHS staff. For anyone who is concerned they have signs and symptoms 鈥?they should continue to use NHS 111 as their first point of contact. https://www.england.nhs.uk/2020/02/nhs-statement-on-home-testing-for-coronavirus			#coronavirus	1.23113e+18	https://twitter.com/NHSEngland/status/1231126538365624321
2020-02-21 19:35:05	NHSEngland		1	61	86	Our #IntegratedCare in action week starts Monday 9 March, showcasing best practice and learning from across England as health and care systems continue their integrated care journey. Find out what events will take place and how you can get involved. https://www.england.nhs.uk/integratedcare/events/integrated-care-in-action/			#IntegratedCare	1.23094e+18	https://twitter.com/NHSEngland/status/1230939016717045760
2020-02-21 16:02:00	NHSEngland		3	73	127	Approximately 1 in 4 people in the UK will experience a mental health problem each year. Our mental health nurses make sure they get the support they need, all year round. Find out more this #MHNursesDay. Search 鈥榥ursing careers鈥? #WeAreTheNHS			#MHNursesDay #WeAreTheNHS	1.23089e+18	https://twitter.com/NHSEngland/status/1230885389713362949
2020-02-21 14:15:17	NHSEngland		0	24	50	On #MHNursesDay, we join our Mental Health National Director @ClaireCNWL and others in thanking mental health nurses for the work they do, and the important care they deliver. Learn more about mental health nursing, and start your nursing career. #TeamCNO https://healthcareers.nhs.uk		@ClaireCNWL	#MHNursesDay #TeamCNO	1.23086e+18	https://twitter.com/NHSEngland/status/1230858534973296640
2020-02-21 12:25:07	NHSEngland		2	15	43	鈥楽uddenly it's so real, and there's nobody overlooking you anymore,鈥?鈥?Polly, Guan and Lottie share what it鈥檚 really like to work on the frontline of a challenging but rewarding career in #MentalHealth nursing, with @StaceyDooley. #MHNursesDay https://www.bbc.co.uk/iplayer/episode/p082bxzn/stacey-dooley-stacey-dooley-on-the-psych-ward		@StaceyDooley	#MentalHealth #MentalHealth #MHNursesDay	1.23083e+18	https://twitter.com/NHSEngland/status/1230830809625526272
2020-02-21 12:13:27	NHSEngland		3	23	59	'Mental health nursing found me, and I have loved every minute. It鈥檚 the reason I get up in the morning, and the reason I still practise clinically.' 鈥?Read our Head of Mental Health Nursing @NursingEmma's blog on what #MHNursesDay means for her. #TeamCNO https://www.england.nhs.uk/blog/mental-health-nursing-makes-a-difference-other-careers-can-only-dream-of/		@NursingEmma	#MHNursesDay #TeamCNO	1.23083e+18	https://twitter.com/NHSEngland/status/1230827873637978112
2020-02-21 10:37:00	NHSEngland		1	28	51	Nurses are there to help people and their families through some of the toughest times in their lives. This #MHNursesDay, find out more about mental health nursing, and take the next step in your nursing career. #OurNHSPeople https://healthcareers.nhs.uk			#MHNursesDay #OurNHSPeople	1.2308e+18	https://twitter.com/NHSEngland/status/1230803600579977217
2020-02-21 07:45:07	NHSEngland		10	228	383	Today marks #MHNursesDay, and we're joining our @CNOEngland in thanking our mental health nurses for the care they deliver. In #YearOfTheNurseAndMidwife 鈥?why not find out how you can begin your nursing career? Search 'nursing careers' today. #TeamCNO http://nhs.uk/nursing-careers		@CNOEngland	#MHNursesDay #YearOfTheNurseAndMidwife #TeamCNO	1.23076e+18	https://twitter.com/NHSEngland/status/1230760347495063553
2020-02-20 22:02:25	NHSEngland		1	27	127	If the amazing staff on tonight鈥檚 #Hospital episode have inspired you with the difference they make to the lives of patients and their families 鈥?take a look at the many career opportunities available in the NHS. #TeamNHS #ProudOfTheNHS http://www.jobs.nhs.uk/			#Hospital #TeamNHS #ProudOfTheNHS	1.23061e+18	https://twitter.com/NHSEngland/status/1230613705622261762
2020-02-20 21:55:25	NHSEngland		3	30	54	Whether you're concerned about yourself or a loved one, there are mental health helplines and support groups that can offer expert advice as highlighted in tonight鈥檚 #Hospital.			#Hospital	1.23061e+18	https://twitter.com/NHSEngland/status/1230611944937328641
2020-02-20 21:29:43	NHSEngland		1	14	24	As shown in tonight's #Hospital, too many NHS staff still experience unacceptable abuse from patients and the public 鈥?find out how we鈥檙e tackling this. https://www.england.nhs.uk/2020/02/nhs-staff-morale-improves-but-too-many-facing-abuse/			#Hospital	1.23061e+18	https://twitter.com/NHSEngland/status/1230605473340100608
2020-02-20 21:19:41	NHSEngland		0	10	35	'I suppose you could say A&E is a brand now.' 鈥?If you鈥檙e ever feeling unwell and you鈥檙e not sure what to do, call 111 or visit http://111.nhs.uk and a medical professional will be there to help. #Hospital			#Hospital	1.2306e+18	https://twitter.com/NHSEngland/status/1230602951833640973
2020-02-20 18:15:26	NHSEngland		0	7	11	If you work in the NHS, you can now book your free place for this year鈥檚 @ConfedExpo in June. Learn more about this exciting event and book your place today.		@ConfedExpo		1.23056e+18	https://twitter.com/NHSEngland/status/1230556581202251776
2020-02-20 16:53:51	NHSEngland	WaltonCentre	0	8	28	Who's joining us this evening for another episode of @BBCTwo's #Hospital series at 9pm? Tune in each week to see the incredible work and care delivered at @LivHospitals, @LiverpoolWomens, @LHCHFT, @AlderHey, @CCCNHS and @WaltonCentre		@BBCTwo @LivHospitals @LiverpoolWomens @LHCHFT @AlderHey @CCCNHS @WaltonCentre	#Hospital	1.23054e+18	https://twitter.com/NHSEngland/status/1230536052747665410
2020-02-20 15:52:00	NHSEngland		1	6	6	If you鈥檙e off to see the dentist, you can use the NHS online eligibility checker to find out if you can claim free dental treatment, or if you can get help with your costs. #CheckBeforeYouTick http://nhs.uk/checkbeforeyoutick			#CheckBeforeYouTick	1.23052e+18	https://twitter.com/NHSEngland/status/1230520484946751488
2020-02-20 14:05:19	NHSEngland		1	1	21	鈥業鈥檇 do my twenty plus years again in a heartbeat.鈥?鈥?Senior Nurse Steve encourages more people in Wales to join a rewarding career as a #MentalHealth nurse, describing it as 'an adventure and a privilege', ahead of #MentalHealthNursesDay tomorrow.			#MentalHealth #MentalHealth #MentalHealthNursesDay	1.23049e+18	https://twitter.com/NHSEngland/status/1230493640327340038
2020-02-20 12:47:37	NHSEngland	GSTTnhs	1	6	25	What a great way of inspiring the next generation of nurses In this #YearOfTheNurseAndMidwife, find out how you can begin your nursing career. Search 'nursing careers' today: http://nhs.uk/nursing-careers #TeamNHS			#YearOfTheNurseAndMidwife #TeamNHS	1.23047e+18	https://twitter.com/NHSEngland/status/1230474083718090752
2020-02-20 11:45:11	NHSEngland		1	17	34	Being a nurse or midwife takes extraordinary skill and commitment. Join us this #YearOfTheNurseAndMidwife by sharing your stories of what being a nurse or midwife means to you, and the ways they have touched your life. #ThankYouNHS #TeamCNO https://england.nhs.uk/year-of-the-nurse-and-midwife-2020/people-stories/			#YearOfTheNurseAndMidwife #ThankYouNHS #TeamCNO	1.23046e+18	https://twitter.com/NHSEngland/status/1230458371352014848
2020-02-20 11:11:32	NHSEngland		0	2	3	Learn more about how the #NHSLongTermPlan aims to save thousands more lives each year by dramatically improving how we diagnose and treat cancer.			#NHSLongTermPlan	1.23045e+18	https://twitter.com/NHSEngland/status/1230449904654393344
2020-02-20 11:10:17	NHSEngland		1	0	7	'More people than ever are alive after cancer, and the #NHSLongTermPlan is working to make sure more people can be diagnosed earlier, through the screening programme to look for bleeding into the bowel, and by making it easier for people with symptoms to have tests done rapidly.'			#NHSLongTermPlan	1.23045e+18	https://twitter.com/NHSEngland/status/1230449588206817282
2020-02-20 11:08:22	NHSEngland	BBCNews	2	11	45	'Thanks to Dame Julie for sharing her story. It鈥檚 so important for people to realise that if caught early enough bowel cancer can be cured, so going to your GP and getting checked as soon as you have symptoms is crucial.' 鈥?NHS national clinical director, Professor Peter Johnson.				1.23045e+18	https://twitter.com/NHSEngland/status/1230449106079928321
2020-02-20 10:04:01	NHSEngland	LucyAlexandria	0	0	5	We hope you feel better soon Lucy				1.23043e+18	https://twitter.com/NHSEngland/status/1230432912232927233
2020-02-20 09:06:00	NHSEngland		1	26	19	Pharmacies can give treatment advice about a range of common health conditions. Take the drama out of minor illnesses. For expert advice, see a pharmacist. http://nhs.uk/pharmacyadvice				1.23042e+18	https://twitter.com/NHSEngland/status/1230418311709708288
2020-02-19 18:04:00	NHSEngland		0	17	15	We know there鈥檚 loads of great stuff happening across the country to create a #GreenerNHS, and we want to hear your initiatives! We have an expert panel to work out how we can get to net zero, but we need your help 鈥?share your ideas by Sunday 22 March. https://england.nhs.uk/greenernhs/a-net-zero-nhs/			#GreenerNHS	1.23019e+18	https://twitter.com/NHSEngland/status/1230191316174131205
2020-02-19 16:48:00	NHSEngland		0	6	10	If you鈥檙e pregnant or you鈥檝e given birth in the last 12 months you can claim free prescriptions, but you鈥檒l need to get a Maternity Exemption Certificate 鈥?speak to your midwife or GP for more info. http://nhsbsa.nhs.uk/matex #CheckBeforeYouTick			#CheckBeforeYouTick	1.23017e+18	https://twitter.com/NHSEngland/status/1230172189942407174
2020-02-19 15:40:48	NHSEngland	NHSEngland	0	1	7	This year, the Volunteer of The Year #NHSParlyAward has been transformed to recognise NHS Rising Stars 鈥?honouring young employees, patients, carers and volunteers who give their time, lend their experiences and are committed to deliver better services. https://www.england.nhs.uk/nhs-parliamentary-awards/categories-criteria/#volunteer			#NHSParlyAward	1.23016e+18	https://twitter.com/NHSEngland/status/1230155277946757120
2020-02-19 14:55:13	NHSEngland		2	5	24	Last year, Aintree Hospital Volunteer End of Life Companions were recognised in the #NHSParlyAwards for their commitment and care to 312 patients at the end of their life 鈥?they were awarded Volunteer of The Year by Youth Forum alumni and @NHS curator, Gabby! #ThankYouNHS		@NHS	#NHSParlyAwards #ThankYouNHS	1.23014e+18	https://twitter.com/NHSEngland/status/1230143806651105281
2020-02-19 12:55:07	NHSEngland		0	15	10	Have you and your family had the MMR vaccination? It protects you against measles, mumps and rubella. Full protection requires two doses, so it鈥檚 important to check with your GP practice if you're not sure. http://nhs.uk/MMR				1.23011e+18	https://twitter.com/NHSEngland/status/1230113584908316672
2020-02-19 10:45:14	NHSEngland		2	13	25	For 72 years NHS staff have gone above and beyond to improve care and put patients first. This year, English MPs can recognise and celebrate local individuals or a team for their outstanding work 鈥?find out how to nominate for this year's #NHSParlyAwards! http://nhsparliamentaryawards.co.uk/how-nominate-health-and-care-organisations			#NHSParlyAwards	1.23008e+18	https://twitter.com/NHSEngland/status/1230080899297030145
2020-02-19 08:35:11	NHSEngland		2	42	35	There are simple things we can all do to slow the spread of almost any germs, including #coronavirus. Catch your cough or sneeze in a tissue, bin the tissue, and wash your hands with soap and water, or use sanitiser gel. https://www.nhs.uk/conditions/coronavirus-covid-19/			#coronavirus	1.23005e+18	https://twitter.com/NHSEngland/status/1230048168227852288
2020-02-18 17:25:10	NHSEngland		0	6	18	Find out how @WHHNHS addressed rising staff turnover and recuitment challenges by developing a clinical career pathway 鈥?giving their nursing staff more opportunities and improving #NHSRetention. #YearOfTheNurseAndMidwife https://improvement.nhs.uk/resources/developing-sustainable-career-pathway/		@WHHNHS	#NHSRetention #YearOfTheNurseAndMidwife	1.22982e+18	https://twitter.com/NHSEngland/status/1229819156448583680
2020-02-18 15:03:00	NHSEngland		1	21	19	If you're feeling under the weather, we advise you follow the latest health advice 鈥?even if you don't have any symptoms of #coronavirus. Stay indoors, avoid contact with others where possible, and call NHS 111. 鈥?https://www.nhs.uk/conditions/coronavirus-covid-19/			#coronavirus	1.22978e+18	https://twitter.com/NHSEngland/status/1229783378498596864
2020-02-18 14:05:18	NHSEngland		0	10	14	The #NHSLongTermPlan outlines how we'll meet our ambitions for cardiovascular disease 鈥?including early identification, making NHS Health Checks more effective, working with community groups, and equipping staff with the right technology. #HeartMonth https://www.longtermplan.nhs.uk/areas-of-work/cardiovascular-disease/			#NHSLongTermPlan #HeartMonth	1.22977e+18	https://twitter.com/NHSEngland/status/1229768859181309954
2020-02-18 12:17:51	NHSEngland		8	40	73	NHS staff say they are now happier and more likely to recommend their organisation as a place to work than last year, but too many still experience unacceptable abuse from patients and the public 鈥?find out how we鈥檙e tackling this. #NHSStaffSurvey https://www.england.nhs.uk/2020/02/nhs-staff-morale-improves-but-too-many-facing-abuse/			#NHSStaffSurvey	1.22974e+18	https://twitter.com/NHSEngland/status/1229741818801262595
2020-02-18 11:27:03	NHSEngland	NHS	2	3	14	The #NHSAssembly acts as a voice for driving delivery of the #NHSLongTermPlan and making our ambitions a reality, with a focus on people and modelling compassionate and positive leadership. Stay up to date with the latest news from The Assembly: https://www.longtermplan.nhs.uk/nhs-assembly/			#NHSAssembly #NHSLongTermPlan	1.22973e+18	https://twitter.com/NHSEngland/status/1229729033123966976
2020-02-18 08:50:06	NHSEngland		0	19	71	Not all heroes wear capes! 鈥?@GEHNHSnews nurse Dawn helped save fellow passenger Sam's life from thousands of feet in the air, when he collapsed onboard a flight to Birmingham 鈥?Dawn, you are amazing. #LoveMyNHS #ThankYouNHS https://www.coventrytelegraph.net/news/coventry-news/hero-nuneaton-nurse-saves-mans-17726327		@GEHNHSnews	#LoveMyNHS #ThankYouNHS	1.22969e+18	https://twitter.com/NHSEngland/status/1229689535090626566
2020-02-17 20:16:00	NHSEngland		3	42	55	Did you know that most pharmacies have a confidential consultation room? Take the drama out of minor illnesses. For expert advice, see a pharmacist. http://nhs.uk/pharmacyadvice				1.2295e+18	https://twitter.com/NHSEngland/status/1229499759154606081
2020-02-17 18:35:43	NHSEngland		4	22	65	鈥楾he NHS is at the forefront of the genomic revolution with patients in England among the first to benefit from this new form of treatment - a modern day miracle鈥?鈥?@NHSEnglandNMD on the first patients beginning gene therapy treatment for blindness. https://www.england.nhs.uk/2020/02/first-patients-begin-gene-therapy-treatment-for-blindness/		@NHSEnglandNMD		1.22947e+18	https://twitter.com/NHSEngland/status/1229474522513932288
2020-02-17 15:45:15	NHSEngland		0	4	3	Find out how you can address epilepsy-related challenges and improve health outcomes for patients 鈥?the @nhsrightcare epilepsy toolkit provides expert advice and practical guidance on tailoring care to the needs of those with epilepsy. https://www.england.nhs.uk/rightcare/products/pathways/epilepsy-toolkit/		@nhsrightcare		1.22943e+18	https://twitter.com/NHSEngland/status/1229431621738258432
2020-02-17 12:15:07	NHSEngland		7	104	141	Being kind, being there for each other and listening can make the world of difference. On #RandomActsOfKindnessDay, take a moment to check in on someone. You can find out what help is available for you and for others through #EveryMindMatters. https://www.nhs.uk/oneyou/every-mind-matters			#RandomActsOfKindnessDay #EveryMindMatters	1.22938e+18	https://twitter.com/NHSEngland/status/1229378742570672128
2020-02-17 11:21:00	NHSEngland		0	9	12	The #NHSParlyAwards are back! Last year we received almost 800 nominations from MPs celebrating staff at every level who go above and beyond for our NHS 鈥?find out how to submit nominations to your MP for this year's categories. 鈥?http://nhsparliamentaryawards.co.uk/how-nominate-health-and-care-organisations			#NHSParlyAwards	1.22937e+18	https://twitter.com/NHSEngland/status/1229365122008784896
2020-02-17 08:20:07	NHSEngland		1	15	31	This year鈥檚 @ConfedExpo takes place on 10 and 11 June and will cover six main themes 鈥?digital, people, diversity and inclusions, clinical improvement, environmental sustainability, system integration. Find out how to book your place today.		@ConfedExpo		1.22932e+18	https://twitter.com/NHSEngland/status/1229319600891928576
2020-02-16 18:05:09	NHSEngland		1	15	81	Join NHS Youth Expert Advisor and the youngest member of the #NHSAssembly, Gabrielle Mathews, from tomorrow 鈥?where she鈥檒l be taking over @NHS to share her story and her experience championing Youth Voice.		@NHS	#NHSAssembly	1.2291e+18	https://twitter.com/NHSEngland/status/1229104441237950465
2020-02-16 16:05:07	NHSEngland		0	11	35	Following 18-months of care for leukaemia at @epsom_sthelier, 10-year-old Rhea has sent a generous donation of toys and activity packs to help other young cancer patients fight boredom and keep entertained while they鈥檙e in isolation. 鈥?https://www.epsom-sthelier.nhs.uk/news/courageous-patient-rhea-gives-more-than-okedokey-donation-2840/		@epsom_sthelier		1.22907e+18	https://twitter.com/NHSEngland/status/1229074236117049344
2020-02-16 11:45:06	NHSEngland		1	9	11	Stay up to date with the latest #coronavirus information and updates. http://www.gov.uk/guidance/wuhan-novel-coronavirus-information-for-the-public			#coronavirus	1.22901e+18	https://twitter.com/NHSEngland/status/1229008799782068226
2020-02-16 10:03:00	NHSEngland		1	6	10	When you need help fast, but you鈥檙e not sure what to do 鈥?call 111 or visit http://111.nhs.uk to get medical help and advice.				1.22898e+18	https://twitter.com/NHSEngland/status/1228983104800509952
2020-02-15 13:22:28	NHSEngland		14	84	377	The last of the guests staying at Arrowe Park after returning from China have now left the hospital. Read the latest update from NHS strategic incident director, Professor Keith Willett. #Coronavirus https://www.england.nhs.uk/2020/02/coronavirus-update/			#Coronavirus	1.22867e+18	https://twitter.com/NHSEngland/status/1228670914776256512
2020-02-15 12:50:06	NHSEngland		0	7	10	If you work in the NHS, you can now book your free place for this year鈥檚 @ConfedExpo in June. Learn more about this exciting event and book your place today.		@ConfedExpo		1.22866e+18	https://twitter.com/NHSEngland/status/1228662768884178944
2020-02-15 09:46:00	NHSEngland		2	21	24	Many pharmacies are open until late and at weekends. You don't need an appointment 鈥?you can just walk in. Take the drama out of minor illnesses, and talk to your pharmacist. http://nhs.uk/pharmacyadvice				1.22862e+18	https://twitter.com/NHSEngland/status/1228616438652387328
2020-02-14 19:06:00	NHSEngland		2	36	30	Stay up-to-date with the latest #coronavirus information, including the current situation in the UK and information about the virus and it鈥檚 symptoms. https://gov.uk/coronavirus			#coronavirus	1.22839e+18	https://twitter.com/NHSEngland/status/1228394979447324672
2020-02-14 17:05:16	NHSEngland		4	24	22	Mumps is on the rise, particularly among young adults. The measles, mumps and rubella (MMR) vaccine is the safest, most effective way to protect yourself. Full protection requires two doses. A catch-up dose is also available. Ask your GP practice. http://nhs.uk/MMR				1.22836e+18	https://twitter.com/NHSEngland/status/1228364597691846657
2020-02-14 16:41:13	NHSEngland	TheStrokeAssoc	0	14	23	These personal stories shared via @TheStrokeAssoc show the impact of stroke on relationships and the importance of addressing this throughout recovery and rehabilitation. Read more about the #NHSLongTermPlan commitments around 鈥榣ife after stroke鈥?support. https://www.longtermplan.nhs.uk/areas-of-work/stroke/		@TheStrokeAssoc	#NHSLongTermPlan	1.22836e+18	https://twitter.com/NHSEngland/status/1228358544006828033
2020-02-14 15:10:03	NHSEngland		0	3	32	鈥楾he baby鈥檚 coming!鈥?鈥?new father Joshua had to think fast when partner Jane went into the final stages of labour on the M5 in Somerset. He delivered his baby boy with the help of a 999 call handler on the end of the phone while traffic whizzed past!				1.22834e+18	https://twitter.com/NHSEngland/status/1228335601222635521
2020-02-14 12:55:09	NHSEngland		0	0	5	Our NHS makes a difference to people鈥檚 lives every day 鈥?whether it be with life-saving surgery or a kind smile and compassionate care. Read why GP and @NHSSouthwarkCCG Clinical Lead Dr Nancy Kuchemann loves her NHS. #LoveMyNHS		@NHSSouthwarkCCG	#LoveMyNHS	1.2283e+18	https://twitter.com/NHSEngland/status/1228301652182040580
2020-02-14 11:00:53	NHSEngland	WestSuffolkNHS	0	1	27	Great work! Another wonderful reason to #LoveMyNHS			#LoveMyNHS	1.22827e+18	https://twitter.com/NHSEngland/status/1228272898080727042
2020-02-14 10:10:08	NHSEngland		0	3	16	Spotted at @HornimanMuseum today clipped to a board asking visitors 鈥榳hat object is important to you?鈥? Thank you, Ariana! #ThankYouNHS #LoveMyNHS		@HornimanMuseum	#ThankYouNHS #LoveMyNHS	1.22826e+18	https://twitter.com/NHSEngland/status/1228260123522543617
2020-02-14 07:50:07	NHSEngland		25	220	442	Happy #ValentinesDay! Help us share the love for staff at every level of our NHS who go above and beyond to look after our patients and loved ones day in, day out. Share your stories and experiences of care around how the NHS has impacted you using #LoveMyNHS.			#ValentinesDay #LoveMyNHS	1.22822e+18	https://twitter.com/NHSEngland/status/1228224888940314625
2020-02-13 22:04:00	NHSEngland		2	34	82	If you鈥檝e been inspired by the amazing @LivHospitals nurses on tonight鈥檚 #Hospital 鈥?search 鈥榥ursing careers鈥?to find out if this rewarding profession could be for you. #WeAreTheNHS		@LivHospitals	#Hospital #WeAreTheNHS	1.22808e+18	https://twitter.com/NHSEngland/status/1228077387142717440
2020-02-13 22:03:16	NHSEngland	LivHospitals	1	0	2	As he said, he's only 91!				1.22808e+18	https://twitter.com/NHSEngland/status/1228077203017142272
2020-02-13 21:59:57	NHSEngland		0	13	58	鈥業鈥檝e been waiting for this day for so long鈥?words fail me, so much gratitude.鈥?What a lovely moment in this week鈥檚 #Hospital when mum-of-two Blessing was discharged in time for Christmas! #ThankYouNHS @LivHospitals		@LivHospitals	#Hospital #ThankYouNHS	1.22808e+18	https://twitter.com/NHSEngland/status/1228076370292506624
2020-02-13 21:56:40	NHSEngland		10	20	217	鈥業t鈥檚 nice to look outside, I鈥檝e only been able to look at the sky,鈥?鈥?He may not be back on his motorbike yet, but 91-year-old Ron is back up and walking with a little help from the talented surgeons and physiotherapists at @LivHospitals. #Hospital #ThankYouNHS		@LivHospitals	#Hospital #ThankYouNHS	1.22808e+18	https://twitter.com/NHSEngland/status/1228075540390785026
2020-02-13 21:51:07	NHSEngland		0	3	10	David wishes he鈥檇 given up smoking earlier, but quitting is really hard. We鈥檝e got all you need to help you get there 鈥?including the free NHS SmokeFree app. #Hospital			#Hospital	1.22807e+18	https://twitter.com/NHSEngland/status/1228074145948282881
2020-02-13 21:38:01	NHSEngland	LivHospitals	1	16	63	9 out of 10 patients treated using the DaVinci robot leave hospital the very next day, which is pretty astounding! #Hospital			#Hospital	1.22807e+18	https://twitter.com/NHSEngland/status/1228070849862873088
2020-02-13 21:28:24	NHSEngland		2	8	23	If David had arrived 25 minutes later, he may not have survived. When he asked what caused the abdominal aortic aneurysm, he was told smoking was a main factor. #Hospital			#Hospital	1.22807e+18	https://twitter.com/NHSEngland/status/1228068428512186368
2020-02-13 21:16:38	NHSEngland	Label1tv	8	9	111	The team at the Royal Liverpool University hospital had to act fast to get David to surgery, who arrived just in time with an abdominal aortic aneurysm. Even under such pressure, staff took the time to reassure David he was in safe hands. #Hospital @LivHospitals		@LivHospitals	#Hospital	1.22807e+18	https://twitter.com/NHSEngland/status/1228065465764864000
2020-02-13 20:05:43	NHSEngland		0	0	9	Get yourself a cuppa and follow along using the hashtag #Hospital 鈥?and make sure you give @LivHospitals a friendly follow to learn more about them and their team.		@LivHospitals	#Hospital	1.22805e+18	https://twitter.com/NHSEngland/status/1228047618997182465
2020-02-13 19:30:25	NHSEngland		2	12	74	The new series of #Hospital starts this evening. Tune in to @BBCTwo at 9pm to watch the briliant staff at @LivHospitals in action!		@BBCTwo @LivHospitals	#Hospital	1.22804e+18	https://twitter.com/NHSEngland/status/1228038738061778946
2020-02-13 17:25:09	NHSEngland		2	7	10	Cardiovascular disease affects around 7 million people in the UK. Learn about our #NHSLongTermPlan commitments to prevent 150,000 strokes, heart attacks and cases of dementia over the next ten years. #HeartMonth https://www.longtermplan.nhs.uk/areas-of-work/cardiovascular-disease/			#NHSLongTermPlan #HeartMonth	1.22801e+18	https://twitter.com/NHSEngland/status/1228007212678860800
2020-02-13 16:46:30	NHSEngland	WRES_team	1	19	36	'This open, honest and sometimes challenging work holds a mirror up to the NHS and the further action we now have to take.' 鈥?Chief Executive Sir Simon Stevens. Learn more about the new workforce race equality data. @WRES_team https://www.england.nhs.uk/2020/02/nhs-publishes-new-workforce-race-equality-data-ahead-of-nhs-and-race-summit/		@WRES_team		1.228e+18	https://twitter.com/NHSEngland/status/1227997488013086720
2020-02-13 15:15:21	NHSEngland		2	4	13	Read how a simple switch of anaesthetic gases at @UHBristolNHS has saved as much carbon as 100,000 car miles per month. It鈥檚 thanks to the hard work of anaesthetists Mat and John that we鈥檙e working towards a #GreenerNHS. https://www.england.nhs.uk/greenernhs/whats-already-happening/putting-anaesthetic-generated-emissions-to-bed/			#GreenerNHS	1.22797e+18	https://twitter.com/NHSEngland/status/1227974548718485504
2020-02-13 13:10:11	NHSEngland		2	19	73	Humpty-Dumpty had a great fall, so an onlooker called an ambulance. The prince had a seizure and Sleeping Beauty kept calm and called NHS 111. @NWAmbulance are getting creative by using fairy tales to teach children when to call 999. What a great idea!		@NWAmbulance		1.22794e+18	https://twitter.com/NHSEngland/status/1227943050057592832
2020-02-13 13:01:26	NHSEngland		1	37	48	There are simple things we can all do to slow the spread of almost any germs, including #coronavirus. Catch your cough or sneeze in a tissue, bin the tissue, and wash your hands with soap and water, or use sanitiser gel. http://gov.uk/coronavirus			#coronavirus	1.22794e+18	https://twitter.com/NHSEngland/status/1227940848039604224
2020-02-13 10:44:16	NHSEngland		1	31	74	Our Chief Executive Simon Stevens thanks all NHS staff involved in the care of Arrowe Park Hospital guests, and highlights the ways we can prevent the spread of infection. #ThankYouNHS #Coronavirus https://www.england.nhs.uk/2020/02/coronavirus-arrowe-park-statement-from-nhs-chief/			#ThankYouNHS #Coronavirus	1.22791e+18	https://twitter.com/NHSEngland/status/1227906326250086400
2020-02-13 07:50:04	NHSEngland		21	362	1529	鈥業n our time of turmoil you took care of us with compassion.鈥?鈥?Guests share their heartfelt gratitude to staff at Arrowe Park Hospital. Thanks to all NHS staff, volunteers, local residents and others who made their stay as safe as possible. #ThankYouNHS #Coronavirus			#ThankYouNHS #Coronavirus	1.22786e+18	https://twitter.com/NHSEngland/status/1227862487170715648
2020-02-12 17:25:10	NHSEngland		0	31	41	Help us celebrate #YearOfTheNurseAndMidwife by sharing your stories of how nurses and midwives have delivered extraordinary care. #TeamCNO #ThankYouNHS https://www.england.nhs.uk/year-of-the-nurse-and-midwife-2020/people-stories/			#YearOfTheNurseAndMidwife #TeamCNO #ThankYouNHS	1.22764e+18	https://twitter.com/NHSEngland/status/1227644828764299264
2020-02-12 15:52:40	NHSEngland	NHS	0	5	13	Olly has taken over our @NHS account this week, to share his experience of growing up and living with a congenital heart defect (including his favourite heart-related songs!) Make sure to follow along. #HeartMonth		@NHS	#HeartMonth	1.22762e+18	https://twitter.com/NHSEngland/status/1227621551039754240
2020-02-12 14:35:10	NHSEngland		2	70	51	There are simple things we can all do to slow the spread of almost any germs, including #coronavirus. Catch your cough or sneeze in a tissue, bin the tissue, and wash your hands with soap and water, or use sanitiser gel. https://gov.uk/coronavirus			#coronavirus	1.2276e+18	https://twitter.com/NHSEngland/status/1227602046242697217
2020-02-12 12:40:06	NHSEngland		5	33	388	Did you see Callie the therapy dog on @thismorning today? Callie and her owner Sue visit cancer patients at @CCCNHS to bring comfort during tough times. We think she鈥檚 doing a fab job!		@thismorning @CCCNHS		1.22757e+18	https://twitter.com/NHSEngland/status/1227573089246076930
2020-02-12 11:15:11	NHSEngland		3	8	11	From ditching plastic cutlery and switching to reusable coffee cups to sharing car journeys 鈥?we want to know what you鈥檙e doing to play your part in a #GreenerNHS. Submit your initiatives so we can all learn from what鈥檚 already working. https://england.nhs.uk/greenernhs/a-net-zero-nhs/			#GreenerNHS	1.22755e+18	https://twitter.com/NHSEngland/status/1227551719149711360
2020-02-12 08:10:08	NHSEngland		3	3	4	Delegate bookings are now open for this year鈥檚 @ConfedExpo taking place on 10 and 11 June. Learn more about the event and book your place today. We hope to see you there!		@ConfedExpo		1.22751e+18	https://twitter.com/NHSEngland/status/1227505151444832257
2020-02-11 19:25:08	NHSEngland		1	13	34	The NHS reportedly generates 3.5% of all road travel in England. Read how @NewcastleHosps trialled an electric cargo bike courier delivery scheme as part of their pioneering work towards a #GreenerNHS. Fantastic work! https://www.england.nhs.uk/greenernhs/whats-already-happening/zooming-into-a-greener-future-the-case-for-a-zero-emissions-courier-services/		@NewcastleHosps	#GreenerNHS	1.22731e+18	https://twitter.com/NHSEngland/status/1227312633050812417
2020-02-11 16:40:28	NHSEngland		1	11	27	Our Chief Commercial Officer @Emily_JR_Lawson explains how she applies her background in molecular genetics to her role and why it鈥檚 critical to have as many diverse voices in science and engineering across the NHS. #WomenInScience		@Emily_JR_Lawson	#WomenInScience	1.22727e+18	https://twitter.com/NHSEngland/status/1227271192861650956
2020-02-11 14:15:12	NHSEngland		0	4	15	'When you've gone through so much yourself you are able to understand somewhat how patients feel.' Laura spent a lot of time in hospital when she was a teenager, and now she鈥檚 giving back to the NHS by training to be a nurse. #YearOfTheNurseAndMidwife			#YearOfTheNurseAndMidwife	1.22723e+18	https://twitter.com/NHSEngland/status/1227234635387744258
2020-02-11 13:12:51	NHSEngland		14	62	158	'This role reflects how important care home nurses are in delivering high quality clinical care, dignity and independence for so many older people.' 鈥?Our @CNOEngland welcomes Professor Deborah Sturdy OBE as the first-ever adviser for care home nursing. https://www.england.nhs.uk/2020/02/cno-appoints-first-ever-adviser-for-care-home-nursing/		@CNOEngland		1.22722e+18	https://twitter.com/NHSEngland/status/1227218942462132225
2020-02-11 12:25:08	NHSEngland		0	3	4	In this episode of @NICEComms podcast, National Speciality Advisor for Immunisations Dr Nisha Jayatilleke explains why it鈥檚 important to spread awareness of the #flu and the ways you can protect yourself.		@NICEComms	#flu	1.22721e+18	https://twitter.com/NHSEngland/status/1227206937126875137
2020-02-11 10:33:58	NHSEngland		3	125	269	'The NHS has extraordinary women scientists who are making a difference to the lives of patients every day.' 鈥?On #WomenInScience Day, our Chief Scientific Officer for England @CSOSue recognises the vital role women and girls play in science and technology. #WeAreTheNHS		@CSOSue	#WomenInScience #WeAreTheNHS	1.22718e+18	https://twitter.com/NHSEngland/status/1227178958610976768
2020-02-11 10:13:00	NHSEngland		4	95	74	Find out the latest updates on the outbreak of #coronavirus in China, including the current situation in the UK and information about the virus and its symptoms. https://gov.uk/coronavirus			#coronavirus	1.22717e+18	https://twitter.com/NHSEngland/status/1227173681937301504
2020-02-11 08:04:00	NHSEngland		4	17	31	Climate change is a major threat to our health 鈥?and as the biggest employer in the country, we鈥檙e part of the problem and the solution. We鈥檝e set up an expert panel to see how and when we could get to net zero 鈥?and we need your help! #GreenerNHS https://england.nhs.uk/greenernhs/			#GreenerNHS	1.22714e+18	https://twitter.com/NHSEngland/status/1227141218326331392
2020-02-10 19:20:13	NHSEngland		3	4	8	You can now book your place at this year鈥檚 @ConfedExpo! Uniting Confed Conference with Health and Care Innovation Expo, #ConfedExpo20 is set to be the biggest health and care event the UK has seen! Find out more and book your place today.		@ConfedExpo	#ConfedExpo20	1.22695e+18	https://twitter.com/NHSEngland/status/1226949008368766977
2020-02-10 15:27:00	NHSEngland		1	19	14	Pharmacists can help with a range of minor illnesses for you or your family, drama-free. For expert advice, drop in to your local pharmacy. http://nhs.uk/service-search/find-a-pharmacy				1.22689e+18	https://twitter.com/NHSEngland/status/1226890314687766528
2020-02-10 13:33:33	NHSEngland		2	4	6	The #NHSLongTermPlan highlights nursing apprenticeships as key to tackling workforce shortages. 'There has never been a better time to become a nurse, so I would encourage anyone looking for an exciting and rewarding career to become a nurse apprentice.鈥?#YearOfTheNurseAndMidwife			#NHSLongTermPlan #YearOfTheNurseAndMidwife	1.22686e+18	https://twitter.com/NHSEngland/status/1226861765629181952
2020-02-10 13:33:32	NHSEngland		5	29	66	鈥楴ursing apprenticeships mean whether you鈥檙e fresh out of school or have worked in the NHS for years, everyone has a chance to take an extra step on the career ladder.鈥?Read why @CNOEngland is calling for a boost to nursing apprenticeships in the NHS. https://www.england.nhs.uk/2020/02/nhs-long-term-plan-to-boost-nurse-apprenticeships/		@CNOEngland		1.22686e+18	https://twitter.com/NHSEngland/status/1226861761569206272
2020-02-10 11:15:11	NHSEngland		4	6	30	Matrons are the cornerstone of improving the quality of patient care, and their role spans across acute, community and mental health services. If you鈥檙e an aspiring matron or you鈥檙e already in post 鈥?this new handbook is for you. #YearOfTheNurseAndMidwife https://improvement.nhs.uk/resources/matrons-handbook/			#YearOfTheNurseAndMidwife	1.22683e+18	https://twitter.com/NHSEngland/status/1226826943342968832
2020-02-10 08:39:00	NHSEngland		5	53	95	鈥業t doesn鈥檛 matter what level you are in your workplace, you can question practice, and if you have an idea, take it to somebody.鈥?鈥?#NHS staff, we want to hear your ideas about how we can all work together for a #GreenerNHS. Share your views today! https://england.nhs.uk/greenernhs/a-net-zero-nhs/			#NHS #GreenerNHS	1.22679e+18	https://twitter.com/NHSEngland/status/1226787638138613762
2020-02-09 11:10:05	NHSEngland		0	5	32	Join Olly Benson next week to hear his story and experience living with a congenital heart defect, during his @NHS takeover for #CHDAwarenessWeek.		@NHS	#CHDAwarenessWeek	1.22646e+18	https://twitter.com/NHSEngland/status/1226463273115095040
2020-02-08 15:17:00	NHSEngland		2	42	60	We're working with @age_uk to help older people talk about their #MentalHealth. If you or a loved one are feeling low or out of sorts we're here to help. #TalkingHelps https://www.ageuk.org.uk/information-advice/health-wellbeing/mind-body/mental-wellbeing/		@age_uk	#MentalHealth #MentalHealth #TalkingHelps	1.22616e+18	https://twitter.com/NHSEngland/status/1226163022521098240
2020-02-08 10:50:06	NHSEngland		0	3	12	In our latest #NHSAssembly podcast, our Chief People Officer @Prerana_Issar shares her personal story of racist abuse she received when on shift with ambulance colleagues, and how it鈥檚 unacceptable for #OurNHSPeople to have to face this every day.		@Prerana_Issar	#NHSAssembly #OurNHSPeople	1.2261e+18	https://twitter.com/NHSEngland/status/1226095854102237185
2020-02-07 18:20:15	NHSEngland		0	7	31	鈥業f it makes the children鈥檚 days even a little bit better, we鈥檝e all done a good job,鈥?鈥?@UHNM_NHS children鈥檚 centre has been transformed into a bright family-focused space complete with a log flume and yellow rubber duck! #ChildrensMentalHealthWeek https://www.stokesentinel.co.uk/news/stoke-on-trent-news/iconic-alton-towers-log-flume-3785815		@UHNM_NHS	#ChildrensMentalHealthWeek	1.22585e+18	https://twitter.com/NHSEngland/status/1225846750897987588
2020-02-07 16:38:37	NHSEngland		0	19	55	This week we agreed and jointly published the update to the #GPContract agreement 2020/21 to 2023/24 with the @BMA_GP. #PrimaryCareNetworks https://www.england.nhs.uk/gp/investment/gp-contract/		@BMA_GP	#GPContract #PrimaryCareNetworks	1.22582e+18	https://twitter.com/NHSEngland/status/1225821174611030024
2020-02-07 15:40:16	NHSEngland		6	2	8	This year鈥檚 #ConfedExpo20 is set to be the biggest health and care event the UK has ever seen, don't miss your chance to experience over 150 hours of content streamlined into six topical themes. https://www.confedexpo.org/			#ConfedExpo20	1.22581e+18	https://twitter.com/NHSEngland/status/1225806490684076032
2020-02-07 13:54:19	NHSEngland	BBCBreakfast	1	12	28	鈥楴ow we know a part of our baby is definitely living on and it is an amazing legacy,鈥?鈥?Angelo Ray was the first baby to donate organs at @KingsCollegeNHS, bringing hope to amazing neonatal staff like @AmyOverend. #YearOfTheNurseAndMidwife https://www.bbc.co.uk/news/stories-51389801		@KingsCollegeNHS @AmyOverend	#YearOfTheNurseAndMidwife	1.22578e+18	https://twitter.com/NHSEngland/status/1225779829347438592
2020-02-07 12:23:00	NHSEngland		0	26	18	Find out the latest updates on the outbreak of #coronavirus in China, including the current situation in the UK and information about the virus and its symptoms. https://gov.uk/coronavirus			#coronavirus	1.22576e+18	https://twitter.com/NHSEngland/status/1225756846117380096
2020-02-07 10:40:23	NHSEngland	itvnews	2	95	379	鈥榊ou never know what鈥檚 going on in someone鈥檚 seemingly perfect life.鈥?We admire the bravery of Phillip Schofield in today鈥檚 news. Support is always available for #LGBT communities and their allies #TalkingHelps https://www.nhs.uk/live-well/sexual-health/am-i-gay-lesbian-or-bisexual/			#LGBT #TalkingHelps	1.22573e+18	https://twitter.com/NHSEngland/status/1225731023893356545
2020-02-07 09:01:00	NHSEngland		2	24	33	Pharmacies can give treatment advice about a range of common conditions and minor illnesses. Take the drama out of minor illnesses 鈥?for expert advice, talk to your pharmacist. http://nhs.uk/pharmacyadvice				1.22571e+18	https://twitter.com/NHSEngland/status/1225706011371212801
2020-02-07 08:05:07	NHSEngland		0	15	35	Staff shortages in emergency departments are not uncommon 鈥?read how a team at Princess Royal University Hospital creatively improved recruitment and reduced reliance on agency staff with their new approaches. https://improvement.nhs.uk/resources/creative-recruitment-pruh/				1.22569e+18	https://twitter.com/NHSEngland/status/1225691947358027776
2020-02-06 18:39:00	NHSEngland		1	17	16	If you鈥檙e collecting a prescription, always check you鈥檙e entitled to claim it for free. @AbrahamThePharm explains how you can check using our quick and simple online eligibility checker. http://nhs.uk/checkbeforeyoutick		@AbrahamThePharm		1.22549e+18	https://twitter.com/NHSEngland/status/1225489081783771137
2020-02-06 16:50:07	NHSEngland		0	17	22	Nurses and midwives are a voice for those at risk of or affected by Female Genital Mutilation. Read @HilaryGarratt's new blog to learn the impact of FGM on women and girls in our country, and how we're supporting them to #EndFGM. #YearOfTheNurseAndMidwife https://www.england.nhs.uk/blog/lets-talk-about-endfgm/		@HilaryGarratt	#EndFGM #YearOfTheNurseAndMidwife	1.22546e+18	https://twitter.com/NHSEngland/status/1225461683323273217
2020-02-06 15:15:15	NHSEngland		2	39	77	Matrons are the cornerstone of improving the quality of patient care, and their role spans across acute, community and mental health services. If you鈥檙e an aspiring matron or you鈥檙e already in post 鈥?this new handbook is for you. #YearOfTheNurseAndMidwife https://improvement.nhs.uk/resources/matrons-handbook/			#YearOfTheNurseAndMidwife	1.22544e+18	https://twitter.com/NHSEngland/status/1225437806937432065
2020-02-06 14:15:20	NHSEngland		1	40	24	There are simple things we can all do to slow the spread of almost any germs, including #coronavirus. Catch your cough or sneeze in a tissue, bin the tissue, and wash your hands with soap and water, or use sanitiser gel. https://gov.uk/coronavirus			#coronavirus	1.22542e+18	https://twitter.com/NHSEngland/status/1225422729408663558
2020-02-06 12:26:00	NHSEngland		1	34	49	'It is important you realise that you are not alone' 鈥?Martin found it difficult to talk about his #MentalHealth and talking therapies helped him open up. Now his world looks different. #TalkingHelps			#MentalHealth #MentalHealth #TalkingHelps	1.2254e+18	https://twitter.com/NHSEngland/status/1225395213281021952
2020-02-06 10:15:13	NHSEngland		0	6	8	Listen to this #NHSAssembly podcast to hear Professor Michael West, @WestM61, discussing what it鈥檚 like to work in today鈥檚 NHS, and what can be done to make it better, with our Director of Communications @SimonEnright. #OurNHSPeople		@WestM61 @simonenright	#NHSAssembly #OurNHSPeople	1.22536e+18	https://twitter.com/NHSEngland/status/1225362299910791168
2020-02-06 08:20:10	NHSEngland		1	39	60	Would you rather have the neck of an ostrich or talk to a friend or colleague who鈥檚 burying their feelings? It鈥檚 #TimeToTalk 鈥?be bold, be brave and reach out. Choosing to talk could change a life. https://www.time-to-change.org.uk/			#TimeToTalk	1.22533e+18	https://twitter.com/NHSEngland/status/1225333348563812352
2020-02-05 18:39:00	NHSEngland		2	34	23	If you鈥檝e been to Wuhan, or Hubei Province, China in the last 14 days, follow the latest advice on #coronavirus, even if you don't have any symptoms: Stay indoors Avoid contact with others where possible Call NHS 111 Find out more. https://gov.uk/coronavirus			#coronavirus	1.22513e+18	https://twitter.com/NHSEngland/status/1225126694014652417
2020-02-05 17:25:00	NHSEngland		2	18	30	Did you know that pharmacies have a confidential consultation room? This means you can discuss issues with your pharmacist without being overheard. Find out more about what pharmacists can do for you. http://nhs.uk/pharmacyadvice				1.22511e+18	https://twitter.com/NHSEngland/status/1225108071489425408
2020-02-05 15:20:12	NHSEngland		0	9	23	This year鈥檚 @ConfedExpo takes place on 10 and 11 June and will cover six main themes 鈥?digital, people, diversity and inclusions, clinical improvement, environmental sustainability, system integration. Find out how to book your place today.		@ConfedExpo		1.22508e+18	https://twitter.com/NHSEngland/status/1225076664272674816
2020-02-05 13:15:22	NHSEngland		0	2	3	GP surgeries are where most NHS care is provided, with more than 300 million consultations every year. Hear from @ClareGerada, GP and co-chair of the #NHSAssembly, on the changing #PrimaryCare landscape and how GPs fit into the agenda of the assembly.		@ClareGerada	#NHSAssembly #PrimaryCare	1.22505e+18	https://twitter.com/NHSEngland/status/1225045248587522050
2020-02-05 10:47:31	NHSEngland		0	43	48	At times, the world can be scary and daunting. It鈥檚 important children of all ages know they can ask for help when life throws challenges their way 鈥?your support could transform a young person's life. #ChildrensMentalHealthWeek #FindYourBrave https://www.nhs.uk/using-the-nhs/nhs-services/mental-health-services/camhs-information-for-children-and-young-people/			#ChildrensMentalHealthWeek #FindYourBrave	1.22501e+18	https://twitter.com/NHSEngland/status/1225008043374628866
2020-02-05 08:23:00	NHSEngland		0	12	34	Staff at @GreatOrmondSt aren鈥檛 just looking after the health of children while they鈥檙e in hospital, they鈥檙e also creating a greener environment for their future. They鈥檝e reduced their disposable glove use by 3.7 million in the last year 鈥?which is pretty amazing! #GreenerNHS		@GreatOrmondSt	#GreenerNHS	1.22497e+18	https://twitter.com/NHSEngland/status/1224971672379371520
2020-02-04 17:15:18	NHSEngland		0	11	38	Since last year鈥檚 #WorldCancerDay, over 100 patients have received Proton Beam Therapy at @TheChristieNHS. Unlike standard radiotherapy, it targets a tumour more directly, so there is less damage to surrounding tissue. https://www.england.nhs.uk/commissioning/spec-services/highly-spec-services/pbt/		@TheChristieNHS	#WorldCancerDay	1.22474e+18	https://twitter.com/NHSEngland/status/1224743243377717250
2020-02-04 15:49:00	NHSEngland		1	24	25	Diagnosing cancer early is key to improving survival and is an important part of our #NHSLongTermPlan. This #WorldCancerDay, hear our National Clinical Director for Cancer Prof. Peter Johnson highlight the importance of detecting cancer at an early stage. https://www.longtermplan.nhs.uk/areas-of-work/cancer/			#NHSLongTermPlan #WorldCancerDay	1.22472e+18	https://twitter.com/NHSEngland/status/1224721524080304128
2020-02-04 13:35:07	NHSEngland		0	15	28	Hundreds of lives will be spared every year in England thanks to a more sensitive cervical screening test rolled out as part of the #NHSLongTermPlan 鈥?with the potential to eliminate cervical cancer when combined with the HPV vaccine. #WorldCancerDay https://england.nhs.uk/2020/01/potential-to-eliminate-cervical-cancer-in-england-thanks-to-nhs-long-term-plan/			#NHSLongTermPlan #WorldCancerDay	1.22469e+18	https://twitter.com/NHSEngland/status/1224687833887232002
2020-02-04 10:30:23	NHSEngland		1	2	5	Registration for @ConfedExpo is now open! Some of the great guest speakers have already been announced 鈥?with over 150 hours of engaging content, we鈥檙e looking forward to attending some inspirational sessions. #ConfedExpo20 https://www.confedexpo.org/		@ConfedExpo	#ConfedExpo20	1.22464e+18	https://twitter.com/NHSEngland/status/1224641341801541632
2020-02-04 09:41:54	NHSEngland	NHS	0	25	37	If you do one thing this #WorldCancerDay and #ChildrensMentalHealthWeek, take a look at Brad on our @NHS account. He鈥檚 a two-time cancer survivor, and the founder of @AlikeUK 鈥?a charity that combats isolation in young people diagnosed with cancer 鈥?and an all-round inspiration!		@NHS @AlikeUK	#WorldCancerDay #ChildrensMentalHealthWeek	1.22463e+18	https://twitter.com/NHSEngland/status/1224629140617383936
2020-02-04 09:02:00	NHSEngland		1	29	30	Calling all GPs! Find out more about our #TalkingHelps campaign, which is all about starting the conversation about depression and anxiety with older people 鈥?and referring them to talking therapy when relevant. https://www.ageuk.org.uk/latest-press/articles/2020/01/open-letter-to-encourage-referrals-to-nhs-psychological-therapy-services/			#TalkingHelps	1.22462e+18	https://twitter.com/NHSEngland/status/1224619099428474880
2020-02-03 18:57:00	NHSEngland		0	11	12	Pharmacists can offer clinical advice and over-the-counter medicines for a range of minor illnesses 鈥?such as coughs, colds, sore throats, tummy trouble and aches and pains. So for expert advice, consult your pharmacist. #HelpUsHelpYou http://nhs.uk/pharmacyadvice			#HelpUsHelpYou	1.22441e+18	https://twitter.com/NHSEngland/status/1224406447997374464
2020-02-03 17:05:15	NHSEngland		4	21	61	鈥榃herever I am, medical staff will know what oxygen to give me. I鈥檇 be unlikely to be able to tell them if I鈥檓 breathless,鈥?鈥?Read how @NHSKentCHFT respiratory nurse Sheilagh has reduced length of stay for patients like Robin, using innovative wristbands. https://www.nursingtimes.net/news/community-news/nurses-wristband-idea-helping-patients-with-breathing-problems-27-01-2020/		@NHSKentCHFT		1.22438e+18	https://twitter.com/NHSEngland/status/1224378327043125250
2020-02-03 15:16:00	NHSEngland		1	32	50	We all have times when life gets on top of us. Sometimes it's work-related, sometimes it's something else 鈥?our health, our relationships, or our circumstances. Your mental health is important. If you need time to rest and reset, #EveryMindMatters can help. #NationalSickieDay			#EveryMindMatters #NationalSickieDay	1.22435e+18	https://twitter.com/NHSEngland/status/1224350831606206466
2020-02-03 13:27:59	NHSEngland		0	5	7	In @NICEComms new podcast, our National Speciality Advisor for Immunisations Dr Nisha Jayatilleke discusses the importance of getting the flu jab and the ways you can protect yourself.		@NICEComms		1.22432e+18	https://twitter.com/NHSEngland/status/1224323648808476672
2020-02-03 11:45:07	NHSEngland		0	6	18	The NHS reportedly generates 3.5% of all road travel in England. Read how @NewcastleHosps trialled an electric cargo bike courier delivery scheme as part of their pioneering work towards a #GreenerNHS. Fantastic work! https://www.england.nhs.uk/greenernhs/whats-already-happening/zooming-into-a-greener-future-the-case-for-a-zero-emissions-courier-services/		@NewcastleHosps	#GreenerNHS	1.2243e+18	https://twitter.com/NHSEngland/status/1224297763304890368
2020-02-03 09:10:05	NHSEngland		2	6	8	GP surgeries are where most NHS care is provided, with more than 300 million consultations every year. Hear from @ClareGerada, GP and co-chair of the #NHSAssembly, on the changing #PrimaryCare landscape and how GPs fit into the agenda of the assembly.		@ClareGerada	#NHSAssembly #PrimaryCare	1.22426e+18	https://twitter.com/NHSEngland/status/1224258746219749376
2020-02-02 18:40:06	NHSEngland		4	11	60	鈥楾hat's when the NHS is at its best 鈥?in dire moments, they know what to do,鈥?Jonny, father of Theo who was born 10 weeks premature, and survived thanks to the fantastic NHS staff who worked around the clock to save him. #ThankYouNHS @Blisscharity		@Blisscharity	#ThankYouNHS	1.22404e+18	https://twitter.com/NHSEngland/status/1224039807191519235
2020-02-02 15:10:08	NHSEngland		1	21	35	Start your path to a rewarding career where you can change lives and make a difference every day! Becoming a midwife or nurse takes a special kind of someone, and that someone could be you! #YearOfTheNurseAndMidwife #WeAreTheNHS https://www.healthcareers.nhs.uk/nursing-careers			#YearOfTheNurseAndMidwife #WeAreTheNHS	1.22399e+18	https://twitter.com/NHSEngland/status/1223986970164187138
2020-02-02 12:23:00	NHSEngland		0	29	23	If you鈥檝e returned from Wuhan in the last 14 days, or wider mainland China and have symptoms of coronavirus, self-isolate at home and call 111. https://www.gov.uk/guidance/wuhan-novel-coronavirus-information-for-the-public				1.22394e+18	https://twitter.com/NHSEngland/status/1223944906911166464
2020-02-02 09:20:05	NHSEngland		2	9	80	鈥業 am incredibly grateful to have been treated by such intelligent, kind and funny staff who truly have changed my life. Thank you Royal Stoke!鈥?Alisha, one of many patients thanking @UHNM_NHS for their incredible work. #ThankYouNHS		@UHNM_NHS	#ThankYouNHS	1.2239e+18	https://twitter.com/NHSEngland/status/1223898875053985792
2020-02-01 18:15:19	NHSEngland		1	79	102	Being a nurse or midwife takes extraordinary skill and commitment. Join us this #YearOfTheNurseAndMidwife by sharing your stories of what being a nurse or midwife means to you, or how these people have touched your life. #ThankYouNHS #TeamCNO https://www.england.nhs.uk/year-of-the-nurse-and-midwife-2020/people-stories/			#YearOfTheNurseAndMidwife #ThankYouNHS #TeamCNO	1.22367e+18	https://twitter.com/NHSEngland/status/1223671183066980352
2020-02-01 16:13:00	NHSEngland		0	24	21	Been to Wuhan, China in the last 14 days? Follow the latest advice even if you don't have any symptoms of coronavirus: Stay indoors Avoid contact with others where possible Call NHS 111 Find out more: https://gov.uk/coronavirus				1.22364e+18	https://twitter.com/NHSEngland/status/1223640400277069825
2020-02-01 13:50:07	NHSEngland		3	59	302	鈥楾hanks to some unknown hero who put their name on the organ donation register, Isabella still has a life,鈥欌€?Dad-of-four Dean thanks the anonymous donor and NHS staff who saved young Isabella鈥檚 life after her liver failed last year. #ThankYouNHS https://www.leighjournal.co.uk/news/18140916.dad-expresses-joy-toddlers-life-saving-liver-transplant/			#ThankYouNHS	1.2236e+18	https://twitter.com/NHSEngland/status/1223604444576862213
2020-02-01 11:21:00	NHSEngland		0	65	90	鈥楾his #LGBTHistoryMonth is an opportunity to look back and reflect on the decades of hard work so many people have done for the LGBT+ community, celebrate their achievements and recognise their contributions.鈥?鈥?hear more from @BradGudger during his @NHS takeover next week.		@BradGudger @NHS	#LGBTHistoryMonth	1.22357e+18	https://twitter.com/NHSEngland/status/1223566916117323777
2020-01-31 18:57:00	NHSEngland		5	92	42	If you鈥檝e recently travelled from Wuhan, China, and are experiencing flu-like symptoms 鈥?do not go to your GP practice or hospital. Stay indoors, avoid contact with others and call NHS 111 for advice. https://www.gov.uk/guidance/wuhan-novel-coronavirus-information-for-the-public				1.22332e+18	https://twitter.com/NHSEngland/status/1223319284316684288
2020-01-31 17:11:00	NHSEngland		1	3	4	If you need to see your GP but have a busy schedule, #HelpUsHelpYou when you need it 鈥?book an evening or weekend appointment with your local practice or another nearby NHS service. http://nhs.uk/GPAccess			#HelpUsHelpYou	1.22329e+18	https://twitter.com/NHSEngland/status/1223292608769875968
2020-01-31 15:05:10	NHSEngland		5	15	88	鈥榃e are so grateful for the time and effort of every single member of staff that we had the pleasure of being looked after by.鈥?Reality star Rebekah thanks all the staff at @LPTnhs for ensuring gorgeous baby Olivia entered the world safely. #ThankYouNHS		@LPTnhs	#ThankYouNHS	1.22326e+18	https://twitter.com/NHSEngland/status/1223260942600998914
2020-01-31 13:25:00	NHSEngland		0	4	2	Not all benefits entitle you to free dental treatment. Use the NHS online eligibility checker to find out if you can claim for free, or if you can get any help with your costs. #CheckBeforeYouTick http://nhs.uk/checkbeforeyoutick			#CheckBeforeYouTick	1.22324e+18	https://twitter.com/NHSEngland/status/1223235733965672448
2020-01-31 10:10:07	NHSEngland		1	10	10	Find out how the #GPPatientSurvey is vital in providing valuable insight into a range of areas, including the experiences of young carers and the LGBT community 鈥?in this blog by our Medical Director of Primary Care @NikkiKF. https://www.england.nhs.uk/blog/the-power-in-the-gp-patient-survey/		@NikkiKF	#GPPatientSurvey	1.22319e+18	https://twitter.com/NHSEngland/status/1223186689495052288
2020-01-31 08:52:25	NHSEngland		5	54	99	Health is fertile ground for quacks, charlatans and cranks - NHS chief Sir Simon Stevens takes aim at fake news dubious 鈥渨ellness鈥?products				1.22317e+18	https://twitter.com/NHSEngland/status/1223167137688231936
2020-01-31 08:30:27	NHSEngland		1	13	16	Help us celebrate #YearOfTheNurseAndMidwife by sharing your stories of how nurses and midwives have delivered extraordinary care. #TeamCNO #ThankYouNHS https://www.england.nhs.uk/year-of-the-nurse-and-midwife-2020/people-stories/			#YearOfTheNurseAndMidwife #TeamCNO #ThankYouNHS	1.22316e+18	https://twitter.com/NHSEngland/status/1223161610023448582
2020-01-30 20:05:12	NHSEngland		3	27	43	Speaking at an event tonight, our Chief Executive Sir Simon Stevens will warn about the impact of 鈥榝ake news鈥?on people鈥檚 health 鈥?highlighting misleading information from the 鈥榳ellness鈥?industry and the risks of remedies that are too good to be true. https://www.england.nhs.uk/2020/01/nhs-chief-warns-social-media-is-fertile-ground-for-quacks-charlatans-and-cranks/				1.22297e+18	https://twitter.com/NHSEngland/status/1222974061569093632
2020-01-30 17:57:00	NHSEngland		0	11	27	We all know the difference it can make when someone listens and really hears what you are saying. This #YoungCarersAwarenessDay, find out how you can help a young carer in just five minutes in @CruisePM's new blog. https://www.england.nhs.uk/blog/today-on-young-carers-awareness-day-how-can-you-help-a-young-carer-in-just-5-minutes/		@CruisePM	#YoungCarersAwarenessDay	1.22294e+18	https://twitter.com/NHSEngland/status/1222941797069910017
2020-01-30 15:58:03	NHSEngland		1	27	67	鈥業t helps create a platform for future generations to have that support put into place,鈥?鈥?follow the conversation and find out why #YoungCarersAwarenessDay is so important for young carers like Matty, who is curating our @NHS account this week. #NHSThinkCarer #CountMeIn		@NHS	#YoungCarersAwarenessDay #NHSThinkCarer #CountMeIn	1.22291e+18	https://twitter.com/NHSEngland/status/1222911864419639296
2020-01-30 15:05:01	NHSEngland		2	1	7	You can now find all the board papers from today's #NHSBoard meeting on our website. https://www.england.nhs.uk/publication/nhs-england-and-nhs-improvement-board-meetings-in-common-agenda-30-january-2020/			#NHSBoard	1.2229e+18	https://twitter.com/NHSEngland/status/1222898518626430979
2020-01-30 12:29:28	NHSEngland		5	11	16					1.22286e+18	https://twitter.com/NHSEngland/status/1222859372549853188
2020-01-30 12:08:53	NHSEngland		1	17	17	We鈥檒l be live streaming our #NHSBoard meeting shortly, with updates on financial and operational performance and discussions around NHS operation planning and contracting guidance. The agenda is available to view on our website with board papers to follow. https://www.england.nhs.uk/publication/nhs-england-and-nhs-improvement-board-meetings-in-common-agenda-30-january-2020/			#NHSBoard	1.22285e+18	https://twitter.com/NHSEngland/status/1222854192097910784
2020-01-30 11:37:59	NHSEngland		3	110	174	In the UK, as many as one in five children are young carers. They do an incredible job, and we want to say a massive thank you to each and every one of them for everything they do #YoungCarersAwarenessDay #CountMeIn #NHSThinkCarer @NHS @CarersTrust		@NHS @CarersTrust	#YoungCarersAwarenessDay #CountMeIn #NHSThinkCarer	1.22285e+18	https://twitter.com/NHSEngland/status/1222846415245922304
2020-01-30 09:56:39	NHSEngland		0	2	0	We want to make the NHS more sustainable for the future, but we can鈥檛 do it without your help. Let us know what you and your colleagues are doing already, so we can learn from you. #GreenerNHS https://www.england.nhs.uk/greenernhs/a-net-zero-nhs/			#GreenerNHS	1.22282e+18	https://twitter.com/NHSEngland/status/1222820913051324417
2020-01-30 09:56:38	NHSEngland		1	0	0	鈥楢s we tackle climate change, we have to make sure we are maximising public health, and tacking air pollution, creating more liveable cities, encouraging physical activity and healthier diets 鈥?those are the things we鈥檙e trying to work on.鈥?#GreenerNHS			#GreenerNHS	1.22282e+18	https://twitter.com/NHSEngland/status/1222820910362701827
2020-01-30 09:56:37	NHSEngland		1	8	15	鈥業t鈥檚 about making sure we think about conducting and delivering healthcare in a way that is more efficient, that is better for patients' health, and is also good for the environment,鈥?鈥?@watts_nick on @BBCR4 this morning discussing our ambition for a #GreenerNHS.		@watts_nick @bbcr4	#GreenerNHS	1.22282e+18	https://twitter.com/NHSEngland/status/1222820907548389377
2020-01-30 08:05:07	NHSEngland		0	12	22	This #YoungCarersAwarenessDay, follow the @NHS account where Matty opens the doors into his world as a young carer, and a mentor for others who take on the vital and challenging role of caring for others. https://www.england.nhs.uk/atnhs/curator-archive/matthew-short/		@NHS	#YoungCarersAwarenessDay	1.22279e+18	https://twitter.com/NHSEngland/status/1222792846798966785
2020-01-29 17:14:00	NHSEngland		2	39	53	鈥業t鈥檚 vitally important that we are able to manage both mental and physical health as we become older,鈥?鈥?@HStonebank works in a talking therapy service and explains how she can support older people's mental health in her new blog. #TalkingHelps @age_uk https://www.england.nhs.uk/blog/how-talking-therapy-can-help-older-people-improve-their-mental-health/		@HStonebank @age_uk	#TalkingHelps	1.22257e+18	https://twitter.com/NHSEngland/status/1222568589334474757
2020-01-29 14:55:08	NHSEngland		0	6	21	Retired teacher Bob has broken the record for the number of times a neonatal-eligible donor has given blood to @NHSBT since 2000 鈥?making a whopping 75 donations and helping hundreds of babies! How's that for some #WednesdayMotivation?! https://www.wigantoday.net/health/amazing-blood-donor-encourages-men-to-sign-up-1-10193691		@NHSBT	#WednesdayMotivation	1.22253e+18	https://twitter.com/NHSEngland/status/1222533642519568384
2020-01-29 12:34:30	NHSEngland	NHSBartsHealth	1	6	12	It鈥檚 brilliant hearing about all the great initiatives happening across the country toward a #GreenerNHS. Please share what you and your colleagues are doing in your organisation so we can learn from you! https://www.england.nhs.uk/greenernhs/a-net-zero-nhs/			#GreenerNHS	1.2225e+18	https://twitter.com/NHSEngland/status/1222498249325645824
2020-01-29 09:05:09	NHSEngland		1	7	28	The NHS reportedly generates 3.5% of all road travel in England. Read how @NewcastleHosps trialled an electric cargo bike courier delivery scheme as part of their pioneering work towards a #GreenerNHS. Fantastic work! https://www.england.nhs.uk/greenernhs/whats-already-happening/zooming-into-a-greener-future-the-case-for-a-zero-emissions-courier-services/		@NewcastleHosps	#GreenerNHS	1.22245e+18	https://twitter.com/NHSEngland/status/1222445566338224128
2020-01-28 16:55:13	NHSEngland		0	6	15	鈥業 see how my nursing career has shaped my thinking, passion and enthusiasm to get this health policy right,鈥?鈥?read how @kathevans2015 is leading some of the most significant changes to primary and community care in a generation. #YearOfTheNurseAndMidwife https://www.england.nhs.uk/blog/delivering-the-care-that-i-would-want-for-my-mum-and-dad/		@kathevans2015	#YearOfTheNurseAndMidwife	1.2222e+18	https://twitter.com/NHSEngland/status/1222201473490214912
2020-01-28 12:03:00	NHSEngland		1	2	3	If you claim free dental treatment when you鈥檙e not entitled, you could face a penalty charge of 拢100 plus your treatment cost. Use the NHS eligibility checker to find out more. #CheckBeforeYouTick http://nhs.uk/checkbeforeyoutick			#CheckBeforeYouTick	1.22213e+18	https://twitter.com/NHSEngland/status/1222127934653120513
2020-01-28 10:10:06	NHSEngland		1	8	18	Read how over 40% of staff at @MFTnhs are now using more sustainable transport to get to work 鈥?introducing over 200 extra cycle parking spaces, 11 more electric vehicle charging points, and subsidised travel and discount schemes. #GreenerNHS https://www.england.nhs.uk/greenernhs/whats-already-happening/boosting-healthy-and-sustainable-travel-in-manchester/		@MFTnhs	#GreenerNHS	1.2221e+18	https://twitter.com/NHSEngland/status/1222099521653682176
2020-01-28 08:58:00	NHSEngland		4	42	65	Many pharmacies are open until late and at weekends. You don't need an appointment 鈥?you can just walk in. So take the drama out of minor illnesses and talk to your pharmacist. #HelpUsHelpYou http://nhs.uk/pharmacyadvice			#HelpUsHelpYou	1.22208e+18	https://twitter.com/NHSEngland/status/1222081377576747008
2020-01-27 17:04:00	NHSEngland		2	17	46	Staff at @GreatOrmondSt aren鈥檛 just caring for children while they鈥檙e in hospital, they鈥檙e also working hard to create a greener and healthier future. They鈥檝e reduced their non-sterile glove consumption by 3.7 million in the last year 鈥?which is pretty amazing! #GreenerNHS		@GreatOrmondSt	#GreenerNHS	1.22184e+18	https://twitter.com/NHSEngland/status/1221841296047951874
2020-01-27 14:05:14	NHSEngland		0	5	20	This week check out the @NHS curator Matty, a full time student, NHS health champion mentor and young carer, who has cared for his mother since the age of 8. Follow his updates throughout the week to gain an insight into this inspirational young man鈥檚 life http://www.england.nhs.uk/atnhs/curator-archive/matthew-short/		@NHS		1.2218e+18	https://twitter.com/NHSEngland/status/1221796306521403394
2020-01-27 12:04:00	NHSEngland		1	28	29	If you鈥檙e collecting a prescription, always check you鈥檙e entitled to claim it for free. @AbrahamThePharm explains how you can check using our quick and simple online eligibility checker. http://nhs.uk/checkbeforeyoutick		@AbrahamThePharm		1.22177e+18	https://twitter.com/NHSEngland/status/1221765798282375169
2020-01-27 09:15:13	NHSEngland		1	34	44	Help us celebrate #YearOfTheNurseAndMidwife by sharing your stories of how nurses and midwives have delivered extraordinary care. #TeamCNO #ThankYouNHS https://www.england.nhs.uk/year-of-the-nurse-and-midwife-2020/people-stories/			#YearOfTheNurseAndMidwife #TeamCNO #ThankYouNHS	1.22172e+18	https://twitter.com/NHSEngland/status/1221723321596772357
2020-01-26 15:30:19	NHSEngland		7	26	52	From ditching plastic cutlery and switching to reusable coffee cups to sharing car journeys 鈥?we want to know what you鈥檙e doing to play your part in a #GreenerNHS. Submit your initiatives so we can all learn from what鈥檚 already working. https://www.england.nhs.uk/greenernhs/a-net-zero-nhs/			#GreenerNHS	1.22146e+18	https://twitter.com/NHSEngland/status/1221455330711887877
2020-01-26 11:30:00	NHSEngland		15	84	162	鈥業t doesn鈥檛 matter what level you are in your workplace, you can question practice, and if you have an idea, take it to somebody.鈥?鈥?#NHS staff, we want to hear your ideas about how we can all work together for a #GreenerNHS. Share your views today! https://www.england.nhs.uk/greenernhs/a-net-zero-nhs/			#NHS #GreenerNHS	1.22139e+18	https://twitter.com/NHSEngland/status/1221394853940035584
2020-01-25 17:30:23	NHSEngland		4	26	37	NHS staff 鈥?we know loads of you are already taking action to create a #GreenerNHS, and we want to learn from you! Submit your ideas now, tell us what works and what doesn鈥檛, and use the hashtag to join the conversation. https://www.england.nhs.uk/greenernhs/a-net-zero-nhs/			#GreenerNHS	1.22112e+18	https://twitter.com/NHSEngland/status/1221123160252260354
2020-01-25 15:31:00	NHSEngland		1	41	90	Dr Nick Watts, Executive Director of @LancetCountdown, will chair our NHS net zero expert panel tracking links between climate change and health, helping us achieve a #GreenerNHS https://www.england.nhs.uk/greenernhs/national-ambition/		@LancetCountdown	#GreenerNHS	1.22109e+18	https://twitter.com/NHSEngland/status/1221093115605348352
2020-01-25 12:29:00	NHSEngland		11	116	278	Staff at @GreatOrmondSt have reduced their consumption of disposable gloves by more than 21 tonnes in the last 10 months alone! #GreenerNHS		@GreatOrmondSt	#GreenerNHS	1.22105e+18	https://twitter.com/NHSEngland/status/1221047314019577856
2020-01-25 10:30:16	NHSEngland		3	31	62	With almost 700 people dying avoidably due to air pollution every week, we鈥檙e facing a health emergency as well as an environmental crisis. Find out how we鈥檙e working with NHS staff and climate experts to take immediate action for a #GreenerNHS. https://www.england.nhs.uk/greenernhs/2020/01/greener-nhs-campaign-to-tackle-climate-health-emergency/			#GreenerNHS	1.22102e+18	https://twitter.com/NHSEngland/status/1221017435207323649
2020-01-25 08:29:00	NHSEngland		103	465	809	Climate change is a major threat to our health 鈥?and as the biggest employer in the country, we鈥檙e part of the problem and the solution. We鈥檙e setting up an expert panel to see how and when we could get to net zero 鈥?and we need your help! #GreenerNHS https://www.england.nhs.uk/greenernhs/			#GreenerNHS	1.22099e+18	https://twitter.com/NHSEngland/status/1220986915681456129
2020-01-24 17:03:00	NHSEngland		0	15	16	Take the drama out of minor illnesses. You don't need an appointment to see a pharmacist 鈥?you can just walk in. Find your nearest pharmacy now. http://nhs.uk/service-search/find-a-pharmacy				1.22075e+18	https://twitter.com/NHSEngland/status/1220753880633487361
2020-01-24 15:15:28	NHSEngland		0	40	38	Help us celebrate #YearOfTheNurseAndMidwife by sharing your stories of how nurses and midwives have delivered extraordinary care. #TeamCNO #ThankYouNHS https://www.england.nhs.uk/year-of-the-nurse-and-midwife-2020/people-stories/			#YearOfTheNurseAndMidwife #TeamCNO #ThankYouNHS	1.22073e+18	https://twitter.com/NHSEngland/status/1220726818287779841
2020-01-24 13:25:10	NHSEngland		0	3	11	Improve your #NHSRetention strategy with help from @RBNHST鈥檚 framework. It has questions managers can ask themselves to make sure nursing staff feel valued, like whether they are supporting a healthy work-life balance. #YearOfTheNurseAndMidwife https://improvement.nhs.uk/resources/royal-berkshire-nhs-foundation-trusts-retention-framework/			#NHSRetention #YearOfTheNurseAndMidwife	1.2207e+18	https://twitter.com/NHSEngland/status/1220699060396601344
2020-01-24 12:05:58	NHSEngland		2	17	15	Learn about the rapid response teams who will give fast access to qualified professionals to those who need it, and where they will be rolled out. #NHSLongTermPlan https://www.england.nhs.uk/2020/01/rapid-nhs-response-teams-to-help-people-stay-well-at-home			#NHSLongTermPlan	1.22068e+18	https://twitter.com/NHSEngland/status/1220679131605753862
2020-01-24 10:10:07	NHSEngland		2	5	14	鈥楶eople were more relaxed and less stressed and others were getting really emotional. It was just so good,鈥?鈥?one generous patient has helped @LG_NHS cheer up staff, patients and visitors by funding sessions with hospital violinist Adrian. #ThankYouNHS https://www.lewishamandgreenwich.nhs.uk/latest-news/the-healing-power-of-music-1663/		@LG_NHS	#ThankYouNHS	1.22065e+18	https://twitter.com/NHSEngland/status/1220649975492771840
2020-01-24 09:12:50	NHSEngland		5	40	59	Seven accelerator sites have been selected to develop the two hour/two day NHS standards, and include partnerships of providers of community health services, NHS commissioners, councils and adult social care teams, and 111 and ambulance services. https://www.england.nhs.uk/2020/01/rapid-nhs-response-teams-to-help-people-stay-well-at-home/				1.22064e+18	https://twitter.com/NHSEngland/status/1220635561137987584
2020-01-24 07:40:07	NHSEngland		5	57	65	Find out how local health service and council teams will begin the roll out of Urgent Community Response teams from April, to support our ageing population and those with complex needs. #NHSLongTermPlan https://www.england.nhs.uk/2020/01/rapid-nhs-response-teams-to-help-people-stay-well-at-home/			#NHSLongTermPlan	1.22061e+18	https://twitter.com/NHSEngland/status/1220612227952193537
2020-01-23 15:25:06	NHSEngland		0	5	14	鈥楾his shared vision and recognising everyone鈥檚 contribution was vital, helped us build a genuine partnership.鈥?鈥?@KWalsh601 and @1julesc. Find out how @NHSCumbriaCCG and @BandLRotary work together in preventing strokes. @IVAR_UK @SocialEnt_UK #NHSTogether https://www.england.nhs.uk/blog/working-together-to-prevent-strokes-in-copeland		@KWalsh601 @1julesc @NHSCumbriaCCG @BandLRotary @IVAR_UK @SocialEnt_UK	#NHSTogether	1.22037e+18	https://twitter.com/NHSEngland/status/1220366856369967105
2020-01-23 13:46:21	NHSEngland	NHSEngland	2	18	20	Did you catch pharmacist Amit Sahdev on @thismorning today? Learn more about what your local pharmacist can do for you. #HelpUsHelpYou. https://www.itv.com/thismorning/health/alice-beer-investigates-pharmacy-services		@thismorning	#HelpUsHelpYou	1.22034e+18	https://twitter.com/NHSEngland/status/1220342003717877762
2020-01-23 13:05:14	NHSEngland		2	31	63	Applications for #MentalHealth trusts to win a garden co-designed by @ZoeTheBall and donated by @The_RHS close tomorrow! Don鈥檛 miss your chance to help patients and staff harness the power of gardening for good. Email england.socialprescribing@nhs.net for more info.		@ZoeTheBall @The_RHS	#MentalHealth #MentalHealth	1.22033e+18	https://twitter.com/NHSEngland/status/1220331659553316865
2020-01-23 09:15:17	NHSEngland		1	22	39	Help your nurses realise their potential and improve #NHSRetention with your staff who have ambitions to progress. This career pathway graphic, from @BSUH_NHS, sets out possible routes staff can take at every level. #YearOfTheNurseAndMidwife https://improvement.nhs.uk/resources/nursing-career-pathway/		@BSUH_NHS	#NHSRetention #YearOfTheNurseAndMidwife	1.22027e+18	https://twitter.com/NHSEngland/status/1220273790699130882
2020-01-22 18:32:00	NHSEngland		0	26	26	Pharmacists can help with a range of minor illnesses such as coughs, colds, sore throats, tummy trouble and aches and pains. For expert advice, drop in to your local pharmacy. http://nhs.uk/pharmacyadvice				1.22005e+18	https://twitter.com/NHSEngland/status/1220051502632275968
2020-01-22 16:04:00	NHSEngland		1	15	22	If you鈥檙e collecting a prescription, always check you鈥檙e entitled to claim it for free. @AbrahamThePharm explains how you can check using our quick and simple online eligibility checker. http://nhs.uk/checkbeforeyoutick		@AbrahamThePharm		1.22001e+18	https://twitter.com/NHSEngland/status/1220014256982306817
2020-01-22 14:35:09	NHSEngland		0	7	15	Find out why nurses retire, leave early, stay or return to work after the age of 50, and how you can improve #NHSRetention of your older nursing workforce 鈥?with this focus group study led by @annemarieraffer of @KingsCollegeLon. #YearOfTheNurseAndMidwife https://improvement.nhs.uk/resources/kcl-retention-older-nurses-focus-group-study-uk-hospitals/		@annemarieraffer @KingsCollegeLon	#NHSRetention #YearOfTheNurseAndMidwife	1.21999e+18	https://twitter.com/NHSEngland/status/1219991898800173056
2020-01-22 11:56:47	NHSEngland		5	137	216	Today marks the launch of 'My Daddy is a Nurse' 鈥?a book promoting positive images and countering gender stereotypes in nursing. There are lots of paths your nursing career can take 鈥?#WeAreTheNHS and we are recruiting now. Search 鈥榥ursing careers'. #YearOfTheNurseAndMidwife https://twitter.com/BevMatthewsRN/status/1219926190112362496			#WeAreTheNHS #YearOfTheNurseAndMidwife	1.21995e+18	https://twitter.com/NHSEngland/status/1219952045421101056
2020-01-22 09:10:10	NHSEngland		0	36	38	This #YearOfTheNurseAndMidwife share your stories of how nurses and midwives have influenced your care and made a difference to your life. 鈥?those who are always there for each and everyone of us 24 hours a day, 365 days a year. #ThankYouNHS https://www.england.nhs.uk/year-of-the-nurse-and-midwife-2020/people-stories/			#YearOfTheNurseAndMidwife #ThankYouNHS	1.21991e+18	https://twitter.com/NHSEngland/status/1219910113315651590
2020-01-21 17:38:01	NHSEngland	MartinRCGP	3	3	4	Join chair of @rcgp, @MartinRCGP, to discuss the role of evidence-based interventions and guidance. Share your views and experiences using #NHSEBITwitter. https://www.england.nhs.uk/evidence-based-interventions/		@rcgp @MartinRCGP	#NHSEBITwitter	1.21968e+18	https://twitter.com/NHSEngland/status/1219675531081396224
2020-01-21 17:05:00	NHSEngland		0	9	15	If you鈥檙e off to see the dentist, you can use the NHS online eligibility checker to find out if you can claim free dental treatment, or if you can get help with your costs. #CheckBeforeYouTick http://nhs.uk/checkbeforeyoutick			#CheckBeforeYouTick	1.21967e+18	https://twitter.com/NHSEngland/status/1219667220281692160
2020-01-21 15:10:13	NHSEngland		1	34	60	'Allied Health Professionals play a pivotal role in patients鈥?care and in helping to deliver our #NHSLongTermPlan.' 鈥?Our Chief Allied Health Professions Officer @SuzanneRastrick discusses the government's financial support for AHPs in her latest blog. https://www.england.nhs.uk/blog/ahps-play-a-pivotal-role-in-patients-care-and-in-helping-to-deliver-our-nhs-ltp/		@SuzanneRastrick	#NHSLongTermPlan	1.21964e+18	https://twitter.com/NHSEngland/status/1219638333061718021
2020-01-21 13:45:17	NHSEngland		0	7	26	Help increase nursing retention within your trust by helping your nurses find their passion. Develop and promote your own offer with this nursing rotational programme booklet from @BSUH_NHS. #NHSRetention #YearOfTheNurseAndMidwife https://improvement.nhs.uk/resources/nurse-rotational-programme-booklet/		@BSUH_NHS	#NHSRetention #YearOfTheNurseAndMidwife	1.21962e+18	https://twitter.com/NHSEngland/status/1219616961975521280
2020-01-21 11:50:48	NHSEngland		10	34	60	'Having service users involved in decision making and priority setting is absolutely vital to an NHS that really works.' 鈥?our Director for Experience, Participation and Equalities @neilgchurchill marks the launch of the Engagement Practitioners Network. https://www.england.nhs.uk/blog/creating-a-people-powered-nhs-2/		@neilgchurchill		1.21959e+18	https://twitter.com/NHSEngland/status/1219588151716581376
2020-01-21 09:10:10	NHSEngland		1	24	36	Have you received a #GPPatientSurvey in the post? Results of previous surveys have helped us start offering routine evening and weekend appointments and to understand more about the needs of carers. We鈥檙e keen to hear about your experience of using local GP services.			#GPPatientSurvey	1.21955e+18	https://twitter.com/NHSEngland/status/1219547724917477382
2020-01-20 17:50:15	NHSEngland		0	16	21	Start your path to a rewarding career where you can change lives and make a difference every day! Becoming a nurse or midwife take a special kind of someone, and that someone could be you! #YearOfTheNurseAndMidwife #WeAreTheNHS https://www.healthcareers.nhs.uk/nursing-careers			#YearOfTheNurseAndMidwife #WeAreTheNHS	1.21932e+18	https://twitter.com/NHSEngland/status/1219316221591552000
2020-01-20 16:55:15	NHSEngland		0	4	8	Read this case study from @nhs_sct to learn how you can improve the deployment of your workforce and improve staffing levels by implementing e-rostering across your service. #NHSRetention https://improvement.nhs.uk/resources/rostering-good-practice/		@nhs_sct	#NHSRetention	1.2193e+18	https://twitter.com/NHSEngland/status/1219302378517749766
2020-01-20 15:41:08	NHSEngland		2	65	71	More than six in 10 people in the UK aged 65 or over have experienced depression and anxiety. If you or a loved one are feeling low or out of sorts, #TalkingHelps 鈥?have a chat over a cuppa today. #BrewMonday			#TalkingHelps #BrewMonday	1.21928e+18	https://twitter.com/NHSEngland/status/1219283728364687360
2020-01-20 14:05:13	NHSEngland		0	3	8	The 鈥楻HS Feel Good Garden鈥?designed by @matt_keightley in 2018 is now being enjoyed by staff and patients at @CI_NHS. Apply for your #MentalHealth trust to win a garden donated by @The_RHS 鈥?email england.socialprescribing@nhs.net now for more information and an application form.		@matt_keightley @CI_NHS @The_RHS	#MentalHealth #MentalHealth	1.21926e+18	https://twitter.com/NHSEngland/status/1219259589218185216
2020-01-20 12:15:15	NHSEngland		1	25	35	If you鈥檙e feeling a bit out of sorts this #BlueMonday, take some time to get your free mind plan 鈥?designed to help you feel more in control, deal with stress and boost your mood. https://www.nhs.uk/oneyou/every-mind-matters/			#BlueMonday	1.21923e+18	https://twitter.com/NHSEngland/status/1219231915150016512
2020-01-20 11:40:03	NHSEngland	NHS	0	6	11	'Cancer can be incredibly lonely and going for screening can be so hard for some women. I understand and give them the support they need,' 鈥?follow @NHS this week to hear Laura's #CervicalCancer story and how she supports women through screening and diagnosis. #SmearForSmear		@NHS	#CervicalCancer #SmearForSmear	1.21922e+18	https://twitter.com/NHSEngland/status/1219223058860388353
2020-01-20 10:05:07	NHSEngland		2	20	19	Hundreds of lives will be spared every year in England thanks to a more sensitive cervical screening test rolled out as part of the #NHSLongTermPlan 鈥?with the potential to eliminate cervical cancer completely when combined with the HPV vaccine. https://www.england.nhs.uk/2020/01/potential-to-eliminate-cervical-cancer-in-england-thanks-to-nhs-long-term-plan/			#NHSLongTermPlan	1.2192e+18	https://twitter.com/NHSEngland/status/1219199165777022982
2020-01-20 08:29:00	NHSEngland		1	87	108	Take the drama out of minor illnesses. For expert advice, talk to your pharmacist. http://nhs.uk/pharmacyadvice				1.21917e+18	https://twitter.com/NHSEngland/status/1219174976357617664
2020-01-19 11:52:00	NHSEngland		3	50	96	鈥楾he older you get, you鈥檙e likely to encounter loss, divorce, grief 鈥?caring for your mental health is important,鈥?鈥?Judy needed help dealing with grief, and talking therapy gave her tools to feel better. If you need help too, speak to your GP. @Age_UK #TalkingHelps		@age_uk	#TalkingHelps	1.21886e+18	https://twitter.com/NHSEngland/status/1218863675320229894
2020-01-18 16:10:08	NHSEngland		2	68	87	Being a nurse or midwife takes extraordinary skill and commitment. Join us this #YearOfTheNurseAndMidwife by sharing your stories of what being a nurse or midwife means to you, or how these people have touched your life. #ThankYouNHS #TeamCNO https://www.england.nhs.uk/year-of-the-nurse-and-midwife-2020/people-stories/			#YearOfTheNurseAndMidwife #ThankYouNHS #TeamCNO	1.21857e+18	https://twitter.com/NHSEngland/status/1218566251326386177
2020-01-18 11:55:03	NHSEngland		0	29	66	'It is more fun to talk with someone who doesn鈥檛 use long, difficult words but rather short, easy words like, 'What about lunch?'' 鈥?If a friend is struggling with their #MentalHealth, the small things you do can make a real difference. #WinnieThePoohDay			#MentalHealth #MentalHealth #WinnieThePoohDay	1.2185e+18	https://twitter.com/NHSEngland/status/1218502055641468930
2020-01-18 08:25:04	NHSEngland		1	22	50	Our National #MentalHealth Director @ClaireCNWL has warned video game firms that they risk 鈥榮etting kids up for addiction鈥?by offering virtual collections of in-game purchases known as 'loot boxes' 鈥?encouraging users to keep spending and playing. https://www.england.nhs.uk/2020/01/countrys-top-mental-health-nurse-warns-video-games-pushing-young-people-into-under-the-radar-gambling/		@ClaireCNWL	#MentalHealth #MentalHealth	1.21845e+18	https://twitter.com/NHSEngland/status/1218449212163133440
2020-01-17 18:40:11	NHSEngland		1	9	26	This #ObesityAwarenessWeek check out this series of 鈥楥ouch to 5K鈥?podcasts from @NHSuk 鈥?getting moving can be tough, but these podcasts make it less daunting!		@NHSuk	#ObesityAwarenessWeek	1.21824e+18	https://twitter.com/NHSEngland/status/1218241621571133440
2020-01-17 16:40:45	NHSEngland		5	34	82	If your palms are sweaty, knees weak and arms are heavy 鈥?there are things you can do to help treat the symptoms of a cold, and a pharmacist can advise you on the best medicine. #HelpUsHelpYou #Eminem https://www.nhs.uk/conditions/common-cold/			#HelpUsHelpYou #Eminem	1.21821e+18	https://twitter.com/NHSEngland/status/1218211565645725698
2020-01-17 16:15:20	NHSEngland		0	10	16	GP surgeries are where most NHS care is provided, with more than 300 million consultations every year. Hear from @ClareGerada, GP and co-chair of the #NHSAssembly, on the changing #PrimaryCare landscape and how GPs fit into the agenda of the assembly.		@ClareGerada	#NHSAssembly #PrimaryCare	1.21821e+18	https://twitter.com/NHSEngland/status/1218205168816283659
2020-01-17 12:35:09	NHSEngland		0	2	6	See how @MidYorkshireNHS made staff feel valued by providing a supportive environment where they enjoy working and can thrive 鈥?including a new nurses preceptorship and bespoke rotation programmes. #NHSRetention #YearOfTheNurseAndMidwife https://improvement.nhs.uk/resources/mid-yorkshire-hospital-nhs-trust-nurse-retention/		@MidYorkshireNHS	#NHSRetention #YearOfTheNurseAndMidwife	1.21815e+18	https://twitter.com/NHSEngland/status/1218149760818958336
2020-01-17 09:05:12	NHSEngland		3	16	20	The NHS is facing an obesity epidemic with 63% of adults in England classified as overweight or obese. Find out how the #NHSLongTermPlan is taking action to support individuals to achieve and maintain a healthy weight. #ObesityAwarenessWeek https://www.longtermplan.nhs.uk/very-low-calorie-diets-part-of-nhs-action-to-tackle-growing-obesity-and-type-2-diabetes-epidemic/			#NHSLongTermPlan #ObesityAwarenessWeek	1.2181e+18	https://twitter.com/NHSEngland/status/1218096925435666433
2020-01-16 19:05:09	NHSEngland		2	16	32	Find out how @nhs_sct implemented a new e-rostering system to improve their staffing levels, increase patient safety and staff satisfaction, in our new case study. #NHSRetention https://improvement.nhs.uk/resources/rostering-good-practice/		@nhs_sct	#NHSRetention	1.21789e+18	https://twitter.com/NHSEngland/status/1217885519633375233
2020-01-16 17:05:21	NHSEngland		1	12	24	One way to improve #NHSRetention is by enabling clear progression opportunities for your staff 鈥?@StockportNHS did this by improving their band 6 nurse recruitment process. #YearOfTheNurseAndMidwife https://improvement.nhs.uk/resources/hiring-from-within-to-improve-retention/		@StockportNHS	#NHSRetention #YearOfTheNurseAndMidwife	1.21786e+18	https://twitter.com/NHSEngland/status/1217855368560304129
2020-01-16 16:08:51	NHSEngland		3	7	15	Our National #MentalHealth Director @ClaireCNWL has written to the heads of top gambling firms demanding urgent action to tackle betting-related ill health. https://www.england.nhs.uk/2020/01/nhs-tells-gambling-giants-to-improve-the-odds-for-mental-health/		@ClaireCNWL	#MentalHealth #MentalHealth	1.21784e+18	https://twitter.com/NHSEngland/status/1217841153237815297
2020-01-16 15:10:17	NHSEngland		3	22	45	How will you be celebrating #YearOfTheNurseAndMidwife in your organisation? Help us celebrate these amazing people and all the things they do for the #NHS by sharing your stories! #ThankYouNHS #TeamCNO https://www.england.nhs.uk/year-of-the-nurse-and-midwife-2020/people-stories/			#YearOfTheNurseAndMidwife #NHS #ThankYouNHS #TeamCNO	1.21783e+18	https://twitter.com/NHSEngland/status/1217826411584593921
2020-01-16 13:30:25	NHSEngland		24	211	1126	'I'm protected against flu,' 鈥?#SeduceSomeoneInFourWords			#SeduceSomeoneInFourWords	1.2178e+18	https://twitter.com/NHSEngland/status/1217801281546412032
2020-01-16 12:10:12	NHSEngland		1	12	14	Global obesity rates have tripled since 1975, and obesity and poor diet are linked to many health problems. This #ObesityAwarenessWeek, find out how the #NHSLongTermPlan is working to tackle this 鈥?helping people to lead longer and healthier lives. https://www.longtermplan.nhs.uk/online-version/chapter-2-more-nhs-action-on-prevention-and-health-inequalities/obesity/			#ObesityAwarenessWeek #NHSLongTermPlan	1.21778e+18	https://twitter.com/NHSEngland/status/1217781091102228480
2020-01-16 10:18:37	NHSEngland		4	16	22	If you鈥檙e collecting a prescription, always check you鈥檙e entitled to claim it for free. @AbrahamThePharm explains how you can check using our quick and simple online eligibility checker. http://nhs.uk/checkbeforeyoutick		@AbrahamThePharm		1.21775e+18	https://twitter.com/NHSEngland/status/1217753013651234817
2020-01-16 08:56:00	NHSEngland		4	106	126	We're working with @age_uk to help older people talk about their mental health. If you or a loved one are feeling low or out of sorts, speak to your GP about talking therapies. #TalkingHelps		@age_uk	#TalkingHelps	1.21773e+18	https://twitter.com/NHSEngland/status/1217732219776720896
2020-01-15 17:10:17	NHSEngland		2	42	53	Help us celebrate #YearOfTheNurseAndMidwife by sharing your stories of how nurses and midwives have delivered extraordinary care. #TeamCNO #ThankYouNHS https://www.england.nhs.uk/year-of-the-nurse-and-midwife-2020/people-stories/			#YearOfTheNurseAndMidwife #TeamCNO #ThankYouNHS	1.21749e+18	https://twitter.com/NHSEngland/status/1217494223777423361
2020-01-15 16:47:30	NHSEngland		0	57	75	Black men are twice as likely to be diagnosed with prostate cancer, but not enough people are starting the conversation. Communication saves lives 鈥?find out how your practice can improve cancer care for BME patients by learning from their experiences.				1.21749e+18	https://twitter.com/NHSEngland/status/1217488489668804608
2020-01-15 16:30:17	NHSEngland		1	11	9	'A strong family history of prostate cancer, to me is really overwhelming evidence that something should鈥檝e been done earlier,鈥?鈥?find out how we're tackling inequalities in cancer care for BME patients by listening to and learning from their experiences. https://www.england.nhs.uk/blog/reducing-inequalities-bme-cancer-care/				1.21748e+18	https://twitter.com/NHSEngland/status/1217484159255490560
2020-01-15 15:10:17	NHSEngland		0	7	13	Listen to this #NHSAssembly podcast to hear Professor Michael West, @WestM61, discussing what it鈥檚 like to work in today鈥檚 NHS, and what can be done to make it better with our Director of Communications @SimonEnright. #OurNHSPeople		@WestM61 @simonenright	#NHSAssembly #OurNHSPeople	1.21746e+18	https://twitter.com/NHSEngland/status/1217464023823929344
2020-01-15 12:15:17	NHSEngland		0	8	7	Approximately 10 million people live with migraines in the UK. If you work in a local health system, you can get expert practical advice and guidance on how to address these headache and migraine challenges with our new toolkit. @NeuroAlliance https://www.england.nhs.uk/rightcare/products/pathways/headache-and-migraine-toolkit/		@NeuroAlliance		1.21742e+18	https://twitter.com/NHSEngland/status/1217419984332300288
2020-01-15 09:56:40	NHSEngland	NHSEngland	0	19	19	The #UCAS deadline is today! Make sure you #HitSubmit before 6pm, and take the first step in an amazing career in nursing. #WeAreTheNHS #TeamCNO @ucas_online		@ucas_online	#UCAS #HitSubmit #WeAreTheNHS #TeamCNO	1.21739e+18	https://twitter.com/NHSEngland/status/1217385101987852288
2020-01-15 09:10:08	NHSEngland		2	5	13	Find out how @uhbtrust improved #NHSRetention by better supporting their junior midwives with their new midwifery development pathway 鈥?92% of staff agree the new pathway is helpful for their personal development. #YearOfTheNurseAndMidwife https://improvement.nhs.uk/resources/improving-midwifery-preceptorship-midwifery-development-pathway/		@uhbtrust	#NHSRetention #YearOfTheNurseAndMidwife	1.21737e+18	https://twitter.com/NHSEngland/status/1217373391541407745
2020-01-14 21:03:55	NHSEngland	NikkiKF	1	5	30	Thanks to all who joined in tonight鈥檚 #PrimaryCareNetworks Twitter chat with Dr @NikkiKF and Professor @SimonDGregory. Future dates of our upcoming chats are available on our website, with the next one on 11 February at 8pm. https://www.england.nhs.uk/primary-care/primary-care-networks/events-and-webinars/		@NikkiKF @SimonDGregory	#PrimaryCareNetworks	1.21719e+18	https://twitter.com/NHSEngland/status/1217190632319541248
2020-01-14 20:02:28	NHSEngland	NikkiKF	2	5	11	Join our medical director for Primary Care, Dr @NikkiKF and @SimonDGregory from @NHS_HealthEdEng to talk about the existing and new #PrimaryCareNetworks workforce over the next hour!		@NikkiKF @SimonDGregory @NHS_HealthEdEng	#PrimaryCareNetworks	1.21718e+18	https://twitter.com/NHSEngland/status/1217175165836185600
2020-01-14 17:40:12	NHSEngland		1	14	25	If you are an aspiring executive nurse, our handbook will help you find out about the skills required for the role, how you can work effectively at board level and what the first 100 days might look like. #YearOfTheNurseAndMidwife #TeamCNO https://improvement.nhs.uk/resources/executive-nurse-handbook/			#YearOfTheNurseAndMidwife #TeamCNO	1.21714e+18	https://twitter.com/NHSEngland/status/1217139363085242368
2020-01-14 17:28:00	NHSEngland		3	36	37	鈥楾alking to a professional is the way forward. It was the beginning of my journey back.鈥?#MentalHealth problems are more common than you think, and it's ok to ask for help 鈥?speak to your GP about talking therapies. @age_uk #TalkingHelps https://www.ageuk.org.uk/information-advice/health-wellbeing/mind-body/mental-wellbeing/		@age_uk	#MentalHealth #MentalHealth #TalkingHelps	1.21714e+18	https://twitter.com/NHSEngland/status/1217136293123149824
2020-01-14 15:12:07	NHSEngland		2	8	15	鈥楬e tried not to answer, and was trying to deescalate the situation, but he said 鈥業鈥檓 from Kent.鈥?She said, 鈥楾hank god. You should get rid of her. Sack her.鈥欌€?4/4				1.2171e+18	https://twitter.com/NHSEngland/status/1217102098476781568
2020-01-14 15:12:07	NHSEngland		2	9	15	鈥楳any of us know what that question really means. I tried to not answer, but finally I said 鈥業鈥檓 originally from India.鈥?Then she said 鈥業 knew it!鈥?She turned to my colleague and said 鈥楢re you at least a proper Englishman?鈥?3/4				1.2171e+18	https://twitter.com/NHSEngland/status/1217102097155600389
2020-01-14 15:12:06	NHSEngland		2	9	15	鈥楤efore the shift ended, sure enough, I received racist abuse from a patient. She started by asking me, 鈥榃here are you from?鈥?and I said, 鈥業鈥檓 from London.鈥?And she said, 鈥楴o no, where are you really from?鈥欌€?2/4				1.2171e+18	https://twitter.com/NHSEngland/status/1217102095599448065
2020-01-14 15:12:06	NHSEngland		17	97	118	In our latest #NHSAssembly podcast, our Chief People Officer @Prerana_Issar shares her personal story of racist abuse she received when on shift with ambulance colleagues, and how it鈥檚 unacceptable for #OurNHSPeople to have to face this every day. 1/4		@Prerana_Issar	#NHSAssembly #OurNHSPeople	1.2171e+18	https://twitter.com/NHSEngland/status/1217102094043373568
2020-01-14 14:19:12	NHSEngland		8	191	229	Ahead of the UCAS application deadline tomorrow, our @CNOEngland Ruth May urges university applicants to consider a rewarding career in nursing and midwifery. Search 鈥榥ursing careers鈥?today. #YearOfTheNurseAndMidwife #TeamCNO		@CNOEngland	#YearOfTheNurseAndMidwife #TeamCNO	1.21709e+18	https://twitter.com/NHSEngland/status/1217088779506286593
2020-01-14 13:26:00	NHSEngland		0	30	31	More than 6 in 10 people in the UK aged 65 or over have experienced depression and anxiety. That鈥檚 why we鈥檙e partnering with @Age_UK on a new campaign on talking therapies for older people. Start the conversation today. #TalkingHelps https://www.ageuk.org.uk/information-advice/health-wellbeing/mind-body/mental-wellbeing/		@age_uk	#TalkingHelps	1.21708e+18	https://twitter.com/NHSEngland/status/1217075391682080768
2020-01-14 11:04:00	NHSEngland		0	42	57	If you鈥檙e leaving college and looking for a rewarding career that allows you to change lives, nursing could be perfect for you. Search 鈥榥ursing degrees鈥?to find out more about joining our NHS 鈥?UCAS applications close tomorrow! #WeAreTheNHS			#WeAreTheNHS	1.21704e+18	https://twitter.com/NHSEngland/status/1217039656660819968
2020-01-14 08:35:06	NHSEngland		0	3	6	Find out how the #GPPatientSurvey is vital in providing valuable insight into a range of areas, including the experiences of young carers and the LGBT community 鈥?in the latest blog by our Medical Director of Primary Care @NikkiKF. https://www.england.nhs.uk/blog/the-power-in-the-gp-patient-survey/		@NikkiKF	#GPPatientSurvey	1.217e+18	https://twitter.com/NHSEngland/status/1217002186544119809
2020-01-13 19:10:12	NHSEngland		5	17	12	Have you received a #GPPatientSurvey in the post this year? We ask over 2.2 million people in England to let us know about their local GP and health services, and if you鈥檙e one of them, please tell us about your experience!			#GPPatientSurvey	1.2168e+18	https://twitter.com/NHSEngland/status/1216799624415019014
2020-01-13 16:58:00	NHSEngland		4	26	43	There are many paths your nursing career can take, whether you want to work in operating theatres, clinical research or care for older people. Search 鈥榥ursing degrees鈥?to get started in a supportive and inspiring profession 鈥?UCAS applications close on Wednesday. #TeamCNO			#TeamCNO	1.21677e+18	https://twitter.com/NHSEngland/status/1216766355447394304
2020-01-13 16:05:10	NHSEngland		0	65	76	鈥極lder people sometimes feel they have to have a 鈥榮tiff upper lip鈥? but seeking help is a sign of strength, not weakness,鈥?鈥?read how we鈥檙e working with @age_uk to encourage older people to talk about their mental health. #TalkingHelps https://www.england.nhs.uk/2020/01/older-people-encouraged-to-ditch-stiff-upper-lip-approach-to-mental-ill-health/		@age_uk	#TalkingHelps	1.21675e+18	https://twitter.com/NHSEngland/status/1216753059910627332
2020-01-13 15:20:16	NHSEngland		0	15	26	If you have an interest in the future of health and care services make sure you subscribe to receive our Future Health and Care bulletin, which is packed full of the latest news and events on integrating health and care. #IntegratedCare https://www.england.nhs.uk/email-bulletins/future-health-and-care-update/			#IntegratedCare	1.21674e+18	https://twitter.com/NHSEngland/status/1216741761177079809
2020-01-13 13:25:08	NHSEngland		4	17	31	See how @uclh introduced two unique nurse-led initiatives 鈥?an internal transfer process and a careers clinic 鈥?reducing their nursing vacancy rate by 50%. #NHSRetention #YearOfTheNurseAndMidwife https://improvement.nhs.uk/resources/internal-transfer-scheme-improve-nurse-retention/		@uclh	#NHSRetention #YearOfTheNurseAndMidwife	1.21671e+18	https://twitter.com/NHSEngland/status/1216712785750646785
2020-01-13 10:56:00	NHSEngland		0	13	18	鈥榃e identified a group of patients with #Type2Diabetes that seemed to be slipping through the net, and we went out and asked them why,鈥?鈥?hear how the population health management approach is working for patients at @RBNHSFT @BerksWestCCG. #IntegratedCare https://youtu.be/yTdLDKQX_VE		@RBNHSFT @BerksWestCCG	#Type2Diabetes #IntegratedCare	1.21668e+18	https://twitter.com/NHSEngland/status/1216675255353139200
2020-01-13 08:25:06	NHSEngland		1	19	43	To celebrate #YearOfTheNurseAndMidwife, we鈥檙e sharing how brilliant teams across the country are supporting and retaining staff, and improving care for patients. Keep an eye out and make sure to share what you and your teams are doing! #TeamCNO https://www.england.nhs.uk/year-of-the-nurse-and-midwife-2020/			#YearOfTheNurseAndMidwife #TeamCNO	1.21664e+18	https://twitter.com/NHSEngland/status/1216637281047588865
2020-01-12 17:10:09	NHSEngland		0	7	9	There鈥檚 always time to check in with your health. #HelpUsHelpYou this winter 鈥?find out how you can book evening and weekend appointments with your local GP or another nearby NHS service. http://nhs.uk/GPAccess			#HelpUsHelpYou	1.21641e+18	https://twitter.com/NHSEngland/status/1216407025623715840
2020-01-12 14:56:00	NHSEngland		0	98	110	If you鈥檙e leaving college and looking for a rewarding career that allows you to change lives, nursing could be perfect for you. Search 鈥榥ursing degrees鈥?to find out more about joining our NHS 鈥?UCAS applications close this Wednesday. #WeAreTheNHS			#WeAreTheNHS	1.21637e+18	https://twitter.com/NHSEngland/status/1216373265385439232
2020-01-12 10:10:07	NHSEngland		0	14	38	This #YearOfTheNurseAndMidwife we are celebrating the achievements of our amazing workforce! See how @uhbtrust improved outcomes for women and babies with early recognition and management of deterioration during labour and the early post-partum period. https://improvement.nhs.uk/resources/improving-csection-decision-to-delivery/		@uhbtrust	#YearOfTheNurseAndMidwife	1.2163e+18	https://twitter.com/NHSEngland/status/1216301319872565251
2020-01-11 17:05:11	NHSEngland		1	40	58	Nurses can specialise in a range of areas across the NHS including #PrimaryCare, #MentalHealth and #LearningDisabilities. Join our teams on the front line of healthcare, making a difference to the lives of patients every day 鈥?search 鈥榥ursing degrees鈥?to get started. #WeAreTheNHS			#PrimaryCare #MentalHealth #MentalHealth #LearningDisabilities #WeAreTheNHS	1.21604e+18	https://twitter.com/NHSEngland/status/1216043390095241219
2020-01-11 12:41:00	NHSEngland		2	7	25	Patients are part of their own health care journey, which is just one of the ways population health management can improve health and care of local populations. Find out how Steve and Michele tackled their #Type2Diabetes through tailored support. #IntegratedCare #PopHealth			#Type2Diabetes #IntegratedCare #PopHealth	1.21598e+18	https://twitter.com/NHSEngland/status/1215976903762305030
2020-01-11 08:37:00	NHSEngland		2	46	118	鈥楢ll it takes is for somebody to treat you equally, to shake your hand, to look you in the eye,鈥?鈥?cancer doesn鈥檛 care about people as individuals, but we must. Find out how we are working to improve the experience of BME cancer patients. https://www.england.nhs.uk/blog/reducing-inequalities-bme-cancer-care/				1.21592e+18	https://twitter.com/NHSEngland/status/1215915498895839233
2020-01-10 19:00:27	NHSEngland		2	14	17	Around 2.4 million people in the UK are at risk from developing a serious gambling problem. Steve was one of them. Read his story, an honest account of gambling addiction, to help raise awareness and support the new NHS gambling services. @LeedsandYorkPFT https://www.england.nhs.uk/blog/why-i-am-supporting-a-new-nhs-gambling-service-in-the-north-east/		@LeedsandYorkPFT		1.21571e+18	https://twitter.com/NHSEngland/status/1215710008836612097
2020-01-10 17:37:00	NHSEngland		1	14	28	Analysing local data from health and social care can help GPs design interventions that work for patients. Find out from @MatthiasMWinker how data changed the lives of patients at @RBNHSFT @BerksWestCCG. #IntegratedCare #PopHealth		@MatthiasMWinker @RBNHSFT @BerksWestCCG	#IntegratedCare #PopHealth	1.21569e+18	https://twitter.com/NHSEngland/status/1215689006631006208
2020-01-10 15:19:00	NHSEngland		3	30	60	鈥業 never feel prouder than when I鈥檓 making a difference to people鈥檚 lives day in day out. I鈥檇 recommend a nursing career to anybody,鈥?鈥?make #YearOfTheNurseAndMidwife the year you join a rewarding profession with nurses like Frankie. Search 鈥榥ursing careers' today. #WeAreTheNHS			#YearOfTheNurseAndMidwife #WeAreTheNHS	1.21565e+18	https://twitter.com/NHSEngland/status/1215654277835714561
2020-01-10 12:08:00	NHSEngland		1	9	11	Learn from @DrDanAlton about how population health management helps health and care systems find people who may need tailored support to improve their health. https://youtu.be/yTdLDKQX_VE #IntegratedCare #PopHealth		@DrDanAlton	#IntegratedCare #PopHealth	1.21561e+18	https://twitter.com/NHSEngland/status/1215606210990202880
2020-01-10 09:05:08	NHSEngland		0	14	11	Approximately 10 million people live with migraines in the UK. If you work in a local health system, you can get expert practical advice and guidance on how to address these headache and migraine challenges with our new toolkit. @NeuroAlliance https://www.england.nhs.uk/rightcare/products/pathways/headache-and-migraine-toolkit/		@NeuroAlliance		1.21556e+18	https://twitter.com/NHSEngland/status/1215560193641263104
2020-01-09 18:35:08	NHSEngland		2	24	24	Drinking with food isn鈥檛 usually associated with drunken behaviour or even feeling drunk 鈥?but social drinking can lead to many long-term health problems. Reset your relationship with alcohol this January. https://www.nhs.uk/live-well/alcohol-support/social-drinking-hidden-risks/				1.21534e+18	https://twitter.com/NHSEngland/status/1215341251144421377
2020-01-09 16:05:16	NHSEngland		2	13	14	If you work in primary, community or social care 鈥?share your views on draft outlines for structured medication reviews, supporting early cancer diagnosis, enhancing health in care homes, anticipatory and personalised care by 1pm on Wednesday 15 January. https://www.engage.england.nhs.uk/survey/primary-care-networks-service-specifications/				1.2153e+18	https://twitter.com/NHSEngland/status/1215303532347383811
2020-01-09 14:10:15	NHSEngland		0	2	3	Our first Future Health and Care bulletin of 2020 looks at the great work of the @croydonhealth and its system-wide solutions driving population health improvements. Take a look at the latest news, films, blogs and podcasts on #IntegratedCare. http://futurehealthandcare.createsend.com/t/ViewEmail/d/A3F7DE8F2AC5703D2540EF23F30FEDED		@croydonhealth	#IntegratedCare	1.21527e+18	https://twitter.com/NHSEngland/status/1215274590991241216
2020-01-09 10:55:07	NHSEngland		0	3	2	Find out how @UHP_NHS have reduced rates of mothers smoking at the time of delivery from 20% to 12% 鈥?in line with their goal to reach less than 10% by the end of 2020. #YearOfTheNurseAndMidwife #MatNeoQI https://improvement.nhs.uk/resources/increasing-rates-smoke-free-pregnancy/		@UHP_NHS	#YearOfTheNurseAndMidwife #MatNeoQI	1.21523e+18	https://twitter.com/NHSEngland/status/1215225481525678081
2020-01-09 08:42:00	NHSEngland		0	38	59	A career in nursing can take many forms, with opportunities to join primary care, #MentalHealth, learning disability services and more. Start your journey into nursing by applying via UCAS 鈥?the deadline for applications is Wednesday 15 January. #TeamCNO https://ucas.com/undergraduate/subject-guide-list/nursing			#MentalHealth #MentalHealth #TeamCNO	1.21519e+18	https://twitter.com/NHSEngland/status/1215191981418340353
2020-01-08 19:15:12	NHSEngland		1	14	20	Read how the Population Health Management programme has led to more personalised care for diabetic patients in South Reading and Wokingham, in the latest blog from GP @DrDanAlton. #PopHealth https://www.england.nhs.uk/blog/new-years-resolutions-and-personalised-care-any-similarities/		@DrDanAlton	#PopHealth	1.21499e+18	https://twitter.com/NHSEngland/status/1214988943567073284
2020-01-08 17:07:00	NHSEngland		0	7	16	If you need to see your GP but have a busy schedule, #HelpUsHelpYou when you need it 鈥?book an evening or weekend appointment with your local practice or another nearby NHS service. http://nhs.uk/GPAccess			#HelpUsHelpYou	1.21496e+18	https://twitter.com/NHSEngland/status/1214956681362317312
2020-01-08 15:25:08	NHSEngland		2	4	24	There鈥檚 always fantastic #QI work going on across the country! Read how @EKHUFT improved transitional care in their neonatal unit to keep mothers and babies together, by upskilling midwives and maternity support workers. #YearOfTheNurseAndMidwife https://improvement.nhs.uk/resources/improving-tc-keeping-mothers-and-babies-together/		@EKHUFT	#QI #YearOfTheNurseAndMidwife	1.21493e+18	https://twitter.com/NHSEngland/status/1214931047965691904
2020-01-08 13:31:11	NHSEngland	hendopolis	9	12	21	鈥榃e are taking unprecedented action alongside @cpsuk and police to crack down on any cases where our NHS workers face any kind of abuse at work,鈥?鈥?our Chief People Officer @Prerana_Issar on our joint agreement against assaults on #OurNHSPeople. Read more. https://www.cps.gov.uk/legal-guidance/assaults-emergency-workers-offences-act-2018		@cpsuk @Prerana_Issar	#OurNHSPeople	1.2149e+18	https://twitter.com/NHSEngland/status/1214902370431389707
2020-01-08 12:04:00	NHSEngland		6	137	148	If you鈥檙e leaving college and looking for a rewarding career that allows you to change lives, nursing could be perfect for you. Search 鈥榥ursing degrees鈥?to find out more about joining our NHS 鈥?UCAS applications close Wednesday 15 January. #WeAreTheNHS			#WeAreTheNHS	1.21488e+18	https://twitter.com/NHSEngland/status/1214880428982751232
2020-01-08 10:41:26	NHSEngland		0	8	18	New Year鈥檚 Day was a busy day for births at hospitals across the country, especially for @BHR_hospitals who welcomed a total of 23 babies 鈥?their first delivery of the decade happening less than an hour after midnight!		@BHR_hospitals		1.21486e+18	https://twitter.com/NHSEngland/status/1214859650132332544
2020-01-08 08:45:07	NHSEngland		2	21	28	鈥楾he surveys aren鈥檛 just numbers: they鈥檙e about individual people,鈥?鈥?the #GPPatientSurvey helps us understand your experience and where there are gaps and opportunities within general practice and other NHS services. Learn how in @NikkiKF鈥檚 latest blog. https://www.england.nhs.uk/blog/the-power-in-the-gp-patient-survey/		@NikkiKF	#GPPatientSurvey	1.21483e+18	https://twitter.com/NHSEngland/status/1214830379087122432
2020-01-07 21:00:17	NHSEngland		2	7	22	Thanks to everyone who joined in tonight's chat. Join Dr @NikkiKF and Prof. @SimonDGregory at the same time next week for another #PrimaryCareNetworks chat around workforce. You can also learn more about the work of primary care networks on our website. https://www.england.nhs.uk/primary-care/primary-care-networks/		@NikkiKF @SimonDGregory	#PrimaryCareNetworks	1.21465e+18	https://twitter.com/NHSEngland/status/1214653002809856005
2020-01-07 20:00:19	NHSEngland		4	9	32	Welcome to tonight's #PrimaryCareNetworks chat with our Director for Primary Care, @NikkiKF. Follow the hashtag to join the conversation and take a moment to introduce yourselves. Don鈥檛 forget to use the hashtag in your tweets. https://www.engage.england.nhs.uk/survey/primary-care-networks-service-specifications/		@NikkiKF	#PrimaryCareNetworks	1.21464e+18	https://twitter.com/NHSEngland/status/1214637909246140417
2020-01-07 19:30:20	NHSEngland		5	6	13	Join our first Twitter chat of 2020 in 30 minutes with Dr @NikkiKF Follow #PrimaryCareNetworks from 8pm to discuss the five national service specifications to be delivered in collaboration with community service providers later this year. https://www.engage.england.nhs.uk/survey/primary-care-networks-service-specifications/		@NikkiKF	#PrimaryCareNetworks	1.21463e+18	https://twitter.com/NHSEngland/status/1214630364213370881
2020-01-07 13:10:09	NHSEngland		3	58	106	Any act of violence or aggression against NHS staff is completely unacceptable. The Joint Agreement published today sets out the standards emergency workers can expect during the investigation and prosecution of cases where they are victim of a crime. https://www.cps.gov.uk/legal-guidance/assaults-emergency-workers-offences-act-2018				1.21453e+18	https://twitter.com/NHSEngland/status/1214534688666193920
2020-01-07 12:11:00	NHSEngland		3	54	57	NHS staff 鈥?it鈥檚 not too late to get your annual #flu jab. Help protect yourself, your family and your patients this winter.			#flu	1.21452e+18	https://twitter.com/NHSEngland/status/1214519802355572737
2020-01-07 10:14:05	NHSEngland		0	3	11	Subscribe to our Future Health and Care bulletin today and join over 10,000 people informed and equipped with the latest news on #IntegratedCare 鈥?including examples of best practice from across NHS, local government and voluntary sector partnerships. https://www.england.nhs.uk/email-bulletins/future-health-and-care-update/			#IntegratedCare	1.21449e+18	https://twitter.com/NHSEngland/status/1214490380751769602
2020-01-06 18:25:05	NHSEngland		7	37	44	Join @NikkiKF tomorrow from 8pm for the first Twitter chat of 2020 鈥?follow #PrimaryCareNetworks to join the discussion and share your views on the five national service specifications to be delivered in collaboration with community service providers from April this year.		@NikkiKF	#PrimaryCareNetworks	1.21425e+18	https://twitter.com/NHSEngland/status/1214251556801044483
2020-01-06 16:05:10	NHSEngland		0	4	17	鈥楽o here you are, come near, come far, come see it for yourself. Maybe some day you will need it, maybe some way, you can help,鈥?鈥?we love @LongfellaPoet's poem paying tribute to Royal Manchester Children鈥檚 Hospital for it鈥檚 10th anniversary. #ThankYouNHS		@LongfellaPoet	#ThankYouNHS	1.21422e+18	https://twitter.com/NHSEngland/status/1214216346810159108
2020-01-06 11:25:06	NHSEngland		2	14	15	If you鈥檙e ready for a career change, few other professions offer you the same opportunities to grow, develop, and make a real difference to people鈥檚 lives as nursing. Register now and receive up to 拢8,000 for help with costs each year. https://www.healthcareers.nhs.uk/nursing-careers/changing-career-or-returning-nursing				1.21415e+18	https://twitter.com/NHSEngland/status/1214145864723259392
2020-01-06 09:40:06	NHSEngland		6	69	126	Inspire the next generation of future NHS leaders! If you work in the NHS you can sign up to share your experiences with school children of all ages and help bring to life the different careers to choose from in our NHS. https://www.inspiringthefuture.org/nhs-ambassadors-2/				1.21412e+18	https://twitter.com/NHSEngland/status/1214119441140719616
2020-01-06 07:33:00	NHSEngland		0	36	36	New Year, new career? You may be surprised to discover how many skills can be transferred into nursing. #WeAreTheNHS and we want the brightest and best people to join us 鈥?if that sounds like you, register to find out more about a career in nursing today. https://www.healthcareers.nhs.uk/nursing-careers/changing-career-or-returning-nursing			#WeAreTheNHS	1.21409e+18	https://twitter.com/NHSEngland/status/1214087453616697347
2020-01-05 14:15:10	NHSEngland		0	23	30	Chest infections are common this time of year, especially after a cold or flu during winter. Read more about chest infections and how to look after yourself here: https://www.nhs.uk/conditions/chest-infection/				1.21383e+18	https://twitter.com/NHSEngland/status/1213826273958608896
2020-01-05 08:20:05	NHSEngland		0	13	16	There鈥檚 always time to check in with your health. #HelpUsHelpYou this winter 鈥?find out how you can book evening and weekend appointments with your local GP or another nearby NHS service. http://nhs.uk/GPAccess			#HelpUsHelpYou	1.21374e+18	https://twitter.com/NHSEngland/status/1213736915142356992
2020-01-04 12:06:00	NHSEngland		2	51	78	Flu can have serious effects on those most at risk. If you are over 65, pregnant or have a long-term health condition, #HelpUsHelpYou. There鈥檚 still time to speak to your GP or local pharmacy about getting your free flu jab.			#HelpUsHelpYou	1.21343e+18	https://twitter.com/NHSEngland/status/1213431380576808960
2020-01-04 07:50:04	NHSEngland		1	17	26	This weekend, every @EmiratesFACup third fixture will be delayed by one minute to raise awareness for and encourage fans to speak about #MentalHealth. Discover practical steps to better wellbeing and create your personal mind plan with #EveryMindMatters. https://www.nhs.uk/oneyou/every-mind-matters/		@EmiratesFACup	#MentalHealth #MentalHealth #EveryMindMatters	1.21337e+18	https://twitter.com/NHSEngland/status/1213366972127293440
2020-01-03 17:50:05	NHSEngland		3	10	25	鈥業 realised that wine o'clock had become an automatic reflex that wasn't so much a pleasure as it was a habit,鈥?鈥?find out how cutting out alcohol for #DryJanuary gave Joanna more energy, aided better sleep and helped her lose weight.			#DryJanuary	1.21316e+18	https://twitter.com/NHSEngland/status/1213155585786621953
2020-01-03 12:13:00	NHSEngland		2	129	175	There are many paths your nursing career can take, whether you want to work in operating theatres, clinical research or care for older people. Search 鈥榥ursing degrees鈥?to get started in a supportive and inspiring profession 鈥?UCAS applications close Wednesday 15 January. #TeamCNO			#TeamCNO	1.21307e+18	https://twitter.com/NHSEngland/status/1213070754171908096
2020-01-03 08:00:23	NHSEngland		0	28	37	Find out how the NHS in England is providing a new form of DNA test capable of rapidly diagnosing rare diseases for critically ill babies and children. #NHSLongTermPlan https://www.england.nhs.uk/2020/01/dna-testing-on-the-nhs/			#NHSLongTermPlan	1.21301e+18	https://twitter.com/NHSEngland/status/1213007180229730304
2020-01-02 18:02:06	NHSEngland	The_RHS	8	93	195	'We have long known that gardening is great for physical health, but gardens also benefit people with mental health issues' 鈥?Read more from our national clinical director for mental health @timkendall1 via @The_RHS. https://www.rhs.org.uk/advice/health-and-wellbeing/articles/growing-and-gardens-are-good-for-you		@timkendall1 @The_RHS		1.2128e+18	https://twitter.com/NHSEngland/status/1212796222102278146
2020-01-02 17:45:11	NHSEngland		3	22	23	If you work in primary, community or social care, we want your feedback on the five national service specifications due to be delivered by #PrimaryCareNetworks from April. Share your views by 1pm on Wednesday 15 January. https://www.engage.england.nhs.uk/survey/primary-care-networks-service-specifications/			#PrimaryCareNetworks	1.21279e+18	https://twitter.com/NHSEngland/status/1212791962434199552
2020-01-02 15:25:09	NHSEngland		4	29	23	Help us improve local GP and health services so that they better meet your needs. We are sending out the #GPPatientSurvey to over 2 million randomly selected people between January and March 鈥?if you鈥檙e one of them, please tell us about your local services.			#GPPatientSurvey	1.21276e+18	https://twitter.com/NHSEngland/status/1212756721959153664
2020-01-02 13:12:00	NHSEngland		1	20	56	Heart-shaped windows, an entrance that tells you what's wrong and magical lollies that make you feel better 鈥?we think these would make patients very happy! Watch this video from @DHSCgovuk to see what else children have designed for hospitals of the future.		@DHSCgovuk		1.21272e+18	https://twitter.com/NHSEngland/status/1212723214138384385
2020-01-02 11:08:10	NHSEngland		2	34	58	Almost 90,000 people have finished the world leading NHS #T2Diabetes Prevention programme, losing the equivalent weight of 43 ambulances! Find out how the @NHSDiabetesProg will double in size to treat around 200,000 people every year. #NHSLongTermPlan https://www.england.nhs.uk/2020/01/nhs-support-sees-people-lose-the-weight-of-43-ambulances/		@NHSDiabetesProg	#T2Diabetes #NHSLongTermPlan	1.21269e+18	https://twitter.com/NHSEngland/status/1212692049830514688
2020-01-02 10:24:56	NHSEngland		1	4	6	If you鈥檙e ever feeling unwell and you鈥檙e not sure what to do, or who to speak to, call 111 and someone like Nicole will be on the other end of the phone ready to help you out. https://111.nhs.uk/				1.21268e+18	https://twitter.com/NHSEngland/status/1212681171471089664
2020-01-02 09:05:07	NHSEngland		2	18	49	All NHS 111 health advisors are trained in taking #MentalHealth calls. Nicole, who's on our @NHS account this week, says that although these calls can be difficult, it鈥檚 where feels she can make the most difference. Thank you Nicole! #OurNHSPeople https://www.england.nhs.uk/atnhs/curator-archive/nicole-small/		@NHS	#MentalHealth #MentalHealth #OurNHSPeople	1.21266e+18	https://twitter.com/NHSEngland/status/1212661085247090689
2020-01-01 17:25:07	NHSEngland		2	65	100	Nurses are there for us at a time when care and compassion are what matter most. If you want to pursue a rewarding and enjoyable career, search 鈥榥ursing degrees鈥?now 鈥?UCAS applications close Wednesday 15 January. #WeAreTheNHS #TeamCNO			#WeAreTheNHS #TeamCNO	1.21242e+18	https://twitter.com/NHSEngland/status/1212424525188620288
2020-01-01 12:10:05	NHSEngland		1	14	17	Around 10 million people aged 15-69 in the UK suffer from migraines. Read how these people will benefit from better diagnosis and care as part of the #NHSLongTermPlan 鈥?avoiding up to 16,500 emergency hospital admissions every year. https://www.england.nhs.uk/2020/01/improved-nhs-migraine-care/			#NHSLongTermPlan	1.21235e+18	https://twitter.com/NHSEngland/status/1212345247684026373
2020-01-01 07:15:00	NHSEngland		17	237	512	Our @CNOEngland Ruth May wishes everyone a happy and healthy new year, and welcomes the start of the #YearOfTheNurseAndMidwife. Find out how you can get involved and help celebrate our incredible nurses and midwives in 2020. #teamCNO https://www.england.nhs.uk/year-of-the-nurse-and-midwife-2020		@CNOEngland	#YearOfTheNurseAndMidwife #teamCNO	1.21227e+18	https://twitter.com/NHSEngland/status/1212270984306122752
2019-12-31 18:50:06	NHSEngland		1	15	57	Hampers packed with treats including meals, drinks and boxes of chocolates and biscuits have been donated by the generous people of Burnley to keep dedicated NHS staff going through long shifts over the New Year!				1.21208e+18	https://twitter.com/NHSEngland/status/1212083524733460481
2019-12-31 16:02:00	NHSEngland		1	16	28	鈥楾here鈥檚 no evidence that any of these remedies do any good, but there鈥檚 lots of evidence that they can do harm,鈥?鈥?our @NHSEnglandNMD Stephen Powis on @SkyNews today on safe and sustainable ways of getting fit and healthy, rather than quick-fix solutions. https://www.england.nhs.uk/2019/12/quick-fix-diets/		@NHSEnglandNMD @SkyNews		1.21204e+18	https://twitter.com/NHSEngland/status/1212041220865675271
2019-12-31 15:27:11	NHSEngland		0	4	6	And finally, eat more fruit and veg! It can be difficult getting enough fruit and vegetables into your diet, but whether you鈥檙e cooking for a family or eating on the go, our recipes can help you get your 5 a day. https://www.nhs.uk/change4life/recipes				1.21203e+18	https://twitter.com/NHSEngland/status/1212032460097302529
2019-12-31 14:57:12	NHSEngland		3	6	9	After the busy festive season, January is a good time to cut down on alcohol. It can help you sleep better, improve your mood, aid weight management and strengthen your immune system 鈥?read our tips for reducing your intake. https://www.nhs.uk/live-well/alcohol-support/tips-on-cutting-down-alcohol/				1.21202e+18	https://twitter.com/NHSEngland/status/1212024915643260932
2019-12-31 14:03:27	NHSEngland		1	9	8	Being active is one of the best ways to stay healthy, and it can be totally free. Whether that鈥檚 walking more, doing exercises at home or starting the Couch to 5k challenge 鈥?here are some ways to get started. https://www.nhs.uk/live-well/exercise/free-fitness-ideas/				1.21201e+18	https://twitter.com/NHSEngland/status/1212011389021241347
2019-12-31 13:07:42	NHSEngland		3	8	12	Or perhaps quitting smoking is going to be your New Year鈥檚 resolution? We鈥檝e got all you need to help you achieve your goal 鈥?including the free NHS SmokeFree app. https://www.nhs.uk/live-well/quit-smoking/10-self-help-tips-to-stop-smoking/				1.212e+18	https://twitter.com/NHSEngland/status/1211997358571040768
2019-12-31 12:10:06	NHSEngland		1	7	21	NHS 111 answered around 15 million calls last year 鈥?that鈥檚 a whopping 41,000 every day. Go behind the scenes with Nicole, an NHS 111 health advisor, on our @NHS account this week to find out what it鈥檚 like answering those calls. #OurNHSPeople https://www.england.nhs.uk/atnhs/curator-archive/nicole-small/		@NHS	#OurNHSPeople	1.21198e+18	https://twitter.com/NHSEngland/status/1211982861160591360
2019-12-31 11:05:00	NHSEngland		1	16	14	If losing excess weight is your goal, our practical tips, healthy food swaps and 12-week weight loss plan developed with @BDA_Dietitians can help you get started. https://www.nhs.uk/live-well/healthy-weight/start-the-nhs-weight-loss-plan/		@BDA_Dietitians		1.21197e+18	https://twitter.com/NHSEngland/status/1211966478829981702
2019-12-31 10:00:21	NHSEngland		4	35	43	As we start to think about New Year鈥檚 resolutions, our @NHSEnglandNMD Stephen Powis warns against trying quick-fix diets and high street remedies that are 鈥榯oo good to be true鈥? Find out more about safe and sustainable ways to stay healthy. https://www.england.nhs.uk/2019/12/quick-fix-diets/		@NHSEnglandNMD		1.21195e+18	https://twitter.com/NHSEngland/status/1211950209980403712
2019-12-31 08:54:00	NHSEngland		1	26	37	If you鈥檙e ever feeling unwell and you鈥檙e not sure what to do, call 111 and a medical professional will be there to help. This week, you can also find out what life is like for NHS 111 health advisor Nicole by following our @NHS account. #OurNHSPeople https://111.nhs.uk/		@NHS	#OurNHSPeople	1.21193e+18	https://twitter.com/NHSEngland/status/1211933510564495360
2019-12-30 16:04:08	NHSEngland		32	202	380	From August 2020, all nursing students will receive between 拢5,000 and 拢8,000 a year to help with living costs 鈥?helping to attract the brightest and best people to study nursing and join the NHS. Discover a career in nursing today. #WeAreTheNHS http://www.healthcareers.nhs.uk/nursing-careers			#WeAreTheNHS	1.21168e+18	https://twitter.com/NHSEngland/status/1211679372459102214
2019-12-30 13:40:07	NHSEngland		2	10	37	鈥楾hey say laughter鈥檚 the best medicine, which is why humour is prescribed in large doses, especially at Christmas鈥?鈥?meet some of the 900 #NHS staff who worked across @LivHospitals on Christmas day to keep our NHS running like clockwork. #ThankYouNHS		@LivHospitals	#NHS #ThankYouNHS	1.21164e+18	https://twitter.com/NHSEngland/status/1211643128563634177
2019-12-30 09:35:26	NHSEngland		13	67	202	Last week, the #NYHonours list recognised dozens of incredible NHS staff, including our chief executive Simon Stevens. We鈥檇 like to say congratulations and thank you for the work you鈥檝e done and continue to do for our patients and services. #ThankYouNHS https://www.gov.uk/government/publications/new-year-honours-list-2020			#NYHonours #ThankYouNHS	1.21158e+18	https://twitter.com/NHSEngland/status/1211581551869386753
2019-12-30 09:20:07	NHSEngland		0	15	18	In the new year we will be sending the #GPPatientSurvey to over 2 million randomly selected people 鈥?to find out about your experiences of general practice so we can improve local services. If you receive the survey, please tell us what you think!			#GPPatientSurvey	1.21158e+18	https://twitter.com/NHSEngland/status/1211577694682599424
2019-12-29 18:05:05	NHSEngland		3	8	21	'Our NHS is fighting back against a rising tide of gambling related ill health' 鈥?National Mental Health Director, @ClaireCNWL. Find out how the NHS is responding as more betting addicts than ever before are being taken to hospital. #NHSLongTermPlan https://www.england.nhs.uk/2019/12/nhs-fighting-back-against-gambling/		@ClaireCNWL	#NHSLongTermPlan	1.21135e+18	https://twitter.com/NHSEngland/status/1211347422062010373
2019-12-28 15:51:00	NHSEngland		2	5	8	If you鈥檙e worried about an urgent health problem over the holidays, call 111 or visit http://111.nhs.uk to get help fast. #HelpUsHelpYou			#HelpUsHelpYou	1.21095e+18	https://twitter.com/NHSEngland/status/1210951288709496832
2019-12-28 10:00:45	NHSEngland		1	15	46	鈥業 don't think there's a day goes by when I don鈥檛 think of her and her amazing gift,鈥?鈥?Lisa鈥檚 liver donor has enabled her to enjoy many more Christmases with her loved ones. The law is changing in 2020 鈥?speak to your family about organ donation.				1.21086e+18	https://twitter.com/NHSEngland/status/1210863146568687616
2019-12-27 18:20:09	NHSEngland		2	11	21	鈥業t鈥檚 ours, yours and mine, so please get involved鈥?鈥?if you work in public engagement, learn about the new Engagement Practitioners Network, which is launching in January, from our Head of Public Participation @LiviButt. #PeoplePoweredNHS https://www.england.nhs.uk/blog/creating-a-people-powered-nhs/		@LiviButt	#PeoplePoweredNHS	1.21063e+18	https://twitter.com/NHSEngland/status/1210626436689735680
2019-12-27 15:10:14	NHSEngland		4	12	36	A specialist mental health service has been launched in @GM_HSC to prevent students 鈥榝alling between the cracks鈥?of university and NHS services. Sign up to the latest Future Health and Care bulletin to find out more. #IntegratedCare https://www.england.nhs.uk/email-bulletins/future-health-and-care-update/		@GM_HSC	#IntegratedCare	1.21058e+18	https://twitter.com/NHSEngland/status/1210578643711381504
2019-12-27 12:01:29	NHSEngland		1	36	43	If you鈥檙e feeling overwhelmed over the Christmas week, spending quality time with supportive friends, family or colleagues can help. Discover more practical advice and actions, and create your personal 鈥榤ind plan鈥?with #EveryMindMatters. https://www.nhs.uk/oneyou/every-mind-matters/			#EveryMindMatters	1.21053e+18	https://twitter.com/NHSEngland/status/1210531142530740224
2019-12-27 08:00:53	NHSEngland		0	7	12	Our #WhereBestNext guidance supports you to review patient health, wellbeing and barriers to discharge as part of a multidisciplinary team 鈥?helping you reduce prolonged hospital stays and delays to discharge at busy times like the holidays. https://england.nhs.uk/urgent-emergency-care/reducing-length-of-stay/reducing-long-term-stays/multidisciplinary-team-reviews/			#WhereBestNext	1.21047e+18	https://twitter.com/NHSEngland/status/1210470594837405697
2019-12-26 16:00:43	NHSEngland		1	9	36	Following eight weeks of fundraising, the @WahegruFdn team collected 2,050 gifts with a total value of 拢18,676.88 鈥?all donated to @childrensociety and our #NHS Children's Wards for Christmas. Thank you!		@WahegruFdn @childrensociety	#NHS	1.21023e+18	https://twitter.com/NHSEngland/status/1210228959142711297
2019-12-26 13:50:00	NHSEngland		7	17	14	If you're feeling unwell over Christmas period and you鈥檙e not sure what to do, you can get medical help by calling 111 or visiting http://111.nhs.uk. #HelpUsHelpYou			#HelpUsHelpYou	1.2102e+18	https://twitter.com/NHSEngland/status/1210196062151073792
2019-12-26 10:10:06	NHSEngland		2	23	55	Ahead of the #BoxingDay football, Professor Alistair Burns encourages older people to get involved in activities like walking football, bingo and dancing 鈥?hailing innovative schemes run by football clubs, like @EFC_POTM, for people with dementia. https://www.england.nhs.uk/tackle-dementia-through-football/		@EFC_POTM	#BoxingDay	1.21014e+18	https://twitter.com/NHSEngland/status/1210140721757532161
2019-12-25 09:00:47	NHSEngland		5	119	411	Thank you to staff at every level of our NHS working to look after our patients and loved ones this Christmas and New Year. #ThankYouNHS.			#ThankYouNHS	1.20976e+18	https://twitter.com/NHSEngland/status/1209760889651572736
2019-12-24 18:05:13	NHSEngland		0	5	18	鈥業t is so rewarding for us as well. It is our way of giving back,鈥?鈥?@midlandsriders spread festive cheer in full Santa suits complete with hats and beards this weekend, when they arrived at @sathNHS bearing gift donations on their tinselled bikes!		@midlandsriders @sathNHS		1.20954e+18	https://twitter.com/NHSEngland/status/1209535514472329218
2019-12-24 16:10:11	NHSEngland		2	124	319	A huge thank you to those who are working over the holiday period, putting other people first and making the difference to so many lives. #ThankYouNHS			#ThankYouNHS	1.20951e+18	https://twitter.com/NHSEngland/status/1209506564970876932
2019-12-24 14:00:01	NHSEngland		0	2	20	鈥業t will be the icing on the cake to be able to spend Christmas all together,鈥?鈥?Archie has spent years fighting against pain and limited movement, but a life-changing operation means he can spend this Christmas at home with his family. #ThankYouNHS https://www.dailyecho.co.uk/news/18120904.archie-king-7-life-changing-operation-time-christmas/			#ThankYouNHS	1.20947e+18	https://twitter.com/NHSEngland/status/1209473806525292544
2019-12-24 11:51:15	NHSEngland		1	43	95	You clever bunch! One baby is born every minute in the UK, and this doesn鈥檛 change at Christmas! Merry Christmas to the wonderful midwives working throughout the holidays to bring thousands of new lives into the world. #ThankYouNHS https://twitter.com/NHSEngland/status/1209093260544806913			#ThankYouNHS	1.20944e+18	https://twitter.com/NHSEngland/status/1209441402272305153
2019-12-24 09:55:04	NHSEngland		0	27	29	The holidays can be difficult if you experience anxiety, low mood or are feeling stressed. #EveryMindMatters helps you create your very own 'mind plan' and discover simple steps to better mental health 鈥?so you can enjoy Christmas time. https://www.nhs.uk/oneyou/every-mind-matters/			#EveryMindMatters	1.20941e+18	https://twitter.com/NHSEngland/status/1209412165976961029
2019-12-24 08:49:00	NHSEngland		1	53	36	If you鈥檙e worried about an urgent health problem over Christmas, call 111 or visit http://111.nhs.uk to get help fast. #HelpUsHelpYou			#HelpUsHelpYou	1.2094e+18	https://twitter.com/NHSEngland/status/1209395537205575681
2019-12-23 18:40:10	NHSEngland		1	3	6	The latest Future Health and Care bulletin features a housing action plan in @One_Glos making a difference to people鈥檚 health and wellbeing, and how colleagues in Berkshire are ensuring homeless people get access to GP services. #IntegratedCare http://futurehealthandcare.createsend.com/t/ViewEmail/d/CD5E5BBC48D99E0E2540EF23F30FEDED		@One_Glos	#IntegratedCare	1.20918e+18	https://twitter.com/NHSEngland/status/1209181920883593216
2019-12-23 14:45:15	NHSEngland		1	12	28	With the right support, older patients with frailty can be discharged and return to their own home 鈥?enabling them to continue recovery and rehabilitation with loved ones close by over Christmas. #WhereBestNext https://england.nhs.uk/urgent-emergency-care/reducing-length-of-stay/reducing-long-term-stays/systems-and-processes/			#WhereBestNext	1.20912e+18	https://twitter.com/NHSEngland/status/1209122804102291462
2019-12-23 12:47:51	NHSEngland		4	4	16	It鈥檚 Christmas quiz time 鈥?how many babies do you think our midwives will be welcoming in the UK this Christmas?				1.20909e+18	https://twitter.com/NHSEngland/status/1209093260544806913
2019-12-23 09:30:20	NHSEngland		10	324	766	Help us say thank you to the incredible staff who will give up precious time with their families to look after the most vulnerable people this Christmas. #ThankYouNHS			#ThankYouNHS	1.20904e+18	https://twitter.com/NHSEngland/status/1209043553902612480
2019-12-23 07:30:00	NHSEngland		11	171	313	Our Chief Executive Simon Stevens thanks staff caring for patients over Christmas, and looks forward to 2020 and the Year of the Nurse and Midwife. @GSTTnhs #ThankYouNHS #OurNurseMidwife2020 https://www.england.nhs.uk/2019/12/never-a-better-time-to-join-the-nhs-says-health-chief-simon-stevens/		@GSTTnhs	#ThankYouNHS #OurNurseMidwife2020	1.20901e+18	https://twitter.com/NHSEngland/status/1209013268569833472
2019-12-22 17:28:00	NHSEngland		2	21	19	When you need help fast, but you鈥檙e not sure what to do 鈥?call 111 or visit https://111.nhs.uk to get medical help and advice urgently this Christmas. #HelpUsHelpYou			#HelpUsHelpYou	1.2088e+18	https://twitter.com/NHSEngland/status/1208801372260319234
2019-12-22 16:30:27	NHSEngland		1	12	26	Empowering patients to ask informed questions and providing personalised care can prevent premature or delayed discharge 鈥?helping you get patients home in time for Christmas. #WhereBestNext https://england.nhs.uk/urgent-emergency-care/reducing-length-of-stay/reducing-long-term-stays/discharge-decisions/			#WhereBestNext	1.20879e+18	https://twitter.com/NHSEngland/status/1208786888745725952
2019-12-22 13:45:07	NHSEngland		2	9	32	Longer visiting hours, family sleepovers, music, stockings and gifts aplenty 鈥?paediatric nurse Lauren shares how her team bring magic and festive cheer to the children staying at @royalmarsdenNHS for Christmas. #ThankYouNHS		@royalmarsdenNHS	#ThankYouNHS	1.20875e+18	https://twitter.com/NHSEngland/status/1208745282567069698
2019-12-22 10:25:04	NHSEngland		2	118	167	There are currently 38 children waiting for a heart transplant in the UK, including baby Ethan. The law is being changed next year to help save and improve more lives 鈥?speak to your family about organ donation this Christmas. https://www.organdonation.nhs.uk/uk-laws/organ-donation-law-in-england/				1.20869e+18	https://twitter.com/NHSEngland/status/1208694937203728385
2019-12-22 08:15:05	NHSEngland		3	40	57	There are plenty of simple things you can do this Christmas to help make the festive season easier for people with dementia to navigate. From repeated Christmas classics, to being flexible with your planning, find out what you can do to help. https://www.england.nhs.uk/2019/12/tv-repeats-and-seasonal-songs-can-help-people-with-dementia/				1.20866e+18	https://twitter.com/NHSEngland/status/1208662226187501570
2019-12-21 18:15:12	NHSEngland		2	22	28	Reduce the risk of spreading #flu by using tissues to trap germs, washing your hands often with warm water and soap, and putting used tissues in the bin as quickly as possible. Catch it. Bin it. Kill it. #HelpUsHelpYou http://nhs.uk/conditions/flu			#flu #HelpUsHelpYou	1.20845e+18	https://twitter.com/NHSEngland/status/1208450862936449026
2019-12-21 15:45:13	NHSEngland		1	6	20	Every year between January and March we ask about 2 million people to tell us about their local services. If you receive a survey by post, email or text in the new year, please help the NHS by taking part too. #GPPatientSurvey			#GPPatientSurvey	1.20841e+18	https://twitter.com/NHSEngland/status/1208413117589405698
2019-12-21 13:00:26	NHSEngland		2	36	48	Make Christmas as stress-free as possible for loved ones living with eating disorders 鈥?this advice offers practical ways you can support others so they can enjoy the holiday season. https://www.england.nhs.uk/2019/12/new-advice-released-to-support-those-with-eating-disorders-at-christmas/ @beatED		@beatED		1.20837e+18	https://twitter.com/NHSEngland/status/1208371651718635521
2019-12-21 10:15:00	NHSEngland		5	87	70	If life gets on top of you a little bit more over Christmas, there are simple things you can do to look after yourself. Find practical advice and tips for better mental health, and build your very own 鈥榤ind plan鈥?with #EveryMindMatters. https://www.nhs.uk/oneyou/every-mind-matters/			#EveryMindMatters	1.20833e+18	https://twitter.com/NHSEngland/status/1208330016448073729
2019-12-21 08:10:05	NHSEngland		7	35	90	'Thousands of people including children will now have access to this treatment, which has the potential to make a real difference' 鈥?Chief Executive Simon Stevens on patients with severe epilepsy accessing cannabis-based medicine from the New Year. https://www.england.nhs.uk/2019/12/nhs-to-fast-track-access-to-cannabis-based-medicine-for-children-with-severe-epilepsy/				1.2083e+18	https://twitter.com/NHSEngland/status/1208298579569369088
2019-12-20 17:30:50	NHSEngland		0	6	10	Practice teams 鈥?post all your #GPNursing vacancies on NHS Jobs to benefit from a new specialist landing site attracting a pool of qualified #nurses. #TeamCNO			#GPNursing #nurses #TeamCNO	1.20808e+18	https://twitter.com/NHSEngland/status/1208077309544153091
2019-12-20 15:15:21	NHSEngland		0	7	10	The five #WhereBestNext principles highlight practical actions you can take to get your patients home with their families for Christmas in a safe, appropriate and timely way as soon as they are clinically fit. http://england.nhs.uk/wherebestnext			#WhereBestNext	1.20804e+18	https://twitter.com/NHSEngland/status/1208043214600626176
2019-12-20 13:55:23	NHSEngland		0	1	2	Have a look at the latest Future Health and Care bulletin, which features a blog from Vicky Scott of @ourhealthiersel around how they transformed their health economy to become the capital鈥檚 first #IntegratedCare system. http://futurehealthandcare.createsend.com/t/ViewEmail/d/CD5E5BBC48D99E0E2540EF23F30FEDED		@ourhealthiersel	#IntegratedCare	1.20802e+18	https://twitter.com/NHSEngland/status/1208023091529633792
2019-12-20 13:25:09	NHSEngland		2	11	46	Hats (and everything else) off to @LancsHospitals Plastic Surgery and Burns team 鈥?whose nude charity calendar will raise funds in memory of well-loved colleague and friend, Heather, and celebrates 50 years of rebuilding patients' confidence.		@LancsHospitals		1.20802e+18	https://twitter.com/NHSEngland/status/1208015482390892546
2019-12-20 11:15:18	NHSEngland		1	4	1	There鈥檚 always time to check in with your health. #HelpUsHelpYou this winter 鈥?find out how you can book evening and weekend appointments with your local GP or another nearby NHS service. http://www.nhs.uk/GPAccess			#HelpUsHelpYou	1.20798e+18	https://twitter.com/NHSEngland/status/1207982803910103042
2019-12-20 09:25:05	NHSEngland		0	3	15	鈥業 don鈥檛 know how we would have got through this challenging time without you all,鈥?鈥?April and Evie's parents thank @RMCHosp @MFT_SMH for the life-saving care that's made it possible for the twins to enjoy their first Christmas at home. #ThankYouNHS https://planetradio.co.uk/hits-radio/manchester/news/miracle-twins-home-for-christmas-following-life-saving-surgery/		@RMCHosp @MFT_SMH	#ThankYouNHS	1.20796e+18	https://twitter.com/NHSEngland/status/1207955068336705536
2019-12-20 07:40:06	NHSEngland		60	1309	3003	As we approach Christmas and New Year, we鈥檇 like to show our appreciation for staff at every level of our NHS who will be working to look after our friends, family and loved ones 鈥?as well as each other. Share your own stories and help us say a big #ThankYouNHS.			#ThankYouNHS	1.20793e+18	https://twitter.com/NHSEngland/status/1207928646566068224
2019-12-19 19:35:08	NHSEngland		0	7	18	In her blog, our Head of Public Participation @LiviButt introduces the new Engagement Practitioners Network 鈥?which will allow you to share knowledge, good practice, resources and approaches to engagement. Learn more and get involved. #PeoplePoweredNHS https://www.england.nhs.uk/blog/creating-a-people-powered-nhs/		@LiviButt	#PeoplePoweredNHS	1.20775e+18	https://twitter.com/NHSEngland/status/1207746204441939968
2019-12-19 18:03:00	NHSEngland		0	7	9	If you need to see your GP but have a busy schedule, #HelpUsHelpYou when you need it 鈥?book an evening or weekend appointment with your local practice or another nearby NHS service. http://www.nhs.uk/GPAccess			#HelpUsHelpYou	1.20772e+18	https://twitter.com/NHSEngland/status/1207723016940949504
2019-12-19 15:43:21	NHSEngland		5	69	145	From August next year, all nursing students will receive between 拢5,000 and 拢8,000 a year to help with living costs 鈥?helping to attract the brightest and best people to study nursing and join the NHS. Discover a career in nursing today. #WeAreTheNHS https://www.healthcareers.nhs.uk/nursing-careers			#WeAreTheNHS	1.20769e+18	https://twitter.com/NHSEngland/status/1207687871639040001
2019-12-19 13:40:09	NHSEngland		0	15	4	The first signs of scarlet fever can be #flu like symptoms, including a high temperature of 38C or above, a sore throat and swollen neck glands. This winter, find out how you can spot the signs and relieve the symptoms.			#flu	1.20766e+18	https://twitter.com/NHSEngland/status/1207656867335413760
2019-12-19 11:00:01	NHSEngland		0	30	30	Christmas is almost here! Remember to stock up on winter remedies before the holidays start. Search for your nearest pharmacy now. #HelpUsHelpYou https://www.nhs.uk/service-search/find-a-pharmacy/			#HelpUsHelpYou	1.20762e+18	https://twitter.com/NHSEngland/status/1207616568424665088
2019-12-19 09:22:09	NHSEngland		0	17	16	Find out how to stop the spread of #flu germs this season. Catch it. Bin it. Kill it. #HelpUsHelpYou https://www.nhs.uk/conditions/flu/			#flu #HelpUsHelpYou	1.20759e+18	https://twitter.com/NHSEngland/status/1207591939597643777
2019-12-19 08:55:08	NHSEngland		2	15	55	Nurse Chelle ensured everything was in place to grant one patient's final wish to attend her husband's funeral 鈥?allowing her one last goodbye before she sadly passed away just days later. Chelle, you are wonderful. #ThankYouNHS https://www.eadt.co.uk/news/chelle-rodgers-sister-on-stradbroke-ward-given-award-1-6414149 @ESNEFT		@ESNEFT	#ThankYouNHS	1.20759e+18	https://twitter.com/NHSEngland/status/1207585143394906112
2019-12-18 11:15:08	NHSEngland		11	63	142	鈥楴ursing and midwifery are among the most rewarding roles, which is why it鈥檚 great news to see a strong commitment to our professions through additional financial support鈥?鈥?@CNOEngland Ruth May on today鈥檚 funding announcement. Find out more. #TeamCNO https://www.gov.uk/government/news/nursing-students-to-receive-5-000-payment-a-year		@CNOEngland	#TeamCNO	1.20726e+18	https://twitter.com/NHSEngland/status/1207257986223226880
2019-12-18 07:30:22	NHSEngland		89	471	944	We鈥檙e delighted that from August next year, all nursing students will receive at least 拢5,000 a year to help with living costs 鈥?helping to attract the brightest and best people to study nursing and join the NHS. Read more. https://www.gov.uk/government/news/nursing-students-to-receive-5-000-payment-a-year				1.2072e+18	https://twitter.com/NHSEngland/status/1207201422586138624
2019-12-17 18:15:19	NHSEngland		0	11	16	Volunteers at @NGHnhstrust have teamed up with @NorthamptonColl to record the 鈥?2 Days of Christmas鈥?鈥?a charity single with a twist in aid of their volunteer service. Remixed lyrics include 鈥榝ive cups of tea鈥?and 鈥榓 volunteer to help in every way鈥? https://www.northamptongeneral.nhs.uk/News/Articles/2019/Volunteer's-vocal-talents-spread-Christmas-cheer-at-Northampton-Hospital.aspx		@NGHnhstrust @NorthamptonColl		1.207e+18	https://twitter.com/NHSEngland/status/1207001339982700547
2019-12-17 16:05:15	NHSEngland		0	3	4	Search for nearby #GPNursing jobs in just three clicks at the new NHS recruitment site. GP Practices 鈥?you can add jobs by advertising free through NHS Jobs. #TeamCNO			#GPNursing #TeamCNO	1.20697e+18	https://twitter.com/NHSEngland/status/1206968610855555072
2019-12-17 14:25:09	NHSEngland		0	14	25	The new Engagement Practitioners Network, due to launch next month, will provide professional development opportunities, offer peer to peer support and much more. Learn more about it in @LiviButt鈥檚 latest blog. #PeoplePoweredNHS https://www.england.nhs.uk/blog/creating-a-people-powered-nhs/		@LiviButt	#PeoplePoweredNHS	1.20694e+18	https://twitter.com/NHSEngland/status/1206943417869185024
2019-12-17 12:43:00	NHSEngland		3	54	80	A career in nursing can take many forms, with opportunities to join primary care, #MentalHealth, learning disability services and more. Start your journey into nursing by applying via UCAS 鈥?the deadline for applications is Wednesday 15 January. #TeamCNO https://www.ucas.com/undergraduate/subject-guide-list/nursing			#MentalHealth #MentalHealth #TeamCNO	1.20692e+18	https://twitter.com/NHSEngland/status/1206917710267002880
2019-12-17 11:01:14	NHSEngland		0	17	12	Scarlet fever is a contagious infection that mostly affects young children. It's more common in the winter, but is easily treated with antibiotics. Learn more about the signs and symptoms, and what to do if you think your child has it. https://www.nhs.uk/conditions/scarlet-fever/				1.20689e+18	https://twitter.com/NHSEngland/status/1206892099175665664
[truncated: 51 more rows]
