# Supplementary material for: Emotion diffusion effect: Negative sentiment COVID-19 tweets of public organizations attract more responses from followers
Source: PLoS One. 2022 Mar 8;17(3):e0264794. doi: 10.1371/journal.pone.0264794 (PMC8903302; doi:10.1371/journal.pone.0264794)
Supplement: S1 File — (ZIP) [file pone.0264794.s001.zip › COVID-19_PlosOne/cdc_xlx/USCDCgov.xlsx]

## Sheet: Sheet1
date	username	to	replies	retweets	favorites	text	geo	mentions	hashtags	id	permalink
2020-05-20 19:56:42	CDCgov		23	234	332	#Handwashing is one of the best ways to protect yourself and your family from getting sick. Learn when and how you should wash your hands to stay healthy: https://go.usa.gov/xEnje. #COVID19			#Handwashing #Handwashing #COVID19	1.2632e+18	https://twitter.com/CDCgov/status/1263196976801333250
2020-05-20 18:49:02	CDCgov		10	27	95	Meet CDC Health Communication Specialist Jill Brown, who was part of the first wave of CDC responders helping screen passengers arriving at San Francisco International Airport for #COVID19. Read more about her experience: https://bit.ly/CDC-Brown.			#COVID19	1.26318e+18	https://twitter.com/CDCgov/status/1263179944408088576
2020-05-20 18:12:02	CDCgov		24	130	199	CDC is investigating nearly 100 Salmonella infections across 28 states from contact with chickens, ducks, and other poultry in backyard flocks. About 30% of sick people are under age 5. Learn how to stay healthy while caring for your flock: https://bit.ly/3g0KOii.				1.26317e+18	https://twitter.com/CDCgov/status/1263170636479946754
2020-05-20 17:56:02	CDCgov		0	1	3	Using your backyard pool this summer? Remember to protect kids and pets by keeping pool chemicals out of reach. https://go.usa.gov/xmkFd #HSSW2020			#HSSW2020	1.26317e+18	https://twitter.com/CDCgov/status/1263166607918075906
2020-05-20 16:08:10	CDCgov		11	105	170	Getting take-out while slowing the spread of #COVID19? Order &amp; pay online or by phone, accept take-out without in-person contact if possible, stay 6 feet away from others, &amp; wash your hands with soap &amp; water after bringing home your food: https://bit.ly/34ucuqJ.			#COVID19	1.26314e+18	https://twitter.com/CDCgov/status/1263139464068677632
2020-05-19 20:22:02	CDCgov		20	88	198	Thank you to all dialysis staff protecting vulnerable patients from #COVID19. CDC鈥檚 new training webinars can help to prevent the spread in your facility. https://bit.ly/2yvHzPf			#COVID19	1.26284e+18	https://twitter.com/CDCgov/status/1262840963686445061
2020-05-19 19:00:27	CDCgov		101	1037	1490	Does wearing a face covering mean you don鈥檛 have to practice social distancing? The answer is no. Wearing a cloth face covering while in public AND maintaining 6 ft of distance from other people are two actions to help stop the spread of #COVID19. https://bit.ly/2Ravt42			#COVID19	1.26282e+18	https://twitter.com/CDCgov/status/1262820432010502146
2020-05-19 17:35:02	CDCgov		71	259	363	The latest CDC #COVIDView report shows that the hospitalization rates for adults are similar or higher than those seen at comparable points during recent flu seasons, while those for children are much lower. Learn more: https://bit.ly/2ViFflZ.			#COVIDView	1.2628e+18	https://twitter.com/CDCgov/status/1262798936105979905
2020-05-19 17:04:36	CDCgov		135	864	1101	After 2 people with #COVID19 attended church gatherings in Arkansas in early March, 35 attendees acquired the disease. Follow CDC guidelines &amp; consult with local public health officials when resuming in-person operations. Learn more from @CDCMMWR: http://bit.ly/MMWR051920.		@CDCMMWR	#COVID19	1.26279e+18	https://twitter.com/CDCgov/status/1262791275436277768
2020-05-19 16:23:02	CDCgov		14	122	189	Do you operate a pool or water playground? You can help prevent the spread of #COVID19. Follow these health and safety tips: https://bit.ly/2Wn9I44.			#COVID19	1.26278e+18	https://twitter.com/CDCgov/status/1262780814569476102
2020-05-19 14:49:04	CDCgov		14	86	151	#HCPs: Today at 2pm ET log in to COCA Facebook profile or call in. COCA Call Topic: Multisystem Inflammatory Syndrome in Children (MIS-C) Associated with Coronavirus Disease 2019 (#COVID19). Learn more about the event at https://bit.ly/2LKaulf.			#HCPs #COVID19	1.26276e+18	https://twitter.com/CDCgov/status/1262757168463310848
2020-05-18 21:07:02	CDCgov		13	81	146	#HCPs: COCA Call on Tuesday, May 19th, at 2pm ET can also be found on COCA鈥檚 Facebook profile via Facebook Live. Topic: Multisystem Inflammatory Syndrome in Children (MIS-C) Associated with Coronavirus Disease 2019 (#COVID19). Learn more: https://bit.ly/2LKaulf.			#HCPs #COVID19	1.26249e+18	https://twitter.com/CDCgov/status/1262489898692599808
2020-05-18 20:17:02	CDCgov		14	78	188	鈥淢edicine was a way to鈥?do work that was all about letting people be their best selves,鈥?says CDC medical officer Dr. Vikram Krishnasamy, who was deployed to support the #COVID19 response. He helped repatriate Americans and support the Navajo nation. https://bit.ly/CDC-Krishnasamy			#COVID19	1.26248e+18	https://twitter.com/CDCgov/status/1262477315008847872
2020-05-18 19:25:02	CDCgov		26	68	129	New CDC study finds that in 2017, some patients who have acute pain were prescribed #opioids, despite recommendations. For more information on current treatment recommendations: https://bit.ly/3fWKLnT.			#opioids	1.26246e+18	https://twitter.com/CDCgov/status/1262464230156099591
2020-05-18 18:45:04	CDCgov		106	675	867	The latest CDC #COVIDView report shows the hospitalization rate for adults 18-64 years old is already higher than that seen for flu at comparable points during the last 5 flu seasons. These rates are cumulative and will increase as the pandemic unfolds: https://bit.ly/2ViFflZ.			#COVIDView	1.26245e+18	https://twitter.com/CDCgov/status/1262454170709307395
2020-05-18 18:07:02	CDCgov		4	89	158	Learn how to stay healthy and safe in and around your backyard pool this Healthy and Safe Swimming Week: https://go.usa.gov/xvGNq. #HSSW2020			#HSSW2020	1.26244e+18	https://twitter.com/CDCgov/status/1262444600024797199
2020-05-18 17:48:03	CDCgov		73	363	531	CDC has published new guidance on contact tracing, a key strategy to prevent further spread of #COVID19: https://bit.ly/2WY0YQN.			#COVID19	1.26244e+18	https://twitter.com/CDCgov/status/1262439823358525442
2020-05-18 17:09:02	CDCgov		14	72	147	Data from the Michigan Care Improvement Registry show vaccine coverage has declined among most children 鈮? in May 2020 compared to previous May estimates. Vaccines are essential & should continue while #COVID19 stay-at-home orders are in place. @CDCMMWR: http://bit.ly/MMWR51820.		@CDCMMWR	#COVID19	1.26243e+18	https://twitter.com/CDCgov/status/1262430002345279489
2020-05-18 16:03:02	CDCgov		14	107	193	Grieving the loss of a loved one during the #COVID19 pandemic can be extra difficult. CDC released information to help plan and hold funeral services as safely as possible during this time. Find it here: https://bit.ly/3cLjTVC.			#COVID19	1.26241e+18	https://twitter.com/CDCgov/status/1262413396244299785
2020-05-17 20:31:01	CDCgov		213	1065	1709	Protect yourself from #COVID19 while getting gas. Use disinfecting wipes on handles &amp; buttons of gas pump before you touch them. After you get gas &amp; pay, wash your hands or use hand sanitizer with &gt;60% alcohol. For more tips, visit: https://bit.ly/34ucuqJ.			#COVID19	1.26212e+18	https://twitter.com/CDCgov/status/1262118447648997381
2020-05-17 17:22:03	CDCgov		51	215	380	Health Depts: CDC guidance on #COVID19 contact tracing is now available to help plan, implement, and enhance COVID-19 case investigation and contact tracing efforts. Learn more: https://bit.ly/2WY0YQN			#COVID19	1.26207e+18	https://twitter.com/CDCgov/status/1262070890864525318
2020-05-17 16:07:02	CDCgov		257	1523	2137	Wearing a cloth face covering CORRECTLY can help prevent the spread of #COVID19 to others. When you go out on essential trips, follow these 鈥渄o鈥檚鈥? If you have a child, remember those under age 2 should not wear a face covering. See https://bit.ly/2R9av5m.			#COVID19	1.26205e+18	https://twitter.com/CDCgov/status/1262052014973911041
2020-05-17 14:01:02	CDCgov		98	823	958	Multisystem inflammatory syndrome in children (MIS-C) appears to be associated with #COVID19. CDC recommends healthcare providers report suspected cases to local, state, or territorial health departments. See Health Advisory issued: https://bit.ly/3fSAkle			#COVID19	1.26202e+18	https://twitter.com/CDCgov/status/1262020304177696770
2020-05-16 19:27:01	CDCgov		71	252	341	The latest CDC #COVIDView report shows adults 65+ continue to have the highest rates of #COVID19-associated hospitalizations, followed by adults age 50 鈥?64. Hospitalization rates are cumulative and will continue to increase as the pandemic unfolds: https://bit.ly/2ViFflZ			#COVIDView #COVID19	1.26174e+18	https://twitter.com/CDCgov/status/1261739954583023617
2020-05-16 19:09:01	CDCgov		164	835	1383	Practice social distancing by putting space between yourself and others. Continue to practice healthy habits, like washing your hands for at least 20 seconds and staying home if you鈥檙e sick, to help slow the spread of #COVID19. Learn more: http://www.cdc.gov/coronavirus.			#COVID19	1.26174e+18	https://twitter.com/CDCgov/status/1261735424806080512
2020-05-16 15:26:05	CDCgov		34	543	845	Strokes still happen during a pandemic. Remember F.A.S.T.: Face. Arms. Speech. Time to call 9-1-1. This simple reminder can help you recognize the signs and symptoms of a stroke and possibly save a life. Learn more: http://bit.ly/2mYG0xa. #COVID19			#COVID19	1.26168e+18	https://twitter.com/CDCgov/status/1261679318968795136
2020-05-15 22:45:46	CDCgov		91	218	490	The latest CDC #COVIDView report shows the percentage of visits to doctor鈥檚 offices and ERs for illnesses likely related to #COVID19 are declining nationally, likely in part a result of widespread efforts to slow the spread of #COVID19: https://bit.ly/2ViFflZ			#COVIDView #COVID19 #COVID19	1.26143e+18	https://twitter.com/CDCgov/status/1261427582307876864
2020-05-15 20:03:00	CDCgov		62	237	283	Criminals often take advantage of world events such as #COVID19. If you think you鈥檙e a victim of a scam or attempted fraud involving COVID-19, contact the National Center for Disaster Fraud hotline by phone at 1-866-720-5721 or email at disaster@leo.gov.			#COVID19	1.26139e+18	https://twitter.com/CDCgov/status/1261386619933929472
2020-05-15 18:43:00	CDCgov		50	288	428	Most people with #COVID19 can recover at home. Take special steps to care for someone who is sick at home and help keep the rest of your household healthy, too. For additional advice, visit https://bit.ly/3a5uKZo.			#COVID19	1.26137e+18	https://twitter.com/CDCgov/status/1261366487413067776
2020-05-15 17:42:02	CDCgov		24	198	271	If you have signs of a heart attack or stroke while staying at home during #COVID19, call 9-1-1 right away. Emergency responders and emergency departments have plans in place to help protect you from COVID-19. Learn more: https://bit.ly/38B1msZ.			#COVID19	1.26135e+18	https://twitter.com/CDCgov/status/1261351144691044352
2020-05-15 17:23:04	CDCgov		20	122	205	#Parents, do you have a young child at home? It鈥檚 important now more than ever to ensure your child is up to date on recommended childhood vaccinations. Learn how to protect your child from vaccine-preventable diseases. https://bit.ly/3bsuUK1			#Parents	1.26135e+18	https://twitter.com/CDCgov/status/1261346371132522501
2020-05-15 15:18:05	CDCgov		16	53	123	CDC鈥檚 #DiseaseDetectives of the Epidemic Intelligence Service (EIS) collaborate with subject matter experts and state, local, federal, and international health officials to solve public health challenges! Check your eligibility and apply by June 12. https://bit.ly/2ISrzKq			#DiseaseDetectives	1.26131e+18	https://twitter.com/CDCgov/status/1261314919670190082
2020-05-15 14:35:02	CDCgov		132	510	622	CDC tracks 12 different forecasting models of possible #COVID19 deaths in the US. As of May 11, all forecast an increase in deaths in the coming weeks and a cumulative total exceeding 100,000 by June 1. See national &amp; state forecasts: https://bit.ly/3cKQIl4.			#COVID19	1.2613e+18	https://twitter.com/CDCgov/status/1261304085896183809
2020-05-14 21:23:02	CDCgov		349	1942	2882	When you wear a cloth face covering, you help protect those around you from #COVID19. Help keep each other safe by continuing to properly wear cloth face coverings every time, the entire time you鈥檙e in public. Learn more: https://bit.ly/2R9av5m.			#COVID19	1.26104e+18	https://twitter.com/CDCgov/status/1261044372621189120
2020-05-14 20:43:02	CDCgov		33	166	288	It is vital that your child is up to date with their recommended childhood #vaccines. Ask your doctor about what they do to ensure safe well-child visits. https://bit.ly/3bsuUK1			#vaccines	1.26103e+18	https://twitter.com/CDCgov/status/1261034306526498819
2020-05-14 19:19:02	CDCgov		22	73	171	About 13% of women reported symptoms of depression after giving birth, according to a new CDC Vital Signs report. Some women were more likely to report symptoms than others. Learn more from @CDCMMWR: https://bit.ly/3fHW3My.		@CDCMMWR		1.26101e+18	https://twitter.com/CDCgov/status/1261013167230128133
2020-05-14 17:04:00	CDCgov		48	733	932	If someone in your home gets sick with #COVID19, do you know how to protect yourself and others? This video offers special cleaning advice: https://bit.ly/3a5uKZo.			#COVID19	1.26098e+18	https://twitter.com/CDCgov/status/1260979185431928837
2020-05-14 15:10:04	CDCgov		16	111	135	Are you part of frontline staff or a dialysis technician in an outpatient hemodialysis facility? Watch three brief training videos to help reinforce infection prevention knowledge and strategies to prevent the spread of #COVID19. https://bit.ly/2yvHzPf			#COVID19	1.26095e+18	https://twitter.com/CDCgov/status/1260950514919002112
2020-05-13 21:54:47	CDCgov		284	588	751	Updated on May 13: Reported U.S. cases of #COVID19 are now close to 1.4 million. 28 states report 10,000+ cases. New interactive charts show cases by race and ethnicity: https://bit.ly/2UjQ9XR			#COVID19	1.26069e+18	https://twitter.com/CDCgov/status/1260689978176286723
2020-05-13 18:48:00	CDCgov		23	142	193	Get advice on how to care for someone at home who either has or may have #COVID19. If you have additional questions, visit: https://bit.ly/3a5uKZo.			#COVID19	1.26064e+18	https://twitter.com/CDCgov/status/1260642969717059586
2020-05-13 16:59:04	CDCgov		26	116	344	鈥淚f one piece of PPE saves someone鈥檚 life, mission accomplished,鈥?said Rusty Enscore, a CDC Health Scientist who led the inventory effort. CDC shared 9 tons of protective gear with #COVID19 responders. Read more: https://bit.ly/CDC-Enscore.			#COVID19	1.26062e+18	https://twitter.com/CDCgov/status/1260615557054894081
2020-05-13 16:15:05	CDCgov		10	65	118	CDC experts joined @doximity in a new Q&amp;A to discuss optimizing personal protective equipment (PPE), healthcare worker safety, and system-level strains related to #COVID19. Read the full interview: https://bit.ly/2Y9xcLb.		@doximity	#COVID19	1.2606e+18	https://twitter.com/CDCgov/status/1260604488651505664
2020-05-13 15:45:05	CDCgov		25	189	272	The latest #COVIDView report shows adults 65 years and older have the highest rates of #COVID19-associated hospitalizations, followed by adults age 50 鈥?64. Hospitalization rates are cumulative and will continue to rise with ongoing COVID-19 activity: https://bit.ly/2ViFflZ.			#COVIDView #COVID19	1.2606e+18	https://twitter.com/CDCgov/status/1260596939722313728
2020-05-12 22:20:00	CDCgov		98	1030	1325	Protect yourself and others from #COVID19 when out shopping. This video shows you how: https://bit.ly/34ucuqJ.			#COVID19	1.26033e+18	https://twitter.com/CDCgov/status/1260333933276758017
2020-05-12 21:57:00	CDCgov		17	92	180	CDC鈥檚 Dr. Arjun Srinivasan & Dr. Neil Gupta joined @doximity in a new Q&amp;A about optimizing personal protective equipment (PPE), healthcare worker safety, and system-level strains related to #COVID19. Read here: https://bit.ly/2Y9xcLb.		@doximity	#COVID19	1.26033e+18	https://twitter.com/CDCgov/status/1260328148148912130
2020-05-12 17:19:02	CDCgov		83	650	740	After choir practice in Skagit County, #Washington, 52 members became ill with #COVID19 symptoms. COVID-19 spreads easily between people. Avoid groups, stay at least 6 feet apart, and wear cloth face coverings to reduce spread. Learn more from @CDCMMWR: http://bit.ly/MMWR51220.		@CDCMMWR	#Washington #COVID19	1.26026e+18	https://twitter.com/CDCgov/status/1260258195634900993
2020-05-12 16:44:18	CDCgov		22	79	158	This marks the third consecutive week during which the percentage of deaths associated with #COVID19 has declined, but the percentage remains high compared to most influenza seasons: https://bit.ly/2ViFflZ.			#COVID19	1.26025e+18	https://twitter.com/CDCgov/status/1260249451291164673
2020-05-12 16:44:04	CDCgov		68	269	531	The latest #COVIDView report shows that the proportion of death certificates coded as being related to #COVID19 decreased from 25.5% the week ending April 11th to 10.6% the week ending May 2nd.			#COVIDView #COVID19	1.26025e+18	https://twitter.com/CDCgov/status/1260249394089283585
2020-05-12 15:58:45	CDCgov		75	556	796	Take action to slow the spread of #COVID19 by wearing a cloth face covering in public spaces, keeping at least 6 feet of physical distance, &amp; frequently washing your hands. Make a cloth face covering from a t-shirt, scarf or cloth napkin. Learn more at https://bit.ly/2Ravt42.			#COVID19	1.26024e+18	https://twitter.com/CDCgov/status/1260237987855687680
2020-05-12 15:00:32	CDCgov		21	83	151	States, tribal, local, & territorial officials: Resources are available to help quickly identify new #COVID19 cases, break chains of transmission, and protect first responders and healthcare workers from infection. https://bit.ly/2RLY9k9			#COVID19	1.26022e+18	https://twitter.com/CDCgov/status/1260223337881571329
2020-05-11 20:30:10	CDCgov		17	109	145	#PublicHealthReports has announced a Call for Papers on #COVID19, inviting #publichealth practitioners and academic researchers to share challenges, lessons learned, and opportunities for public health practice. Learn more here: https://bit.ly/2YcbYMK.			#PublicHealthReports #COVID19 #publichealth	1.25994e+18	https://twitter.com/CDCgov/status/1259943907930103811
2020-05-11 19:23:02	CDCgov		27	61	132	A recent CDC study finds that in 2017, opioid prescribing patterns for some conditions like back pain and dental pain did not always align with evidence-based recommendations. Read the full article here: http://ow.ly/vHxh50zA8uz.				1.25993e+18	https://twitter.com/CDCgov/status/1259927010912227330
2020-05-11 19:06:00	CDCgov		217	797	1872	You can help slow the spread of #COVID19. Practice #socialdistancing. Keep at least six feet of physical distance between yourself and others. Wear a cloth face covering when out for essential trips. More tips at http://www.cdc.gov/coronavirus.			#COVID19 #socialdistancing	1.25992e+18	https://twitter.com/CDCgov/status/1259922723871944711
2020-05-11 18:14:02	CDCgov		11	47	117	鈥淚 saw this as a great opportunity to鈥?be more on the front lines,鈥?said Jill Brown, a CDC Health Communication Specialist who was a part of the first wave of responders that helped screen passengers for #COVID19 at San Francisco International Airport: https://bit.ly/CDC-Brown.			#COVID19	1.25991e+18	https://twitter.com/CDCgov/status/1259909645415731201
2020-05-11 17:52:02	CDCgov		30	116	152	Between March 11 and May 2, a total of 32,107 people died in New York City. NYC Dept of Health and Mental Hygiene data showed more than 18,879 #COVID19 laboratory-confirmed or probable COVID-19-associated deaths. See analysis in @CDCMMWR: http://bit.ly/MMWR51120.		@CDCMMWR	#COVID19	1.2599e+18	https://twitter.com/CDCgov/status/1259904111895592961
2020-05-11 17:04:58	CDCgov		9	55	118	California鈥檚 arriving traveler monitoring for #COVID19 was limited by poor quality of received traveler data, high volume of travelers, &amp; asymptomatic transmission. Read more about lessons learned in this @CDCMMWR: http://bit.ly/MMWR51120B.		@CDCMMWR	#COVID19	1.25989e+18	https://twitter.com/CDCgov/status/1259892265914372098
2020-05-11 16:52:03	CDCgov		23	217	295	Caring for someone with #COVID19? Prevent your own illness by practicing everyday preventive actions. Clean hands often, avoid touching your face with unwashed hands, limit contact with anyone who is sick, &amp; frequently clean and disinfect surfaces. More: https://bit.ly/3a5uKZo.			#COVID19	1.25989e+18	https://twitter.com/CDCgov/status/1259889015773421573
2020-05-11 16:21:02	CDCgov		44	192	305	#COVID19 caregivers: A person who is sick with COVID-19 should wear a cloth face covering if possible to help prevent the virus from spreading to others. Learn more about how to care for someone who is sick: https://bit.ly/3a5uKZo.			#COVID19	1.25988e+18	https://twitter.com/CDCgov/status/1259881209150275589
2020-05-11 15:44:01	CDCgov		18	226	284	If you have chronic lung disease or asthma, you are at higher risk for getting seriously ill from #coronavirus. Learn how you can take steps to protect yourself and slow the spread at http://coronavirus.gov. #COVID19			#coronavirus #COVID19	1.25987e+18	https://twitter.com/CDCgov/status/1259871895765254144
2020-05-10 20:15:02	CDCgov		69	521	599	Looking for tips on how to safely wear and remove your cloth face covering? Check out and share our new poster for guidance and recommendations: https://bit.ly/35GdjwW.				1.25958e+18	https://twitter.com/CDCgov/status/1259577710529183745
2020-05-10 19:31:01	CDCgov		54	146	349	Visits to doctor鈥檚 offices and emergency rooms for illnesses with symptoms compatible with COVID-19 are declining nationally, likely in part a result of widespread efforts to slow the spread of #COVID19. See the data in the latest #COVIDView: https://bit.ly/2ViFflZ.			#COVID19 #COVIDView	1.25957e+18	https://twitter.com/CDCgov/status/1259566633087107075
2020-05-10 13:26:01	CDCgov		22	197	540	Happy Mother's Day! Today is the start of National Women's Health Week. Encourage the moms, sisters, grandmothers, friends, and coworkers in your life to make their health a priority at any age. #NWHW #MothersDay https://womenshealth.gov/nwhw			#NWHW #MothersDay #MothersDay	1.25947e+18	https://twitter.com/CDCgov/status/1259474778202738696
2020-05-09 23:05:03	CDCgov		83	380	637	We know #COVID19 is causing anxiety for many of us. #BeKindToYourMind during these challenging times. CDC and @Google are partnering to share reliable, trusted information about ways to cope with stress. Learn more: https://bit.ly/340pBQa.		@Google	#COVID19 #BeKindToYourMind	1.25926e+18	https://twitter.com/CDCgov/status/1259258107475234816
2020-05-09 15:27:01	CDCgov		40	132	257	New laboratory guidance can help state/local health depts, medical examiners & coroners collecting autopsy specimens for #COVID19 testing. Accurate determination of cause of death in deceased patients is critical in state and national data analysis. https://bit.ly/2zbVKc1			#COVID19	1.25914e+18	https://twitter.com/CDCgov/status/1259142842116640770
2020-05-08 23:17:23	CDCgov		79	330	613	Most key indicators used to track #COVID19, such as the percentage of deaths attributed to pneumonia, influenza, or COVID-19, fell from the prior week. CDC will continue to monitor closely in the coming weeks. See #COVIDView report: https://bit.ly/2ViFflZ			#COVID19 #COVIDView	1.2589e+18	https://twitter.com/CDCgov/status/1258898824296267779
2020-05-08 19:38:10	CDCgov		2	18	46	Access the #COVID19 Management Assessment and Response (CMAR) tool here: https://bit.ly/2WdswT2.			#COVID19	1.25884e+18	https://twitter.com/CDCgov/status/1258843654380294144
2020-05-08 19:38:09	CDCgov		14	76	164	Stopping #COVID19 spread in correctional/detention facilities is challenging. @CDCMMWR report describes a tool used in Louisiana to assess needs and guide strategies to protect incarcerated/detained people from COVID-19. Learn more: http://bit.ly/MMWR5820b.		@CDCMMWR	#COVID19	1.25884e+18	https://twitter.com/CDCgov/status/1258843652882935811
2020-05-08 18:31:00	CDCgov		68	353	711	New Video: We all have a role to play to reduce and slow the spread of #COVID19. Keeping 6 feet of physical distance between yourself and others is an essential step. Watch to learn more. https://bit.ly/3aY0lfT.			#COVID19	1.25883e+18	https://twitter.com/CDCgov/status/1258826752391962624
2020-05-08 17:20:02	CDCgov		43	182	246	Well-child visits and vaccinations may have been delayed during #COVID19 stay-at-home guidance. New data show decreases in ordering &amp; administering of essential, life-saving childhood #vaccines during the first four months of 2020. Learn more in @CDCMMWR: http://bit.ly/MMWR5820.		@CDCMMWR	#COVID19 #vaccines	1.25881e+18	https://twitter.com/CDCgov/status/1258808893779648512
2020-05-08 16:08:03	CDCgov		14	54	159	CDC has worked with cruise lines to help more than 4,000 crew members return home to their families in the last two weeks. Learn more: https://bit.ly/2WiSi8N.				1.25879e+18	https://twitter.com/CDCgov/status/1258790778635268098
2020-05-08 15:25:00	CDCgov		74	464	638	Wear a cloth face covering to help slow the spread of #COVID19. Learn more about these coverings and how you can make one: https://bit.ly/2Ravt42.			#COVID19	1.25878e+18	https://twitter.com/CDCgov/status/1258779943707774976
2020-05-07 21:27:00	CDCgov		98	384	569	New Video: Together we can stop the spread of #COVID19 by physical distancing, practicing good hygiene and avoiding non-essential travel. Watch to learn more about how you can help slow the spread. https://bit.ly/2X0zmwc			#COVID19	1.25851e+18	https://twitter.com/CDCgov/status/1258508656217382915
2020-05-07 20:41:02	CDCgov		33	224	329	New CDC instructional videos for healthcare personnel who are caring for #COVID19 patients show how to safely put on and take off recommended personal protective equipment (PPE). Watch the videos and learn more here: https://bit.ly/3dqKGq7.			#COVID19	1.2585e+18	https://twitter.com/CDCgov/status/1258497087722999810
2020-05-07 17:24:32	CDCgov		51	342	391	Learn how quickly #COVID19 spreads in a community from a family funeral and birthday party in Chicago. EIS Officer Isaac Ghinai explains in this video how the cluster of cases originated and how the virus spread. https://bit.ly/MMWR_COVID19Families			#COVID19	1.25845e+18	https://twitter.com/CDCgov/status/1258447636996263937
2020-05-07 15:39:03	CDCgov		42	85	240	鈥淏eing able to provide such a large quantity of badly needed PPE was my way of contributing,鈥?said CDC Health Scientist Rusty Enscore, who led the inventory effort. Learn more on how CDC shared 9 tons of protective gear with #COVID19 responders: https://bit.ly/CDC-Enscore.			#COVID19	1.25842e+18	https://twitter.com/CDCgov/status/1258421093146275840
2020-05-07 15:10:04	CDCgov		11	65	141	#Nurses: May is #ANANursesMonth, and we celebrate your commitment to patient care. Learn about your vital role in safe #opioid prescribing and pain management with @CDCInjury鈥檚 training. Free CE. http://bit.ly/2UVnslL #CDCLearning		@CDCInjury	#Nurses #ANANursesMonth #opioid #CDCLearning	1.25841e+18	https://twitter.com/CDCgov/status/1258413799356469252
2020-05-06 23:21:15	CDCgov		376	748	1052	Updated on May 6: Reported U.S. cases of #COVID19 total close to 1.2 million, with 21 states reporting more than 10,000 COVID-19 cases. County-level data and number of new cases by day are now available. Visit https://bit.ly/2UjQ9XR			#COVID19	1.25818e+18	https://twitter.com/CDCgov/status/1258175023187099648
2020-05-06 21:46:48	CDCgov		12	35	72	Read more about CDC鈥檚 #COVID19 case management guidance for correctional facility administrators: https://bit.ly/2Jw2jrQ.			#COVID19	1.25815e+18	https://twitter.com/CDCgov/status/1258151251365318658
2020-05-06 20:28:00	CDCgov		47	276	365	#Parents: Be prepared to discuss #COVID19 with your children. Watch this new video for tips on how to support your children during the COVID-19 outbreak. https://bit.ly/340pBQa			#Parents #COVID19	1.25813e+18	https://twitter.com/CDCgov/status/1258131420309946368
2020-05-06 18:27:02	CDCgov		65	465	788	HCP: CDC has a guide for how to put on (don) and take off (doff) recommended PPE for caring for #COVID19 patients. Learn the steps here: https://bit.ly/3dqKGq7.			#COVID19	1.2581e+18	https://twitter.com/CDCgov/status/1258100977514827779
2020-05-06 17:12:19	CDCgov		44	168	250	Correctional facilities present unique challenges to slowing spread of #COVID19. As of April 28, a total of 420 correctional facilities reported 4,893 COVID-19 cases among detained or incarcerated people &amp; 2,778 cases among facility staff. More @CDCMMWR: http://bit.ly/MMWR5620.		@CDCMMWR	#COVID19	1.25808e+18	https://twitter.com/CDCgov/status/1258082176152875008
2020-05-06 15:15:40	CDCgov		24	56	129	This is still much higher than typically seen during any flu season and may increase as additional death certificates are counted: https://bit.ly/2ViFflZ.				1.25805e+18	https://twitter.com/CDCgov/status/1258052821934579715
2020-05-06 15:15:40	CDCgov		121	568	1139	The latest CDC #COVIDView report shows that the proportion of death certificates coded as being related to #COVID19 decreased from 24.8% two weeks ago to 14.6% this week.			#COVIDView #COVID19	1.25805e+18	https://twitter.com/CDCgov/status/1258052820084953089
2020-05-05 20:19:00	CDCgov		88	422	610	New Video: Find ways to reduce your stress and help yourself and people you care about during the #COVID19 pandemic. Learn more: https://bit.ly/340pBQa.			#COVID19	1.25777e+18	https://twitter.com/CDCgov/status/1257766767616811010
2020-05-05 17:54:02	CDCgov		25	124	220	Resources are available to states, tribes, localities, & territories to help to get and keep America open. See important info on identifying new #COVID19 cases, protecting healthcare workers, and more: https://bit.ly/2RLY9k9.			#COVID19	1.25773e+18	https://twitter.com/CDCgov/status/1257730288236584960
2020-05-05 17:34:01	CDCgov		14	134	244	DYK: #HCP may clean their hands as many as 100 times per 12-hr shift? This #WorldHandHygieneDay, we thank our #healthheroes for their dedication to protecting patients鈥?health. Learn more: https://bit.ly/3c2Mkyd.			#HCP #WorldHandHygieneDay #healthheroes	1.25773e+18	https://twitter.com/CDCgov/status/1257725250625835024
2020-05-05 16:24:02	CDCgov		36	449	757	Today is #WorldHandHygieneDay, and we are thankful for the brave healthcare providers on the frontlines of #COVID19 who make their #CleanHandsCount! Learn more: https://bit.ly/3c2Mkyd.			#WorldHandHygieneDay #COVID19 #CleanHandsCount	1.25771e+18	https://twitter.com/CDCgov/status/1257707636314845187
2020-05-05 15:20:16	CDCgov		23	231	307	The CDC #COVIDView report summarizes new data on COVID-19-like illness, hospitalization rates and deaths associated with influenza, pneumonia or COVID-19: https://bit.ly/2ViFflZ.			#COVIDView	1.25769e+18	https://twitter.com/CDCgov/status/1257691588723118080
2020-05-04 23:00:13	CDCgov		43	131	254	In Nov 2019, CDC鈥檚 Dr. Peter Briss & the Lung Injury Response Team identified the chemical compound responsible for the outbreak of e-cigarette, or vaping, product use-associated lung injury (EVALI). Read why the team is a #Sammies2020 finalist: https://bit.ly/2SAz38h.			#Sammies2020	1.25744e+18	https://twitter.com/CDCgov/status/1257444953548042241
2020-05-04 22:00:23	CDCgov		11	48	130	CDC Medical Officer Dr. Vikram Krishnasamy鈥檚 work has provided hundreds of public health officials with education and training on the opioid epidemic. Read more about why Dr. Krishnasamy is a #Sammies2020 Emerging Leaders finalist: https://bit.ly/2yqFyDL.			#Sammies2020	1.25743e+18	https://twitter.com/CDCgov/status/1257429896277700609
2020-05-04 19:03:02	CDCgov		155	1119	1467	When you wear a cloth face covering, you help protect those around you from #COVID19. Help keep each other safe by continuing to properly wear cloth face coverings every time, the entire time you鈥檙e in public. Learn more: https://bit.ly/2R9av5m.			#COVID19	1.25739e+18	https://twitter.com/CDCgov/status/1257385261169860608
2020-05-04 18:05:04	CDCgov		44	354	417	We鈥檙e still learning about how #COVID19 affects animals, but it appears that people can spread the virus to animals in some situations. Until we know more, limit contact with pets if you are sick or feeling sick. For more info, see: https://bit.ly/2QPkZ9R.			#COVID19	1.25737e+18	https://twitter.com/CDCgov/status/1257370673544036355
2020-05-04 17:45:03	CDCgov		16	77	146	#DYK? CDC is leading a new national partnership that coordinates rapid genomic sequencing of the virus that causes #COVID19. This will help experts learn more about the virus and prevent disease spread. Learn more: https://bit.ly/2SppiJU.			#DYK #COVID19	1.25737e+18	https://twitter.com/CDCgov/status/1257365639515209728
2020-05-04 16:04:30	CDCgov		210	787	2156	It鈥檚 important to avoid close contact with people, stay home, and wash your hands frequently. Learn more ways to protect yourself and others at http://coronavirus.gov. #coronavirus #COVID19			#coronavirus #COVID19	1.25734e+18	https://twitter.com/CDCgov/status/1257340333031120900
2020-05-03 23:01:50	CDCgov		120	552	613	The hospitalization rates for #COVID19 in older people right now are similar to what is typically seen during a high severity flu season. Learn more: https://bit.ly/2ViFflZ.			#COVID19	1.25708e+18	https://twitter.com/CDCgov/status/1257082969447108608
2020-05-03 23:00:16	CDCgov		136	695	1188	According to the latest #COVIDView report, adults 65 years and older have the highest #COVID19-associated hospitalization rate, followed by adults age 50 to 64 years. Children have the lowest rates of COVID-related hospitalizations.			#COVIDView #COVID19	1.25708e+18	https://twitter.com/CDCgov/status/1257082576935755776
2020-05-03 20:33:02	CDCgov		197	942	1617	Protect yourself from #COVID19 while getting gas. Use disinfecting wipes on handles &amp; buttons of gas pump before you touch them. After you get gas &amp; pay, wash your hands or use hand sanitizer with &gt;60% alcohol. For more tips, visit: https://bit.ly/34ucuqJ.			#COVID19	1.25705e+18	https://twitter.com/CDCgov/status/1257045522872926209
2020-05-03 13:47:01	CDCgov		37	117	230	CDC & @USCG have coordinated safe disembarkation &amp; repatriation of 260,000+ cruise passengers &amp; crew. Crew who remain at sea should reach out to their cruise ship or cruise line about meeting CDC requirements for safe disembarkation and transport. https://go.usa.gov/xvp8C		@USCG		1.25694e+18	https://twitter.com/CDCgov/status/1256943349195517953
2020-05-02 18:43:01	CDCgov		173	1114	1871	Given the shortage of N95 respirators during this global outbreak of #COVID19, it鈥檚 important to understand the difference between N95 respirators and surgical masks, and how both are intended to protect healthcare workers. Learn more from @NIOSH: https://go.usa.gov/xvDZw.		@NIOSH	#COVID19	1.25666e+18	https://twitter.com/CDCgov/status/1256655451195715585
2020-05-02 14:27:00	CDCgov		37	93	245	Louise E. Shaw and team at the David J. Sencer CDC Museum are busy collecting documents, photos, and testimonials from responders at CDC and on the front lines of the #COVID19 pandemic. Learn more about their work in @CNTraveler: https://bit.ly/2W7Q3Ug.		@CNTraveler	#COVID19	1.25659e+18	https://twitter.com/CDCgov/status/1256591022655750145
2020-05-02 13:24:38	CDCgov		46	177	374	CDC & partners are working together to coordinate genomic sequencing of the virus that causes #COVID19. This will help experts monitor changes in the virus, support contact tracing, advance COVID-19 research, &amp; aid in diagnostics &amp; therapeutics. See more: https://bit.ly/2YxA6K5			#COVID19	1.25658e+18	https://twitter.com/CDCgov/status/1256575327570219009
2020-05-01 22:54:35	CDCgov		68	177	326	The latest CDC #COVIDView shows that influenza-like illness has declined nationally and is below baseline but remains elevated in the northeastern and northwestern parts of the U.S. See additional data: https://bit.ly/2ViFflZ			#COVIDView	1.25636e+18	https://twitter.com/CDCgov/status/1256356370552631297
2020-05-01 19:49:02	CDCgov		655	3867	11942	If you must travel, take these steps to protect yourself & others from #COVID19 during your trip. https://bit.ly/2IZicXj			#COVID19	1.25631e+18	https://twitter.com/CDCgov/status/1256309675269615616
2020-05-01 18:38:01	CDCgov		101	332	524	Several states are seeing outbreaks of #COVID19 in meat and poultry processing facilities. Employees in these facilities fill critical and essential roles. Read what CDC and affected states have learned from responding to these outbreaks in @CDCMMWR: http://bit.ly/MMWR5120b.		@CDCMMWR	#COVID19	1.25629e+18	https://twitter.com/CDCgov/status/1256291805882200076
2020-05-01 17:28:00	CDCgov		35	117	165	#COVID19 testing differs by location. CDC has guidance for who should be tested, but decisions about testing are at the discretion of state and local health departments and/or individual clinicians. Learn more: https://bit.ly/2WcxfVF.			#COVID19	1.25627e+18	https://twitter.com/CDCgov/status/1256274182708453376
2020-05-01 17:11:22	CDCgov		37	164	250	During a 3-week period, the U.S. case count increased by more than 1,000-fold. A rapidly adapting public health response is essential to slow the spread of the virus and control its effect on healthcare capacity. Learn more from @CDCMMWR: http://bit.ly/MMWR5120.		@CDCMMWR		1.25627e+18	https://twitter.com/CDCgov/status/1256269998533853184
2020-05-01 16:15:00	CDCgov		61	192	382	Take steps to protect yourself and slow the spread of #coronavirus. Learn more at http://coronavirus.gov. #COVID19			#coronavirus #COVID19	1.25626e+18	https://twitter.com/CDCgov/status/1256255811740811265
2020-05-01 15:08:02	CDCgov		51	277	471	Infected ticks can spread Lyme disease. This #LymeDiseaseAwarenessMonth, learn how to protect yourself and your family from tick bites: https://bit.ly/2GRtOLM.			#LymeDiseaseAwarenessMonth	1.25624e+18	https://twitter.com/CDCgov/status/1256238960185147393
2020-04-30 21:27:00	CDCgov		165	1370	1780	Wearing a cloth face covering CORRECTLY can help prevent the spread of #COVID19 to others. When you go out on essential trips, follow these 鈥渄o鈥檚鈥? If you have a child, remember those under age 2 should not wear a face covering. See https://bit.ly/2R9av5m.			#COVID19	1.25597e+18	https://twitter.com/CDCgov/status/1255971941019762694
2020-04-30 20:35:02	CDCgov		18	156	231	Questions about your pet鈥檚 health during this outbreak? Talk to your veterinarian if you have concerns. We are still learning about this virus and how it can affect animals. Learn more about pets and COVID-19: https://bit.ly/2QPkZ9R.				1.25596e+18	https://twitter.com/CDCgov/status/1255958862756184078
2020-04-30 19:51:02	CDCgov		40	411	520	Protect yourself from #COVID19 while bringing in your mail &amp; deliveries. Avoid in-person contact when accepting packages and wash your hands or use hand sanitizer with &gt;60% alcohol after opening your mail. Get more tips: https://bit.ly/34ucuqJ.			#COVID19	1.25595e+18	https://twitter.com/CDCgov/status/1255947790045384706
2020-04-30 17:05:17	CDCgov		180	677	1816	With many Americans experiencing emotional distress due to #COVID19, CDC is proud to join the @Action_Alliance for the launch of the Mental Health &amp; Suicide Prevention National Response to COVID-19. http://NationalMentalHealthResponse.org. #NationalMentalHealthResponse		@Action_Alliance	#COVID19 #NationalMentalHealthResponse	1.25591e+18	https://twitter.com/CDCgov/status/1255906078082154498
2020-04-30 15:12:02	CDCgov		19	65	168	The David J. Sencer CDC Museum is closed due to #COVID19, but its staff is working hard to document the agency鈥檚 and the nation鈥檚 response to the pandemic. See @CNTraveler to learn what CDC Museum Curator Louise Shaw &amp; her team are working on: https://bit.ly/2W7Q3Ug.		@CNTraveler	#COVID19	1.25588e+18	https://twitter.com/CDCgov/status/1255877580080787460
2020-04-30 14:11:54	CDCgov		8	86	170	#CDC鈥檚 social media toolkit has resources available for sharing on social media. Sample messages and graphics are available for use on topics such as #socialdistancing and coping with stress. https://bit.ly/2Xom9gY.			#CDC #socialdistancing	1.25586e+18	https://twitter.com/CDCgov/status/1255862443705806849
2020-04-29 21:59:28	CDCgov		363	884	1213	Updated on April 29: Reported US cases of #COVID19 total more than 1 million. 19 states report +10,000 cases. Continue to wear a cloth face covering &amp; keep 6+ feet of physical distance between yourself &amp; others when in public. https://bit.ly/2UjQ9XR			#COVID19	1.25562e+18	https://twitter.com/CDCgov/status/1255617724337795074
2020-04-29 20:49:01	CDCgov		42	395	450	Everyone can help prevent spread of #COVID19. Clara, the #Coronavirus Self-Checker, can help you decide when to call your doctor if you are feeling sick. Start using Clara here: https://bit.ly/2UX7qXl.			#COVID19 #Coronavirus	1.2556e+18	https://twitter.com/CDCgov/status/1255599997011329025
2020-04-29 19:30:06	CDCgov		22	229	308	Living with older family members or others at higher risk of severe illness from #COVID19? Help protect your household by only leaving your house when absolutely necessary. Get more info here: https://bit.ly/2KAILDa.			#COVID19	1.25558e+18	https://twitter.com/CDCgov/status/1255580133437714432
2020-04-29 17:15:07	CDCgov		76	710	1052	1 in 4 people hospitalized with #COVID19 in Georgia during March 2020 were under age 65 and had no high-risk medical conditions. Social distancing is important to protect everyone. Learn more from @CDCMMWR: https://bit.ly/MMWR42920.		@CDCMMWR	#COVID19	1.25555e+18	https://twitter.com/CDCgov/status/1255546164813930497
2020-04-29 15:21:01	CDCgov		38	210	313	If you鈥檙e undergoing treatment for cancer, you are at higher risk for getting seriously ill from #coronavirus. Learn how you can take steps to protect yourself and slow the spread at http://coronavirus.gov. #COVID19			#coronavirus #COVID19	1.25552e+18	https://twitter.com/CDCgov/status/1255517453205069825
2020-04-28 19:58:02	CDCgov		38	142	246	Public health workers: #DYK water and sanitation programs are cost effective around the world? Learn how to support water, sanitation, and hygiene (WASH) practices and prevent disease with CDC鈥檚 training. http://bit.ly/38Qgv9a #CDCLearning			#DYK #CDCLearning	1.25522e+18	https://twitter.com/CDCgov/status/1255224776345505795
2020-04-28 18:35:02	CDCgov		61	493	636	Protect your pets if you are sick with #COVID19. Limit exposure to pets and have someone else care for them if possible. If you must be around animals while sick, wash your hands before and after interacting with them. Learn more: https://bit.ly/2QPkZ9R.			#COVID19	1.2552e+18	https://twitter.com/CDCgov/status/1255203890406002691
2020-04-28 17:59:02	CDCgov		12	70	148	#CDCTips participants have a message for you: Quit smoking now 鈥?for your health, your loved ones, and your future. Read their stories: http://bit.ly/2x6QnK6.			#CDCTips	1.25519e+18	https://twitter.com/CDCgov/status/1255194828473860097
2020-04-28 15:00:26	CDCgov		45	243	313	If your childcare program is reopening or staying open during #COVID19, #physicaldistancing can help everyone stay safe. For example: keep children in the same group each day &amp; don鈥檛 mix children between groups. More info here: https://bit.ly/2y2HamZ.			#COVID19 #physicaldistancing	1.25515e+18	https://twitter.com/CDCgov/status/1255149882211479552
2020-04-27 20:17:01	CDCgov		24	135	200	Public Health Professionals: Need #COVID19 resources for sharing on social media? Check out #CDC鈥檚 new social media toolkit for free graphics and sample messages on topics like stress and #socialdistancing. https://bit.ly/2Xom9gY			#COVID19 #CDC #socialdistancing	1.25487e+18	https://twitter.com/CDCgov/status/1254867168216281088
2020-04-27 19:39:02	CDCgov		216	1899	2608	Growing evidence suggests #COVID19 can spread before people show symptoms (pre-symptomatic) and from people who have #coronavirus but never show symptoms (asymptomatic). Cloth face coverings help prevent spread of COVID-19 in these situations. See Q&amp;A: https://bit.ly/34cFym6.			#COVID19 #coronavirus	1.25486e+18	https://twitter.com/CDCgov/status/1254857606859898881
2020-04-27 18:26:00	CDCgov		42	286	326	Use the Coronavirus Self-Checker to help you decide when to get medical care. If you develop any #COVID19 symptoms that are severe or concerning, get medical attention immediately. Learn more: https://bit.ly/2IV3uRh.			#COVID19	1.25484e+18	https://twitter.com/CDCgov/status/1254839227814207488
2020-04-27 16:40:04	CDCgov		24	142	231	This National Infant Immunization Week, we recognize the efforts of #HCPs across the country who work every day to keep children safe from vaccine-preventable diseases. View guidance on maintaining childhood vaccination during these unusual times: https://bit.ly/2ym3Y0D. #NIIW			#HCPs #NIIW	1.25481e+18	https://twitter.com/CDCgov/status/1254812570294378499
2020-04-27 16:04:03	CDCgov		19	171	253	Is your child care program staying open or reopening during #COVID19? Routinely clean &amp; disinfect surfaces &amp; objects that are frequently touched, especially toys &amp; games. Get more info here: https://bit.ly/2y2HamZ.			#COVID19	1.2548e+18	https://twitter.com/CDCgov/status/1254803505493282816
2020-04-26 21:42:57	CDCgov		97	336	518	Meat and poultry processing facilities face unique challenges to prevent and control #COVID19 transmission. CDC and @OSHA_DOL have developed guidance to help facilities decrease the spread of COVID-19. See more about how to reduce risk: https://bit.ly/3cOWOkv		@OSHA_DOL	#COVID19	1.25453e+18	https://twitter.com/CDCgov/status/1254526403913146368
2020-04-26 20:19:02	CDCgov		70	360	518	If you have symptoms of #COVID19 and want to get tested, call your doctor first. Also check with your state or local health department, which will have the latest information on testing. Learn more: https://bit.ly/34zW3cg.			#COVID19	1.25451e+18	https://twitter.com/CDCgov/status/1254505284984287235
2020-04-26 16:03:02	CDCgov		123	601	1202	Thinking about a trip to the store? Before making an essential trip, check your pantry and cabinets to see if other food or care items are available for immediate use. Limiting contact with others can help stop the spread of #COVID19. Learn more: https://bit.ly/34ucuqJ.			#COVID19	1.25444e+18	https://twitter.com/CDCgov/status/1254440859736686592
2020-04-25 22:44:02	CDCgov		79	418	715	Getting take-out while slowing the spread of #COVID19? Order &amp; pay online or by phone, accept take-out without in-person contact if possible, stay 6 feet away from others, &amp; wash your hands with soap &amp; water after bringing home your food: https://bit.ly/34ucuqJ.			#COVID19	1.25418e+18	https://twitter.com/CDCgov/status/1254179388612100097
2020-04-25 19:24:02	CDCgov		194	1844	2774	Wearing a cloth face covering CORRECTLY can help prevent the spread of #COVID19 to others. When you go out on essential trips, follow these 鈥渄o鈥檚鈥? If you have a child, remember those under age 2 should not wear a face covering. See https://bit.ly/2R9av5m.			#COVID19	1.25413e+18	https://twitter.com/CDCgov/status/1254129055219298308
2020-04-25 15:38:32	CDCgov		66	216	378	COVID-19Surge is a spreadsheet-based tool that hospital administrators and public health officials can use to estimate the surge in demand for hospital-based services during the #COVID19 pandemic. Learn more: https://bit.ly/3567RmS			#COVID19	1.25407e+18	https://twitter.com/CDCgov/status/1254072307628285953
2020-04-24 22:51:58	CDCgov		490	3395	10598	The latest CDC #COVIDView report with new hospitalization data on race/ethnicity by age is now available https://bit.ly/2ViFflZ			#COVIDView	1.25382e+18	https://twitter.com/CDCgov/status/1253818998942314496
2020-04-24 21:09:02	CDCgov		440	3728	11059	If you have diabetes, you are at higher risk for getting seriously ill from #coronavirus. Learn how you can take steps to protect yourself and slow the spread at http://coronavirus.gov. #COVID19			#coronavirus #COVID19	1.25379e+18	https://twitter.com/CDCgov/status/1253793094841090056
2020-04-24 19:32:00	CDCgov		165	508	1053	If you have #COVID19 symptoms &amp; want to get tested, call your medical provider first. You can also visit your state or local health department鈥檚 website to look for local information on testing. Learn more: https://bit.ly/2WcxfVF.			#COVID19	1.25377e+18	https://twitter.com/CDCgov/status/1253768673338118144
2020-04-24 17:47:02	CDCgov		2737	7248	20274	Household cleaners and disinfectants can cause health problems when not used properly. Follow the instructions on the product label to ensure safe and effective use. Learn more about cleaning and disinfecting your home: https://bit.ly/2S2a9yc.				1.25374e+18	https://twitter.com/CDCgov/status/1253742258853199872
2020-04-24 16:32:02	CDCgov		20	167	664	A @UPMC microbiology laboratory recently received this package of samples with a special note. Thanks to all laboratory professionals for their important role in maintaining our nation鈥檚 health. http://bit.ly/2SRqJhE #LabWeek #LabWeek2020 #COVID19		@UPMC	#LabWeek #LabWeek2020 #COVID19	1.25372e+18	https://twitter.com/CDCgov/status/1253723383231021056
2020-04-24 15:22:03	CDCgov		245	2926	9331	Feeling sick? Answer a few questions about your symptoms using Clara, CDC鈥檚 #Coronavirus Self-Checker, to help you decide if you should call your doctor: https://bit.ly/2UX7qXl.			#Coronavirus	1.25371e+18	https://twitter.com/CDCgov/status/1253705772569067520
2020-04-23 23:41:00	CDCgov		322	3078	9791	The latest #COVIDView report shows that adults 65 and older are experiencing the highest rates of #COVID19-associated hospitalizations, followed by adults age 50 鈥?64 years. Additional data are reported on race/ethnicity by age this week. Learn more: https://bit.ly/2yBOcPu			#COVIDView #COVID19	1.25347e+18	https://twitter.com/CDCgov/status/1253468948068290560
2020-04-23 20:35:03	CDCgov		582	4398	12072	We鈥檙e still learning about how #COVID19 affects animals, but it appears that people can spread the virus to animals in some situations. Until we know more, limit contact with pets if you are sick or feeling sick. For more info, see: https://bit.ly/2QPkZ9R.			#COVID19	1.25342e+18	https://twitter.com/CDCgov/status/1253422154256756738
2020-04-23 19:18:02	CDCgov		22	60	102	Smoking led to Tonya鈥檚 heart failure. Now she needs a mechanical pump to keep her blood flowing. Read Tonya鈥檚 story: http://bit.ly/2xN6kp7.				1.2534e+18	https://twitter.com/CDCgov/status/1253402770096500739
2020-04-23 17:27:02	CDCgov		262	2746	9921	Looking for #CDC #COVID19 resources for sharing on social media? CDC鈥檚 social media toolkit provides free sample messages and graphics for use here: https://bit.ly/2Xom9gY			#CDC #COVID19	1.25337e+18	https://twitter.com/CDCgov/status/1253374836317044736
2020-04-23 15:15:00	CDCgov		538	3733	11951	Adults age 65+ and those with underlying health conditions are at higher risk for severe illness from #COVID19. Learn more in this video with CDC鈥檚 Dr. Georgina Peacock:			#COVID19	1.25334e+18	https://twitter.com/CDCgov/status/1253341609443250176
2020-04-22 22:33:47	CDCgov		319	385	653	Updated on April 22: 50 U.S. states, D.C., & 4 U.S. territories have reported cases of #COVID19. Of those, 27 report COVID-19 cases are widespread. This is 7 fewer states reporting widespread cases than last week. Learn more: https://bit.ly/39gqyEH			#COVID19	1.25309e+18	https://twitter.com/CDCgov/status/1253089647317725186
2020-04-22 22:16:27	CDCgov		551	3358	11385	New COVID-NET data reported more than 6,000 #COVID19 hospitalizations. Of these, almost 2,000 had race/ethnicity info. When compared to residents in COVID-NET counties, Non-Hispanic black people were disproportionately affected by COVID-19 hospitalizations https://bit.ly/3aACOAU			#COVID19	1.25309e+18	https://twitter.com/CDCgov/status/1253085285161803777
2020-04-22 20:40:02	CDCgov		48	451	617	Help prevent #COVID19 when ordering and accepting delivery food. Order &amp; pay online or by phone, have the delivery person leave items in a safe spot outside your home, &amp; wash your hands after bringing in items. https://bit.ly/34ucuqJ			#COVID19	1.25306e+18	https://twitter.com/CDCgov/status/1253061019708076033
2020-04-22 20:07:02	CDCgov		9	84	128	Residents & staff tested positive for #COVID19 in 4 cities that were included in a new @CDCMMWR report. Testing can facilitate isolation of infected people regardless of symptoms to help slow the spread in shelters. Learn more: http://bit.ly/MMWR42220.		@CDCMMWR	#COVID19	1.25305e+18	https://twitter.com/CDCgov/status/1253052715393003521
2020-04-22 19:46:00	CDCgov		43	307	463	You can help slow the spread of #COVID19. Practice #socialdistancing. Keep at least six feet of physical distance between yourself and others. Wear a cloth face covering when out for essential trips. More tips at http://www.cdc.gov/coronavirus.			#COVID19 #socialdistancing	1.25305e+18	https://twitter.com/CDCgov/status/1253047420599951360
2020-04-22 17:38:01	CDCgov		69	674	1058	Given the shortage of N95 respirators during this global outbreak of #COVID19, it鈥檚 important to understand the difference between N95 respirators and surgical masks, and how both are intended to protect healthcare workers. Learn more from @NIOSH: https://go.usa.gov/xvDZw.		@NIOSH	#COVID19	1.25302e+18	https://twitter.com/CDCgov/status/1253015214678736898
2020-04-22 17:17:03	CDCgov		17	79	172	On March 30, a homeless shelter resident in Seattle tested positive for #COVID19. @KCPubHealth and CDC investigated the case and oversaw testing of residents and staff, leading to early identification and prevention of other cases. Learn more in @CDCMMWR: http://bit.ly/MMWR42220b.		@KCPubHealth @CDCMMWR	#COVID19	1.25301e+18	https://twitter.com/CDCgov/status/1253009935614558212
2020-04-22 16:10:04	CDCgov		565	3345	12455	Tribal leaders: You can help safeguard your communities from #COVID19 during funerals and burials. Actions like social distancing can help stop the spread of coronavirus. Learn more guidance for funerals and burials for tribal communities: https://bit.ly/2VHY1TK.			#COVID19	1.25299e+18	https://twitter.com/CDCgov/status/1252993080174796800
2020-04-21 21:35:03	CDCgov		86	604	1033	Cover your cough! #COVID19 spreads through respiratory droplets when an infected person coughs, sneezes or talks. Additionally, it can also be spread when someone is not showing symptoms. Take everyday precautions to do your part to stop the spread: https://bit.ly/2X0zmwc.			#COVID19	1.25271e+18	https://twitter.com/CDCgov/status/1252712475398754305
2020-04-21 19:10:02	CDCgov		113	692	958	Protect yourself from #COVID19 while getting gas. Use disinfecting wipes on handles &amp; buttons of gas pump before you touch them. After you get gas &amp; pay, wash your hands or use hand sanitizer with &gt;60% alcohol. For more tips, visit: https://bit.ly/34ucuqJ.			#COVID19	1.25268e+18	https://twitter.com/CDCgov/status/1252675984672854018
2020-04-21 17:56:01	CDCgov		39	267	432	Social distancing is crucial to stopping the spread of #COVID19, but it may make some people feel culturally isolated, including American Indian and Alaska Native communities. Learn how to cope with social distancing in your tribal community: https://bit.ly/2wVrbqc.			#COVID19	1.25266e+18	https://twitter.com/CDCgov/status/1252657357504614409
2020-04-21 16:17:33	CDCgov		1141	4122	14936	States, tribal, local, & territorial officials: Resources are available to help quickly identify new #COVID19 cases, break chains of transmission, and protect first responders and healthcare workers from infection. https://bit.ly/2RLY9k9			#COVID19	1.25263e+18	https://twitter.com/CDCgov/status/1252632573798473731
2020-04-21 15:35:02	CDCgov		21	177	276	Rural Health Partners: Be sure to join a webinar tomorrow at 4 pm ET for updated #COVID19 guidance with public health practitioners, healthcare providers, and others working to protect the health of rural communities. Register here: https://bit.ly/3eGUIF1.			#COVID19	1.25262e+18	https://twitter.com/CDCgov/status/1252621875760574465
2020-04-21 14:30:00	CDCgov		38	388	502	Together we can help slow the spread of #coronavirus. Learn ways to protect yourself and others at http://coronavirus.gov. #COVID19			#coronavirus #COVID19	1.25261e+18	https://twitter.com/CDCgov/status/1252605510710329344
2020-04-20 18:42:02	CDCgov		17	203	270	Clinicians: Sending a patient home with respiratory symptoms? CDC鈥檚 new factsheet explains 10 ways they can manage their care at home. Share this resource with your patients today: http://bit.ly/2ISB6PL.				1.25231e+18	https://twitter.com/CDCgov/status/1252306546899419138
2020-04-20 17:27:09	CDCgov		20	284	350	Reports of exposure to cleaners and disinfectants to poison centers increased substantially in March 2020 corresponding with the rise in #COVID19 cases. Learn more about these reports and how to safely use cleaning chemicals: https://bit.ly/3eBv2d5.			#COVID19	1.25229e+18	https://twitter.com/CDCgov/status/1252287702277459972
2020-04-20 15:50:00	CDCgov		24	372	480	Do you think you may have #COVID19? Most people who get sick can take care of themselves at home. If you need to see a doctor, call ahead before going to their office. Take precautions to protect yourself and others around you. See more: https://bit.ly/2wf7sS7.			#COVID19	1.25226e+18	https://twitter.com/CDCgov/status/1252263253771718656
2020-04-20 15:31:04	CDCgov		16	131	258	During #LabWeek and every day, we appreciate clinical and public health laboratory professionals, who are on the front lines of the nation鈥檚 health alongside fellow healthcare workers. For laboratory biosafety guidelines for #COVID19, see https://bit.ly/2U3qBj3.			#LabWeek #COVID19	1.25226e+18	https://twitter.com/CDCgov/status/1252258489705148417
2020-04-19 21:50:01	CDCgov		216	967	2701	Sudden changes in routine & being home all the time during the #COVID19 outbreak can be hard for children. Watch for signs of stress in your child, such as excessive worry &amp; difficulty concentrating. See more tips: https://bit.ly/2QX639Z.			#COVID19	1.25199e+18	https://twitter.com/CDCgov/status/1251991467888914435
2020-04-19 20:39:01	CDCgov		40	130	271	When Michael F. started smoking, he didn鈥檛 think it was that dangerous. After his lung collapsed, he wished he had never started. Read Michael鈥檚 story: http://bit.ly/33sebUU. #CDCTips			#CDCTips	1.25197e+18	https://twitter.com/CDCgov/status/1251973601424785410
2020-04-18 21:05:02	CDCgov		170	1108	1585	Take action to slow the spread of #COVID19 by wearing a cloth face covering in public spaces, keeping at least 6 feet of physical distance, &amp; frequently washing your hands. Make a cloth face covering from a t-shirt, scarf or cloth napkin. Learn more at https://bit.ly/2Ravt42.			#COVID19	1.25162e+18	https://twitter.com/CDCgov/status/1251617761639489536
2020-04-18 17:09:01	CDCgov		31	239	370	Questions about your pet鈥檚 health during this outbreak? Talk to your veterinarian if you have concerns. There is no evidence at this time that pets can spread the virus that causes #COVID19. Learn more about pets and COVID-19: https://bit.ly/2QPkZ9R.			#COVID19	1.25156e+18	https://twitter.com/CDCgov/status/1251558365353979904
2020-04-18 15:37:01	CDCgov		46	176	334	Do you have a loved one in a nursing home or assisted living facility? Please protect them from #COVID19. Instead of in-person visits, share phone or video calls. This is temporary and will protect those at higher risk of #COVID19. Learn more: https://www.cdc.gov/coronavirus.			#COVID19 #COVID19	1.25154e+18	https://twitter.com/CDCgov/status/1251535210690285569
2020-04-18 13:15:50	CDCgov		75	300	410	The latest #COVIDView report shows that influenza-like illness has declined but remains elevated. However, #COVID19 severity indicators (hospitalizations and deaths) are increasing. See additional data: https://bit.ly/2ViFflZ			#COVIDView #COVID19	1.2515e+18	https://twitter.com/CDCgov/status/1251499682863423489
2020-04-17 17:47:00	CDCgov		206	802	2187	Quarantine and isolation are public health practices used to protect the public by preventing exposure to people who have or may have #COVID19. Learn when you may need to use these practices in your home: https://bit.ly/3aY0lfT.			#COVID19	1.25121e+18	https://twitter.com/CDCgov/status/1251205534050639874
2020-04-17 17:17:01	CDCgov		14	167	241	Do you or does someone you know communicate using American Sign Language? Watch videos on #COVID19, part of the #ASL video series on the CDC Streaming Health YouTube channel: https://bit.ly/2UwOFda.			#COVID19 #ASL	1.2512e+18	https://twitter.com/CDCgov/status/1251197991576317958
2020-04-17 16:22:02	CDCgov		15	146	269	Laboratory professionals: Prepare to work with potentially harmful materials and other hazards in the lab with CDC鈥檚 new, free Fundamentals of Personal Protective Equipment course: https://bit.ly/39NmOeb.				1.25118e+18	https://twitter.com/CDCgov/status/1251184152742895616
2020-04-17 15:29:03	CDCgov		11	58	102	#HCPs: Today at 2pm ET log in to COCA Facebook profile or call in. COCA Call Topic: #COVID19 in the United States: Insights from Healthcare Systems. Learn more about the event at https://bit.ly/2VdD9Vx.			#HCPs #COVID19	1.25117e+18	https://twitter.com/CDCgov/status/1251170817599209478
2020-04-17 15:07:02	CDCgov		54	370	472	During #COVID19, visit the doctor only when you need to. Use telemedicine or contact your doctor鈥檚 office by phone or email. Call before going to the doctor鈥檚 office or the ER. More tips, visit: https://bit.ly/3cbQH9G.			#COVID19	1.25117e+18	https://twitter.com/CDCgov/status/1251165279872323584
2020-04-16 21:01:02	CDCgov		26	66	133	#HCPs: COCA Call on Friday, April 17, at 2pm ET can also be found on COCA鈥檚 Facebook profile via Facebook Live. Topic: #COVID19 in the United States: Insights from Healthcare Systems. Learn more: https://bit.ly/2VdD9Vx.			#HCPs #COVID19	1.25089e+18	https://twitter.com/CDCgov/status/1250891976410566658
2020-04-16 20:36:02	CDCgov		153	674	2205	Are you homeschooling a student or being homeschooled? Participating in school from home is one way to help stop the spread of COVID-19. Learn more: https://bit.ly/2QYkOcx.				1.25089e+18	https://twitter.com/CDCgov/status/1250885684983926785
2020-04-16 20:20:02	CDCgov		20	94	229	Clinicians: #Pneumococcal bacteria can cause pneumonia, meningitis, and other serious infections. Learn how to prevent disease through vaccination with CDC鈥檚 training. http://bit.ly/2TMmU0U #CDCLearning			#Pneumococcal #CDCLearning	1.25088e+18	https://twitter.com/CDCgov/status/1250881660276654080
2020-04-16 20:00:01	CDCgov		51	660	1025	#COVID19 spreads like dominoes fall. Help protect your family and your community. Wash your hands, #stayhome and practice #socialdistancing by keeping at least 6 feet of distance between yourself and others. https://bit.ly/3aVQc3g			#COVID19 #stayhome #stayhome #socialdistancing	1.25088e+18	https://twitter.com/CDCgov/status/1250876621462007808
2020-04-16 19:27:02	CDCgov		10	129	230	Homeless & meal service providers: You have an important role in slowing the spread of #COVID19. See guidance on preparing for &amp; handling a COVID-19 outbreak: https://bit.ly/3ahPIn0.			#COVID19	1.25087e+18	https://twitter.com/CDCgov/status/1250868321936867330
2020-04-16 18:30:09	CDCgov		11	130	191	Healthcare professionals: #DYK CDC offers trainings on clinical care and infection control, PPE, NPIs, and emergency preparedness and response specific to COVID-19? Find recently recorded #COVID19 webinars and online courses: https://bit.ly/3chvCur.			#DYK #COVID19	1.25085e+18	https://twitter.com/CDCgov/status/1250854005628194824
2020-04-16 17:09:03	CDCgov		45	252	368	Avoid shopping for food & other essentials in-person if you鈥榬e not feeling well. Order food & other items online for home delivery or curbside pickup. For more tips during #COVID19 visit: https://bit.ly/34ucuqJ.			#COVID19	1.25083e+18	https://twitter.com/CDCgov/status/1250833595821940738
2020-04-16 15:33:02	CDCgov		13	55	101	#HCPs: Today at 2pm ET log in to COCA Facebook profile or call in. COCA Call Topic: Guidance for Certifying Deaths Due to Coronavirus Disease 2019 (#COVID19). Learn more about the event at https://bit.ly/3bi4oEc.			#HCPs #COVID19	1.25081e+18	https://twitter.com/CDCgov/status/1250809433858457601
2020-04-16 15:12:00	CDCgov		39	368	366	Do you think you may have #COVID19? Monitor your symptoms and call ahead before visiting your doctor. Most people who get COVID-19 can take care of themselves at home. Take precautions to protect yourself and others around you. See more: https://bit.ly/2wf7sS7.			#COVID19	1.2508e+18	https://twitter.com/CDCgov/status/1250804139128283136
2020-04-15 22:31:01	CDCgov		22	86	160	#HCPs: COCA Call on Thurs, April 16, at 2pm ET can also be found on COCA鈥檚 Facebook profile via Facebook Live. Topic: Guidance for Certifying Deaths Due to Coronavirus Disease 2019 (#COVID19). Learn more: https://bit.ly/3bi4oEc.			#HCPs #COVID19	1.25055e+18	https://twitter.com/CDCgov/status/1250552234716340225
2020-04-15 21:52:02	CDCgov		32	194	283	New #COVID19 data provide age, race and ethnicity of confirmed U.S. cases of COVID-19 as of April 14. Note that in many cases these factors were missing or not reported. See the data table: https://bit.ly/2yksfEk.			#COVID19	1.25054e+18	https://twitter.com/CDCgov/status/1250542425120149506
2020-04-15 21:20:02	CDCgov		282	472	613	As of April 15, 50 US states, D.C., & 4 US territories have reported cases of COVID-19. Of those, 34 report #COVID19 cases are widespread. When out for essential trips, wear a cloth face covering &amp; keep 6+ ft of physical distance between yourself &amp; others. https://bit.ly/39gqyEH			#COVID19	1.25053e+18	https://twitter.com/CDCgov/status/1250534371246968837
2020-04-15 20:43:02	CDCgov		45	237	579	Chickens and ducks can carry Salmonella germs even if they look healthy and clean. To keep yourself healthy, don鈥檛 wear the same shoes in your poultry coop and in your home. Learn more about safely caring for poultry: https://go.usa.gov/xvxyW.				1.25053e+18	https://twitter.com/CDCgov/status/1250525060575739908
2020-04-15 19:34:00	CDCgov		87	1147	1280	Wearing a cloth face covering CORRECTLY can help prevent the spread of #COVID19 to others. When you go out on essential trips, follow these 鈥渄o鈥檚鈥? If you have a child, remember those under age 2 should not wear a face covering. See https://bit.ly/2R9av5m.			#COVID19	1.25051e+18	https://twitter.com/CDCgov/status/1250507685931421705
2020-04-15 17:16:02	CDCgov		41	253	356	Did you know that those with a history of heart disease are at higher risk for getting seriously ill from #coronavirus? Learn more at http://coronavirus.gov. #COVID19			#coronavirus #COVID19	1.25047e+18	https://twitter.com/CDCgov/status/1250472966196015104
2020-04-15 16:28:02	CDCgov		6	60	125	The application period to host an associate from CDC鈥檚 Public Health Associate Program has been extended to April 21, 2020. If your public health agency or organization would like to host an associate, there鈥檚 still time to apply! https://go.usa.gov/xvDVc				1.25046e+18	https://twitter.com/CDCgov/status/1250460885212160008
2020-04-15 15:45:10	CDCgov		28	137	268	#HCPs: COVID-19 testing should be coordinated through state and local health departments alongside public health laboratories and clinical or commercial laboratories. Learn more at: https://bit.ly/2WcxfVF.			#HCPs	1.25045e+18	https://twitter.com/CDCgov/status/1250450098112339970
2020-04-14 20:32:01	CDCgov		53	161	258	State and local health departments use CDC guidance to work with individual clinicians to make decisions about testing for the virus that causes #COVID19. To learn about testing in your community, visit your state or local health department website: https://bit.ly/34zW3cg.			#COVID19	1.25016e+18	https://twitter.com/CDCgov/status/1250159901147566081
2020-04-14 18:51:02	CDCgov		45	234	370	New data show 9,000+ #COVID19 cases in healthcare personnel were identified from 300,000+ cases reported to CDC from Feb 12鈥揂pr 9. If you need medical care, call ahead &amp; wear a cloth face covering to protect HCP &amp; other patients. @CDCMMWR https://bit.ly/3ckQmkW		@CDCMMWR	#COVID19	1.25013e+18	https://twitter.com/CDCgov/status/1250134486710398978
2020-04-14 18:26:00	CDCgov		301	2428	4922	One person can break a chain of #COVID19 infection. Help protect your family and community. Stay home. Wash your hands. When out for essential trips, wear a cloth face covering, and keep at least 6 feet of distance between yourself and others. https://bit.ly/3aVQc3g			#COVID19	1.25013e+18	https://twitter.com/CDCgov/status/1250128185229893633
2020-04-14 17:06:18	CDCgov		29	215	403	New report of 1st known transmission of SARS-CoV-2 in a US healthcare facility highlights quick action is essential. Early recognition & isolation of confirmed or suspected #COVID19 patients &amp; use of PPE are critical to protecting healthcare personnel. https://bit.ly/3ellgvA			#COVID19	1.25011e+18	https://twitter.com/CDCgov/status/1250108128730939393
2020-04-14 16:20:01	CDCgov		16	122	227	CDC #DiseaseDetectives are responding to #COVID19 across the country. Learn how Epidemic Intelligence Service officer Michelle Holshue supported the Washington State Department of Health and helped track the first suspected cases of the virus: https://yhoo.it/343JHJb.			#DiseaseDetectives #COVID19	1.2501e+18	https://twitter.com/CDCgov/status/1250096481627000832
2020-04-14 15:10:04	CDCgov		17	158	229	#Clinicians: Recently recorded webinars and courses provide online #COVID19 training on clinical care and infection control, PPE, NPIs, and emergency preparedness and response. Learn more: https://bit.ly/3chvCur.			#Clinicians #COVID19	1.25008e+18	https://twitter.com/CDCgov/status/1250078876681875458
2020-04-14 15:00:01	CDCgov		55	302	485	Did you know that adults 65 and older and those with an underlying medical condition are at higher risk for getting seriously ill from #coronavirus? Learn how to slow the spread of coronavirus and protect your loved ones at http://coronavirus.gov. #COVID19			#coronavirus #COVID19	1.25008e+18	https://twitter.com/CDCgov/status/1250076348527177730
2020-04-13 21:00:13	CDCgov		375	2476	4508	Growing evidence suggests #COVID19 can spread before people show symptoms (pre-symptomatic) and from people who have #coronavirus but never show symptoms (asymptomatic). Cloth face coverings help prevent spread of COVID-19 in these situations. See Q&amp;A: https://bit.ly/34cFym6.			#COVID19 #coronavirus	1.2498e+18	https://twitter.com/CDCgov/status/1249804606978371584
2020-04-13 19:59:01	CDCgov		49	383	548	Protect yourself from #COVID19: call-in prescriptions ahead of time and use drive-thru windows, curbside services, mail-order or other delivery services. Read more tips here: https://bit.ly/3cbQH9G.			#COVID19	1.24979e+18	https://twitter.com/CDCgov/status/1249789208795000832
2020-04-13 17:05:02	CDCgov		43	312	509	A new report in @CDCMMWR highlights how public policies in 4 U.S. cities helped ensure social distancing in their communities. CDC recommends staying home, washing hands, and using cloth face coverings to slow the spread of #COVID19. https://bit.ly/2V9CgvX		@CDCMMWR	#COVID19	1.24975e+18	https://twitter.com/CDCgov/status/1249745421787947010
2020-04-13 16:35:02	CDCgov		23	85	181	For STD Awareness Week, learn how these 3 steps can prevent #STDs: https://go.usa.gov/xdfxM. #TalkTestTreat #STDWeek			#STDs #TalkTestTreat #STDWeek	1.24974e+18	https://twitter.com/CDCgov/status/1249737871357075459
2020-04-13 14:30:00	CDCgov		57	159	278	Ask CDC: Can you get COVID-19 through exposure to stool? Dr. John Brooks, CDC鈥檚 Chief Medical Officer for the COVID-19 emergency response, addresses this question.				1.24971e+18	https://twitter.com/CDCgov/status/1249706406451838976
2020-04-12 20:34:01	CDCgov		112	633	1096	Prevent the spread of #COVID19 in your home. If possible, have sick household member: 鈥?stay in a separate room 鈥?use a separate bathroom 鈥?wear a facemask when around others (within the home, in a vehicle, or doctor鈥檚 office) https://bit.ly/3a5uKZo			#COVID19	1.24944e+18	https://twitter.com/CDCgov/status/1249435627797520391
2020-04-12 19:13:32	CDCgov	Readygov	30	294	516	While many are staying inside during #COVID19, severe weather is happening across the country. It鈥檚 important you know a safe place to shelter &amp; have several ways to receive weather alerts. Follow instructions from your local officials &amp; stay informed with alerts from @NWS.		@NWS	#COVID19	1.24942e+18	https://twitter.com/CDCgov/status/1249415374669479938
2020-04-12 19:05:03	CDCgov		14	61	207	When your mom is living with cancer caused by smoking, you worry about doing everything possible to keep her alive. Read Asaad and Leah鈥檚 story: http://bit.ly/2WpHh5Z. #CDCTips			#CDCTips	1.24941e+18	https://twitter.com/CDCgov/status/1249413235851382787
2020-04-12 16:03:02	CDCgov		81	431	747	Be sure to #takebreaks from news and social media about #COVID19. Too much news about the pandemic can be upsetting. When you do need information, get the latest from your local or state health department and CDC. https://bit.ly/2xzcKIq			#takebreaks #COVID19	1.24937e+18	https://twitter.com/CDCgov/status/1249367429622501377
2020-04-11 20:41:02	CDCgov		75	307	537	Parents: Help your child stay connected with loved ones during #COVID19. Encourage them to call or video chat with friends and family. They can also send pictures, emails, or letters. See more: https://bit.ly/3e8hWUq. #PhysicalDistance #SocialDistancing			#COVID19 #PhysicalDistance #SocialDistancing	1.24908e+18	https://twitter.com/CDCgov/status/1249075002907013124
2020-04-11 19:02:02	CDCgov		50	157	307	Get updates on #COVID19 by listening to your state and local authorities and CDC. Stay informed but avoid too much news on the pandemic. #Takebreaks from the news and social media. https://bit.ly/2xzcKIq			#COVID19 #Takebreaks	1.24905e+18	https://twitter.com/CDCgov/status/1249050089718456326
2020-04-11 16:57:00	CDCgov		53	368	532	The CDC network that tracks #COVID19 hospitalization rates shows overall hospitalization rate increasing, w/ rates increasing w/ age. Rates in ppl 65+ are highest at 39 per 100,000 people. Ppl 65+ should take special precautions to prevent COVID-19. https://bit.ly/2WdYQ8I			#COVID19	1.24902e+18	https://twitter.com/CDCgov/status/1249018623911436288
2020-04-11 15:44:01	CDCgov		115	700	2169	Parents: Some schools are currently offering grab-and-go meals at a specific location during #COVID19. Check with your school. For FAQs on schools and #coronavirus, see: https://bit.ly/3e8hWUq.			#COVID19 #coronavirus	1.249e+18	https://twitter.com/CDCgov/status/1249000259742826496
2020-04-11 14:27:02	CDCgov		12	73	172	Applications are open for potential #PHAP host sites! Apply now to host an associate in your public health agency or organization. https://go.usa.gov/xvDVc			#PHAP	1.24898e+18	https://twitter.com/CDCgov/status/1248980884574875648
2020-04-10 22:08:55	CDCgov		98	261	364	New COVIDView reports hospitalization rates and deaths from #COVID19 are increasing. Indicators that track hospitalizations and deaths usually lag behind indicators that track illness. https://bit.ly/2ViFflZ			#COVID19	1.24873e+18	https://twitter.com/CDCgov/status/1248734732449439751
2020-04-10 20:52:00	CDCgov		128	744	1561	#DYK? CDC鈥檚 recommendation on wearing a cloth face covering may help protect the most vulnerable from #COVID19. Watch @Surgeon_General Jerome Adams make a face covering in a few easy steps.		@Surgeon_General	#DYK #COVID19	1.24872e+18	https://twitter.com/CDCgov/status/1248715375656734721
2020-04-10 20:22:02	CDCgov		36	302	492	Employers: CDC recommends add鈥檒 precautions in workplaces carrying out critical functions to protect workers & communities. An employer鈥檚 #COVID19 toolkit should include pre-screening, regular monitoring, wearing masks, social distance, &amp; disinfection. https://bit.ly/2Vf16uh			#COVID19	1.24871e+18	https://twitter.com/CDCgov/status/1248707835019563008
2020-04-10 19:35:02	CDCgov		31	240	338	If you are 65 or older, you are at higher risk for getting seriously ill from #coronavirus. Learn how you can take steps to protect yourself and slow the spread at http://coronavirus.gov. #COVID19			#coronavirus #COVID19	1.2487e+18	https://twitter.com/CDCgov/status/1248696008495837184
2020-04-10 18:43:00	CDCgov		57	391	602	Ask CDC: Will taking anti-inflammatory drugs like ibuprofen worsen symptoms of COVID-19? Dr. John Brooks, CDC鈥檚 Chief Medical Officer for the COVID-19 emergency response, explains what is known about anti-inflammatory drugs and coronavirus.				1.24868e+18	https://twitter.com/CDCgov/status/1248682911655591936
2020-04-10 17:47:00	CDCgov		78	1126	1492	Help stop the domino chain of #COVID19 infection. Stay home. Wash your hands. When out for essential trips, wear a cloth face covering, and keep at least 6 feet of distance between yourself and others. https://bit.ly/3aVQc3g			#COVID19	1.24867e+18	https://twitter.com/CDCgov/status/1248668818882179072
2020-04-10 17:09:10	CDCgov		45	167	256	New @CDCMMWR report highlights geographic differences in COVID-19 cases and deaths in the U.S. Learn more about the factors that are likely contributing to these differences and how communities can use these data to reduce the spread of COVID-19: https://bit.ly/MMWR_COVID19Geography.		@CDCMMWR		1.24866e+18	https://twitter.com/CDCgov/status/1248659299095719936
2020-04-10 16:12:02	CDCgov		14	204	294	Today is National Youth #HIV &amp; AIDS Awareness Day. 1 in 5 new HIV diagnoses occurs in young people ages 13-24. Investing in young people鈥檚 health and education is a critical step to achieving an HIV-free generation. #NYHAAD https://go.usa.gov/xXnQd			#HIV #NYHAAD	1.24864e+18	https://twitter.com/CDCgov/status/1248644921797554176
2020-04-10 15:01:03	CDCgov		33	267	318	Is your partner or child sick with #COVID19? Know their doctor鈥檚 number. Treat symptoms with lots of fluids &amp; over-the-counter medicines. Make sure they rest. If possible, have them stay in a separate room. Learn more about caring for someone who鈥檚 sick: https://bit.ly/3a5uKZo.			#COVID19	1.24863e+18	https://twitter.com/CDCgov/status/1248627057472360448
2020-04-10 12:14:02	CDCgov		42	149	312	.@CDCDirector has extended the March 14 cruise ship No Sail Order to prevent the spread of #COVID19 among cruise ship passengers and crew. See the latest update: https://bit.ly/3ci3987		@CDCDirector	#COVID19	1.24859e+18	https://twitter.com/CDCgov/status/1248585025018265603
2020-04-09 23:33:40	CDCgov		81	177	349	NEW: There have been numerous #COVID19 outbreaks on recent cruise ship voyages. @CDCDirector has extended the previous No Sail Order to prevent the spread of COVID-19 among crew onboard. https://bit.ly/3e6rRKl		@CDCDirector	#COVID19	1.24839e+18	https://twitter.com/CDCgov/status/1248393672975998977
2020-04-09 21:01:02	CDCgov		157	1949	2247	Wearing a cloth face covering CORRECTLY can help prevent the spread of #COVID19 to others. When you go out on essential trips, follow these 鈥渄o鈥檚鈥? If you have a child, remember those under age 2 should not wear a face covering. See https://bit.ly/2R9av5m.			#COVID19	1.24836e+18	https://twitter.com/CDCgov/status/1248355263180148736
2020-04-09 19:40:02	CDCgov		52	426	570	Most people who get #COVID19 will get better at home. If you are caring for someone who is sick: 鈥?Have the person stay in a separate room and use a separate bathroom (if possible). 鈥?Check how they are feeling but limit face-to-face contact. More tips: https://bit.ly/3a5uKZo.			#COVID19	1.24833e+18	https://twitter.com/CDCgov/status/1248334879026286592
2020-04-09 17:10:05	CDCgov		41	545	531	Do you have friends or family who need #COVID19 information in a different language? CDC鈥檚 COVID-19 website has options in Spanish, simplified Chinese, Vietnamese, and Korean. Be sure to click the other language tabs here: http://www.cdc.gov/coronavirus.			#COVID19	1.2483e+18	https://twitter.com/CDCgov/status/1248297140209831937
2020-04-09 16:01:16	CDCgov		28	377	475	Make #handwashing a family activity! Explain to children that handwashing can keep them healthy. Be a good role model鈥攊f you wash your hands often, your children are more likely to do the same. See more: https://bit.ly/3aAvw0m. #COVID19			#handwashing #handwashing #COVID19	1.24828e+18	https://twitter.com/CDCgov/status/1248279824893972482
2020-04-09 15:14:04	CDCgov		40	265	641	CDC thanks all the healthcare workers who are fighting #COVID19. For detailed resources to guide you as you keep our communities safe, see: https://bit.ly/33UUNA2 #NPHW			#COVID19 #NPHW	1.24827e+18	https://twitter.com/CDCgov/status/1248267944603287552
2020-04-08 23:40:50	CDCgov		66	122	200	New @WhiteHouse, CDC, &amp; @DHSgov guidance applies to critical employees exposed to confirmed or suspected #COVID19 case, but who do not have symptoms. They should be screened before entering work, monitor for symptoms, wear a cloth face cover, and practice social distancing.		@WhiteHouse @DHSgov	#COVID19	1.24803e+18	https://twitter.com/CDCgov/status/1248033088321576962
2020-04-08 23:40:49	CDCgov		164	271	579	Today, @WhiteHouse, CDC, &amp; @DHSgov provide strategies aimed at helping our most critical workers quickly return to work after potential exposure to #COVID19, provided those workers are symptom-free.		@WhiteHouse @DHSgov	#COVID19	1.24803e+18	https://twitter.com/CDCgov/status/1248033087252041728
2020-04-08 21:00:15	CDCgov		20	247	283	RECALL ALERT: H&C Food Inc. recalls enoki mushrooms for Listeria, bacteria that is especially dangerous to pregnant women, adults 65 and older, and people with weakened immune systems. Don鈥檛 eat, serve, or sell recalled enoki mushrooms. Learn more: https://go.usa.gov/xdHkd.				1.24799e+18	https://twitter.com/CDCgov/status/1247992677976727554
2020-04-08 20:30:12	CDCgov		114	436	592	As of April 8, 48 US states & 1 US territory report some community spread of COVID-19. Of those, 32 report #COVID19 cases are widespread. When out for essential trips, wear a cloth face covering &amp; keep 6+ ft of physical distance between yourself &amp; others. https://bit.ly/39gqyEH			#COVID19	1.24799e+18	https://twitter.com/CDCgov/status/1247985115613061121
2020-04-08 19:15:04	CDCgov		34	203	300	Large gatherings like a birthday party and a funeral likely helped spread #COVID19 in Chicago. Read more about the investigation in @CDCMMWR. https://bit.ly/MMWR_COVID19Families		@CDCMMWR	#COVID19	1.24797e+18	https://twitter.com/CDCgov/status/1247966208571445248
2020-04-08 18:28:48	CDCgov		34	176	229	.@CDCMMWR notes March hospitalization rates from #COVID19 in older people were higher than what is typically seen early in a flu season. Also, most people hospitalized with COVID-19 had an underlying health problem: https://bit.ly/MMWR_COVIDNET.		@CDCMMWR	#COVID19	1.24795e+18	https://twitter.com/CDCgov/status/1247954563602223105
2020-04-08 16:23:00	CDCgov		125	1014	1594	Ask CDC: How long does COVID-19 last on surfaces and in the air? Dr. John Brooks, CDC鈥檚 Chief Medical Officer for the COVID-19 emergency response, provides an answer.				1.24792e+18	https://twitter.com/CDCgov/status/1247922904031023110
2020-04-08 15:40:02	CDCgov		36	516	822	It鈥檚 National Public Health Week. There has never been a more fitting time to acknowledge the work of public health and healthcare professionals than during the COVID-19 pandemic. The nation鈥檚 health is PUBLIC HEALTH. #NPHW			#NPHW	1.24791e+18	https://twitter.com/CDCgov/status/1247912092801347586
2020-04-07 22:10:45	CDCgov		58	470	542	#Coronavirus face covering 鈥渄on鈥檛s鈥?are simple: do NOT use a face covering on a child under two years old and do NOT use surgical masks or other PPE intended for healthcare workers. See some #COVID19 face covering questions and answers: https://bit.ly/3aQX5mp.			#Coronavirus #COVID19	1.24765e+18	https://twitter.com/CDCgov/status/1247648030473498625
2020-04-07 22:10:44	CDCgov		125	1733	2685	Coronavirus face covering 鈥渄o鈥檚鈥?as you get ready to go to the grocery store, the pharmacy, or to your doctor鈥檚 office: Do make sure you can breathe through it. Do wear it whenever going out in public. Do make sure it covers your nose and mouth and do wash after each use.				1.24765e+18	https://twitter.com/CDCgov/status/1247648028741206016
2020-04-07 20:34:02	CDCgov		57	602	861	Is someone in your home sick with #COVID19? Do not clean the area around them unless it is soiled. In the rest of the home, clean often touched surfaces &amp; objects (phones, tables, countertops, light switches, doorknobs) using soap &amp; water then disinfect. https://bit.ly/2RiCLD1			#COVID19	1.24762e+18	https://twitter.com/CDCgov/status/1247623689761423367
2020-04-07 18:37:02	CDCgov		168	1561	1845	Growing evidence suggests #COVID19 can spread before people show symptoms (pre-symptomatic) and from people who have #coronavirus but never show symptoms (asymptomatic). Cloth face coverings help prevent spread of COVID-19 in these situations. See Q&amp;A: https://bit.ly/34cFym6.			#COVID19 #coronavirus	1.24759e+18	https://twitter.com/CDCgov/status/1247594247643115520
2020-04-07 17:38:01	CDCgov		44	506	660	Plan meals and have your food delivered, if possible. If you must go to the store during #COVID19, avoid peak hours and try to send only one person to shop. More household tips: https://bit.ly/2Qj4ing. #PhysicalDistance #SocialDistancing			#COVID19 #PhysicalDistance #SocialDistancing	1.24758e+18	https://twitter.com/CDCgov/status/1247579397290446848
2020-04-07 16:40:02	CDCgov		18	107	175	#DYK? Quitting cigarette smoking can decrease depression and anxiety and improve your quality of life. For free help to quit smoking call 1-800-QUIT-NOW or visit http://CDC.gov/quit.			#DYK	1.24756e+18	https://twitter.com/CDCgov/status/1247564803276705792
2020-04-07 15:30:10	CDCgov		85	562	1345	Thank you to all the healthcare heroes who are on the frontlines giving everything they have to fight #COVID19 &amp; save lives. CDC has resources for you: https://bit.ly/33UUNA2. #NPHW			#COVID19 #NPHW	1.24755e+18	https://twitter.com/CDCgov/status/1247547222826377217
2020-04-06 22:13:01	CDCgov		50	511	795	Too much news about the #COVID19 pandemic can be upsetting. Stay informed, but #takebreaks from news and social media. https://bit.ly/2xzcKIq			#COVID19 #takebreaks	1.24729e+18	https://twitter.com/CDCgov/status/1247286215277240320
2020-04-06 21:21:01	CDCgov		27	384	467	Do you or does someone you know communicate using American Sign Language? Watch videos on coronavirus disease 2019 #COVID19, part of the #ASL video series on the CDC Streaming Health YouTube channel: https://bit.ly/2UwOFda.			#COVID19 #ASL	1.24727e+18	https://twitter.com/CDCgov/status/1247273125672255491
2020-04-06 19:59:01	CDCgov		119	1358	1703	Reduce spread of #COVID19. When in public, use a cloth face covering that Reaches above nose &amp; below chin, completely covering mouth &amp; nostrils Fits snugly against sides of your face Is made of multiple layers of cloth that you can breathe through https://bit.ly/2Ravt42			#COVID19	1.24725e+18	https://twitter.com/CDCgov/status/1247252492473241600
2020-04-06 18:11:21	CDCgov		28	333	544	#HCP: New guidance for #COVID19 allows for nasal swabs to be used for testing. Self- or HCP-collected nasal swabs are acceptable specimen types. See more: https://bit.ly/331U9jY.			#HCP #COVID19	1.24723e+18	https://twitter.com/CDCgov/status/1247225398099877890
2020-04-06 17:15:15	CDCgov		18	246	279	New @CDCMMWR report is the first to look at #COVID19 illness in kids in the U.S. Among more than 2,500 cases of COVID-19 in children in the U.S., three children reportedly died. http://bit.ly/MMWR_COVID19Children		@CDCMMWR	#COVID19	1.24721e+18	https://twitter.com/CDCgov/status/1247211280261427201
2020-04-06 16:38:02	CDCgov		17	129	235	Join CDC and APHA @PublicHealth in observing #NPHW this week. As the nation鈥檚 public health agency, CDC works 24/7 to protect the health of all Americans. http://nphw.org/nphw-2020		@PublicHealth	#NPHW	1.2472e+18	https://twitter.com/CDCgov/status/1247201910756642836
2020-04-06 15:37:02	CDCgov		61	453	922	Does someone have a birthday during #COVID19 distancing? Show them you care by celebrating virtually! Record a video message, make signs, &amp; send pics. Maintain #physicaldistance while staying socially connected. https://bit.ly/38Wbhsw			#COVID19 #physicaldistance	1.24719e+18	https://twitter.com/CDCgov/status/1247186562560991236
2020-04-06 04:00:00	CDCgov		158	804	1199	CDC report shows the percentage of deaths due to pneumonia not associated with flu has increased sharply since the end of February. This could be caused by #COVID19. https://bit.ly/2X9KpDc			#COVID19	1.24701e+18	https://twitter.com/CDCgov/status/1247011146789457921
2020-04-05 19:32:01	CDCgov		63	540	663	If you鈥檙e 65 and older or have an underlying medical condition, learn how you can take steps to protect yourself from #coronavirus. Learn more: http://coronavirus.gov. #COVID19			#coronavirus #COVID19	1.24688e+18	https://twitter.com/CDCgov/status/1246883309038305284
2020-04-05 18:13:02	CDCgov		365	2385	3248	Take action to slow the spread of #COVID19 by wearing a cloth face covering in public spaces, keeping at least 6 feet of physical distance, &amp; frequently washing your hands. Make a cloth face covering from a t-shirt, scarf or cloth napkin. Learn more at https://bit.ly/2Ravt42.			#COVID19	1.24686e+18	https://twitter.com/CDCgov/status/1246863432592343040
2020-04-05 16:30:04	CDCgov		150	2877	3926	If someone you are caring for has #COVID19: 鈥?Do not shake their clothing, towels or linens. 鈥?Wear disposable gloves while washing their things. 鈥?Dry items completely. 鈥?Clean &amp; then disinfect clothes hampers. 鈥?Wash hands after every step. https://bit.ly/33vrmod			#COVID19	1.24684e+18	https://twitter.com/CDCgov/status/1246837521788604417
2020-04-05 13:20:01	CDCgov		47	633	669	Need #COVID19 information in a different language? Check out CDC鈥檚 COVID-19 web pages in Spanish, simplified Chinese, Vietnamese, and Korean: http://www.cdc.gov/coronavirus.			#COVID19	1.24679e+18	https://twitter.com/CDCgov/status/1246789693053833216
2020-04-04 21:38:00	CDCgov		231	1073	2340	People over 65 and people with underlying medical conditions are at higher risk for getting seriously ill from #coronavirus. Together, we can help slow the spread. Learn ways to protect yourself and others at http://coronavirus.gov. #COVID19			#coronavirus #COVID19	1.24655e+18	https://twitter.com/CDCgov/status/1246552624800731136
2020-04-04 20:28:01	CDCgov		93	877	1224	Stop the spread of #COVID19 while working from home. Clean &amp; then disinfect surfaces such as tables, desks, phones, tablets, &amp; keyboards. For electronic devices, follow manufacturer instructions or use alcohol-based sprays containing at least 70% alcohol. https://bit.ly/33vrmod			#COVID19	1.24654e+18	https://twitter.com/CDCgov/status/1246535014726205443
2020-04-04 18:20:00	CDCgov		62	535	699	Feeling sick? Answer a few questions about your symptoms using Clara, CDC鈥檚 #Coronavirus Self-Checker, to help you decide if you should call your doctor: https://bit.ly/2UX7qXl.			#Coronavirus	1.2465e+18	https://twitter.com/CDCgov/status/1246502796452495360
2020-04-04 17:00:01	CDCgov		50	211	376	CDC #COVIDView reports that visits to outpatient providers and ERs for illnesses with similar symptoms to #COVID19 are high compared to what we normally see at this time of year. Currently, there is little flu circulation. https://bit.ly/2X9KpDc			#COVIDView #COVID19	1.24648e+18	https://twitter.com/CDCgov/status/1246482667941625862
2020-04-04 14:45:03	CDCgov		39	342	538	If you鈥檙e pregnant, help protect yourself from #COVID19 by keeping your distance from others, washing your hands frequently and avoiding people who are sick. Learn more at: https://bit.ly/2xEPPeU.			#COVID19	1.24645e+18	https://twitter.com/CDCgov/status/1246448702505521153
2020-04-04 01:09:03	CDCgov		3013	15071	24133	#DYK? CDC鈥檚 recommendation on wearing a cloth face covering may help protect the most vulnerable from #COVID19. Watch @Surgeon_General Jerome Adams make a face covering in a few easy steps. https://bit.ly/2Ravt42		@Surgeon_General	#DYK #COVID19	1.24624e+18	https://twitter.com/CDCgov/status/1246243351503962113
2020-04-04	CDCgov		89	432	650	CDC report indicates that the highest hospitalization rates for #COVID19 are in people 65 or older and 50-64 years-old. Hospitalization rates now in those age groups are similar to the beginning of an annual flu epidemic. https://bit.ly/2wRWPVP			#COVID19	1.24623e+18	https://twitter.com/CDCgov/status/1246225974036795394
2020-04-03 22:51:02	CDCgov		69	764	1121	The cloth face coverings recommended to slow spread of #COVID19 are not surgical masks or N-95 respirators. Those critical supplies must continue to be reserved for healthcare workers and other medical first responders, as recommended by current CDC guidance.			#COVID19	1.24621e+18	https://twitter.com/CDCgov/status/1246208619479261188
2020-04-03 22:51:02	CDCgov		56	537	809	Cloth face coverings fashioned from household items or made at home from common materials at low cost can be used as an additional, voluntary public health measure to help slow the spread of #COVID19.			#COVID19	1.24621e+18	https://twitter.com/CDCgov/status/1246208618493628417
2020-04-03 22:51:02	CDCgov		25	436	652	Maintaining 6-feet min. social distancing remains important to slowing spread of #COVID19. CDC also advises use of simple cloth face coverings to slow the spread of the virus and help people who may have the virus and do not know it from transmitting it to others.			#COVID19	1.24621e+18	https://twitter.com/CDCgov/status/1246208617377906688
2020-04-03 22:51:01	CDCgov		53	645	641	In light of new evidence, CDC recommends wearing cloth face coverings to slow spread of #COVID19 in public settings where other social distancing measures are difficult to maintain (e.g., grocery stores &amp; pharmacies) esp. in areas of significant community-based transmission.			#COVID19	1.24621e+18	https://twitter.com/CDCgov/status/1246208615255588869
2020-04-03 22:51:01	CDCgov		84	614	945	Recent studies show that a significant portion of individuals with #COVID19 lack symptoms (鈥渁symptomatic鈥? and that even those who eventually develop symptoms (鈥減re-symptomatic鈥? can transmit the virus to others before showing symptoms.			#COVID19	1.24621e+18	https://twitter.com/CDCgov/status/1246208614123134976
2020-04-03 22:51:01	CDCgov		324	4037	4251	Breaking: CDC鈥檚 recommendation on use of cloth face coverings, especially in areas of significant community-based transmission of #COVID19. Read more:			#COVID19	1.24621e+18	https://twitter.com/CDCgov/status/1246208612722192385
2020-04-03 20:45:07	CDCgov		37	99	206	An addiction to nicotine can cause stress. For free help to quit smoking, call 1-800-QUIT-NOW or visit http://CDC.gov/quit.				1.24618e+18	https://twitter.com/CDCgov/status/1246176929591562240
2020-04-03 20:17:02	CDCgov		78	404	674	#COVID19 is the first pandemic caused by a new coronavirus. In the past, pandemics of respiratory disease have progressed in phases. The U.S. is in the acceleration phase of the #COVID19 pandemic. There are ongoing investigations to learn more. See: https://bit.ly/2WXTBKT.			#COVID19 #COVID19	1.24617e+18	https://twitter.com/CDCgov/status/1246169861409181696
2020-04-03 19:45:04	CDCgov		30	222	354	HCPs: Using #telemedicine instead of face-to-face encounters for routine medical visits can help slow the spread of #COVID19 in communities. Learn more: https://bit.ly/2JfhnKd.			#telemedicine #COVID19	1.24616e+18	https://twitter.com/CDCgov/status/1246161819401629696
2020-04-03 18:29:01	CDCgov		17	144	353	Early implementation of community interventions in Santa Clara, CA, such as protecting vulnerable populations, cancelling large gatherings, and ordering residents to shelter in place was likely essential in slowing the spread of #COVID19. More in @CDCMMWR: https://bit.ly/2R7MeNc		@CDCMMWR	#COVID19	1.24614e+18	https://twitter.com/CDCgov/status/1246142679379062786
2020-04-03 17:40:02	CDCgov		32	554	722	Is someone in your home sick with #COVID19? Before eating or preparing food, make sure to wash your hands with soap and water for at least 20 seconds. If you handle dishes used by the person who is sick, wash your hands right away. https://bit.ly/33vrmod.			#COVID19	1.24613e+18	https://twitter.com/CDCgov/status/1246130351379972097
2020-04-03 17:09:28	CDCgov		19	143	285	In assisted & independent living communities, enhanced measures including social distancing, visitor restriction, exclusion of ill staff, & enhanced hygiene practices implemented quickly after detecting a #COVID19 case can decrease spread. https://bit.ly/MMWR_AssistedLiving			#COVID19	1.24612e+18	https://twitter.com/CDCgov/status/1246122660758786048
2020-04-03 15:20:04	CDCgov		113	1401	1752	To slow the spread of #COVID19, stay at home except to get groceries, medications, or other essentials. Avoid outings you don鈥檛 have to take. Visit the FAQs for more tips: https://bit.ly/2UbVHEZ. #PhysicalDistance #SocialDistancing			#COVID19 #PhysicalDistance #SocialDistancing	1.2461e+18	https://twitter.com/CDCgov/status/1246095129380864002
2020-04-02 22:30:05	CDCgov		64	321	474	Do you have a loved one in a nursing home or assisted living facility? Please protect them from #COVID19. Instead of in-person visits, share phone or video calls. This is temporary and will protect those at higher risk of #COVID19. Learn more: https://www.cdc.gov/coronavirus			#COVID19 #COVID19	1.24584e+18	https://twitter.com/CDCgov/status/1245840955451879425
2020-04-02 21:02:01	CDCgov		15	129	193	Worried about your family member in an independent care facility & how to protect them from #COVID19? You can help by monitoring food and other medical supplies they may need and creating a back-up plan. Visit: https://bit.ly/2IPTfOb.			#COVID19	1.24582e+18	https://twitter.com/CDCgov/status/1245818796230803458
2020-04-02 19:10:00	CDCgov		57	747	1006	#Handwashing is one of the best ways to protect yourself and your family from getting sick. Learn when and how you should wash your hands to stay healthy: https://go.usa.gov/xEnje. #COVID19			#Handwashing #Handwashing #COVID19	1.24579e+18	https://twitter.com/CDCgov/status/1245790603650174977
2020-04-02 15:19:02	CDCgov		28	92	158	#HCPs: Today at 2pm ET log in to COCA Facebook profile or call in. COCA Call Topic: Clinical Management of Critically Ill Adults with Coronavirus Disease 2019 (#COVID19). Learn more about the event at https://bit.ly/2WWU8fV.			#HCPs #COVID19	1.24573e+18	https://twitter.com/CDCgov/status/1245732479048302597
2020-04-02 00:35:25	CDCgov		85	841	937	Everyone can help prevent spread of #COVID19. Clara, the #Coronavirus Self-Checker, can help you decide when to call your doctor if you are feeling sick. Start using Clara here: https://bit.ly/3demecB			#COVID19 #Coronavirus	1.24551e+18	https://twitter.com/CDCgov/status/1245510111470239746
2020-04-01 23:32:02	CDCgov		39	179	294	Correctional and detention facility administrators: Once #COVID19 enters a facility, it can spread quickly. Read guidance on protecting your staff, incarcerated persons, and potential visitors from coronavirus. https://bit.ly/2Jw2jrQ			#COVID19	1.24549e+18	https://twitter.com/CDCgov/status/1245494159974313984
2020-04-01 22:37:04	CDCgov		288	1455	3499	Social distancing can help slow the spread of #COVID19 in affected communities. This means avoiding crowded places and maintaining distance from others. Learn more about staying safe and healthy at http://www.cdc.gov/coronavirus. #FlattenTheCurve			#COVID19 #FlattenTheCurve	1.24548e+18	https://twitter.com/CDCgov/status/1245480325653946370
2020-04-01 21:32:02	CDCgov		611	995	1345	As of April 1, 46 US states and 1 US territory report some community spread of #coronavirus (COVID-19). Of those, 25 states report #COVID19 cases are 鈥渨idespread.鈥?Stay at home and practice social distancing. For info on your state, see https://bit.ly/39gqyEH.			#coronavirus #COVID19	1.24546e+18	https://twitter.com/CDCgov/status/1245463960712810502
2020-04-01 19:55:14	CDCgov		10	124	143	Different parts of the country can be at different phases of the pandemic (different places on the epidemiologic curve) at different times. Local actions should be based on local circumstances. Learn more: https://bit.ly/2WXTBKT. 3 of 3				1.24544e+18	https://twitter.com/CDCgov/status/1245439602200018944
2020-04-01 19:55:14	CDCgov		15	171	223	Actions to reduce spread of the virus, such as social distancing, are key to #FlattenTheCurve. 2 of 3			#FlattenTheCurve	1.24544e+18	https://twitter.com/CDCgov/status/1245439600472084486
2020-04-01 19:55:14	CDCgov		50	397	505	#DYK? Nationally the U.S. is in what is called the acceleration 鈥渋nterval鈥?or phase of the #COVID19 pandemic. Acceleration is the increasingly steep upward part of the epidemiologic curve as the new virus infects more and more people. 1 of 3			#DYK #COVID19	1.24544e+18	https://twitter.com/CDCgov/status/1245439598412681216
2020-04-01 17:57:02	CDCgov		13	113	205	#HCPs: COCA Call on Thurs, April 2, at 2pm ET can also be found on COCA鈥檚 Facebook profile via Facebook Live. Topic: Clinical Management of Critically Ill Adults with Coronavirus Disease 2019 (#COVID19). Learn more: https://bit.ly/2WWU8fV.			#HCPs #COVID19	1.24541e+18	https://twitter.com/CDCgov/status/1245409852870078468
2020-04-01 17:05:57	CDCgov		37	343	424	New @CDCMMWR report on #COVID19 in Singapore shows that some clusters of cases likely resulted from people without symptoms spreading illness. Social distancing and avoiding crowds are key to slowing the spread of COVID-19. https://bit.ly/MMWR_SARSCoV2		@CDCMMWR	#COVID19	1.2454e+18	https://twitter.com/CDCgov/status/1245396997319901185
2020-03-31 22:51:52	CDCgov		45	361	560	Community mitigation actions can push the peak later and make it lower than it would have without those interventions. Learn more: https://bit.ly/2WXTBKT 2 of 2				1.24512e+18	https://twitter.com/CDCgov/status/1245121663714328576
2020-03-31 22:51:52	CDCgov		107	747	1090	#DYK? Disease outbreaks, including pandemics, typically follow a certain pattern. The U.S. is in the acceleration phase of the #COVID19 pandemic. The peak of an outbreak is the point at which the greatest number of new infections occur. 1 of 2			#DYK #COVID19	1.24512e+18	https://twitter.com/CDCgov/status/1245121661688590341
2020-03-31 20:25:02	CDCgov		29	176	269	Retirement community staff: Lower the chances that residents or staff will get sick from #COVID19 by limiting face-to-face contact between people &amp; keeping all facilities/residences cleaned &amp; disinfected. More FAQs: https://bit.ly/2xyJRMA.			#COVID19	1.24508e+18	https://twitter.com/CDCgov/status/1245084712126865410
2020-03-31 17:21:04	CDCgov		59	358	487	While infection from #COVID19 is a concern for everyone, older adults and people with other health conditions are at a greater risk. Learn about who is more at risk and how to protect yourself and your family in @CDCMMWR http://bit.ly/MMWR_COVID19Risk		@CDCMMWR	#COVID19	1.24504e+18	https://twitter.com/CDCgov/status/1245038414929502208
2020-03-30 19:30:06	CDCgov		113	809	1184	Worried about your pet during the #COVID19 outbreak? There鈥檚 no evidence that pets can get sick from the virus or spread the virus in the US. Continue taking every day preventive actions to keep yourself healthy: http://bit.ly/33DJ8Wt.			#COVID19	1.24471e+18	https://twitter.com/CDCgov/status/1244708498795044864
2020-03-30 18:25:00	CDCgov		15	58	84	Study findings documenting asymptomatic infection in older residents in a skilled nursing facility may not apply to the general population, including younger, healthier people. Learn more: https://bit.ly/MMWR_COVID19SNF.				1.24469e+18	https://twitter.com/CDCgov/status/1244692114866405382
2020-03-30 18:24:59	CDCgov		11	92	119	Asymptomatic and pre-symptomatic nursing home residents with COVID-19 had high viral loads, raising concern about pre-symptomatic or asymptomatic spread of the virus among residents of skilled nursing facilities. Learn more: https://bit.ly/MMWR_COVID19SNF.				1.24469e+18	https://twitter.com/CDCgov/status/1244692113448677378
2020-03-30 18:24:59	CDCgov		41	299	388	.@CDCMMWR study screened older patients in skilled nursing facility for #COVID19 symptoms &amp; took specimens for testing found about half of patients who tested positive did not have symptoms. Most went on to develop symptoms; some did not. https://bit.ly/MMWR_COVID19SNF		@CDCMMWR	#COVID19	1.24469e+18	https://twitter.com/CDCgov/status/1244692111926210560
2020-03-30 16:33:03	CDCgov		16	74	167	The #CDCTips campaign shares stories of real people and their loved ones who have been affected by smoking. Today, the @CDCTobaccoFree campaign is back to share new stories: http://CDC.gov/tips.		@CDCTobaccoFree	#CDCTips	1.24466e+18	https://twitter.com/CDCgov/status/1244663944406597632
2020-03-30 15:30:15	CDCgov		33	309	400	A lot is still being studied about how coronavirus spreads. If you have #COVID19 and are #breastfeeding, talk to your doctor and take everyday steps to keep your child safe. Learn more: https://bit.ly/397jOsE.			#COVID19 #breastfeeding	1.24465e+18	https://twitter.com/CDCgov/status/1244648140919255041
2020-03-29 19:42:00	CDCgov		147	1180	1366	Take simple daily precautions to help prevent the spread of respiratory illnesses like #COVID19. Learn how to protect yourself from coronavirus (COVID-19): https://bit.ly/37Ay6Cm.			#COVID19	1.24435e+18	https://twitter.com/CDCgov/status/1244349105343774720
2020-03-29 18:43:02	CDCgov		69	590	805	Help prevent the spread of #COVID19. Avoid close contact with people who are sick, wash hands often for at least 20 seconds, avoid touching your face, and practice social distancing by putting space between yourself and others. https://bit.ly/38Wbhsw			#COVID19	1.24433e+18	https://twitter.com/CDCgov/status/1244334265401257986
2020-03-29 15:11:02	CDCgov		50	385	655	While #socialdistancing for #COVID19, take the time to check in on friends and family to see how they are doing. Set up a daily phone or video call to touch base and share the best and most challenging parts of the day. #TogetherApart https://bit.ly/2Qj4ing			#socialdistancing #COVID19 #TogetherApart	1.24428e+18	https://twitter.com/CDCgov/status/1244280915360198656
2020-03-29 02:34:57	CDCgov		60	198	348	The Governors of New York, New Jersey, and Connecticut will have full discretion to implement CDC's Domestic Travel Advisory. Read full statement: https://bit.ly/3bzmFwhThe				1.24409e+18	https://twitter.com/CDCgov/status/1244090641971281920
2020-03-29 02:34:57	CDCgov		29	245	386	CDC鈥檚 Domestic Travel Advisory for residents of NY, NJ, & CT does not apply to employees of critical infrastructure industries, incl. but not limited to trucking, public health professionals, financial services, & food supply. https://bit.ly/3bzmFwh				1.24409e+18	https://twitter.com/CDCgov/status/1244090640608174080
2020-03-29 02:34:57	CDCgov		273	1793	2465	Domestic Travel Advisory: Due to extensive community transmission of #COVID19 in New York, New Jersey, and Connecticut, CDC urges residents to refrain from non-essential domestic travel for 14 days effective immediately. Read more: https://bit.ly/3bzmFwh			#COVID19	1.24409e+18	https://twitter.com/CDCgov/status/1244090638829867008
2020-03-28 20:25:02	CDCgov		183	668	1383	While staying home to prevent #COVID19, do that thing around the house you have been putting off! Repair, paint, or clean, and then share your before and after pics online. Your friends will have plenty of time to 鈥渓ike鈥?and retweet. https://bit.ly/38Wbhsw #PhysicalDistance			#COVID19 #PhysicalDistance	1.244e+18	https://twitter.com/CDCgov/status/1243997547997380609
2020-03-28 19:28:01	CDCgov		103	1256	1778	#PetOwners: There鈥檚 no evidence that pets in the US can spread #COVID19 to people. The virus spreads mostly from person to person through respiratory droplets when an infected person coughs or sneezes. See steps to protect your &amp; your family鈥檚 health: http://bit.ly/33DJ8Wt.			#PetOwners #COVID19	1.24398e+18	https://twitter.com/CDCgov/status/1243983201409757191
2020-03-28 18:30:05	CDCgov		42	380	533	Parents: Closing schools is one way to slow the spread of #COVID19, but 鈥?as you know 鈥?being home all the time can be hard. Find tips to support the health and well-being of yourself and your children while you鈥檙e home together: https://bit.ly/33LN1se.			#COVID19	1.24397e+18	https://twitter.com/CDCgov/status/1243968618620223489
2020-03-28 17:56:48	CDCgov		12	128	245	Clinicians and public health officials should discourage the public from misusing non-pharmaceutical chloroquine phosphate (a chemical used in home aquariums). See CDC health advisory: https://bit.ly/2QU8xpt				1.24396e+18	https://twitter.com/CDCgov/status/1243960244750950400
2020-03-28 17:56:48	CDCgov		46	335	517	Do not ingest aquarium use products or any other chemicals that contain chloroquine phosphate to treat #COVID19. These chemicals are not intended for human consumption and can lead to serious health consequences, including death. See CDC health advisory: https://bit.ly/2QU8xpt			#COVID19	1.24396e+18	https://twitter.com/CDCgov/status/1243960243765358593
2020-03-28 17:56:48	CDCgov		7	110	195	Chloroquine phosphate, when used without a prescription and supervision of a healthcare provider, can cause serious health consequences, including death. See CDC health advisory: https://bit.ly/2QU8xpt				1.24396e+18	https://twitter.com/CDCgov/status/1243960242767085568
2020-03-28 17:56:47	CDCgov		101	792	995	NEW CDC Health Alert Network advisory: Severe Illness Associated with Using Non-Pharmaceutical Chloroquine Phosphate to Prevent and Treat #Coronavirus Disease 2019 (COVID-19). https://bit.ly/2QU8xpt			#Coronavirus	1.24396e+18	https://twitter.com/CDCgov/status/1243960241311678465
2020-03-28 17:05:25	CDCgov	DrMattMcCarthy	408	2153	6616	CDC does not have updated guidance scheduled to come out on this topic. See current CDC guidance regarding the use of facemasks:				1.24395e+18	https://twitter.com/CDCgov/status/1243947313715961857
2020-03-28 16:58:01	CDCgov		37	136	290	During #COVID19, keep physical distance but stay connected to others. To capture this moment in history, do a home photoshoot, and share with others. Share your best cleaning &amp; disinfecting pose after reviewing these tips: https://bit.ly/33vrmod. #PhysicalDistance			#COVID19 #PhysicalDistance	1.24395e+18	https://twitter.com/CDCgov/status/1243945451772153856
2020-03-28 15:08:01	CDCgov		74	613	766	Most people who have died from #coronavirus are over 65. If you have a serious underlying condition, you also could get very sick from #COVID19 even if you鈥檙e younger. Learn more at https://bit.ly/3dtqipr.			#coronavirus #COVID19	1.24392e+18	https://twitter.com/CDCgov/status/1243917769999073282
2020-03-27 22:00:26	CDCgov		62	525	783	#CDCTRAVELNOTICE: #COVID19. Global #Pandemic Notice. Avoid all nonessential international travel. If you travel, your plans may be disrupted due to travel restrictions and flight cancellations. https://bit.ly/2wz98Gm			#CDCTRAVELNOTICE #COVID19 #Pandemic	1.24366e+18	https://twitter.com/CDCgov/status/1243659169800077314
2020-03-27 21:25:36	CDCgov		28	368	393	RECALL ALERT: Guan鈥檚 Mushroom Co. recalls enoki mushrooms for Listeria, bacteria that is especially dangerous to pregnant women, adults 65 and older, and people with weakened immune systems. Don鈥檛 eat, serve, or sell recalled enoki mushrooms. Learn more: https://go.usa.gov/xdHkd				1.24365e+18	https://twitter.com/CDCgov/status/1243650403486531586
2020-03-27 19:54:06	CDCgov		60	702	1087	Don鈥檛 put family at risk for #COVID19 by visiting them in person. Call grandparents or invite them to a video chat. Keep your loved ones safe by staying connected while physically distant: https://bit.ly/38Wbhsw. #PhysicalDistance #TogetherAlone			#COVID19 #PhysicalDistance #TogetherAlone	1.24363e+18	https://twitter.com/CDCgov/status/1243627374857592832
2020-03-27 18:02:02	CDCgov		46	360	596	Slow the spread of #COVID19 by staying home and watching the latest new releases or your favorite reruns from the comfort of your own couch. Recreate the movie theater experience by making some stovetop popcorn or other delicious snacks. https://bit.ly/38Wbhsw #PhysicalDistance			#COVID19 #PhysicalDistance	1.2436e+18	https://twitter.com/CDCgov/status/1243599172890177536
2020-03-27 15:28:01	CDCgov		148	863	2389	Spring break coming up? Instead of heading to a crowded place, like the beach, plan a staycation, virtual movie night, or online hangout. Socialize while #socialdistancing for #COVID19. Don鈥檛 forget to disinfect your phone and wash your hands! #StayAtHome https://bit.ly/33vrmod			#socialdistancing #COVID19 #StayAtHome #StayAtHome	1.24356e+18	https://twitter.com/CDCgov/status/1243560414895620100
2020-03-27 15:06:02	CDCgov		17	93	164	#HCPs: Today at 2pm ET log in to COCA Facebook profile or call in. The rescheduled COCA Call Topic: Underlying Medical Conditions and People at Higher Risk for Coronavirus Disease 2019 (#COVID19). Learn more about the event at https://bit.ly/3bmWwAG.			#HCPs #COVID19	1.24355e+18	https://twitter.com/CDCgov/status/1243554882134704140
2020-03-26 20:56:01	CDCgov		51	180	266	#HCPs: Call or log in for the next (rescheduled) COCA Call, Friday, March 27, at 2pm ET. Topic: Underlying Medical Conditions and People at Higher Risk for Coronavirus Disease 2019 (#COVID19). Learn more: https://bit.ly/3bmWwAG.			#HCPs #COVID19	1.24328e+18	https://twitter.com/CDCgov/status/1243280571503120385
2020-03-26 19:33:02	CDCgov		61	869	1253	Bored and stressed while at home? Work out that stress while keeping physical distance from others 鈥?go for a walk or stream your favorite workout online. #PhysicalDistance #StayAtHome #COVID19 https://bit.ly/2QAPMaG			#PhysicalDistance #StayAtHome #StayAtHome #COVID19	1.24326e+18	https://twitter.com/CDCgov/status/1243259685601456128
2020-03-26 17:12:00	CDCgov		209	1040	1730	Staying at home helps to protect you, your family, healthcare workers and first responders and slow the spread of #coronavirus. Learn more at http://coronavirus.gov. #COVID19			#coronavirus #COVID19	1.24322e+18	https://twitter.com/CDCgov/status/1243224192977219584
2020-03-26 16:37:02	CDCgov		114	892	2617	Parents: Stay flexible with a learning schedule while kids are home during the COVID-19 outbreak. Keep bedtime and morning routines consistent during the week. Structure the day for learning, free time, healthy foods, and physical activity. See more: https://bit.ly/33LN1se.				1.24322e+18	https://twitter.com/CDCgov/status/1243215392929185794
2020-03-26 15:58:02	CDCgov		41	269	375	Has #COVID19 put your work life or school life on hold? Use this pause to get prepared for possible community spread. Start with a plan for your home: https://bit.ly/39Rl0Sf. #TogetherApart			#COVID19 #TogetherApart	1.24321e+18	https://twitter.com/CDCgov/status/1243205581562941443
2020-03-25 21:55:04	CDCgov		67	1024	1150	Getting rid of germs like coronavirus takes a one-two punch. Make sure to clean surfaces with soap and water, and then disinfect with a household disinfectant or other recommended products. Remember, do not mix chemicals! https://bit.ly/33vrmod #COVID19 #PhysicalDistance			#COVID19 #PhysicalDistance	1.24293e+18	https://twitter.com/CDCgov/status/1242933043863736320
2020-03-25 20:43:32	CDCgov		663	1052	1408	As of March 25, 41 US states and 1 US territory report some community spread of #coronavirus (COVID-19). Of those, thirteen states report #COVID19 cases are 鈥渨idespread.鈥?See CDC鈥檚 map to stay up to date on what is happening in your state. https://bit.ly/39gqyEH			#coronavirus #COVID19	1.24292e+18	https://twitter.com/CDCgov/status/1242915042049351682
2020-03-25 18:46:03	CDCgov		89	1813	2253	Use this national pause to keep your distance while staying connected. Play it safe to protect yourself and others from #COVID19. https://bit.ly/2QAPMaG #PhysicalDistance			#COVID19 #PhysicalDistance	1.24289e+18	https://twitter.com/CDCgov/status/1242885473485406210
2020-03-25 17:50:03	CDCgov		19	195	338	#Infections put you and your family at risk for a life-threatening condition called #sepsis. Do you know steps you can take to get ahead of sepsis? http://bit.ly/2puh6ZY			#Infections #sepsis	1.24287e+18	https://twitter.com/CDCgov/status/1242871380485574657
2020-03-25 17:05:28	CDCgov		23	344	481	2) Live, infectious virus was NOT found. The authors鈥?finding does not indicate SARS-CoV-2 was transmitted from these surfaces. @NEJM study shows infectious SARS-CoV-2 virus can survive for only up to 72 hrs on plastic &amp; steel &amp; up to 24 hrs on cardboard. https://bit.ly/2QL1cIZ.		@NEJM		1.24286e+18	https://twitter.com/CDCgov/status/1242860162458759168
2020-03-25 17:05:28	CDCgov		58	491	580	1) A recent @CDCMMWR documented SARS-CoV-2 RNA was found on surfaces in cruise ship cabins up to 17 days after cabins were vacated on the Diamond Princess, before disinfection occurred. https://bit.ly/2WHhg1X #COVID19		@CDCMMWR	#COVID19	1.24286e+18	https://twitter.com/CDCgov/status/1242860161473052678
2020-03-25 15:18:02	CDCgov		11	118	196	#HCPs: Today at 2pm ET log in to COCA Facebook profile or call in. COCA Call Topic: #COVID19 Update: Optimization Strategies for Healthcare Personal Protective Equipment (PPE). Learn more about the event at https://bit.ly/2xYnMXN.			#HCPs #COVID19	1.24283e+18	https://twitter.com/CDCgov/status/1242833123576090627
2020-03-24 21:40:02	CDCgov		65	388	476	NEW #CDCTRAVELNOTICES: #COVID19 in Romania, Qatar, Singapore, Saudi Arabia, Philippines, Ecuador, South Africa, Indonesia, and India. Avoid all nonessential travel to these areas. More information: https://bit.ly/2uB0W19.			#CDCTRAVELNOTICES #COVID19	1.24257e+18	https://twitter.com/CDCgov/status/1242566871964102657
2020-03-24 21:11:01	CDCgov		23	123	192	#HCPs: COCA Call on Wed, March 25, at 2pm ET can also be found on COCA鈥檚 Facebook profile via Facebook Live. Topic: #COVID19 Update: Optimization Strategies for Healthcare Personal Protective Equipment (PPE). Learn more: https://bit.ly/2xYnMXN.			#HCPs #COVID19	1.24256e+18	https://twitter.com/CDCgov/status/1242559569924145158
2020-03-24 20:38:26	CDCgov		44	634	830	Parents: A key to slowing the spread of #COVID19 is to limit social interactions and practice #socialdistancing. Press pause on play dates &amp; keep any groups as small as possible. #StayAtHome https://bit.ly/2y0L4fG			#COVID19 #socialdistancing #StayAtHome #StayAtHome	1.24255e+18	https://twitter.com/CDCgov/status/1242551370403794944
2020-03-24 16:26:00	CDCgov		17	116	238	Too many people in the United States suffer from #tuberculosis. #ItsTimetoEndTB! Find out how: https://bit.ly/2DNjakC. #WorldTBDay			#tuberculosis #ItsTimetoEndTB #WorldTBDay	1.24249e+18	https://twitter.com/CDCgov/status/1242487841059483648
2020-03-24 14:42:45	CDCgov		40	213	304	#HCPs: Today at 2pm ET log in to COCA Facebook profile or call in. COCA Call Topic: Underlying Medical Conditions and People at Higher Risk for Coronavirus Disease 2019 (#COVID19). Learn more about the event at https://bit.ly/3di0iNC.			#HCPs #COVID19	1.24246e+18	https://twitter.com/CDCgov/status/1242461857195180033
2020-03-23 22:12:01	CDCgov		99	729	864	NEW CDC TRAVEL NOTICES: #COVID19 in Australia, Brazil, Canada, Chile, Japan, Israel, Pakistan, Thailand, and Turkey. Avoid all nonessential travel to these areas. More information: https://bit.ly/2uB0W19			#COVID19	1.24221e+18	https://twitter.com/CDCgov/status/1242212533815164933
2020-03-23 20:45:02	CDCgov		36	164	231	#HCPs: COCA Call on Tues, March 24, at 2pm ET can also be found on COCA鈥檚 Facebook profile via Facebook Live. Topic: Underlying Medical Conditions and People at Higher Risk for Coronavirus Disease 2019 (#COVID19). Learn more: https://bit.ly/3di0iNC			#HCPs #COVID19	1.24219e+18	https://twitter.com/CDCgov/status/1242190642970836993
2020-03-23 20:22:01	CDCgov		54	655	783	Do you or does someone you know communicate using American Sign Language? Watch videos on coronavirus disease 2019 #COVID19, part of the #ASL video series on the CDC Streaming Health YouTube channel: https://bit.ly/2UwOFda.			#COVID19 #ASL	1.24218e+18	https://twitter.com/CDCgov/status/1242184851748421634
2020-03-23 18:53:59	CDCgov		166	1258	2215	Together we can help stop the spread of coronavirus. Learn ways to protect yourself and others at http://www.cdc.gov/covid19. #COVID19			#COVID19	1.24216e+18	https://twitter.com/CDCgov/status/1242162695761207306
2020-03-23 17:55:02	CDCgov		35	299	459	CDC recommends that travelers defer all cruise travel worldwide because of the increased risk for #COVID19. A new @CDCMMWR report summarizes COVID-19 outbreaks on cruise ships. https://bit.ly/MMWR_CruiseShips		@CDCMMWR	#COVID19	1.24215e+18	https://twitter.com/CDCgov/status/1242147859178360834
2020-03-23 15:47:53	CDCgov		185	1323	1756	Know the facts about #COVID19. Don鈥檛 share rumors &amp; unintentionally spread misinformation. Federal, state &amp; local governments are posting current and accurate information. For help in distinguishing rumor from fact, see @FEMA Coronavirus Rumor Control: https://bit.ly/3ahGFDq		@fema	#COVID19	1.24212e+18	https://twitter.com/CDCgov/status/1242115861114163201
2020-03-22 19:55:00	CDCgov		174	1707	2137	We all have a role to play to reducing and slowing transmission of #COVID19. Physical or social distancing is one way to prevent the spread of COVID-19. This means avoiding crowded places and maintaining distance from others. More tips: http://cdc.gov/covid19. #StayAtHome			#COVID19 #StayAtHome #StayAtHome	1.24182e+18	https://twitter.com/CDCgov/status/1241815661648596994
2020-03-21 21:54:02	CDCgov		184	1813	2353	Have you prepared a space in your home in case someone gets #COVID19? If a person you live with gets sick, you should separate them from others. Use an extra room or other area, and 鈥?if possible - have them use a separate bathroom. https://bit.ly/39Rl0Sf			#COVID19	1.24148e+18	https://twitter.com/CDCgov/status/1241483232333496321
2020-03-21 20:28:01	CDCgov		74	564	843	A new report in @CDCMMWR shows serious disease &amp; death from COVID-19 in US is higher in older age groups, similar to other countries. Communities should encourage hand hygiene &amp; social distancing to help slow the spread of COVID-19 &amp; protect older adults. http://bit.ly/2xP3EaF		@CDCMMWR		1.24146e+18	https://twitter.com/CDCgov/status/1241461585140420609
2020-03-21 18:29:24	CDCgov		74	1134	1355	Blood donors who are well: schedule appointment to donate today. Urgent need for donated blood! US #blood centers are following safety measures for #COVID19, incl. social distancing for donors and staff and adhering to environmental cleaning practices. See https://bit.ly/2Qz0MFt			#blood #COVID19	1.24143e+18	https://twitter.com/CDCgov/status/1241431731061866496
2020-03-21 17:18:00	CDCgov		87	868	1331	Practice physical or social distancing by putting space between yourself and others. Continue to practice healthy habits (washing your hands for at least 20 seconds & staying home if sick) to help slow the spread of #COVID19. Learn more: http://cdc.gov/covid19. #StayAtHome			#COVID19 #StayAtHome #StayAtHome	1.24141e+18	https://twitter.com/CDCgov/status/1241413763682586630
2020-03-21 13:20:00	CDCgov		656	3797	4673	Everyone has a role to play to reduce & slow transmission of #COVID19. Physical or social distancing is one way to prevent the spread of COVID-19. This means avoiding crowded places and maintaining distance from others. More prevention tips: https://bit.ly/2QbLFkW. #StayAtHome			#COVID19 #StayAtHome #StayAtHome	1.24135e+18	https://twitter.com/CDCgov/status/1241353868924948484
2020-03-20 19:20:02	CDCgov		68	490	672	Feeling stressed or anxious about #COVID19? Make time to do activities that you enjoy and can help you relax. https://bit.ly/2TxN9Hb			#COVID19	1.24108e+18	https://twitter.com/CDCgov/status/1241082087026962435
2020-03-20 17:12:52	CDCgov		67	749	1330	Heads up: People who will get a test to see if they are still contagious should follow different guidance. Also, people with weakened immune systems might have special guidance. Learn more: https://bit.ly/2wf7sS7.				1.24105e+18	https://twitter.com/CDCgov/status/1241050085049413632
2020-03-20 17:12:00	CDCgov		289	5169	7423	If you had #COVID19 and will not have a test to see if you are still contagious, only leave your sick room and home when ALL of the following are true: 鈥o fever for at least 72 hours (3 days) 鈥ther symptoms have improved 鈥t has been 7 days since you started feeling sick			#COVID19	1.24105e+18	https://twitter.com/CDCgov/status/1241049866005917696
2020-03-20 15:15:05	CDCgov		70	658	761	Prepare for the possible spread of #COVID19 in your community. Preparation is especially important for older adults and people with underlying medical conditions. Learn what actions you should take: https://bit.ly/38ofRQc.			#COVID19	1.24102e+18	https://twitter.com/CDCgov/status/1241020445639442434
2020-03-20 00:53:40	CDCgov		220	1185	1981	Are you isolating yourself at home because you have #COVID19? Thank you for helping to stop the spread of the virus and protect others! See when you can stop home isolation: https://bit.ly/2wf7sS7			#COVID19	1.2408e+18	https://twitter.com/CDCgov/status/1240803662190071811
2020-03-19 15:00:01	CDCgov		814	8695	14718	Practice social distancing by putting space between yourself and others. Continue to practice healthy habits, like washing your hands for at least 20 seconds and staying home if you鈥檙e sick, to help slow the spread of #COVID19. Learn more: http://www.coronavirus.gov.			#COVID19	1.24065e+18	https://twitter.com/CDCgov/status/1240654263501688834
2020-03-18 18:34:02	CDCgov		168	863	1222	Older adults & persons with severe chronic conditions: Talk to your doctor about getting extra necessary medications or consider using mail order for medications in case there is a #COVID19 outbreak in your community. https://bit.ly/38ofRQc			#COVID19	1.24035e+18	https://twitter.com/CDCgov/status/1240345734425251841
2020-03-18 17:25:00	CDCgov		952	8430	22020	If you get sick, remember: #Antibiotics do NOT work on viruses, like those that cause #colds or #flu. Talk to your doctor about the best treatment and what you can do to keep yourself and others healthy. http://bit.ly/2P5PNS5			#Antibiotics #colds #flu	1.24033e+18	https://twitter.com/CDCgov/status/1240328361924272129
2020-03-18 17:07:29	CDCgov		235	933	1153	New in @CDCMMWR: 8 out of 10 deaths associated with #COVID19 occurred in older adults. Everyone has a role to play in practicing social distancing to prevent the spread of COVID-19 and protect those who are at greatest risk. Read more: http://bit.ly/2xP3EaF.		@CDCMMWR	#COVID19	1.24032e+18	https://twitter.com/CDCgov/status/1240323954461507585
2020-03-18 16:46:00	CDCgov		231	2323	3156	Think you might have #COVID19? Learn steps you can take to manage your health at home and help prevent the spread to others in your home and community: https://bit.ly/2QqHMJ7.			#COVID19	1.24032e+18	https://twitter.com/CDCgov/status/1240318546938343425
2020-03-17 23:27:04	CDCgov		977	9508	22023	Practice social distancing by putting space between yourself and others. Continue to practice healthy habits, like washing your hands for at least 20 seconds and staying home if you鈥檙e sick, to help slow the spread of #COVID19. Learn more: http://www.coronavirus.gov			#COVID19	1.24006e+18	https://twitter.com/CDCgov/status/1240057093526339593
2020-03-17 19:08:03	CDCgov		77	148	290	New data from @NCHStats show the #obesity rate among adults has continued to increase. Read more at https://bit.ly/2Ukhiu6.		@NCHStats	#obesity	1.23999e+18	https://twitter.com/CDCgov/status/1239991907654217728
2020-03-17 17:38:03	CDCgov		182	759	1209	Interested in receiving a weekly email with updates on #COVID19? The novel #coronavirus situation is rapidly evolving. Sign up for automatic weekly updates: https://bit.ly/2uRrYHS.			#COVID19 #coronavirus	1.23997e+18	https://twitter.com/CDCgov/status/1239969256940261378
2020-03-17 16:33:00	CDCgov		199	2288	2921	Older adults appear to be twice as likely to have serious #COVID19 illness. Take everyday precautions to reduce your risk of exposure: 鈥void close contact with people who are sick 鈥ash your hands often 鈥void touching your face, nose &amp; eyes https://bit.ly/2TY8Bqo			#COVID19	1.23995e+18	https://twitter.com/CDCgov/status/1239952887708446720
2020-03-17 14:40:03	CDCgov		55	229	346	#HCPs: Today at 2pm ET log in to COCA Facebook profile or call in. COCA Call Topic: #COVID19 Update and Information for Long-term Care Facilities. Learn more about the event at https://bit.ly/39Y0orr.			#HCPs #COVID19	1.23992e+18	https://twitter.com/CDCgov/status/1239924465242460162
2020-03-16 22:08:01	CDCgov		117	820	1361	The newest CDC Health Alert Network (HAN) Update recommends all people defer any travel on cruise ships, including river cruises, worldwide because of the increased risk of #COVID19 spread onboard ships. Learn more: https://emergency.cdc.gov/han/2020/HAN00430.asp			#COVID19	1.23967e+18	https://twitter.com/CDCgov/status/1239674810084573184
2020-03-16 01:06:52	CDCgov		1116	10568	14113	New: Starting immediately and for the next 8 weeks, CDC recommends cancelling all events of 50 or more people. Full recommendation here: https://bit.ly/3ahDsU2 #COVID19			#COVID19	1.23936e+18	https://twitter.com/CDCgov/status/1239357433383960576
2020-03-15 19:51:01	CDCgov		256	681	1208	All healthcare providers & staff play a vital role to protect patients & personnel against #COVID19 &amp; possible wider community spread. #HCPs, CDC has updated resources for you: https://bit.ly/2WejXYE			#COVID19 #HCPs	1.23928e+18	https://twitter.com/CDCgov/status/1239277947065958401
2020-03-14 23:06:36	CDCgov		272	1135	1695	CDC Briefing Room: Dr. Nancy Messonnier gives an update on #COVID19. For more info visit http://cdc.gov/COVID19.			#COVID19	1.23896e+18	https://twitter.com/CDCgov/status/1238964776845422592
2020-03-14 20:27:01	CDCgov		160	957	1408	Older adults & people w/ severe chronic health conditions: If #COVID19 starts spreading in your community, take extra measures to put distance between yourself and other people. Keep away from others who are sick, avoid crowds &amp; wash your hands often. https://bit.ly/38ofRQc			#COVID19	1.23892e+18	https://twitter.com/CDCgov/status/1238924618683031552
2020-03-14 18:42:00	CDCgov		268	2966	4823	Everyone can help prevent the spread of #COVID19. Practice healthy habits like avoiding close contact with people who are sick. Learn more prevention tips: http://bit.ly/37Ay6Cm.			#COVID19	1.2389e+18	https://twitter.com/CDCgov/status/1238898187676442624
2020-03-14 14:55:00	CDCgov		131	1485	2062	Older adults and people w/ severe chronic medical conditions may be at higher risk for severe illness from #COVID19. If you or a loved one are at increased risk of getting COVID-19, act now: stay home when possible &amp; make a plan in case you get sick. https://bit.ly/2IAEkr5.			#COVID19	1.23884e+18	https://twitter.com/CDCgov/status/1238841061277040640
2020-03-13 23:02:41	CDCgov		151	555	901	CDC Briefing Room: Dr. Nancy Messonnier gives an update on #COVID19. For more info visit http://cdc.gov/COVID19			#COVID19	1.2386e+18	https://twitter.com/CDCgov/status/1238601402294861825
2020-03-13 18:02:02	CDCgov		91	393	735	Schools have an important role in slowing and stopping the spread of diseases. Ensure students have safe and healthy learning environments. Work with local health departments to plan for possible spread of #COVID19. https://bit.ly/2TQdRLs			#COVID19	1.23853e+18	https://twitter.com/CDCgov/status/1238525742931234819
2020-03-13 17:35:38	CDCgov		81	870	1139	Local healthcare systems are preparing for the possibility of a #COVID19 outbreak in your community. You can too. Develop a plan for home-based actions. https://bit.ly/2TrXBRE.			#COVID19	1.23852e+18	https://twitter.com/CDCgov/status/1238519097832456192
2020-03-13 16:24:00	CDCgov		47	31	162	Thanks for all the great questions! #askCDC			#askCDC	1.2385e+18	https://twitter.com/CDCgov/status/1238501070525140995
2020-03-13 16:23:11	CDCgov		28	138	213	Q: #askCDC What are the ideal community responses that should be occurring to protect individuals from the spread of COVID-19, while ensuring food, supplies, etc. are able 鈥?- @SamanthaBahna A: Thank you for all the questions! A final answer from Dr. Butler to wrap up our Q&amp;A:		@SamanthaBahna	#askCDC	1.2385e+18	https://twitter.com/CDCgov/status/1238500866203803650
2020-03-13 16:20:49	CDCgov		25	142	255	Q: Did weather temperature have effect on covid19 #askCDC - @Ahmadseyarsafi A:		@Ahmadseyarsafi	#askCDC	1.2385e+18	https://twitter.com/CDCgov/status/1238500271820607489
2020-03-13 16:15:54	CDCgov		35	171	245	Q: #COVID19 #coronavirus #askCDC I keep hearing that many people will get only a mild case but nothing about what should be done about it. Stay home until fever free for 24 hours and then go back to normal life? Or are there still risks of spreading it? - @Meganhalla A:		@Meganhalla	#COVID19 #coronavirus #askCDC	1.2385e+18	https://twitter.com/CDCgov/status/1238499033024548864
2020-03-13 16:12:23	CDCgov		18	132	147	Q: #askCDC We're hearing this virus is most dangerous for the elderly. What specific age group does it impact most, why, and what should those people be doing to self protect? - @MaureenMcKeon3 A:		@MaureenMcKeon3	#askCDC	1.2385e+18	https://twitter.com/CDCgov/status/1238498147405631495
2020-03-13 16:09:26	CDCgov		30	196	258	Q: #askCDC after an individual is sickened with the COVID-19 virus; how long before no longer symptomatic or contagious? - @ellewrsp A:		@ellewrsp	#askCDC	1.2385e+18	https://twitter.com/CDCgov/status/1238497404627955713
2020-03-13 16:01:43	CDCgov	Victori93908916	40	187	248	Choose a room that can be used to separate sick or self-quarantined household members from others. Wash hands often. Clean 鈥渉igh-tough鈥?surfaces every day. Don't share personal household items, like eating utensils. Follow doctor鈥檚 & health dept鈥檚 advice http://bit.ly/3cYRko8				1.2385e+18	https://twitter.com/CDCgov/status/1238495463546015746
2020-03-13 15:39:46	CDCgov		33	158	265	Q: #askCDC Which medicine can Be used against Corana virus? - @JKap121 A:			#askCDC	1.23849e+18	https://twitter.com/CDCgov/status/1238489942264815616
2020-03-13 15:36:19	CDCgov	dvngdlphn9	42	162	233	As of March 11, 81 state and local public health labs in 50 states and the DC have successfully verified and are using COVID-19 diagnostic tests. Contact your state health department regarding questions about testing. For the latest on testing from CDC: http://bit.ly/2IPwmdv				1.23849e+18	https://twitter.com/CDCgov/status/1238489073456689153
2020-03-13 15:31:18	CDCgov		22	84	120	Q: Visiting in a hospital where all precautions being taken to minimize exposure from visitors. I asked if it would be ok to wear a mask to protect myself. Hospital staff feel if there's a need to wear mask one should not visit? Hospital easy place鈥?#askCDC - @shareideas26 A:		@shareideas26	#askCDC	1.23849e+18	https://twitter.com/CDCgov/status/1238487810874789889
2020-03-13 15:26:36	CDCgov		13	87	119	Q: #askCDC Any recommendations for domestic travels, as many passengers from high-risk countries have landed in numerous regional airports? - @eatrightchef A:		@eatrightchef	#askCDC	1.23849e+18	https://twitter.com/CDCgov/status/1238486628970254336
2020-03-13 15:17:50	CDCgov		33	170	302	Q: How afraid of coronavirus should I be? #askCDC - @Boomstick824 A:		@Boomstick824	#askCDC	1.23848e+18	https://twitter.com/CDCgov/status/1238484420052557826
2020-03-13 15:01:05	CDCgov		198	725	973	Our #COVID19 Twitter Q&amp;A with CDC鈥檚 Deputy Director for Infectious Diseases, Dr. Jay Butler, starts now: #askCDC			#COVID19 #askCDC	1.23848e+18	https://twitter.com/CDCgov/status/1238480207230701568
2020-03-13 14:47:02	CDCgov		22	170	252	#HCPs: Today at 2pm ET log in to COCA Facebook profile or call in. COCA Call Topic: #COVID19 Update and Infection Prevention and Control Recommendations. Learn more about the event at https://bit.ly/2QbJH4c.			#HCPs #COVID19	1.23848e+18	https://twitter.com/CDCgov/status/1238476669528277003
2020-03-12 21:54:02	CDCgov		149	1275	1769	#CDCTRAVELNOTICE: There is sustained community spread of #COVID19 globally. Older adults and all people with chronic medical conditions should consider postponing nonessential travel. More information: https://bit.ly/2IDv2KQ.			#CDCTRAVELNOTICE #COVID19	1.23822e+18	https://twitter.com/CDCgov/status/1238221740473552898
2020-03-12 21:24:29	CDCgov		81	859	1220	#CDCTRAVELNOTICE: #Coronavirus in most of #Europe. CDC recommends avoiding all nonessential travel to most of Europe. More information: https://bit.ly/33cPoUB.			#CDCTRAVELNOTICE #Coronavirus #Europe	1.23821e+18	https://twitter.com/CDCgov/status/1238214303016194050
2020-03-12 19:15:04	CDCgov		126	998	1626	#Caregivers: Older adults and people with severe chronic health conditions may be at higher risk for more serious #COVID19 illness. Watch for symptoms such as fever, cough, and shortness of breath, and for emergency warning signs. Find out more: https://bit.ly/38ofRQc.			#Caregivers #COVID19	1.23818e+18	https://twitter.com/CDCgov/status/1238181735143219200
2020-03-12 17:04:04	CDCgov		54	150	364	Binge drinking increases the risk of injuries, fetal alcohol spectrum disorders, and some chronic diseases like breast cancer. Providers and patients can work together to address excessive alcohol use. Learn more in a new @CDCMMWR report: http://bit.ly/MMWRVA35.		@CDCMMWR		1.23815e+18	https://twitter.com/CDCgov/status/1238148766722592770
2020-03-12 16:03:02	CDCgov		104	687	942	#COVID19 seems to spread more easily between people in close quarters such as ships. US @StateDept recommends all travelers, especially those who are older or have underlying health issues, defer all #cruise ship travel worldwide. https://bit.ly/2TWsw7H		@StateDept	#COVID19 #cruise	1.23813e+18	https://twitter.com/CDCgov/status/1238133408473251841
2020-03-12 15:45:01	CDCgov	CDCgov	203	346	497	Tweet your questions now using #askCDC and join Dr. Jay Butler Friday morning to get answers on #COVID19.			#askCDC #COVID19	1.23813e+18	https://twitter.com/CDCgov/status/1238128872106995713
2020-03-12 15:30:16	CDCgov		43	168	292	#HCPs: Today at 2pm ET log in to COCA Facebook profile or call in. COCA Call Topic: #COVID19 Update鈥揑nformation for Clinicians Caring for Children and Pregnant Women. Learn more about the event at https://bit.ly/2Q8BHAY.			#HCPs #COVID19	1.23813e+18	https://twitter.com/CDCgov/status/1238125162320539651
2020-03-11 23:45:03	CDCgov		188	3228	9261	#Childcare Programs: Plan &amp; prepare for #COVID19 in your community: 鈥?Review, update &amp; implement emergency operations plans for disease outbreaks 鈥?Encourage frequent handwashing w/ soap &amp; water for 20+ seconds 鈥?Clean &amp; disinfect surfaces &amp; objects https://bit.ly/2TQdRLs			#Childcare #COVID19	1.23789e+18	https://twitter.com/CDCgov/status/1237887290262736900
2020-03-11 19:40:00	CDCgov		650	6727	14731	Older adults & people with a severe chronic medical condition: Prepare in advance for the possibility of a #COVID19 outbreak in your community. Take extra measures to put distance between yourself &amp; other people to reduce your risk of being exposed. https://bit.ly/2IAEkr5			#COVID19	1.23783e+18	https://twitter.com/CDCgov/status/1237825620387565568
2020-03-11 18:46:02	CDCgov		285	3278	8909	Join CDC for a Twitter Q&A on #COVID19. CDC Deputy Director for Infectious Diseases, Dr. Jay Butler, will answer questions about coronavirus this Friday, March 13. Join us on Twitter to ask your question now: http://bit.ly/AskCDCCOVID19.			#COVID19	1.23781e+18	https://twitter.com/CDCgov/status/1237812040355450880
2020-03-11 17:35:03	CDCgov		104	826	980	The US @StateDept recommends travelers defer all cruise ship travel worldwide. #COVID19, like many other viral respiratory illnesses, appears to spread more easily between people in close quarters such as those aboard ships. See newest travel advice: https://bit.ly/2TWsw7H.		@StateDept	#COVID19	1.23779e+18	https://twitter.com/CDCgov/status/1237794177108361221
2020-03-11 17:30:20	CDCgov		319	961	1087	Join CDC for a Q&A on #COVID19. CDC Deputy Director for Infectious Diseases, Dr. Jay Butler, will answer questions about #coronavirus this Friday, March 13. Tap the button below to send your question #askCDC			#COVID19 #coronavirus #askCDC	1.23779e+18	https://twitter.com/CDCgov/status/1237792989155557377
2020-03-11 15:25:00	CDCgov		504	8127	16987	Clean hands keep you healthy and can stop germs from spreading to others. What you need to know about handwashing: https://www.cdc.gov/handwashing				1.23776e+18	https://twitter.com/CDCgov/status/1237761447515521024
2020-03-10 20:57:02	CDCgov		41	799	716	RECALL ALERT: Recall of enoki mushrooms linked to Listeria outbreak. Don鈥檛 eat, serve, or sell recalled enoki mushrooms. Learn more & how to protect people in high risk groups (pregnant women, adults 65 & older, people with weakened immune systems): https://go.usa.gov/xdHkd				1.23748e+18	https://twitter.com/CDCgov/status/1237482620818259973
2020-03-10 16:24:00	CDCgov		40	504	661	Working at a polling station? Help reduce the risk of exposure to respiratory diseases, like #COVID19, by routinely cleaning and disinfecting frequently touched surfaces &amp; voting associated electronics. Learn more: https://bit.ly/2xaJIyN.			#COVID19	1.23741e+18	https://twitter.com/CDCgov/status/1237413907553079296
2020-03-10 01:14:45	CDCgov		341	1836	2530	CDC Briefing Room: Dr. Nancy Messonnier gives an update on #COVID19. For more info visit http://www.cdc.gov/COVID19			#COVID19	1.23719e+18	https://twitter.com/CDCgov/status/1237185090079383553
2020-03-09 21:35:05	CDCgov		1543	2468	3896	As of March 9, 78 state and local public health labs across 50 states now have the capacity to test up to 75,000 people for #COVID19. State/local public health staff determine which specimens should be tested. See updated interim testing guidance: https://bit.ly/331U9jY.			#COVID19	1.23713e+18	https://twitter.com/CDCgov/status/1237129805310701569
2020-03-09 21:30:10	CDCgov		158	1706	1978	Older adults and people of all ages with severe chronic medical conditions are more likely to develop serious outcomes, including death, if infected with #COVID19. See CDC guidance for people who are at higher risk for serious illness: https://bit.ly/38ofRQc.			#COVID19	1.23713e+18	https://twitter.com/CDCgov/status/1237128571988127744
2020-03-09 21:28:27	CDCgov		85	548	621	As the outbreak continues, many people in the United States will at some point in time, either this year or next, be exposed to #COVID19; it鈥檚 likely many will become sick but most people likely will have mild illness. https://bit.ly/38ofRQc			#COVID19	1.23713e+18	https://twitter.com/CDCgov/status/1237128138724978688
2020-03-09 21:27:27	CDCgov		139	1354	1515	Data indicate the novel coronavirus is capable of spreading easily and sustainably from person to person. Because it is a new virus, there is essentially no immunity against #COVID19 in the population.			#COVID19	1.23713e+18	https://twitter.com/CDCgov/status/1237127885674237958
2020-03-09 21:16:10	CDCgov		105	330	513	Currently most cases of #COVID19 in the US are in California and Washington State. However, many other communities are also dealing with cases of COVID-19. See CDC recommendations for preventing spread of COVID-19 in communities. https://bit.ly/39jJeEm			#COVID19	1.23713e+18	https://twitter.com/CDCgov/status/1237125047292133381
2020-03-09 21:11:48	CDCgov		62	309	387	There are an estimated 110,000 cases of #COVID19 worldwide. As of March 8, 34 states, New York City, &amp; DC have reported nearly 500 cases of COVID-19. Almost half of reported cases are in California &amp; Washington State. See Cases in the US: https://bit.ly/3aNsqXL.			#COVID19	1.23712e+18	https://twitter.com/CDCgov/status/1237123947902185482
2020-03-09 18:48:02	CDCgov		50	219	297	Childcare Programs & K-12 school administrators: Support your community by sharing #COVID19 resources &amp; plans with students, families &amp; staff. Read CDC recommendations to help prevent the spread of #COVID19 in case of an outbreak in your community: https://bit.ly/2TQdRLs.			#COVID19 #COVID19	1.23709e+18	https://twitter.com/CDCgov/status/1237087766841827328
2020-03-09 17:59:02	CDCgov		47	262	314	The newest CDC Health Alert Network (HAN) Update highlights the recently expanded criteria for evaluation of Persons Under Investigation (PUI) and summarizes the expanded criteria for testing for #COVID19. See https://bit.ly/3cIgYxx.			#COVID19	1.23708e+18	https://twitter.com/CDCgov/status/1237075434925436929
2020-03-09 17:03:57	CDCgov		64	654	807	As people age, their immune systems change, making it harder to fight off serious illness like #COVID19. Underlying health conditions may make it harder to cope with and recover from illness. Plan what to do if you or your loved ones get sick. https://bit.ly/38ofRQc			#COVID19	1.23706e+18	https://twitter.com/CDCgov/status/1237061576169074693
2020-03-09 15:58:42	CDCgov		59	246	336	Choose a room in your home that can be used to separate sick household members from those who are healthy. Protect yourself and others. Get more information about creating a household plan of action: https://bit.ly/2TrXBRE.				1.23705e+18	https://twitter.com/CDCgov/status/1237045153354915840
2020-03-09 15:58:42	CDCgov		88	634	893	Local healthcare systems are preparing for the possibility of a #COVID19 outbreak in your community. You can too. Develop a plan for home-based actions. https://bit.ly/2TrXBRE.			#COVID19	1.23705e+18	https://twitter.com/CDCgov/status/1237045151937298438
2020-03-08 21:32:02	CDCgov		189	1484	1817	Older adults & ppl w/ severe chronic medical conditions like heart, lung, or kidney disease seem to be at higher risk for more serious COVID-19 illness. Learn ways to support older adults in your family & community if there is a #COVID19 outbreak: https://bit.ly/38ofRQc.			#COVID19	1.23677e+18	https://twitter.com/CDCgov/status/1236766650382397440
2020-03-08 19:32:26	CDCgov		42	326	433	Prevention actions for #COVID19 include: 鈥?Routinely clean/disinfect frequently touched surfaces and objects. 鈥?Wash your hands often with soap and water for at least 20 seconds. Get more COVID-19 prevention tips: https://bit.ly/2TrXBRE.			#COVID19	1.23674e+18	https://twitter.com/CDCgov/status/1236736553080229889
2020-03-08 19:32:25	CDCgov		52	491	587	Prevention actions for #COVID19 include: 鈥?Avoid close contact with people who are sick. 鈥?Stay home when you are sick. 鈥?If you are sick call your medical provider before seeking medical care. 鈥?Cover your coughs and sneezes with a tissue. https://bit.ly/2TrXBRE.			#COVID19	1.23674e+18	https://twitter.com/CDCgov/status/1236736551419338756
2020-03-08 19:32:25	CDCgov		66	754	1126	Practice everyday preventive actions to help keep yourself healthy, reduce exposures to #COVID19, and slow the spread of the disease. https://bit.ly/2TrXBRE.			#COVID19	1.23674e+18	https://twitter.com/CDCgov/status/1236736549653446657
2020-03-08 18:07:02	CDCgov		71	582	742	Plan for potential changes at your workplace due to a #COVID19 outbreak in your community. Learn about your employer鈥檚 emergency operations plan and discuss sick-leave policies and telework options. Get more information: https://bit.ly/2TrXBRE.			#COVID19	1.23672e+18	https://twitter.com/CDCgov/status/1236715062871670784
2020-03-07 22:05:54	CDCgov		84	544	720	Prepare for the possibility of a #COVID19 outbreak in your community &amp; learn ways to support older adults in your family and your community. See: https://bit.ly/38ofRQc.			#COVID19	1.23641e+18	https://twitter.com/CDCgov/status/1236412784855994368
2020-03-07 22:05:53	CDCgov		121	1153	1324	Older adults & people with severe chronic medical conditions like heart, lung, or kidney disease seem to be at higher risk for more serious COVID-19 illness. https://bit.ly/38ofRQc				1.23641e+18	https://twitter.com/CDCgov/status/1236412783387906048
2020-03-07 15:04:00	CDCgov		207	1298	1588	Current understanding is #COVID19 spreads mostly from person to person through respiratory droplets produced when a person coughs or sneezes, similar to how flu spreads. Learn more at https://bit.ly/36oxxu7.			#COVID19	1.23631e+18	https://twitter.com/CDCgov/status/1236306611527798784
2020-03-06 18:44:00	CDCgov		39	384	593	Daylight Saving Time begins Sunday, March 8. As you set your clocks ahead one hour, remember to check the batteries in your carbon monoxide detector to protect yourself and your family from #COpoisoning. http://bit.ly/2kXZNwU			#COpoisoning	1.236e+18	https://twitter.com/CDCgov/status/1235999588105912322
2020-03-06 17:41:02	CDCgov		284	979	1186	Travelers: CDC does not recommend that people who are well wear #facemasks to protect themselves from #COVID2019 while traveling. More #COVID19 travel FAQs: https://bit.ly/2HqjXft.			#facemasks #COVID2019 #COVID19	1.23598e+18	https://twitter.com/CDCgov/status/1235983743384522753
2020-03-06 16:34:02	CDCgov		54	555	708	Be prepared if your child鈥檚 school or childcare facility is temporarily dismissed due to a #COVID19 outbreak in your community. Learn about the emergency operations plan at your child鈥檚 school or childcare facility. For additional family preparedness info: https://bit.ly/2TrXBRE			#COVID19	1.23597e+18	https://twitter.com/CDCgov/status/1235966881972006912
2020-03-05 22:11:22	CDCgov		20	207	295	Your household plan for #COVID19 should include 1) talking with the people who need to be included in your plan, &amp; 2) planning ways to care for those who might be at greater risk for serious complications. Learn more: https://bit.ly/2TrXBRE.			#COVID19	1.23569e+18	https://twitter.com/CDCgov/status/1235689385938599943
2020-03-05 22:11:22	CDCgov		27	272	343	Your household plan for #COVID19 should include 1) talking with your neighbors about emergency planning, 2) identifying aid organizations in your community, &amp; 3) creating an emergency contact list. Learn more: https://bit.ly/2TrXBRE.			#COVID19	1.23569e+18	https://twitter.com/CDCgov/status/1235689385196126208
2020-03-05 22:11:21	CDCgov		135	585	705	Are you ready in the event of an outbreak of #COVID19 in your community? CDC encourages you to create a household plan that can help protect your health and the health of those you care about. https://bit.ly/2TrXBRE.			#COVID19	1.23569e+18	https://twitter.com/CDCgov/status/1235689382935478278
2020-03-05 20:20:02	CDCgov		144	1182	1532	If you are possibly exposed to #COVID19 and told by your healthcare provider or a public health worker to stay home for 14 days, unless you need medical care, please follow their recommendation. Protect yourself and protect others. https://bit.ly/2VFK1eT			#COVID19	1.23566e+18	https://twitter.com/CDCgov/status/1235661369170710529
2020-03-05 19:25:00	CDCgov		120	982	1161	To protect yourself from #COVID19, avoid being exposed to the virus and use everyday prevention action to prevent the spread of respiratory virus: 1) cover your cough 2) wash your hands 3) stay home when sick https://bit.ly/37Ay6Cm			#COVID19	1.23565e+18	https://twitter.com/CDCgov/status/1235647518198857728
2020-03-05 18:04:50	CDCgov		79	103	162	A new Wisconsin investigation found that small clusters of patient with e-cigarette, or vaping, product use-associated lung injury (EVALI) were friends who used the same e-cigarette, or vaping, products before they got sick. Learn more in this week鈥檚 MMWR: http://bit.ly/2Im075r				1.23563e+18	https://twitter.com/CDCgov/status/1235627343370014723
2020-03-05 16:48:08	CDCgov		106	835	904	If you have traveled and feel sick with fever, cough, or have difficulty breathing, call your doctor and avoid contact with others. For more #COVID19 frequently asked travel questions visit: https://bit.ly/2HqjXft.			#COVID19	1.23561e+18	https://twitter.com/CDCgov/status/1235608041074155520
2020-03-05 14:00:23	CDCgov		32	250	322	#HCPs: The COCA Call today at 2 pm ET will also be available on COCA鈥檚 Facebook profile via Facebook Live! Topic: 鈥淲hat Clinicians Need to Know to Prepare for COVID-19 in the U.S.鈥?Learn more about the event at https://bit.ly/2TDhwfd.			#HCPs	1.23557e+18	https://twitter.com/CDCgov/status/1235565826473955328
2020-03-04 21:21:00	CDCgov		142	3384	4022	Handwashing is one of the best ways to prevent the spread of germs. What you need to know about handwashing: https://www.cdc.gov/handwashing/				1.23531e+18	https://twitter.com/CDCgov/status/1235314322814971907
2020-03-04 17:39:01	CDCgov		216	670	1035	A person who has been released from quarantine or isolation does not pose a risk of spreading #COVID19 to other people. Share facts about #coronavirus disease 2019! https://bit.ly/2TxN9Hb			#COVID19 #coronavirus	1.23526e+18	https://twitter.com/CDCgov/status/1235258461698633729
2020-03-04 16:07:03	CDCgov		17	100	363	Since the current #DRC #Ebola outbreak began in 2018, #CDC epidemiologist and leading vaccine expert Rosalind Carter (right) has deployed to help with the response 12 times, making her the response鈥檚 most frequent flyer. Learn more about Rosalind: http://bit.ly/CDC-Carter.			#DRC #Ebola #CDC	1.23524e+18	https://twitter.com/CDCgov/status/1235235314249146375
2020-03-04 15:33:44	CDCgov		660	1277	1707	As more cases of #COVID19 are identified in specific US locations, affected communities may take actions to minimize the impact of novel coronavirus. Local communities may employ tools that encourage social distancing. Learn actions you can take: https://bit.ly/39jJeEm.			#COVID19	1.23523e+18	https://twitter.com/CDCgov/status/1235226933450989571
2020-03-03 22:26:50	CDCgov		48	161	220	The greatest risk for #COVID19 infection is among those who are in close contact with people who have COVID-19. This includes family members and healthcare workers who care for people who are infected. https://bit.ly/37KxL07.			#COVID19	1.23497e+18	https://twitter.com/CDCgov/status/1234968502844432386
2020-03-03 22:25:59	CDCgov		77	215	332	CDC and state and local partners are still taking aggressive containment measures to find and isolate cases in order to prevent spread. Anyone with suspected exposure to someone with #COVID19 should contact their healthcare provider by phone. https://bit.ly/39jJeEm.			#COVID19	1.23497e+18	https://twitter.com/CDCgov/status/1234968289698340867
2020-03-03 22:25:16	CDCgov		240	1118	1538	Community spread of #COVID19 is occurring in parts of the US, including Washington, Oregon and California. We expect to identify more cases of coronavirus disease 2019. https://bit.ly/3aNsqXL.			#COVID19	1.23497e+18	https://twitter.com/CDCgov/status/1234968109217349641
2020-03-03 22:19:23	CDCgov		417	214	253	CDC has discontinued reporting the number of 鈥減ersons under investigation鈥?and negative test results for #COVID19. With more testing done by states, these numbers would not be representative of national testing.			#COVID19	1.23497e+18	https://twitter.com/CDCgov/status/1234966627055259650
2020-03-03 22:19:22	CDCgov		56	270	427	Many US public health departments are now conducting and publicly reporting their own #COVID19 test results. These 鈥減resumptive positives鈥?are treated as cases for public health response purposes and are included in CDC case counts. https://bit.ly/3aNsqXL.			#COVID19	1.23497e+18	https://twitter.com/CDCgov/status/1234966625746653185
2020-03-03 21:30:00	CDCgov		27	222	281	Working at a polling station? Help reduce the risk of exposure to respiratory diseases, like #COVID19, by routinely cleaning and disinfecting frequently touched surfaces &amp; voting associated electronics. Learn more: https://bit.ly/2xaJIyN. #SuperTuesday			#COVID19 #SuperTuesday	1.23495e+18	https://twitter.com/CDCgov/status/1234954200800518145
2020-03-03 21:12:24	CDCgov		55	1206	1279	Reduce your risk of exposure to respiratory diseases, like #COVID19: wash hands often w/ soap &amp; water for at least 20 seconds. If soap &amp; water aren鈥檛 available, use an alcohol-based hand sanitizer that contains at least 60% alcohol. https://bit.ly/39jJeEm #SuperTuesday			#COVID19 #SuperTuesday	1.23495e+18	https://twitter.com/CDCgov/status/1234949770957017088
2020-03-03 18:04:37	CDCgov		115	246	319	The US public health response to the threat of #COVID19 has included active monitoring of people exposed to COVID-19 cases. CDC supported state/local public health officials as they tracked 445 close contacts of the first 12 US cases. Learn more @CDCMMWR http://bit.ly/2wn70Ro		@CDCMMWR	#COVID19	1.2349e+18	https://twitter.com/CDCgov/status/1234902513444380673
2020-03-03 17:42:00	CDCgov		90	513	659	Do you have a cough, fever or runny nose? If these symptoms came on suddenly, there鈥檚 a good chance you could have #flu. Watch to find out what you should do next to #fightflu.			#flu #fightflu	1.2349e+18	https://twitter.com/CDCgov/status/1234896821605978113
2020-03-03 17:08:09	CDCgov		10	95	156	Birth defects can occur in any family, no matter where they live or which country they are from. Help spread global awareness for #WorldBirthDefectsDay. #WorldBDday #ManyBirthDefects1Voice			#WorldBirthDefectsDay #WorldBDday #ManyBirthDefects1Voice	1.23489e+18	https://twitter.com/CDCgov/status/1234888304333643777
2020-03-03 16:31:02	CDCgov		57	375	435	CDC recommends that travelers avoid travel to countries with a level 3 travel health notice and reconsider #cruise ship travel to or within Asia at this time. More #COVID19 travel FAQs: https://bit.ly/2HqjXft.			#cruise #COVID19	1.23488e+18	https://twitter.com/CDCgov/status/1234878962314174465
2020-03-02 20:10:03	CDCgov		231	802	934	The global novel coronavirus situation is rapidly evolving. @CDCtravel has issued travel health notices for countries currently experiencing community spread of #COVID19. For updated information on coronavirus disease 2019 and travel, visit https://bit.ly/36VSFrU		@CDCtravel	#COVID19	1.23457e+18	https://twitter.com/CDCgov/status/1234571692967591937
2020-03-02 16:24:02	CDCgov		77	462	615	According to the latest CDC in-season #flu burden estimates, there were at least 32 million flu illnesses between Oct 1 and Feb 22. If you do get sick with flu, #antivirals can treat flu, make your illness milder &amp; prevent serious flu complications: https://bit.ly/2AJe9L4.			#flu #antivirals	1.23451e+18	https://twitter.com/CDCgov/status/1234514815491682304
2020-03-02 15:43:28	CDCgov		70	408	558	The latest CDC #FluView report is out. New York City, Puerto Rico and 43 states continue to experience high #flu activity. Find out if your state is on the list: https://bit.ly/2AfIS02.			#FluView #flu	1.2345e+18	https://twitter.com/CDCgov/status/1234504606924886016
2020-03-02 14:43:02	CDCgov		19	51	124	Today at 1:00 pm ET, don鈥檛 miss our 鈥淲e Were There鈥?presentation live on Facebook 鈥淟ittle Things Matter: New Diseases Traced to Contaminated Food and Supplements鈥?& hear CDC disease detectives discuss the discovery of eosinophilia-myalgia syndrome. http://www.cdc.gov/wewerethere				1.23449e+18	https://twitter.com/CDCgov/status/1234489395002138625
2020-03-01 19:38:00	CDCgov		201	1874	1937	Current understanding is #COVID19 spreads mostly from person to person through respiratory droplets produced when a person coughs or sneezes, similar to how flu spreads. Learn more at https://bit.ly/2I6MpDp			#COVID19	1.2342e+18	https://twitter.com/CDCgov/status/1234201238280994817
2020-02-29 23:08:44	CDCgov		85	212	381	Some people in the US will be at increased risk of #COVID19 depending on their exposures. The greatest risk is to those who are in close contact with people with COVID-19. People with suspected or confirmed exposure should reach out to their healthcare provider.			#COVID19	1.23389e+18	https://twitter.com/CDCgov/status/1233891884742868992
2020-02-29 23:08:44	CDCgov		202	786	1057	Reports of community spread of #COVID19 in California, Oregon &amp; Washington raise concern about the immediate threat for COVID-19 for certain communities in the US. However, most people in the U.S. have little immediate risk of exposure to the virus.			#COVID19	1.23389e+18	https://twitter.com/CDCgov/status/1233891883195211780
2020-02-29 23:05:40	CDCgov		20	152	177	CDC, @WADeptHealth &amp; @KCPubHealth also reported 2 ppl have tested positive for #COVID-19 and are hospitalized. One is a resident of a long-term care facility in King County, WA; the other is a healthcare worker at the facility. Source of these infections is currently unknown.		@WADeptHealth @KCPubHealth	#COVID	1.23389e+18	https://twitter.com/CDCgov/status/1233891113628557313
2020-02-29 23:05:39	CDCgov		45	287	366	Today, @WADeptHealth and CDC reported the death of a person who had been hospitalized with #COVID-19. This is the first reported death within the US from COVID-19, the infection caused by the novel #coronavirus. https://bit.ly/399ZMyE		@WADeptHealth	#COVID #coronavirus	1.23389e+18	https://twitter.com/CDCgov/status/1233891108654108672
2020-02-29 17:11:19	CDCgov		105	807	981	#CDCTRAVELNOTICE: #Coronavirus in #Italy and #Iran. CDC recommends avoiding all nonessential travel to Italy and Iran. More info: https://bit.ly/2uB0W19			#CDCTRAVELNOTICE #Coronavirus #Italy #Iran	1.2338e+18	https://twitter.com/CDCgov/status/1233801937566433291
2020-02-29 00:05:18	CDCgov		108	542	681	The latest CDC Health Alert Network (HAN) Update provides updated guidance on evaluating and testing persons under investigation (#PUIs) for #COVID19. See https://bit.ly/2I3ZNbJ			#PUIs #COVID19	1.23354e+18	https://twitter.com/CDCgov/status/1233543732697468929
2020-02-28 22:00:17	CDCgov		47	103	174	CDC鈥檚 clinical team, working with state and local health departments to assess PUIs, has not declined any request for testing for #COVID19.			#COVID19	1.23351e+18	https://twitter.com/CDCgov/status/1233512271751581702
2020-02-28 22:00:01	CDCgov		67	360	490	US labs can test for infection with #COVID19 using existing CDC test kits. For specific instructions on the newest protocol using CDC tests, visit https://bit.ly/2vVQhEF.			#COVID19	1.23351e+18	https://twitter.com/CDCgov/status/1233512201463271424
2020-02-28 21:52:02	CDCgov		13	108	132	The updated #PUI definition for #COVID19 accounts for the new geographic spread of the virus &amp; includes a list of affected areas w/ widespread or sustained community spread &amp; will likely be revised. https://bit.ly/3afhjFI.			#PUI #COVID19	1.23351e+18	https://twitter.com/CDCgov/status/1233510196380606465
2020-02-28 21:52:01	CDCgov		25	230	322	Given increased spread of novel coronavirus across the world, CDC has updated the definition of a person under investigation (#PUI) for #COVID19. https://bit.ly/3afhjFI			#PUI #COVID19	1.23351e+18	https://twitter.com/CDCgov/status/1233510190810574850
2020-02-28 21:43:02	CDCgov		25	122	194	Based on what is known about how the novel coronavirus behaves, CDC and @CAPublicHealth expect to see #COVID19 infection in people who have had contact with the recently-identified patient, especially those who have had close, prolonged contact.		@CAPublicHealth	#COVID19	1.23351e+18	https://twitter.com/CDCgov/status/1233507930651156480
2020-02-28 21:43:02	CDCgov		31	170	301	CDC is working with Calif. to identify how the patient was exposed to the novel #coronavirus as well as identify people who might have been exposed to this patient. For information specific to California鈥檚 #COVID19 efforts, see https://bit.ly/3afNIw4.			#coronavirus #COVID19	1.23351e+18	https://twitter.com/CDCgov/status/1233507929476694017
2020-02-28 21:43:02	CDCgov		44	338	544	CDC has sent a team to support @CAPublicHealth &amp; the local health depts to investigate a recently confirmed case of #COVID19 in a person who has not traveled internationally &amp; may have been exposed to the virus in their community.		@CAPublicHealth	#COVID19	1.23351e+18	https://twitter.com/CDCgov/status/1233507927799091201
2020-02-28 20:50:03	CDCgov		3	60	104	HCPs: You can help prevent blood clots! Learn how to manage patients with blood clots and clotting disorders in @StopTheClot鈥檚 training. Free CE. http://bit.ly/2tDW7Go #CDCLearning @CDC_NCBDDD		@StopTheClot @CDC_NCBDDD	#CDCLearning	1.23349e+18	https://twitter.com/CDCgov/status/1233494596551946241
2020-02-28 20:35:00	CDCgov		186	1682	1910	To protect yourself from #COVID19, avoid being exposed to the virus and use everyday prevention action to prevent the spread of respiratory virus: 1) cover your cough 2) wash your hands 3) stay home when sick https://bit.ly/37Ay6Cm			#COVID19	1.23349e+18	https://twitter.com/CDCgov/status/1233490807182651392
2020-02-28 20:18:49	CDCgov	NIOSH	88	554	657	CDC does not currently recommend the general public use facemasks or respirators for #COVID19. This 2017 @NIOSH graphic is intended for workers who wear tight-fitting respirators. Learn about COVID-19 and #PPE: https://go.usa.gov/xddKA		@NIOSH	#COVID19 #PPE	1.23349e+18	https://twitter.com/CDCgov/status/1233486735578976257
2020-02-28 19:50:00	CDCgov		11	73	128	High blood pressure, if untreated, can damage your heart & brain & lead to health problems. High blood pressure raises your risk for heart disease & stroke, which are leading causes of death in the US. Learn how to prevent high blood pressure: https://bit.ly/2JJoSYg. #FAQFriday			#FAQFriday	1.23348e+18	https://twitter.com/CDCgov/status/1233479482503311360
2020-02-28 19:27:00	CDCgov		7	45	85	What are the different roles of #GIS in public health? Watch this video to learn how #CDC/ATSDR can use GIS in outbreak investigations. http://bit.ly/2HKc70o			#GIS #CDC	1.23347e+18	https://twitter.com/CDCgov/status/1233473694455873536
2020-02-28 18:21:00	CDCgov		10	42	86	After her son AJ was hospitalized with a severe Salmonella infection, Jennifer became a food safety advocate. She reduces contamination by cleaning surfaces after preparing raw chicken, and always uses a food thermometer. Watch Jennifer and AJ鈥檚 story: https://go.usa.gov/xdXpb.				1.23346e+18	https://twitter.com/CDCgov/status/1233457085007978502
2020-02-28 14:52:02	CDCgov		16	50	103	In new CDC report, researchers share best practices of #PrEP program implementation in 35 countries, supported by @PEPFAR. Learn about the critical factors for PrEP program success in @CDCMMWR. http://bit.ly/2HVWB1y		@PEPFAR @CDCMMWR	#PrEP	1.2334e+18	https://twitter.com/CDCgov/status/1233404498841948160
2020-02-27 21:00:00	CDCgov		548	8509	7776	CDC does not currently recommend the use of facemasks to help prevent novel #coronavirus. Take everyday preventive actions, like staying home when you are sick and washing hands with soap and water, to help slow the spread of respiratory illness. #COVID19 https://bit.ly/37Ay6Cm			#coronavirus #COVID19	1.23313e+18	https://twitter.com/CDCgov/status/1233134710638825473
2020-02-27 18:04:14	CDCgov		26	115	188	A new @CDCMMWR study suggests that 87% of adults that meet the qualifications for lung cancer screening do not report receiving recommended screening. Learn more about these findings: http://bit.ly/2VkN38b.		@CDCMMWR		1.23309e+18	https://twitter.com/CDCgov/status/1233090477869715458
2020-02-27 17:32:02	CDCgov		65	947	1165	Teach kids the five easy steps for handwashing鈥攚et, lather, scrub, rinse and dry鈥攁nd the key times to wash hands, such as after using the bathroom or before eating. https://go.usa.gov/xV9TP				1.23308e+18	https://twitter.com/CDCgov/status/1233082374927388673
2020-02-27 16:31:01	CDCgov		11	79	95	Spread the word! CDC is now accepting applications for the 2020 #EvaluationFellowship Program class. Details and application here: https://bit.ly/396zSMn.			#EvaluationFellowship	1.23307e+18	https://twitter.com/CDCgov/status/1233067020469637121
2020-02-27 15:43:07	CDCgov		19	237	397	Learn #HowVaccinesWork to help your baby鈥檚 immune system fight germs that cause diseases.			#HowVaccinesWork	1.23305e+18	https://twitter.com/CDCgov/status/1233054964861358080
2020-02-26 22:09:35	CDCgov		44	576	475	E. COLI OUTBREAK: 14 people in IA, IL, MO, TX, and UT are infected. If you recently ate clover sprouts from Jimmy John鈥檚 and have stomach cramps, diarrhea, or vomiting, visit your doctor and report your illness to your local health department. Learn more: https://go.usa.gov/xdVKh				1.23279e+18	https://twitter.com/CDCgov/status/1232789836773412865
2020-02-26 20:30:05	CDCgov		3	34	90	A genetic counselor helped Jackie make sense of the connection between her family health history and her #BreastCancer risk. Find out what choices she made to lower her risk: https://bit.ly/30IT2ED.			#BreastCancer	1.23276e+18	https://twitter.com/CDCgov/status/1232764796120043525
2020-02-26 19:05:03	CDCgov		15	106	183	Sun protection isn鈥檛 just for the beach鈥攚ear it for every outdoor activity you do, all year long. How to protect the skin you鈥檙e in: http://bit.ly/2kTpYXw #CancerPreventionMonth			#CancerPreventionMonth	1.23274e+18	https://twitter.com/CDCgov/status/1232743394469957639
2020-02-26 18:40:36	CDCgov		104	855	940	#CDCTRAVELNOTICE: There is ongoing community spread of #COVID19 in #Italy and #Iran. Older people and people with chronic medical conditions should consider postponing nonessential travel to Italy and Iran. More info: https://bit.ly/2uB0W19.			#CDCTRAVELNOTICE #COVID19 #Italy #Iran	1.23274e+18	https://twitter.com/CDCgov/status/1232737244416442369
2020-02-26 17:18:04	CDCgov		83	788	850	#CDCTRAVELNOTICE: #Coronavirus in #SouthKorea. CDC recommends avoiding all nonessential travel to South Korea. More info: https://bit.ly/2uB0W19.			#CDCTRAVELNOTICE #Coronavirus #SouthKorea	1.23272e+18	https://twitter.com/CDCgov/status/1232716471937179648
2020-02-26 16:57:03	CDCgov		13	77	163	OB-GYNs: Your recommendation is one of the strongest motivators for #pregnant women to get vaccinated, yet 1 in 4 women in a CDC survey reported their provider did not offer both recommended vaccines. Increase your vaccination rates using CDC鈥檚 toolkit: https://bit.ly/2pfYZrg.			#pregnant	1.23271e+18	https://twitter.com/CDCgov/status/1232711182441644032
2020-02-26 16:09:02	CDCgov		4	62	104	Keep antibiotics working for people and animals. Watch CDC veterinarian Dr. Megin Nichols talk about a past outbreak of antibiotic-resistant Salmonella linked to dairy calves and actions you can take to help prevent outbreaks like this one: https://bit.ly/CDC-Vet. #OneHealth			#OneHealth	1.2327e+18	https://twitter.com/CDCgov/status/1232699101436940288
2020-02-25 22:25:01	CDCgov		1908	12691	27443	There is currently no reported community spread of #COVID19 in the US. People should follow everyday measures to prevent the spread of respiratory viruses, such as staying home when sick and washing hands with soap and water. Stay informed; visit http://www.cdc.gov/COVID19.			#COVID19	1.23243e+18	https://twitter.com/CDCgov/status/1232431332220784640
2020-02-25 22:23:01	CDCgov		268	2986	3339	Now is the time for US businesses, hospitals, and communities to begin preparing for the possible spread of #COVID19. CDC continues to work with business, education &amp; healthcare sectors, encouraging employers to be prepared. Learn more: https://bit.ly/2w3HujZ.			#COVID19	1.23243e+18	https://twitter.com/CDCgov/status/1232430826501156864
2020-02-25 22:19:56	CDCgov		31	150	247	The US will maintain measures to contain #COVID19 for as long as practical. But CDC and state/local governments will also implement strategies to minimize the impact of novel coronavirus on US communities. https://bit.ly/2GT3MXQ.			#COVID19	1.23243e+18	https://twitter.com/CDCgov/status/1232430050168971265
2020-02-25 22:19:55	CDCgov		10	114	223	Destinations with apparent community spread of #COVID19 include locations around the globe. Such community spread is often a trigger to implement new strategies to blunt impact of disease as well as contain the virus to that community.			#COVID19	1.23243e+18	https://twitter.com/CDCgov/status/1232430048692625409
2020-02-25 22:19:55	CDCgov		209	1304	1849	Currently there are very few cases of #COVID19 in the US &amp; no reported community spread. But as more countries see community spread, successful containment becomes harder and CDC is preparing for community spread in the US.			#COVID19	1.23243e+18	https://twitter.com/CDCgov/status/1232430047069442050
2020-02-25 21:57:10	CDCgov		7	26	31	CDC will continue to monitor trends, provide assistance to states, as needed, related to EVALI and will provide any updates at: http://www.cdc.gov/lunginjury.				1.23242e+18	https://twitter.com/CDCgov/status/1232424323002048520
2020-02-25 21:57:10	CDCgov		38	59	96	CDC recommends that people do not use THC-containing e-cigarette, or vaping, products, particularly from informal sources like friends, family, or in-person or online dealers. Vitamin E acetate should not be added to any e-cigarette, or vaping, products. http://www.cdc.gov/lunginjury.				1.23242e+18	https://twitter.com/CDCgov/status/1232424321668263937
2020-02-25 21:57:09	CDCgov		31	30	40	Due to continued declines in new EVALI cases since September 2019, and the identification of vitamin E acetate as a primary cause of EVALI, today is the final CDC update on the number of hospitalized EVALI cases and deaths nationally. http://www.cdc.gov/lunginjury.				1.23242e+18	https://twitter.com/CDCgov/status/1232424319910891520
2020-02-25 21:57:09	CDCgov		49	149	175	UPDATE: As of 2/18, 2,807 cases of hospitalized e-cigarette, or vaping, product use-associated lung injury (EVALI) or deaths reported from all 50 states, DC, & 2 US territories (Puerto Rico & USVI). 68 deaths have been confirmed in 29 states & DC. http://www.cdc.gov/lunginjury.				1.23242e+18	https://twitter.com/CDCgov/status/1232424318308622336
2020-02-25 20:00:14	CDCgov		0	15	22	Pictured here Thunder Valley Demonstration Farm, Pine Ridge Indian Reservation, SD, 2018. Photograph courtesy of Thunder Valley Community Development Corporation.				1.23239e+18	https://twitter.com/CDCgov/status/1232394894561378309
2020-02-25 20:00:13	CDCgov		6	19	47	Visit the David J. Sencer CDC Museum during ATLSciFest on 3/13, 10AM-12PM ET for a fun, interactive tour and scavenger hunt of current exhibitions, including 鈥淐hanging Winds: Public Health and Indian Country." Register in advance for free tickets. https://bit.ly/2SYD4Ed				1.23239e+18	https://twitter.com/CDCgov/status/1232394892707553281
2020-02-25 19:30:00	CDCgov		6	22	47	Healthcare Professionals: Have you registered for #Decennial2020? Join CDC and global experts in Atlanta, GA as they discuss global solutions to addressing AR in healthcare. Register today: http://bit.ly/38LXXrh.			#Decennial2020	1.23239e+18	https://twitter.com/CDCgov/status/1232387286849015808
2020-02-25 18:07:03	CDCgov		109	1080	1291	CDC and public health authorities have implemented aggressive measures to slow and contain transmission of COVID-19 in the US. Read the new @CDCMMWR report summarizing measures taken and preparation for possible spread: http://bit.ly/2wHsmJn.		@CDCMMWR		1.23237e+18	https://twitter.com/CDCgov/status/1232366410313224193
2020-02-25 17:44:02	CDCgov		4	27	45	FREE CE: Watch the new #CDCGrandRounds maintaining measles elimination &amp; enhancing vaccine confidence in the US. Listen to our new #BeyondtheData podcast as CDC鈥檚 Dr. Tanya Telfair LeBlanc &amp; Dr. Amanda Cohn discuss measles &amp; vaccine confidence in the US. https://bit.ly/31HxGYM.			#CDCGrandRounds #BeyondtheData	1.23236e+18	https://twitter.com/CDCgov/status/1232360618990108673
2020-02-25 16:32:02	CDCgov		18	236	265	#Parents: if your child gets sick with #flu, make sure you know what to do! Identify symptoms early, if they are at high risk consult your doctor, and keep them home while sick. Learn more: https://bit.ly/2Q1Ba43.			#Parents #flu	1.23234e+18	https://twitter.com/CDCgov/status/1232342500909764609
2020-02-24 19:32:01	CDCgov		12	44	99	To continue combating #AntibioticResistance, further innovation in healthcare technology, practices, policies, &amp; programs is needed. Make sure you鈥檙e registered for #Decennial2020 to join these conversations: https://bit.ly/Decennial2020			#AntibioticResistance #Decennial2020	1.23203e+18	https://twitter.com/CDCgov/status/1232025408448626688
2020-02-24 18:57:02	CDCgov		4	28	55	Don鈥檛 miss your chance to apply to be a #CDCPHTIPP learner! Applications accepted now through Feb. 29. https://bit.ly/CDCPHTIPPApp			#CDCPHTIPP	1.23202e+18	https://twitter.com/CDCgov/status/1232016602410946564
2020-02-24 18:10:03	CDCgov		12	34	52	Do you know how to measure your blood pressure correctly? Find out with this quick @CDCHeart_Stroke quiz! http://bit.ly/30kltZi #HeartMonth		@CDCHeart_Stroke	#HeartMonth	1.232e+18	https://twitter.com/CDCgov/status/1232004780047949827
2020-02-24 16:49:07	CDCgov		44	450	408	CDC estimates that between Oct. 1 and Feb. 15, at least 16,000 people died from #flu, 280,000 people were hospitalized with flu and 29 million people were sick with flu. Learn more: https://bit.ly/2AJe9L4.			#flu	1.23198e+18	https://twitter.com/CDCgov/status/1231984411731746817
2020-02-24 16:20:05	CDCgov		42	260	260	The latest CDC #FluView is out, showing New York City, Puerto Rico and 44 states experiencing high #flu activity. Find out if your state is on the list: https://bit.ly/2AfIS02.			#FluView #flu	1.23198e+18	https://twitter.com/CDCgov/status/1231977106122428417
2020-02-23 19:12:52	CDCgov		115	982	1097	#CDCTRAVELNOTICE: There are cases in #Japan of ongoing community spread (not travel-related) of #COVID19. Older people and people with chronic medical conditions should consider postponing nonessential travel to Japan. More info: https://bit.ly/2Vf2YoD			#CDCTRAVELNOTICE #Japan #COVID19	1.23166e+18	https://twitter.com/CDCgov/status/1231658198337282050
2020-02-23 16:19:02	CDCgov		234	858	1015	While CDC considers #COVID19 a serious situation and is taking preparedness measures, the immediate risk in the U.S. is considered low. Everyone should always take simple daily precautions to help prevent the spread of respiratory illnesses. https://bit.ly/37Ay6Cm #coronavirus			#COVID19 #coronavirus	1.23161e+18	https://twitter.com/CDCgov/status/1231614453684326402
2020-02-22 20:59:00	CDCgov		10	47	53	Learning your numbers is key to finding out whether you have high #BloodPressure. Use this printable log from @CDCHeart_Stroke to track your readings regularly. http://bit.ly/3aNtSt6 #HeartMonth		@CDCHeart_Stroke	#BloodPressure #HeartMonth	1.23132e+18	https://twitter.com/CDCgov/status/1231322519568699393
2020-02-22 14:57:02	CDCgov		3	29	36	Get the clues you need to understand your #BreastCancer risk. Talk to your loved ones about your family鈥檚 cancer history using this guide: https://bit.ly/2NNgDPo.			#BreastCancer	1.23123e+18	https://twitter.com/CDCgov/status/1231231428999950336
2020-02-21 23:38:08	CDCgov		24	77	108	CDC resources will help state and local governments, public health & healthcare professionals, corporations, and communities develop preparedness plans & strengthen capabilities to respond to the spread of infectious diseases like #COVID19. https://bit.ly/32fLE4l			#COVID19	1.231e+18	https://twitter.com/CDCgov/status/1231000179710492673
2020-02-21 23:38:08	CDCgov		103	476	723	CDC is working directly with state, local & territorial health departments & governments to prepare for possible spread of #COVID19 in the US. Preparedness efforts are carefully coordinated w/ healthcare systems, clinicians, pharmacies, businesses, manufacturers, &amp; distributors.			#COVID19	1.231e+18	https://twitter.com/CDCgov/status/1231000178464874497
2020-02-21 20:59:54	CDCgov		18	128	134	Novel coronavirus represents a very serious public health threat and CDC continues to take unprecedented aggressive action to help fight this virus. #COVID19 https://bit.ly/3apDji6.			#COVID19	1.23096e+18	https://twitter.com/CDCgov/status/1230960358350901248
2020-02-21 20:59:53	CDCgov		13	128	158	Passengers from the Diamond Princess cruise ship now in the US are either in quarantine or isolation. Because the ship was a closed setting with a lot of spread, passengers are considered at high risk for #COVID19 infection; many more may become ill.			#COVID19	1.23096e+18	https://twitter.com/CDCgov/status/1230960355259580416
2020-02-21 20:59:44	CDCgov		22	52	77	Nearly all people flown back to the US from Wuhan, China on chartered @StateDept flights have completed their 14-day quarantine. They are returning to family and friends and are not a risk for spreading the virus to others. #COVID19		@StateDept	#COVID19	1.23096e+18	https://twitter.com/CDCgov/status/1230960316848254978
2020-02-21 20:59:43	CDCgov		9	43	52	Fourteen cases of #COVID19 have been detected through US public health systems; only 2 of those were from person-to-person spread. CDC will update #COVID19 cases counts every Monday, Wednesday, and Friday. https://bit.ly/3aNsqXL.			#COVID19 #COVID19	1.23096e+18	https://twitter.com/CDCgov/status/1230960315392757760
2020-02-21 20:59:43	CDCgov		8	59	38	There are now 2 categories of #COVID19 cases in the US: 1) Cases detected through the domestic public health systems, and 2) cases among people who were repatriated via @StateDept flights from Wuhan (China) &amp; from the Diamond Princess cruise ship (Japan). http://www.cdc.gov/COVID19.		@StateDept	#COVID19	1.23096e+18	https://twitter.com/CDCgov/status/1230960314109304832
2020-02-21 20:59:43	CDCgov		35	272	314	CDC announces change in how confirmed US cases of #COVID19 will be categorized. Listen to audio from today鈥檚 telebriefing: https://bit.ly/39Rsape.			#COVID19	1.23096e+18	https://twitter.com/CDCgov/status/1230960312498708484
2020-02-21 20:33:02	CDCgov		6	21	32	Do you know someone with #ALS? Talk to them about the National ALS Registry. Learn why the Registry is so important to the future of ALS: https://bit.ly/3aBL0C2.			#ALS	1.23095e+18	https://twitter.com/CDCgov/status/1230953597904486408
2020-02-21 18:37:02	CDCgov		3	60	90	Public health professionals: Prepare for disasters with @CDCEnvironment鈥檚 epidemiology training. Learn methods and tools to provide important health data during disasters. Free CE. http://bit.ly/2Tzb7Uc #CDCLearning		@CDCEnvironment	#CDCLearning	1.23092e+18	https://twitter.com/CDCgov/status/1230924404688932864
2020-02-21 17:15:00	CDCgov		1	26	41	Frostbite is an injury caused by freezing. It leads to a loss of feeling & color in areas it affects, usually nose, ears, fingers, & toes. #Frostbite can permanently damage the body, &amp; severe cases can lead to amputation. Learn more: https://bit.ly/2V9TSJY. #FAQFriday			#Frostbite #FAQFriday	1.2309e+18	https://twitter.com/CDCgov/status/1230903760387334144
2020-02-21 15:51:02	CDCgov		1	22	47	When Catherine Jamal joined #CDC 16 years ago, one of her first jobs was helping CDC move into the digital age. Today, Catherine is a digital media lead, helping to create web series, social media, and apps on everything from cancer to malaria. https://bit.ly/2HnfHO2 #IAmCDC			#CDC #IAmCDC	1.23088e+18	https://twitter.com/CDCgov/status/1230882630306009089
2020-02-21 15:15:05	CDCgov		7	32	32	New @CDCMMWR: Read how Tobacco 21 laws can help prevent &amp; reduce youth tobacco product use when implemented as part of a comprehensive approach that includes proven, population-based tobacco control strategies such as smoke-free laws &amp; pricing strategies: http://bit.ly/2vOIZST		@CDCMMWR		1.23087e+18	https://twitter.com/CDCgov/status/1230873585302081543
2020-02-20 20:00:27	CDCgov		18	112	125	Traveling to Hong Kong? Avoid contact w/ sick people & wash hands often w/ soap & water. #COVID19 mostly associated w/ travel to &amp; from mainland China, but multiple cases of apparent community spread (not travel-related) have been reported in #HongKong. https://bit.ly/2v4NJno			#COVID19 #HongKong	1.23058e+18	https://twitter.com/CDCgov/status/1230583008492769281
2020-02-20 18:08:01	CDCgov		69	84	136	CDC鈥檚 interim flu vaccine effectiveness estimates show that the 2019-20 #fluvaccine can cut the risk of a flu-related doctor鈥檚 visit in half in children. Some children younger than 9 may need 2 doses of flu vaccine to be fully protected. Learn more: https://bit.ly/2S2Y2Ry.			#fluvaccine	1.23055e+18	https://twitter.com/CDCgov/status/1230554715588423681
2020-02-20 17:06:08	CDCgov		1	35	48	Learn 5 ways to protect your baby from a rare infection that can cause serious sickness in young infants: https://go.usa.gov/xppZX.				1.23054e+18	https://twitter.com/CDCgov/status/1230539143089999875
2020-02-20 16:19:04	CDCgov		3	58	83	Parents: For young children and others at risk for developing serious complications from #flu, antivirals can make the difference between a mild case and a serious one. Your child may benefit from antivirals if their doctor prescribes them. See: https://bit.ly/37vN6Rx.			#flu	1.23053e+18	https://twitter.com/CDCgov/status/1230527299595927554
2020-02-20 16:00:35	CDCgov		0	28	43	Nurses: Recognize American #HeartMonth in your practice. Share these materials with your patients living with #heartdisease to remind them to keep up to date on their vaccinations: https://bit.ly/2u1vq1Q.			#HeartMonth #heartdisease	1.23052e+18	https://twitter.com/CDCgov/status/1230522644300279808
2020-02-19 21:40:00	CDCgov		3	143	202	Do you know what infections #antibiotics do and do not treat? If you鈥檙e sick, antibiotics aren鈥檛 always the answer. Talk with your doctor about the best treatment for your illness. http://bit.ly/2P5PNS5 #BeAntibioticsAware			#antibiotics #BeAntibioticsAware	1.23025e+18	https://twitter.com/CDCgov/status/1230245674316390401
2020-02-19 20:51:02	CDCgov		3	20	26	Medical officer Satish Pillai (right) and the #CDC Global Border Health Team work with @MinofHealthUG, CDC Uganda, &amp; @MakerereU鈥檚 Infectious Diseases Institute to trace #Ebola movement patterns and prevent the spread of the disease into Uganda. Learn how: http://bit.ly/CDC-Pillai		@MinofHealthUG @MakerereU	#CDC #Ebola	1.23023e+18	https://twitter.com/CDCgov/status/1230233350633394176
2020-02-19 20:03:04	CDCgov		1	14	30	A new partnership between @ONDCP and @CDCInjury will support the #DrugFreeCommunities program, offering nearly $25M for substance use prevention among youth. Learn more: https://go.usa.gov/xdUWP.		@ONDCP @CDCInjury	#DrugFreeCommunities	1.23022e+18	https://twitter.com/CDCgov/status/1230221282064642051
2020-02-19 16:30:12	CDCgov		6	46	56	Cancer screenings are a way to check your body for some cancers, or abnormal cells that can lead to cancer, before you have symptoms, leading to better treatment options & outcomes. Learn more this #CancerPrevention Month: http://bit.ly/2Ipr1aT			#CancerPrevention	1.23017e+18	https://twitter.com/CDCgov/status/1230167712984379392
2020-02-19 15:24:02	CDCgov		2	47	62	For adults with #heartdisease, it can be harder to fight vaccine-preventable diseases. This American #HeartMonth, learn which vaccines they may need to help protect their health: https://bit.ly/2ugjFVI.			#heartdisease #HeartMonth	1.23015e+18	https://twitter.com/CDCgov/status/1230151059462598656
2020-02-18 20:00:01	CDCgov		982	3019	3793	What are five things you need to know about novel (new) #coronavirus? Watch as @DrNancyM_CDC answers important questions in this video. Stay updated with the latest information on #COVID19 at http://www.cdc.gov/covid19.		@DrNancyM_CDC	#coronavirus #COVID19	1.22986e+18	https://twitter.com/CDCgov/status/1229858124766408704
2020-02-18 18:50:03	CDCgov		1	25	32	DEADLINE EXTENDED: The 2020-2021 LEAP Fellowship application deadline has been extended through 2/24. The fellowship aims to train ID physicians how to be medical leaders that can bridge the gap between clinical healthcare & PH departments. Apply now: http://bit.ly/302LX1k.				1.22984e+18	https://twitter.com/CDCgov/status/1229840516512206848
2020-02-18 17:50:07	CDCgov		2	17	21	Learn population health principles with other classmates from public, private, and academic organizations. Apply to be a #CDCPHTIPP learner! Deadline to apply is Feb. 28. https://bit.ly/CDCPHTIPPApp			#CDCPHTIPP	1.22983e+18	https://twitter.com/CDCgov/status/1229825435309166598
2020-02-18 17:06:05	CDCgov		17	194	181	CDC estimates, that between Oct. 1 and Feb. 8, there were at least 26 million illnesses, 250,000 hospitalizations and 14,000 deaths caused by flu. Learn more about the burden of flu: https://bit.ly/2AJe9L4.				1.22981e+18	https://twitter.com/CDCgov/status/1229814354549395456
2020-02-18 16:21:03	CDCgov		24	247	276	The latest CDC #flu activity report is out. It shows New York City, Puerto Rico and 44 states experiencing high flu activity. Find out if your state is on the list: https://bit.ly/2AfIS02.			#flu	1.2298e+18	https://twitter.com/CDCgov/status/1229803019488899072
2020-02-18 15:47:38	CDCgov		12	49	84	Public health professionals and students: Join us Live on Facebook today at 1pm ET for #CDCGrandRounds to hear experts discuss measles in the United States and the response to and lessons learned from the outbreaks in New York in 2018-2019. https://bit.ly/31HxGYM			#CDCGrandRounds	1.22979e+18	https://twitter.com/CDCgov/status/1229794611280961539
2020-02-17 19:05:03	CDCgov		5	74	95	Parents: The CDC Museum is accepting applications for the Disease Detective Camp for rising high-school juniors and seniors through 3/27/20. Students will work together as #diseasedetectives in the field of #science and #publichealth. Learn more: https://bit.ly/2FMjW6C.			#diseasedetectives #science #publichealth	1.22948e+18	https://twitter.com/CDCgov/status/1229481906753933314
2020-02-17 17:55:03	CDCgov		2	38	53	Don鈥檛 miss out! CDC is accepting applications for the 2020 #EvaluationFellowship Program class. Sign up for our February 19 informational webinar before registration closes: https://bit.ly/2vzMUmq			#EvaluationFellowship	1.22946e+18	https://twitter.com/CDCgov/status/1229464290912014336
2020-02-17 15:56:04	CDCgov		5	50	62	The Ebola Exposure Window Calculator, an app created by CDC and the @JohnsHopkins Applied Physics Lab, guides #DRC #Ebola case investigations by reliably calculating when a patient was likely to have been exposed to the virus. Available on iOS &amp; Android: https://bit.ly/2vkzPgO.		@JohnsHopkins	#DRC #Ebola	1.22943e+18	https://twitter.com/CDCgov/status/1229434344110010368
2020-02-14 21:36:00	CDCgov		9	98	138	Every year, adults have an average of 2鈥? colds, and children have even more. #Rhinoviruses are the most common causes of colds. There is no cure for a cold. To feel better, you should get lots of rest and drink plenty of fluids. Learn more: https://bit.ly/2UNF3wn. #FAQFriday			#Rhinoviruses #FAQFriday	1.22843e+18	https://twitter.com/CDCgov/status/1228432728179134464
2020-02-14 21:04:16	CDCgov		47	143	243	The immediate risk of novel coronavirus remains low for the US public at this time. CDC is taking aggressive action to keep the nation safe. #COVID19 represents an unprecedented public health threat and requires everyone鈥檚 continued cooperation. https://bit.ly/36oxxu7.			#COVID19	1.22842e+18	https://twitter.com/CDCgov/status/1228424741977022464
2020-02-14 21:04:15	CDCgov		54	533	611	Researchers believe novel coronavirus spreads mainly from person to person among close contacts through respiratory droplets produced when an infected person coughs or sneezes. People are likely most contagious when they are most symptomatic (the sickest). https://bit.ly/36oxxu7				1.22842e+18	https://twitter.com/CDCgov/status/1228424740563537923
2020-02-14 20:03:01	CDCgov		0	24	28	Public health professionals: Take your program evaluation skills to the next level with this advanced training from @Region2_PHTC. Earn free CE. http://bit.ly/35YcVIM #CDCLearning		@Region2_PHTC	#CDCLearning	1.22841e+18	https://twitter.com/CDCgov/status/1228409331198156802
2020-02-14 18:25:03	CDCgov		4	29	81	Remember your Valentine鈥檚 Day leftovers! Don鈥檛 leave them in the car, and refrigerate them within two hours of being served. Find more Valentine鈥檚 Day food safety tips for the perfect night: https://go.usa.gov/xpmbJ				1.22838e+18	https://twitter.com/CDCgov/status/1228384673367232517
2020-02-14 17:25:08	CDCgov		60	420	495	While CDC considers #COVID19 a serious situation and is taking preparedness measures, the immediate risk in the U.S. is considered low. Everyone should always take simple daily precautions to help prevent the spread of respiratory illnesses. https://bit.ly/37Ay6Cm #coronavirus			#COVID19 #coronavirus	1.22837e+18	https://twitter.com/CDCgov/status/1228369597440647169
2020-02-14 15:05:06	CDCgov		9	40	50	New CDC study highlights alarming increases in type 1 and type 2 diabetes in youth. Learn more, including how you can help: http://bit.ly/31PuQAT @CDCDiabetes @NIDDKgov @CDCMMWR		@CDCDiabetes @NIDDKgov @CDCMMWR		1.22833e+18	https://twitter.com/CDCgov/status/1228334357208817665
2020-02-13 20:03:04	CDCgov		5	26	52	Vivienne Walz (left) and her team in CDC鈥檚 Social and Behavioral Sciences group play an important role in the #DRC #Ebola response by listening to the opinions of DRC locals on their nation鈥檚 current outbreak. More about how they support the response: http://bit.ly/BehaviorScience.			#DRC #Ebola	1.22805e+18	https://twitter.com/CDCgov/status/1228046954116079617
2020-02-13 18:04:16	CDCgov		2	22	33	In 2018, all but two states had at least one barrier making it more difficult for people covered by Medicaid to access treatments to help them quit using tobacco. Read more: http://bit.ly/MMWRVA33 #smokingcessation			#smokingcessation	1.22802e+18	https://twitter.com/CDCgov/status/1228017058425790471
2020-02-13 17:18:43	CDCgov		30	108	131	CDC is continually reassessing its recommendations around quarantine and self-monitoring and will continue to work with state and local public health departments to refine and improve this process. https://bit.ly/2P6JQ8D #COVID19			#COVID19	1.22801e+18	https://twitter.com/CDCgov/status/1228005593388142593
2020-02-13 17:18:43	CDCgov		29	277	244	CDC and @TexasDSHS confirm a traveler returned from China and quarantined at the Joint Base San Antonio-Lackland tested positive for new coronavirus. This #COVID19 case is the 15th reported in the US. https://bit.ly/2P6JQ8D		@TexasDSHS	#COVID19	1.22801e+18	https://twitter.com/CDCgov/status/1228005592100483072
2020-02-13 17:05:00	CDCgov		16	82	93	Measles was declared eliminated in the United States in 2000; however, the sustained transmission of almost 12 months nearly led to the loss of elimination status in 2019. Watch #CDCGrandRounds Live on Facebook, 2/18, 1pm ET to learn more. https://bit.ly/31HxGYM			#CDCGrandRounds	1.228e+18	https://twitter.com/CDCgov/status/1228002141362483200
2020-02-13 15:30:45	CDCgov	MinvstrD	0	0	1	Cheeses can be made with pasteurized or unpasteurized milk. Check the label to make sure the cheese is labeled as 鈥渕ade with pasteurized milk.鈥?Cheese made with unpasteurized milk (also called raw milk) is estimated to be 50 to 160 times more likely to cause Listeria infection.				1.22798e+18	https://twitter.com/CDCgov/status/1227978424662315008
2020-02-13 15:30:10	CDCgov		5	28	55	鈥淚 love putting scientific content and data in the world's hands so we can be healthy, safe, and secure,鈥?says #CDC digital media lead Catherine Jamal. Learn about Catherine鈥檚 work at CDC: https://bit.ly/2HnfHO2. #IAmCDC			#CDC #IAmCDC	1.22798e+18	https://twitter.com/CDCgov/status/1227978276599205888
2020-02-13 15:01:03	CDCgov		1	26	26	HCPs: This American #HeartMonth, make sure your patients with #heartdisease understand why vaccines are important in protecting them from serious diseases. Check out these materials you can share with them: https://bit.ly/2u1vq1Q.			#HeartMonth #heartdisease	1.22797e+18	https://twitter.com/CDCgov/status/1227970951092035588
2020-02-12 22:06:47	CDCgov	Grumpis101	1	0	3	To kill germs that could make you seriously ill, cook meat to these internal temperatures: 165掳F for chicken and turkey; 160掳F for ground beef, pork, and lamb; 145掳F with a 3-minute rest time for whole cuts of beef, pork, lamb, and veal; and 145掳F for fish.				1.22772e+18	https://twitter.com/CDCgov/status/1227715700673982464
2020-02-12 20:48:03	CDCgov		6	54	57	This #GalentinesDay, show your BFFs you鈥檝e got their backs by encouraging them to learn their #BreastCancer risk. Start by sharing this list of risk factors. https://bit.ly/2GfDxdG			#GalentinesDay #BreastCancer	1.2277e+18	https://twitter.com/CDCgov/status/1227695886848929794
2020-02-12 19:44:03	CDCgov		6	51	74	Cooking dinner for someone special on #ValentinesDay? Use a food thermometer to make sure food is cooked to a hot enough temperature to kill germs. Learn the correct temperature for each type of meat: https://go.usa.gov/xyuBe.			#ValentinesDay	1.22768e+18	https://twitter.com/CDCgov/status/1227679780310519809
2020-02-12 18:39:45	CDCgov		30	279	288	On 2/11, @WHO announced an official name for the disease causing the novel (new) #coronavirus outbreak: #COVID19. CDC is updating our website &amp; other materials to reflect the name. For the most up-to-date info on Coronavirus Disease-2019, please visit http://cdc.gov.		@WHO	#coronavirus #COVID19	1.22766e+18	https://twitter.com/CDCgov/status/1227663600006893574
2020-02-12 17:41:03	CDCgov		2	25	26	#Nurses &amp; #MedicalAssistants: Looking for continuing education credits in 2020? In this new, free #CE, Andrea Polkinghorn, RN and Virginia Chambers, MA discuss how to foster support for vaccination in pediatric and family practices. Download here: https://bit.ly/2Hjx960.			#Nurses #MedicalAssistants #CE	1.22765e+18	https://twitter.com/CDCgov/status/1227648828368707591
2020-02-12 17:26:01	CDCgov		3	41	37	#DYK? Adults unintentionally make it easy for children to eat dangerous pills. Learn more in The Journal of Pediatrics new study on medication exposures among young children: http://bit.ly/2vuLFF2. @JPediatr		@JPediatr	#DYK	1.22765e+18	https://twitter.com/CDCgov/status/1227645045228085248
2020-02-12 16:56:03	CDCgov		3	77	108	Vaccination is an important part of maintaining a heart-healthy lifestyle. This American #HeartMonth, learn how you can help protect yourself or someone you love with heart disease from vaccine-preventable diseases: https://bit.ly/2tOG3oU.			#HeartMonth	1.22764e+18	https://twitter.com/CDCgov/status/1227637500723814400
2020-02-12 16:15:07	CDCgov		1	36	48	#Clinicians: Are you looking for resources to help make recommendations to your patients about the latest #vaccines? Get the latest updates to the 2020 Adult Immunization Schedules available now: https://bit.ly/2GL85CT. #immunization #vaccines			#Clinicians #vaccines #immunization #vaccines	1.22763e+18	https://twitter.com/CDCgov/status/1227627201669074946
2020-02-12 15:29:00	CDCgov		104	727	748	Take simple daily precautions to help prevent the spread of respiratory illnesses like Coronavirus Disease 2019. Learn more about #COVID19 prevention at https://bit.ly/37Ay6Cm.			#COVID19	1.22762e+18	https://twitter.com/CDCgov/status/1227615594163449856
2020-02-11 20:48:44	CDCgov		14	122	154	See CDC鈥檚 interim guidance to help employers and businesses in planning and helping prevent workplace exposures to acute respiratory illnesses, including #2019nCoV, in non-healthcare settings. Learn more: https://bit.ly/2UBvErJ #coronavirus			#2019nCoV #coronavirus	1.22733e+18	https://twitter.com/CDCgov/status/1227333672270995458
2020-02-11 20:48:44	CDCgov		71	411	578	Though few cases have been found in the U.S., CDC continues to prepare for the possibility that 2019-nCoV will begin to spread widely in the community.				1.22733e+18	https://twitter.com/CDCgov/status/1227333670442295296
2020-02-11 20:15:06	CDCgov		3	42	43	Applications are now open through 2/17 for the 2020-2021 LEAP Fellowship. This fellowship aims to develop infectious disease fellows into healthcare leaders capable of working as clinical partners to local and national PH agencies. For more info, visit: http://bit.ly/302LX1k.				1.22733e+18	https://twitter.com/CDCgov/status/1227325206705975299
2020-02-11 19:43:08	CDCgov		5	38	22	If you use e-cigarette, or vaping, products, get medical care right away if you have symptoms of EVALI, such as cough, shortness of breath, chest pain, nausea, vomiting, stomach pain, diarrhea, fever, chills, or weight loss. http://www.cdc.gov/lunginjury				1.22732e+18	https://twitter.com/CDCgov/status/1227317161821134849
2020-02-11 19:43:08	CDCgov		5	38	36	CDC recommends people don鈥檛 use e-cigarette, or vaping, products that contain THC. Data show products containing THC, esp. those obtained from informal sources (like friends, family, or in-person or online dealers) play a major role in EVALI. http://www.cdc.gov/lunginjury				1.22732e+18	https://twitter.com/CDCgov/status/1227317160537665536
2020-02-11 19:43:07	CDCgov		3	13	7	The number of EVALI cases peaked in September 2019; however, states continue to report new cases to CDC. http://www.cdc.gov/lunginjury				1.22732e+18	https://twitter.com/CDCgov/status/1227317159338049539
2020-02-11 19:43:07	CDCgov		20	109	104	UPDATE: As of 2/4, 2,758 cases of hospitalized e-cigarette, or vaping, product use-associated lung injury (EVALI) or deaths reported from all 50 states, DC, & 2 US territories (Puerto Rico & USVI). 64 deaths confirmed in 28 states & DC. http://www.cdc.gov/lunginjury				1.22732e+18	https://twitter.com/CDCgov/status/1227317157832384514
2020-02-11 19:20:02	CDCgov		6	36	49	CDC鈥檚 national contact center, CDC-INFO, plays an important role in efforts to provide accurate information on #PublicHealth issues. Learn about #CDC health communication specialist Diana Toomer鈥檚 role in CDC-INFO: https://bit.ly/2uisbTU. #IAmCDC			#PublicHealth #CDC #IAmCDC	1.22731e+18	https://twitter.com/CDCgov/status/1227311349040062464
2020-02-11 18:48:02	CDCgov		1	21	23	Are you living with #ALS? Do you want to make a difference for future generations? Take part through joining the National #ALS Registry, visit: https://bit.ly/3aBL0C2.			#ALS #ALS	1.2273e+18	https://twitter.com/CDCgov/status/1227303297138163714
2020-02-11 18:03:02	CDCgov		2	26	39	For #CDC medical officer Satish Pillai (right), speaking with #DRC bus and taxi drivers, learning about the most popular markets, and tracing traffic patterns is all part of the effort to predict where #Ebola is likely to spread. Learn more about Satish: http://bit.ly/CDC-Pillai			#CDC #DRC #Ebola	1.22729e+18	https://twitter.com/CDCgov/status/1227291972953616386
2020-02-11 15:46:02	CDCgov		2	61	91	Parents: From their first steps to their first day of middle school, you can help your children stay protected against serious diseases. Use CDC鈥檚 recommended immunization schedule to help keep track of the vaccines they need: https://bit.ly/31Hy35E.				1.22726e+18	https://twitter.com/CDCgov/status/1227257493811757056
2020-02-10 20:16:08	CDCgov		11	86	162	Pregnant women are 10 times more likely to get a Listeria infection. To protect yourself and your baby, don鈥檛 drink raw milk or eat soft, unpasteurized cheese, such as queso fresco, brie, and feta. Learn more: https://go.usa.gov/xVaHd.				1.22696e+18	https://twitter.com/CDCgov/status/1226963080426512384
2020-02-10 19:45:26	CDCgov		4	40	56	Knowing when someone was exposed to #Ebola is essential to tracking the disease鈥檚 path. CDC &amp; the @JohnsHopkins Applied Physics Lab have created the Ebola Exposure Window Calculator, a free mobile app to help field staff estimate exposure windows: https://bit.ly/2vkzPgO		@JohnsHopkins	#Ebola	1.22696e+18	https://twitter.com/CDCgov/status/1226955352140324869
2020-02-10 17:13:03	CDCgov		0	55	68	Get strategies to promote respectful, healthy, nonviolent relationships among teens in your community with the Dating Matters庐 Toolkit: http://go.usa.gov/cKzv7 #TDVAM			#TDVAM	1.22692e+18	https://twitter.com/CDCgov/status/1226917004382212096
2020-02-10 15:40:04	CDCgov		10	215	209	The latest #FluView shows New York City, Puerto Rico and 45 states experiencing high #flu activity. Prompt treatment with #antivirals is recommended for people who have suspected flu infection and are at high risk of serious flu complications. https://bit.ly/2AfIS02			#FluView #flu #antivirals	1.22689e+18	https://twitter.com/CDCgov/status/1226893602678300672
2020-02-07 20:55:00	CDCgov		2	68	81	Black women under age 35 are twice as likely to be diagnosed with #BreastCancer as White women of the same age. Learn your risk so you can make proactive choices about your #health: https://bit.ly/2uhHXyj #BlackHistoryMonth #BHM			#BreastCancer #health #BlackHistoryMonth #BlackHistoryMonth #BHM #BHM	1.22589e+18	https://twitter.com/CDCgov/status/1225885695115268096
2020-02-07 19:40:00	CDCgov		5	77	94	About 647,000 Americans die from heart disease each year鈥攖hat鈥檚 1 in every 4 deaths. The most common type of heart disease is coronary artery disease, which affects blood flow to the heart. Learn how to prevent #HeartDisease: https://bit.ly/2AeHs6d. #FAQFriday			#HeartDisease #FAQFriday	1.22587e+18	https://twitter.com/CDCgov/status/1225866820906897408
2020-02-07 18:51:02	CDCgov		1	26	64	鈥淚 don鈥檛 think I ever could have imagined a more incredible or more meaningful public health experience,鈥?says CDC #DiseaseDetective and #Ebola responder Nirma Bustamante. Read how CDC鈥檚 EIS officers are helping stop the #Ebola outbreak in #DRC: http://bit.ly/Ebola-EIS			#DiseaseDetective #Ebola #Ebola #DRC	1.22585e+18	https://twitter.com/CDCgov/status/1225854500033961985
2020-02-07 18:03:18	CDCgov		12	117	155	In January 2020, CDC, together with public health experts, evaluated more than 600 persons thought to be at risk for 2019 #novelcoronavirus infection. Learn how they identified the first 11 people in the US with lab-confirmed #2019nCoV. Learn more: http://bit.ly/2ugWRFo			#novelcoronavirus #2019nCoV	1.22584e+18	https://twitter.com/CDCgov/status/1225842485353746432
2020-02-07 15:55:00	CDCgov		5	70	115	It鈥檚 #AmericanHeartMonth ! People with disabilities are more likely to have #heartdisease than people without disabilities. CDC works hard to identify, reduce, and prevent health conditions such as heart disease among people with disabilities. Learn more: http://cdc.gov/disabilities			#AmericanHeartMonth #heartdisease	1.22581e+18	https://twitter.com/CDCgov/status/1225810197727383553
2020-02-07 15:00:35	CDCgov		23	264	263	Want to know more about the novel (new) #coronavirus (2019-nCoV)? Watch this series of videos for answers to frequently asked questions about #2019nCoV. https://bit.ly/nCoV-Playlist			#coronavirus #2019nCoV	1.2258e+18	https://twitter.com/CDCgov/status/1225796505522655233
2020-02-06 21:25:46	CDCgov	kkmarcel	0	7	6	Currently there is no evidence to support spread of 2019-nCoV from goods imported from China; no such cases have been detected. https://bit.ly/36zivBu.				1.22553e+18	https://twitter.com/CDCgov/status/1225531049549144065
2020-02-06 21:22:45	CDCgov	mdsinvestments	1	6	3	Currently there is no evidence to support spread of 2019-nCoV from goods imported from China; no such cases have been detected. https://bit.ly/36zivBu.				1.22553e+18	https://twitter.com/CDCgov/status/1225530290380136448
2020-02-06 20:56:01	CDCgov		4	45	69	#BloodPressure control is within reach. There are things you can do now to protect your heart鈥攜ou鈥檝e got this! http://bit.ly/2iFB6U5 #HeartMonth.			#BloodPressure #HeartMonth	1.22552e+18	https://twitter.com/CDCgov/status/1225523565748989969
2020-02-06 18:31:03	CDCgov		19	85	147	Never handle a bat with bare hands! If you are bitten by a bat, immediately wash the wound and contact your healthcare provider, local or state health department. Learn more about a 2018 rabid bat exposure in this week鈥檚 MMWR: http://bit.ly/MMWR_HumanRabies				1.22549e+18	https://twitter.com/CDCgov/status/1225487084061954049
2020-02-06 18:06:29	CDCgov		16	29	23	See the easy to read 2020 Child and Adolescent Immunization Schedule here: https://bit.ly/2GPHp81				1.22548e+18	https://twitter.com/CDCgov/status/1225480898453409794
2020-02-06 18:06:28	CDCgov		3	31	25	Get the latest updates to the 2020 Child and Adolescent Immunization Schedule. Read more in this week鈥檚 @CDCMMWR: http://bit.ly/2Sdg02Q #immunization #vaccines		@CDCMMWR	#immunization #vaccines	1.22548e+18	https://twitter.com/CDCgov/status/1225480895660003328
2020-02-06 17:28:00	CDCgov		3	97	120	An #antibiotic is the wrong tool to treat a virus, like those that cause a cold or flu. Ask your doctor about the best way to feel better while your body fights off a #virus. http://bit.ly/2P5PNS5 #BeAntibioticsAware			#antibiotic #virus #BeAntibioticsAware	1.22547e+18	https://twitter.com/CDCgov/status/1225471213968875520
2020-02-06 17:04:13	CDCgov		6	61	76	#2019nCoV diagnostic test kits will ship upon request to laboratories designed as qualified by CDC, including US state and local public health laboratories, @DeptofDefense laboratories, and select international laboratories. See Q&amp;A for lab requests: https://bit.ly/384RrMb		@DeptofDefense	#2019nCoV	1.22547e+18	https://twitter.com/CDCgov/status/1225465229305360387
2020-02-06 17:04:13	CDCgov		9	73	113	CDC鈥檚 #2019nCoV diagnostic test uses technology that can provide results in 4 hours from initial processing to result. Other steps鈥攍ike accessioning of patient specimens, reagent preparation, and reporting 鈥?may add to overall testing time.			#2019nCoV	1.22547e+18	https://twitter.com/CDCgov/status/1225465228558774272
2020-02-06 17:04:12	CDCgov		21	321	448	Following @US_FDA Emergency Use Authorization (EUA), CDC has begun distributing new #2019nCoV laboratory test kit to select US &amp; international labs through the International Reagent Resource (IRR). Each kit can test approx. 700-800 patient specimens. https://bit.ly/2SmPAf8		@US_FDA	#2019nCoV	1.22547e+18	https://twitter.com/CDCgov/status/1225465226927181826
2020-02-06 15:55:02	CDCgov		1	35	46	Jim Piette led an active life following his chronic obstructive pulmonary disease (COPD) diagnosis, but everything changed when he got sick with #flu. Now, Jim works with @LungAssociation to educate older adults about potential complications of #flu: https://bit.ly/2t8XsrU		@LungAssociation	#flu #flu	1.22545e+18	https://twitter.com/CDCgov/status/1225447819093463045
2020-02-05 21:15:05	CDCgov		1	33	45	.@NCHStats releases three reports providing significant new insight into #maternalmortality measurement in the United States and announces detailed data files for researchers. https://go.usa.gov/xdYDM		@NCHStats	#maternalmortality	1.22517e+18	https://twitter.com/CDCgov/status/1225165975126978560
2020-02-05 20:33:00	CDCgov		17	64	87	A message from @Surgeon_General: If you鈥檙e ready to quit smoking, talk to your healthcare provider or call 1-800-QUIT-NOW to get started. http://CDC.gov/CessationSGR #CessationSGR		@Surgeon_General	#CessationSGR	1.22516e+18	https://twitter.com/CDCgov/status/1225155383087419393
2020-02-05 19:37:02	CDCgov		0	28	48	Laboratory professionals: Learn how to work safely in a biological safety cabinet (BSC) and what to do if there is an emergency while working in one. Take our FREE course (P.A.C.E. credit available): http://bit.ly/2EV3zDi.				1.22514e+18	https://twitter.com/CDCgov/status/1225141299508060162
2020-02-05 18:06:30	CDCgov		11	146	139	Read @CDCMMWR report on the first cases of #2019nCoV (#coronavirus) in the U.S., including a summary of what we know about this outbreak and the public health response. http://bit.ly/2OpXAL4		@CDCMMWR	#2019nCoV #coronavirus	1.22512e+18	https://twitter.com/CDCgov/status/1225118514069082112
2020-02-05 17:11:38	CDCgov		66	47	90	The answer is... true. Both whooping cough and flu vaccines are safe for you and your baby during pregnancy; they help protect you both against serious illnesses. Talk with your doctor or midwife. Learn more about vaccination during pregnancy. https://bit.ly/2rwzxhk				1.2251e+18	https://twitter.com/CDCgov/status/1225104707972104193
2020-02-05 17:06:04	CDCgov		7	50	61	#Shingles pain can be severe and prolonged. Adults 50 and older should get the new shingles vaccine鈥攊t鈥檚 more than 90% effective. Here鈥檚 what to expect when you get the new shingles vaccine: https://bit.ly/34QtkiY.			#Shingles	1.2251e+18	https://twitter.com/CDCgov/status/1225103305522733063
2020-02-05 15:30:00	CDCgov		22	398	452	Coronaviruses are named for the crown-like spikes on the surface of the viruses. Human coronaviruses were first identified in the mid-1960s. The 2019 novel coronavirus (#2019nCoV) is a new virus never before seen in people. To learn about 2019-nCoV, visit https://bit.ly/36oxxu7			#2019nCoV	1.22508e+18	https://twitter.com/CDCgov/status/1225079130384936962
2020-02-04 20:44:01	CDCgov		5	57	64	#HCPs: CDC鈥檚 updated immunization schedules are now available. Make sure you and your staff reference them to stay current on vaccine recommendations: https://bit.ly/2GL85CT			#HCPs	1.2248e+18	https://twitter.com/CDCgov/status/1224795770685132800
2020-02-04 20:00:22	CDCgov		2	48	67	Cancer patients are at higher risk of developing #infections that can lead to #sepsis. This #WorldCancerDay, spread the word about infection prevention and #GetAheadOfSepsis. http://bit.ly/35QuGdR			#infections #sepsis #WorldCancerDay #GetAheadOfSepsis	1.22478e+18	https://twitter.com/CDCgov/status/1224784784167198728
2020-02-04 19:49:03	CDCgov		3	52	84	#HCPs: Antiviral drugs can not only shorten the duration of your patients鈥?#flu symptoms but also reduce the severity. Review the latest treatment guidance here: https://bit.ly/2RVO1X8			#HCPs #flu	1.22478e+18	https://twitter.com/CDCgov/status/1224781935785992194
2020-02-04 19:00:25	CDCgov		2	31	46	鈥淧eople are real, they鈥檙e raw, and sometimes people are pretty confused and frustrated about how this outbreak is happening in their communities,鈥?says CDC #Ebola responder Christine Prue. Find out how behavioral scientists are helping out in #DRC: http://bit.ly/BehaviorScience			#Ebola #DRC	1.22477e+18	https://twitter.com/CDCgov/status/1224769695015952384
2020-02-04 18:30:17	CDCgov		7	47	84	Always choose pasteurized milk over raw milk. Drinking raw milk comes with risks, especially for kids, older adults and people with weakened immune systems. Learn more about raw milk and why it鈥檚 risky: https://go.usa.gov/xdaW2				1.22476e+18	https://twitter.com/CDCgov/status/1224762113043968000
2020-02-04 16:54:11	CDCgov		28	45	124	True or false: #Flu and whooping cough (Tdap) vaccines can help protect you and your baby from serious diseases when you receive them during #pregnancy.			#Flu #pregnancy	1.22474e+18	https://twitter.com/CDCgov/status/1224737930478071808
2020-02-04 16:35:03	CDCgov		1	22	34	Mark your calendars for the next #CardiacRehabChat! Join @MillionHeartsUS and @AACVPR on February 11, 2 PM ET, to learn how cardiac rehab program staff can improve completion rates. #HeartMonth		@MillionHeartsUS @AACVPR	#CardiacRehabChat #HeartMonth	1.22473e+18	https://twitter.com/CDCgov/status/1224733115089813504
2020-02-04 15:40:44	CDCgov		82	634	689	CDC does not currently recommend the use of facemasks to help prevent novel #coronavirus. #2019nCoV is not spreading in communities in the US. Take everyday preventive actions to help slow the spread of respiratory illness. https://bit.ly/37Ay6Cm			#coronavirus #2019nCoV	1.22472e+18	https://twitter.com/CDCgov/status/1224719446775869441
2020-02-04 14:02:54	CDCgov	lisavilisa	0	0	1	Yes. This season鈥檚 flu vaccines are formulated to protect against four recommended viruses, two flu A and two flu B viruses, including representative A(H3N2), A(H1N1), B/Victoria and B/Yamagata viruses.				1.22469e+18	https://twitter.com/CDCgov/status/1224694823795511296
2020-02-04 14:01:56	CDCgov	AntiDemRats	0	0	2	These estimates are for the United States. They are based on the data from CDC鈥檚 weekly influenza surveillance reports.				1.22469e+18	https://twitter.com/CDCgov/status/1224694580089688064
2020-02-04 14:01:30	CDCgov	AusterePatriot	0	0	0	The preliminary estimates are based on mathematical modeling using our hospital-based surveillance system.				1.22469e+18	https://twitter.com/CDCgov/status/1224694472388358151
2020-02-03 21:13:03	CDCgov		6	45	62	Are you interested in gaining population health experience as an employee in public health, health care, and community health settings? Apply for the CDC Population Health Training In Place Program! Applications are open now through Feb. 29. https://bit.ly/CDCPHTIPPApp				1.22444e+18	https://twitter.com/CDCgov/status/1224440686688137224
2020-02-03 21:05:49	CDCgov	AprilDilao	1	10	2	Currently there is no evidence to support spread of 2019-nCoV from goods imported from China; no such cases have been detected. https://bit.ly/36zivBu.				1.22444e+18	https://twitter.com/CDCgov/status/1224438868507672577
2020-02-03 19:30:06	CDCgov		8	30	42	Your doctor can help you find tools and resources to help you quit smoking, including calling the quitline at 1-800-QUIT-NOW. http://CDC.gov/CessationSGR #CessationSGR			#CessationSGR	1.22441e+18	https://twitter.com/CDCgov/status/1224414780125073408
2020-02-03 18:40:03	CDCgov		3	22	52	鈥淲hen I began my CDC journey in 1990, I had no idea my love for communications and my interest in biology would merge in such a wonderful way,鈥?says #CDC health communication specialist Diana Toomer. Learn about Diana鈥檚 role at CDC today: https://bit.ly/2uisbTU. #IAmCDC			#CDC #IAmCDC	1.2244e+18	https://twitter.com/CDCgov/status/1224402182000332804
2020-02-03 17:16:07	CDCgov		6	67	88	Learn steps to protect yourself and your family from #COpoisoning. Install a CO detector &amp; check the batteries every 6 months. Never run gas-powered generators in the home. Place them outside, at least 20 feet away. Learn more: http://bit.ly/2kXZNwU.			#COpoisoning	1.22438e+18	https://twitter.com/CDCgov/status/1224381062182207493
2020-02-03 17:00:24	CDCgov		2	51	54	Each year in the U.S., HPV causes more than 10,000 cases of #cervicalcancer. Cervical cancer is just one of six types of cancer caused by #HPV. Protect your child with the HPV vaccine. https://bit.ly/2hvcXEf #CervicalCancerAwarenessMonth			#cervicalcancer #HPV #CervicalCancerAwarenessMonth	1.22438e+18	https://twitter.com/CDCgov/status/1224377106915823616
2020-02-03 16:00:33	CDCgov		20	403	439	Elevated flu activity is expected to continue for weeks. As long as flu is spreading in your area, a #fluvaccine is the best way to reduce your risk of flu. If you do get sick with flu, #antivirals can treat flu and prevent serious complications: https://bit.ly/2SO61Ty.			#fluvaccine #antivirals	1.22436e+18	https://twitter.com/CDCgov/status/1224362041936416768
2020-02-03 15:45:06	CDCgov		11	207	206	CDC estimates that between Oct. 1 and Jan. 25, there were at least 19 million illnesses, 180,000 hospitalizations and 10,000 deaths caused by #flu. Learn more about the burden of flu: https://bit.ly/2AJe9L4.			#flu	1.22436e+18	https://twitter.com/CDCgov/status/1224358157885083648
2020-02-02 21:40:02	CDCgov		2	37	56	Get the playbook for lowering your cancer risk. Learn more at: https://bit.ly/2TyGvSD.				1.22409e+18	https://twitter.com/CDCgov/status/1224085088591400966
2020-02-02 20:40:04	CDCgov		8	27	56	Grilling for game day? Always use a food thermometer to make sure meat is cooked hot enough to kill germs. Cook all chicken to 165掳F and ground beef to 160掳F. Learn more: https://go.usa.gov/xpNum. #SBLIV #Superbowl			#SBLIV #Superbowl	1.22407e+18	https://twitter.com/CDCgov/status/1224069997342883841
2020-02-02 19:20:00	CDCgov		86	627	692	#2019nCoV is a virus identified as the cause of the respiratory #outbreak first detected in Wuhan, China. The virus is not spreading in the US, but you can help prevent the spread of respiratory illness by following everyday healthy habits. https://bit.ly/37Ay6Cm			#2019nCoV #outbreak	1.22405e+18	https://twitter.com/CDCgov/status/1224049848296656896
2020-02-02 17:50:00	CDCgov		2	36	71	It鈥檚 game day! Whether you鈥檙e an #athlete, #coach, or a #fan, don鈥檛 let a blood clot ruin game day. Jump, cheer, and stretch between plays, and learn more about preventing blood clots for yourself, your team, and your friends and family. #SuperBowl https://bit.ly/31bneIA			#athlete #coach #fan #SuperBowl	1.22403e+18	https://twitter.com/CDCgov/status/1224027199012921344
2020-02-02 16:25:00	CDCgov		65	422	484	Much is unknown about how #2019nCoV, a new #coronavirus, spreads. Currently there is no evidence to support spread of 2019-nCoV from packages or products imported from China. See what is know about the spread of coronaviruses: https://bit.ly/37KxL07			#2019nCoV #coronavirus	1.22401e+18	https://twitter.com/CDCgov/status/1224005808037384192
2020-02-02 15:52:03	CDCgov		29	252	285	#HCPs: See the newest CDC Health Update on 2019 novel #coronavirus, updating interim guidance for: caring for 2019-nCoV patients, evaluating and testing of patients under investigation, and preventing and controlling #2019nCoV infection. https://bit.ly/31lpCge			#HCPs #coronavirus #2019nCoV	1.224e+18	https://twitter.com/CDCgov/status/1223997519136460800
2020-02-01 21:45:03	CDCgov		57	242	423	Outbreak response in action: #CDC staff are actively responding to the ongoing #2019nCoV outbreak in CDC鈥檚 Emergency Operations Center (EOC). CDC works 24/7 to keep Americans safe from public health threats. For #coronavirus updates &amp; to learn more: http://www.cdc.gov/ncov			#CDC #2019nCoV #coronavirus	1.22372e+18	https://twitter.com/CDCgov/status/1223723965887197184
2020-02-01 20:26:02	CDCgov		4	32	51	You may know all the stats for your favorite player - but do you know the stats on where you live, work, and play? #WeTrackThat on CDC's Tracking Network: http://cdc.gov/wetrackthat.			#WeTrackThat	1.2237e+18	https://twitter.com/CDCgov/status/1223704078846513157
2020-02-01 19:45:00	CDCgov		16	226	294	Serving wings? Don鈥檛 wash chicken. To clean it before cooking, pat chicken dry with a paper towel over a trash can, throw the towel away, then wash your hands with soap and water. Learn more: https://go.usa.gov/xpNum. #Superbowl #SBLIV			#Superbowl #SBLIV	1.22369e+18	https://twitter.com/CDCgov/status/1223693751769419777
2020-02-01 18:18:47	CDCgov	yitao_yue	0	0	5	Thank you. 2019 Novel Coronavirus, or 2019-nCoV, is a new respiratory virus first identified in Wuhan, Hubei Province, China.				1.22367e+18	https://twitter.com/CDCgov/status/1223672054291095553
2020-02-01 15:22:00	CDCgov		60	534	725	Authorities in China identified the novel (new) #coronavirus, which has resulted in several thousand confirmed cases in China. Additional cases have been identified in other international locations, including the U.S. Learn more about #2019nCoV: http://www.cdc.gov/nCoV.			#coronavirus #2019nCoV	1.22363e+18	https://twitter.com/CDCgov/status/1223627565878788096
2020-01-31 22:15:08	CDCgov		3	20	36	#HCPs: Today is National Earned Income Tax Credits (EITC) Awareness Day. Learn how earned income tax credits can reduce poverty and improve health: https://bit.ly/2UbOogX.			#HCPs	1.22337e+18	https://twitter.com/CDCgov/status/1223369146873806850
2020-01-31 21:34:33	CDCgov		30	610	757	Washington State public health and CDC experts just released an @NEJM report on the first U.S. case of #2019nCoV infection. The authors describe the clinical features of this first case. Learn more:		@NEJM	#2019nCoV	1.22336e+18	https://twitter.com/CDCgov/status/1223358934276300800
2020-01-31 21:00:00	CDCgov		49	452	606	The novel coronavirus, #2019nCoV, is not spreading in communities in the U.S. at this time. CDC is still working to contain the spread of the virus. See what is known about how 2019-nCoV spreads: https://bit.ly/37KxL07			#2019nCoV	1.22335e+18	https://twitter.com/CDCgov/status/1223350241539215360
2020-01-31 20:32:58	CDCgov		14	92	198	CDC is committed to protecting the health & safety of all Americans. We continue to believe the immediate risk to the larger American public is low at this time. The #2019nCoV outbreak investigation is ongoing. For updates:			#2019nCoV	1.22334e+18	https://twitter.com/CDCgov/status/1223343436964777985
2020-01-31 20:32:58	CDCgov		6	70	176	These individuals will continue to be housed at March Air Reserve Base and medical staff will be readily available if an individual presents symptoms of #2019nCoV. CDC is using one of the tools in our toolbox as a way to contain the potential impact of 2019-nCoV in the US.			#2019nCoV	1.22334e+18	https://twitter.com/CDCgov/status/1223343434888597505
2020-01-31 20:32:57	CDCgov		5	43	163	This legal order is part of a public health response that is necessary to prevent the transmission and spread of this virus in the U.S. This federal quarantine will protect the health of the repatriated US citizens, their families, and their communities. #2019nCoV			#2019nCoV	1.22334e+18	https://twitter.com/CDCgov/status/1223343432531431424
2020-01-31 20:32:57	CDCgov		6	81	232	This action is a precautionary and preventive step to maximize the containment of the virus in the interest of the health of the American public. The current epidemic in Mainland China has demonstrated the #2019nCoV鈥檚 capacity to spread globally.			#2019nCoV	1.22334e+18	https://twitter.com/CDCgov/status/1223343430656499712
2020-01-31 18:29:19	CDCgov		206	1751	3066	The CDC, under statutory authority of the Health and Human Services (HHS) Secretary, has issued federal quarantine orders to all 195 United States citizens who repatriated to the U.S. on January 29, 2020. The quarantine will last 14 days from when the plane left Wuhan, China.				1.22331e+18	https://twitter.com/CDCgov/status/1223312319205249024
2020-01-31 17:15:11	CDCgov		4	25	41	#DYK Adult smoking rates in the U.S. are at an all-time low; however, 34 million Americans still smoke. Learn more in the new #CessationSGR from @Surgeon_General: http://CDC.gov/CessationSGR		@Surgeon_General	#DYK #CessationSGR	1.22329e+18	https://twitter.com/CDCgov/status/1223293663410868231
2020-01-31 17:00:32	CDCgov		0	58	48	Be the food safety MVP at your game day get-together! Refrigerate food within 2 hours of cooking to avoid food poisoning. Check out other game-winning food safety tips: https://go.usa.gov/xpNum. #Superbowl #SBLIV			#Superbowl #SBLIV	1.22329e+18	https://twitter.com/CDCgov/status/1223289977515184128
2020-01-31 16:34:01	CDCgov		2	28	38	Receiving #dialysis treatment? Speaking up about your infection prevention concerns is hard, but this video can help. Watch to learn why these patients on dialysis feel empowered to speak up: https://bit.ly/2RZX9Z7. #DialysisPatientsFirst			#dialysis #DialysisPatientsFirst	1.22328e+18	https://twitter.com/CDCgov/status/1223283303719079941
2020-01-31 15:46:08	CDCgov		1	46	55	Cervical cancer usually starts with no symptoms. As it develops, it may cause bleeding or discharge from the vagina that is not normal for you. If you have any of these signs, see your doctor. Take this quiz and get the facts about cervical cancer. https://bit.ly/2PCIi6E				1.22327e+18	https://twitter.com/CDCgov/status/1223271250325274626
2020-01-31 15:00:08	CDCgov		16	273	232	Genetic sequencing suggests #2019nCoV has its origins in bats but now is able to spread from person to person. Experts believe the virus spreads mainly via respiratory droplets produced when an infected person coughs or sneezes, the same way flu spreads. https://bit.ly/2Gd1R07			#2019nCoV	1.22326e+18	https://twitter.com/CDCgov/status/1223259675573080064
2020-01-31 15:00:07	CDCgov		3	121	106	#HCPs: for CDC interim guidance on testing and management of #2019nCoV, as well as guidance for infection control of patients hospitalized or being evaluated by a healthcare provider, see https://bit.ly/2OcwSFz #coronavirus			#HCPs #2019nCoV #coronavirus	1.22326e+18	https://twitter.com/CDCgov/status/1223259670149849088
2020-01-30 20:24:56	CDCgov		27	260	219	CDC confirmed the first US case of person-to-person spread of #2019nCoV in a patient who had close contact w/ a traveler previously diagnosed. While the virus is not spreading widely here, it鈥檚 likely that more US cases of #2019nCoV will be reported. http://www.cdc.gov/nCoV			#2019nCoV #2019nCoV	1.22298e+18	https://twitter.com/CDCgov/status/1222979027620765696
2020-01-30 20:24:55	CDCgov		69	597	627	Today CDC and @IDPH confirmed diagnosis of #2019nCoV in a patient who had not traveled from China but had close contact with a traveler previously confirmed with the novel #coronavirus. Read the press release: https://bit.ly/38T3c8o.		@IDPH	#2019nCoV #coronavirus	1.22298e+18	https://twitter.com/CDCgov/status/1222979023623553024
2020-01-30 19:47:28	CDCgov		16	55	91	HPV causes over 10,000 cases of this cancer each year in the U.S. Which is it?				1.22297e+18	https://twitter.com/CDCgov/status/1222969598720512001
2020-01-30 19:27:00	CDCgov		2	16	24	For Sugey and Carlos, it only took seconds for their toddler to get into meds left within reach. This cold and flu season, learn tips on how to store #MedsUpAway and watch this family鈥檚 story. http://UpAndAway.org			#MedsUpAway	1.22296e+18	https://twitter.com/CDCgov/status/1222964446458458112
2020-01-30 18:50:15	CDCgov		4	45	57	.@NCHStats releases final 2018 #mortality data that includes an official #maternalmortality rate for the first time since 2007: https://go.usa.gov/xdYDM.		@NCHStats	#mortality #maternalmortality	1.22296e+18	https://twitter.com/CDCgov/status/1222955198798356483
2020-01-30 18:17:05	CDCgov		4	32	32	New in @CDCMMWR: Syndromic surveillance shows that emergency department visits for suicidal thoughts or self-harm increased 25.5% from Jan 2017 - Dec 2018. Read more to #StopSuicide: http://bit.ly/2RVnQhj		@CDCMMWR	#StopSuicide	1.22295e+18	https://twitter.com/CDCgov/status/1222946853827809281
2020-01-30 18:08:49	CDCgov		3	34	38	Proven effective #HIV prevention programs for African Americans that are tailored to local communities could help #endHIVepidemic in the US. Read more about these programs and how they can help end differences in health outcomes. Learn more @CDCMMWR: http://bit.ly/37Ao0RY		@CDCMMWR	#HIV #endHIVepidemic	1.22294e+18	https://twitter.com/CDCgov/status/1222944770093350914
2020-01-30 16:55:05	CDCgov		1	57	83	Making guacamole for the #BigGame? Wash fruits and veggies before cutting or eating, even if you aren鈥檛 eating the peel. When knives cut thorough an unwashed peel, germs can spread into produce. Learn more: https://go.usa.gov/xpNum. #Superbowl #SBLIV			#BigGame #Superbowl #SBLIV	1.22293e+18	https://twitter.com/CDCgov/status/1222926215557910530
2020-01-30 15:46:08	CDCgov		7	61	81	What are the symptoms of cervical cancer?				1.22291e+18	https://twitter.com/CDCgov/status/1222908865907429376
2020-01-29 22:14:05	CDCgov		2	21	30	Good news! The 2020 application period for PHAP candidates has been extended. The application period will close Friday, January 31 at 11:59 pm (ET). Apply now! https://go.usa.gov/xdbE2				1.22264e+18	https://twitter.com/CDCgov/status/1222644106679197696
2020-01-29 21:19:00	CDCgov		5	30	39	Not sure how to break the ice with relatives to talk about your family鈥檚 history of cancer? Use these tips to start the conversation and better understand your #BreastCancer risk. https://bit.ly/2so4ecC			#BreastCancer	1.22263e+18	https://twitter.com/CDCgov/status/1222630244168949762
2020-01-29 20:47:01	CDCgov		4	27	50	Laboratory professionals: Save the date for the 2020 CDC Biosafety Symposium in ATL! This year鈥檚 theme is The Power of Risk Assessment: Laboratory Safety and Security for Clinical, Public Health, Research, and Animal Care. http://bit.ly/2xHRSLI				1.22262e+18	https://twitter.com/CDCgov/status/1222622198155923456
2020-01-29 19:45:00	CDCgov		9	36	46	#DYK that sickle cell disease (SCD) affects millions of people in the world? It's important for healthcare providers, policy makers, &amp; SCD supporters to remember the #ManyFacesOfSickleCell to help patients get timely &amp; proper treatment: https://bit.ly/2GpUT7N.			#DYK #ManyFacesOfSickleCell	1.22261e+18	https://twitter.com/CDCgov/status/1222606588290031616
2020-01-29 19:10:02	CDCgov		25	118	193	鈥淪tress has been called the health epidemic of the 21st century. Almost everyone experiences it... and we know it plays a role in other serious health issues,鈥?says @NIOSH research psychologist Jessica Streit. Learn about Jessica's work at #CDC: https://bit.ly/2sAMlIb #IAmCDC		@NIOSH	#CDC #IAmCDC	1.2226e+18	https://twitter.com/CDCgov/status/1222597788405501953
2020-01-29 17:07:52	CDCgov		47	222	272	In the wake of #2019nCoV #coronavirus, @HHSGov &amp; CDC are supporting safe, expedient departure of approximately 200 US citizens from Wuhan, China back to the US. @StateDept leads the safe and expedient ordered departure of US citizens. Full details:		@HHSGov @StateDept	#2019nCoV #coronavirus	1.22257e+18	https://twitter.com/CDCgov/status/1222567046455623682
2020-01-29 15:55:03	CDCgov		7	34	72	#DYK January is #OneHealth Awareness Month? One Health is the idea that the health of people is connected to the health of animals &amp; our shared environment. CDC uses One Health to fight health threats that affect people, animals, &amp; our environment: http://bit.ly/cdcOneHealth.			#DYK #OneHealth	1.22255e+18	https://twitter.com/CDCgov/status/1222548722598449153
2020-01-29 15:12:02	CDCgov		3	40	47	#HCPs: Are your patients familiar with #flu antiviral drugs? Make sure they know flu can be treated by sharing this resource with them: https://bit.ly/2SO61Ty.			#HCPs #flu	1.22254e+18	https://twitter.com/CDCgov/status/1222537896839786496
2020-01-28 21:56:01	CDCgov		11	46	110	Infections are a leading cause of hospitalization and death among patients on #dialysis, but they can be prevented. Learn how patients and staff can work together to prevent infections: https://bit.ly/2RZX9Z7. #DialysisPatientsFirst			#dialysis #DialysisPatientsFirst	1.22228e+18	https://twitter.com/CDCgov/status/1222277174054522882
2020-01-28 20:29:02	CDCgov		82	729	789	While CDC considers #2019nCoV a serious situation and is taking preparedness measures, the immediate risk in the U.S. is considered low. Everyone should always take simple daily precautions to help prevent the spread of respiratory illnesses. http://www.cdc.gov/nCoV			#2019nCoV	1.22226e+18	https://twitter.com/CDCgov/status/1222255281951903746
2020-01-28 19:50:04	CDCgov		23	284	273	According to the latest CDC in-season #flu burden estimates, there were at least 15 million flu illnesses, 140,000 flu hospitalizations and 8,200 flu deaths between Oct. 1 and Jan. 18. Learn more: https://bit.ly/2AJe9L4.			#flu	1.22225e+18	https://twitter.com/CDCgov/status/1222245476600250368
2020-01-28 18:16:12	CDCgov		9	44	43	If you use e-cigarette, or vaping, products, get medical care right away if you have symptoms like those reported in this outbreak, such as cough, shortness of breath, chest pain, nausea, vomiting, stomach pain, diarrhea, fever, chills, or weight loss. http://cdc.gov/lunginjury.				1.22222e+18	https://twitter.com/CDCgov/status/1222221855026708481
2020-01-28 18:16:12	CDCgov		13	52	69	CDC recommends people don鈥檛 use e-cigarette, or vaping, products that contain THC. Data show products containing THC, esp. those obtained from informal sources (like friends, family, or in-person or online dealers) play a major role in the outbreak. http://cdc.gov/lunginjury.				1.22222e+18	https://twitter.com/CDCgov/status/1222221853672034304
2020-01-28 18:16:11	CDCgov		66	194	186	OUTBREAK UPDATE: As of 1/21, 2,711 cases of hospitalized e-cigarette, or vaping, product use-associated lung injury (EVALI) or deaths reported from all 50 states, DC, & 2 US territories (Puerto Rico & USVI). 60 deaths confirmed in 27 states & DC. http://cdc.gov/lunginjury				1.22222e+18	https://twitter.com/CDCgov/status/1222221852074004480
2020-01-28 16:59:03	CDCgov		2	20	33	#Pregnant? Follow @CDC_DRH to learn tips for having a healthy pregnancy and giving your baby the best start in life.		@CDC_DRH	#Pregnant	1.2222e+18	https://twitter.com/CDCgov/status/1222202438930837505
2020-01-28 16:05:09	CDCgov		0	17	22	Candidate applications for the Public Health Associate Program close today, 1/28. Apply now to start your public health career! https://go.usa.gov/xph44				1.22219e+18	https://twitter.com/CDCgov/status/1222188874224545793
2020-01-28 14:38:10	CDCgov	makfehrr	0	10	3	Currently there is no evidence to support spread of 2019-nCoV from goods imported from China; no such cases have been detected. https://bit.ly/36zivBu.				1.22217e+18	https://twitter.com/CDCgov/status/1222166983589933058
2020-01-28 14:18:04	CDCgov	EnigmaticBrandi	0	8	2	Currently there is no evidence to support spread of 2019-nCoV from goods imported from China; no such cases have been detected. https://bit.ly/36zivBu.				1.22216e+18	https://twitter.com/CDCgov/status/1222161927486476288
2020-01-28 14:13:37	CDCgov	Calcmrich11	3	0	2	Currently there is no evidence to support spread of 2019-nCoV from goods imported from China; no such cases have been detected. https://bit.ly/36zivBu.				1.22216e+18	https://twitter.com/CDCgov/status/1222160807104077824
2020-01-27 20:25:00	CDCgov		7	103	159	There鈥檚 no safe time during pregnancy to drink alcohol. Alcohol can cause problems throughout pregnancy, so it鈥檚 important to stop drinking alcohol when you start trying to get pregnant. https://bit.ly/2R4aNLC #Best4YouBest4Baby			#Best4YouBest4Baby	1.22189e+18	https://twitter.com/CDCgov/status/1221891878846550016
2020-01-27 18:47:02	CDCgov		2	29	46	FREE CE: Watch the new #CDCGrandRounds on the emerging role of pathogen genomics in public health. Listen to our new #BeyondtheData podcast as CDC鈥檚 Dr. John Iskander and Dr. Gregory Armstrong discuss AMD technologies and their future uses. https://bit.ly/2Rlur4i			#CDCGrandRounds #BeyondtheData	1.22187e+18	https://twitter.com/CDCgov/status/1221867225822519296
2020-01-27 18:27:02	CDCgov		7	64	90	#DYK quitting smoking can improve the health of people of all ages? Read the new #CessationSGR from @Surgeon_General and learn why it is never too late to quit: http://CDC.gov/CessationSGR		@Surgeon_General	#DYK #CessationSGR	1.22186e+18	https://twitter.com/CDCgov/status/1221862192326365186
2020-01-27 18:03:52	CDCgov		24	62	70	The immediate health risk from #2019nCoV in the U.S. is currently considered low. Learn more https://bit.ly/2RnJxHK			#2019nCoV	1.22186e+18	https://twitter.com/CDCgov/status/1221856364353421312
2020-01-27 18:03:52	CDCgov		23	435	407	If you鈥檝e recently returned from China, know the symptoms of #2019nCoV. These include mild to severe respiratory sickness with 鈥ever 鈥ough 鈥hortness of breath. See https://bit.ly/38zjnYo			#2019nCoV	1.22186e+18	https://twitter.com/CDCgov/status/1221856362885533697
2020-01-27 17:40:02	CDCgov		4	47	111	In #DRC, the #DiseaseDetectives of CDC鈥檚 Epidemic Intelligence Service are proving their worth as they work to stop the second-largest #Ebola outbreak in history. Read about how these post-doctoral trainees are making a difference in DRC: http://bit.ly/Ebola-EIS			#DRC #DiseaseDetectives #Ebola	1.22185e+18	https://twitter.com/CDCgov/status/1221850365718679554
2020-01-27 16:42:32	CDCgov		0	33	94	鈥淚 learned early on that the best scientists are often those who don鈥檛 limit their interests to a narrow field of research, but rather look for multiple approaches and areas to work in,鈥?says #CDC disease detective Alexis Peterson. Alexis's story: https://bit.ly/2FNm8c6. #IAmCDC			#CDC #IAmCDC	1.22184e+18	https://twitter.com/CDCgov/status/1221835895193710595
2020-01-27 16:27:02	CDCgov		11	192	186	According to the latest CDC #FluView report, flu activity increased this week after falling during the first two weeks of 2020. New York City, Puerto Rico and 35 states are experiencing high levels of flu activity 鈥?find out if your state is on the list: https://bit.ly/2AfIS02.			#FluView	1.22183e+18	https://twitter.com/CDCgov/status/1221831995795345409
2020-01-27 14:43:01	CDCgov		26	282	244	CDC confirms 3 new US cases of novel #coronavirus (#2019nCoV) infection in the U.S., 1 in Arizona &amp; 2 in California. Everyone can do their part to help CDC respond to this emerging public health threat. See CDC Recommendations for what you can do: https://bit.ly/37FuT4F			#coronavirus #2019nCoV	1.22181e+18	https://twitter.com/CDCgov/status/1221805818359767041
2020-01-27 02:37:00	CDCgov		105	761	777	CDC confirms 3 new cases of novel #coronavirus (#2019nCoV) infection in the U.S., 1 in AZ &amp; 2 in CA, bringing total to 5. All US cases travelled from Wuhan, China. More cases may be identified. However, risk to US general public is still considered low. https://bit.ly/2Gd1R07			#coronavirus #2019nCoV	1.22162e+18	https://twitter.com/CDCgov/status/1221623107397595137
2020-01-25 22:35:00	CDCgov		2	59	105	#DYK? #Radon is the second leading cause of lung cancer after cigarette smoking. Having your home tested is the only effective way to determine whether you and your family are at risk. Learn more: http://bit.ly/2tsjgOV.			#DYK #Radon	1.2212e+18	https://twitter.com/CDCgov/status/1221199818808152064
2020-01-25 19:00:15	CDCgov		1	32	62	There鈥檚 more than one screening test for #cervicalcancer. Talk to your doctor about screening options and which one is right for you. https://bit.ly/2hwyjwh			#cervicalcancer	1.22115e+18	https://twitter.com/CDCgov/status/1221145777675874305
2020-01-24 22:01:33	CDCgov		283	1450	1203	What are the symptoms of 2019 Novel Coronavirus (#2019nCoV)? How does the virus spread? Learn the answers to frequently asked questions here: https://bit.ly/2RnJxHK. #FAQ			#2019nCoV #FAQ	1.22083e+18	https://twitter.com/CDCgov/status/1220829014811607043
2020-01-24 21:59:00	CDCgov		7	87	146	When #antibiotics aren鈥檛 needed, they won鈥檛 help you, and the #sideeffects 鈥?like nausea or diarrhea 鈥?could cause harm. Ask your #doctor about the best treatment for your illness. http://bit.ly/35VoMI8			#antibiotics #sideeffects #doctor	1.22083e+18	https://twitter.com/CDCgov/status/1220828371254308865
2020-01-24 21:16:00	CDCgov		6	42	69	Anyone can get strep throat. Doctors may do a quick test to see if a sore throat is #StrepThroat. If so, antibiotics can help you feel better faster and prevent spreading it to others. Learn more: https://bit.ly/2BTSrF8. #FAQFriday			#StrepThroat #FAQFriday	1.22082e+18	https://twitter.com/CDCgov/status/1220817549887070208
2020-01-24 20:15:59	CDCgov		3	96	142	OUTBREAK ALERT: 34 Salmonella illnesses in 9 states after contact with small pet turtles. Do not buy turtles <4 inches long鈥攖hey are illegal to sell. Always wash your hands after touching any turtle or its environment. Learn more: https://go.usa.gov/xdgC2.				1.2208e+18	https://twitter.com/CDCgov/status/1220802448996151296
2020-01-24 19:24:28	CDCgov		23	180	154	Read today鈥檚 press statement from CDC on the second travel-related case of 2019 Novel Coronavirus (#2019nCoV) detected in the United States: https://bit.ly/2Rs3Jsl.			#2019nCoV	1.22079e+18	https://twitter.com/CDCgov/status/1220789481697136640
2020-01-24 19:24:03	CDCgov		1	22	22	Rates of #blacklung disease have more than doubled over the last 15 years. Learn more about black lung in @NIOSH鈥檚 new video 鈥淔aces of Black Lung II 鈥?The Story Continues鈥? https://go.usa.gov/xdrhc.		@NIOSH	#blacklung	1.22079e+18	https://twitter.com/CDCgov/status/1220789378441793537
2020-01-24 19:05:09	CDCgov		40	467	387	A second travel-related case of novel #coronavirus (#2019nCoV) has been confirmed in the US. CDC expects more cases in the coming days. CDC is taking aggressive public health measures to help protect the health of Americans. https://bit.ly/2Gd1R07			#coronavirus #2019nCoV	1.22078e+18	https://twitter.com/CDCgov/status/1220784620796551173
2020-01-24 18:51:02	CDCgov		1	13	25	CDC is dedicated to improving the health and wellbeing of women, children, and families. Learn more and follow @CDC_DRH. https://bit.ly/2tJpMkG		@CDC_DRH		1.22078e+18	https://twitter.com/CDCgov/status/1220781069575782403
2020-01-24 18:29:02	CDCgov		1	20	18	The National #ALS Registry is working to ensure that with research, our future generations may have a different outlook. Learn more about enrolling in the #ALSregistry: https://bit.ly/3aBL0C2.			#ALS #ALSregistry	1.22078e+18	https://twitter.com/CDCgov/status/1220775531521724416
2020-01-23 21:41:02	CDCgov		1	34	52	The myth that sickle cell disease (SCD) only affects African Americans may lead to delays in treatment for some patients with SCD. #HCPs can help prevent these delays by remembering that SCD has many faces. Get to know the #ManyFacesOfSickleCell: https://bit.ly/37l9zRz.			#HCPs #ManyFacesOfSickleCell	1.22046e+18	https://twitter.com/CDCgov/status/1220461462566711298
2020-01-23 20:05:02	CDCgov		3	37	66	Sick with #flu? If your doctor prescribed antiviral medication, it is important to start it ASAP. Use @HealthMap's MedFinder to see a list of pharmacies near you with the type of antiviral medication you need in stock. https://bit.ly/2RkWEbq		@healthmap	#flu	1.22044e+18	https://twitter.com/CDCgov/status/1220437305552527363
2020-01-23 19:00:27	CDCgov		0	39	58	When was your last #tetanus shot? All adults need a booster every 10 years. Now you can get either #Tdap or #Td for protection against harmful tetanus bacteria that live in the environment. http://bit.ly/TdapUpdate			#tetanus #Tdap #Td	1.22042e+18	https://twitter.com/CDCgov/status/1220421049160019973
2020-01-23 18:03:51	CDCgov		0	25	35	Birth defects tracking systems are key to fighting #Zika &amp; other emerging threats to mothers &amp; babies. Tracking birth defects most strongly linked to Zika allows CDC scientists &amp; states to learn more about Zika's effects &amp; to inform health services. http://bit.ly/MMWRZika			#Zika	1.22041e+18	https://twitter.com/CDCgov/status/1220406807631405056
2020-01-23 16:37:02	CDCgov		5	41	51	A new #CessationSGR from @Surgeon_General highlights the health benefits of quitting smoking and resources to help you quit. http://CDC.gov/CessationSGR		@Surgeon_General	#CessationSGR	1.22038e+18	https://twitter.com/CDCgov/status/1220384957362835457
2020-01-23 16:00:38	CDCgov		2	35	50	When you are treating patients with chronic conditions, such as heart disease, make sure they know the importance of #vaccines as part of managing their condition. Use these resources to support your vaccine conversations with your patients: https://bit.ly/2u1vq1Q			#vaccines	1.22038e+18	https://twitter.com/CDCgov/status/1220375799980793856
2020-01-22 21:48:06	CDCgov		3	22	33	Tune in tomorrow at 10:00 AM ET to hear about a new report on smoking cessation from the @Surgeon_General: http://hhs.gov/live #CessationSGR		@Surgeon_General	#CessationSGR	1.2201e+18	https://twitter.com/CDCgov/status/1220100854797258752
2020-01-22 21:22:02	CDCgov		1	51	67	Check out CDC鈥檚 new infographics about how #AntibioticResistance can spread across settings. It is a #OneHealth problem &amp; can affect our progress in health care, food production, &amp; life expectancy. Learn more: https://bit.ly/2toduOS.			#AntibioticResistance #OneHealth	1.22009e+18	https://twitter.com/CDCgov/status/1220094293001613319
2020-01-22 20:07:32	CDCgov		53	371	346	The 2019-nCoV outbreak first identified in Wuhan, China, is an emerging, rapidly evolving situation. CDC is providing updated information as it becomes available. For the most current information, please check https://www.cdc.gov/coronavirus/2019-nCoV/summary.html.				1.22008e+18	https://twitter.com/CDCgov/status/1220075543015645186
2020-01-22 20:02:00	CDCgov		0	18	35	#BlackLung is caused by the inhalation of too much coal dust. @NIOSH just released a video illustrating how black lung is occurring in younger miners. View the new video here: https://go.usa.gov/xdrhc.		@NIOSH	#BlackLung	1.22007e+18	https://twitter.com/CDCgov/status/1220074151676788738
2020-01-22 19:35:03	CDCgov		5	229	413	Pregnant women who get vaccinated pass antibodies to their babies. That means when you get vaccines during pregnancy, you aren鈥檛 just protecting yourself鈥攜ou are giving your baby some early protection too. See what CDC recommends: https://bit.ly/2rAWyDw. #Best4YouBest4Baby			#Best4YouBest4Baby	1.22007e+18	https://twitter.com/CDCgov/status/1220067370305314817
2020-01-22 17:00:45	CDCgov		1	37	41	According to new data, too many people in the US are not physically active. Inactivity differs by state, race, and ethnicity. Join CDC鈥檚 Active People, Healthy Nation鈩?initiative to help 27 million Americans become more active by 2027. http://bit.ly/activepeople #ActivePeople			#ActivePeople	1.22003e+18	https://twitter.com/CDCgov/status/1220028540126736392
2020-01-22 16:15:09	CDCgov		1	17	30	Want a career in #publichealth? The application period for the Public Health Associate Program ends 1/28. Apply today! https://go.usa.gov/xph44			#publichealth	1.22002e+18	https://twitter.com/CDCgov/status/1220017064481566723
2020-01-22 15:25:02	CDCgov		2	50	41	#HPV infections can lead to certain types of #cancer in adults, including cervical cancer. Talk to your child鈥檚 doctor about #HPVvaccine. CDC recommends HPV vaccination at ages 11-12 to protect against these cancers. https://bit.ly/2DRzqEm #CervicalCancerAwarenessMonth			#HPV #cancer #HPVvaccine #CervicalCancerAwarenessMonth	1.22e+18	https://twitter.com/CDCgov/status/1220004453555867649
2020-01-22 15:10:04	CDCgov		3	45	70	After the loss of his son to #flu, Dr. Henry Lin shares his story with those around him to illustrate the importance of flu prevention and treatment. Read more: https://bit.ly/2NyBhCv. #WhyIFightFlu @FamFightFlu		@famfightflu	#flu #WhyIFightFlu	1.22e+18	https://twitter.com/CDCgov/status/1220000685888016386
2020-01-21 22:22:01	CDCgov		1	14	36	After being diagnosed at age 41, Carletta brought the strength from her triathlon training to her #BreastCancer treatment. Listen to this podcast to learn how: https://bit.ly/2YLZSIv.			#BreastCancer	1.21975e+18	https://twitter.com/CDCgov/status/1219747002998820869
2020-01-21 21:35:02	CDCgov		5	32	37	New CDC study: transgender women diagnosed w/ HIV were less likely to receive partner services, compared to others receiving the same diagnosis. Social & structural barriers need to be addressed to end these health disparities. Learn more @CDCMMWR: http://bit.ly/MMWR_HIV		@CDCMMWR		1.21974e+18	https://twitter.com/CDCgov/status/1219735176802131968
2020-01-21 20:58:05	CDCgov		54	131	144	While limited person-to-person spread with this new coronavirus in Asia raises CDC鈥檚 level of concern, the agency continues to believe the risk of #2019-nCoV to the American public at large remains low at this time.				1.21973e+18	https://twitter.com/CDCgov/status/1219725877359120386
2020-01-21 20:57:33	CDCgov	CDCgov	10	244	254	CDC has been proactively preparing for the possible introduction of #2019-nCoV in the US in a traveler from Wuhan, including on Jan 8, alerting clinicians to watch for this new virus, & on Jan 17, providing more guidance to public health partners. https://emergency.cdc.gov/han/han00426.asp				1.21973e+18	https://twitter.com/CDCgov/status/1219725742843613184
2020-01-21 20:57:06	CDCgov		111	1275	1104	The first human infection with new #coronavirus (#2019-nCoV) has been reported in the US in a person who recently traveled to Wuhan, China. Additional cases in travelers have been reported in Thailand, Japan, and The Republic of Korea. https://www.cdc.gov/coronavirus/2019-nCoV/summary.html			#coronavirus	1.21973e+18	https://twitter.com/CDCgov/status/1219725632906694663
2020-01-21 18:02:02	CDCgov		10	178	155	New York City, Puerto Rico and 32 states are still experiencing high levels of #flu-like-illness, the latest #FluView report from @CDCflu says. Find out if your state is on the list: https://bit.ly/2AfIS02.		@CDCFlu	#flu #FluView	1.21968e+18	https://twitter.com/CDCgov/status/1219681572573544449
2020-01-21 16:56:03	CDCgov		7	98	109	CDC estimates, that between Oct. 1 and Jan. 11, there were at least 13 million illnesses, 120,000 hospitalizations and 6,600 deaths caused by flu. Learn more about the burden of flu: https://bit.ly/2AJe9L4.				1.21966e+18	https://twitter.com/CDCgov/status/1219664967475126272
2020-01-21 15:48:00	CDCgov		0	23	33	Public health professionals and students: Join us Live on Facebook today at 1pm ET for #CDCGrandRounds to hear experts discuss how advanced molecular detection technologies are being applied in public health, and their future uses. https://bit.ly/2Rlur4i			#CDCGrandRounds	1.21965e+18	https://twitter.com/CDCgov/status/1219647842542915585
2020-01-20 18:41:02	CDCgov		1	65	97	January is #OneHealth Awareness Month. One Health helps achieve the best health for people by recognizing our connection to animals and our environment. Learn how CDC and others use a One Health approach to public health: http://bit.ly/onehealthhome.			#OneHealth	1.21933e+18	https://twitter.com/CDCgov/status/1219328999710695424
2020-01-20 18:13:04	CDCgov		0	16	22	PHAP gives future #publichealth professionals critical frontline experience. Apply now! https://go.usa.gov/xph44			#publichealth	1.21932e+18	https://twitter.com/CDCgov/status/1219321964852142081
2020-01-20 18:10:04	CDCgov		1	11	13	The theme for the 2020 Public Health Improvement Training (PHIT) is 鈥淥ptimizing Your Resources Through Performance Improvement.鈥?Submit your abstract by January 22: https://tinyurl.com/yzcwb65p. #PHIT2020			#PHIT2020	1.21932e+18	https://twitter.com/CDCgov/status/1219321208195502080
2020-01-20 17:07:07	CDCgov		26	330	417	CDC is closely monitoring an outbreak of 2019 novel #coronavirus in Wuhan, China. Get the latest updates from CDC for Travelers to and from Wuhan, China State &amp; local health departments Healthcare providers Laboratorians The interested public https://cdc.gov/novelcoronavirus			#coronavirus	1.21931e+18	https://twitter.com/CDCgov/status/1219305363956215808
2020-01-20 16:12:03	CDCgov		0	14	17	For @NIOSH research psychologist Jessica Streit, the field of public health wasn鈥檛 in her line of sight until she became a research assistant for a team of stress researchers. Learn about Jessica and her part in the global stress solution: https://bit.ly/2sAMlIb. #IAmCDC		@NIOSH	#IAmCDC	1.21929e+18	https://twitter.com/CDCgov/status/1219291506177126400
2020-01-18 21:20:02	CDCgov		1	104	115	Spending time #outdoors this winter? #Ticks that bite people can come out on warm winter days. Protect yourself: Use insect repellents, do tick checks, and take showers after being outside. http://bit.ly/Avoid_Ticks			#outdoors #Ticks	1.21864e+18	https://twitter.com/CDCgov/status/1218644240856686593
2020-01-18 03:06:45	CDCgov		11	241	231	CDC has updated information about an outbreak of novel #coronavirus in China with cases exported to Thailand and Japan. See new information for healthcare providers and laboratorians on who to test and what specimens to take to detect #2019-nCoV. https://bit.ly/2NyUyUo			#coronavirus	1.21837e+18	https://twitter.com/CDCgov/status/1218369105415364610
2020-01-17 20:47:01	CDCgov		1	24	17	How can you #BringYourBrave into the new year? Say YES to something outside your comfort zone鈥攍ike learning your #BreastCancer risk. Talk to your doctor if any of these risk factors apply to you: https://bit.ly/2PHlNfL.			#BringYourBrave #BreastCancer	1.21827e+18	https://twitter.com/CDCgov/status/1218273543076663297
2020-01-17 19:50:04	CDCgov		0	13	18	Your public health career starts here! PHAP candidate applications are open January 22鈥?8. https://go.usa.gov/xph44				1.21826e+18	https://twitter.com/CDCgov/status/1218259209055281154
2020-01-17 19:30:00	CDCgov		1	47	52	#DYK? The #HPV vaccine protects against types of HPV that most commonly cause cancer. You can help protect your child from certain types of cancer later in life by getting them vaccinated against HPV. Learn more: http://bit.ly/2iupQ1C. #FAQFriday			#DYK #HPV #FAQFriday	1.21825e+18	https://twitter.com/CDCgov/status/1218254158970548224
2020-01-17 19:22:37	CDCgov		6	40	55	Health screenings of travelers arriving from #Wuhan, China is part of a layered approach used with other public health measures already in place to slow and reduce possible spread of #2019nCOV into the United States.			#Wuhan #2019nCOV	1.21825e+18	https://twitter.com/CDCgov/status/1218252302647287808
2020-01-17 19:22:37	CDCgov		31	392	379	In response to an outbreak in China caused by a novel (new) coronavirus, CDC will begin health screenings of travelers arriving from #Wuhan, China at 3 US airports. https://bit.ly/2v13H1J #novelcoronavirus #2019nCoV			#Wuhan #novelcoronavirus #2019nCoV	1.21825e+18	https://twitter.com/CDCgov/status/1218252301263155203
2020-01-17 18:04:05	CDCgov		2	24	15	New @CDCMMWR report on #EVALI: The contributing cause or causes of EVALI for individuals reporting use of only nicotine-containing products warrants further study. http://bit.ly/MMWRNicotine		@CDCMMWR	#EVALI	1.21823e+18	https://twitter.com/CDCgov/status/1218232539661438988
2020-01-17 18:04:04	CDCgov		4	40	39	New @CDCMMWR report, most patients with e-cigarette, or vaping product use-associated lung injury (EVALI) continue to report use of THC-containing products, and new EVALI cases have continued to decline since a peak in September 2019. Learn more: http://bit.ly/MMWREVALIEpi		@CDCMMWR		1.21823e+18	https://twitter.com/CDCgov/status/1218232533239959552
2020-01-17 17:25:02	CDCgov		2	37	52	#DYK #cervicalcancer is preventable? Learn how to protect yourself and share your knowledge with the women you love. https://bit.ly/2hwyjwh			#DYK #cervicalcancer	1.21822e+18	https://twitter.com/CDCgov/status/1218222709227900931
2020-01-17 14:24:58	CDCgov	WiggleWorm83	0	0	0	@FDAFood reports that the investigation into the source of contamination is ongoing. For more:		@FDAfood		1.21818e+18	https://twitter.com/CDCgov/status/1218177396207226884
2020-01-16 19:22:45	CDCgov		8	28	24	If you use e-cigarette, or vaping, products, get medical care right away if you have symptoms like those reported in this outbreak, such as cough, shortness of breath, chest pain, nausea, vomiting, stomach pain, diarrhea, fever, chills, or weight loss. http://www.cdc.gov/lunginjury				1.21789e+18	https://twitter.com/CDCgov/status/1217889947555913730
2020-01-16 19:22:45	CDCgov		7	28	35	CDC recommends people don鈥檛 use e-cigarette, or vaping, products that contain THC. Data suggest products containing THC, esp. those obtained from informal sources (like friends, family, or in-person or online dealers) play a major role in the outbreak. http://www.cdc.gov/lunginjury				1.21789e+18	https://twitter.com/CDCgov/status/1217889946285092866
2020-01-16 19:22:44	CDCgov		40	111	91	OUTBREAK UPDATE: As of 1/14, 2,668 cases of hospitalized e-cigarette, or vaping, product use-associated lung injury (EVALI) or deaths reported from all 50 states, DC, & 2 US territories (Puerto Rico & USVI). 60 deaths confirmed in 27 states & DC. http://www.cdc.gov/lunginjury				1.21789e+18	https://twitter.com/CDCgov/status/1217889944854769670
2020-01-16 18:43:02	CDCgov		3	51	56	Many adults report not participating in any physical activities over the last month. New maps show that inactivity differs by state, race, and ethnicity. Learn more: http://bit.ly/inactivitymaps. #ActivePeople			#ActivePeople	1.21788e+18	https://twitter.com/CDCgov/status/1217879953552920580
2020-01-16 18:04:33	CDCgov		1	27	55	New @CDCMMWR: Although infant deaths due to birth defects have declined overall, not all babies are benefiting equally. CDC remains committed to improving the health of mothers and babies of all races and ethnicities. http://bit.ly/MMWRInfant #publichealth		@CDCMMWR	#publichealth	1.21787e+18	https://twitter.com/CDCgov/status/1217870267424419840
2020-01-16 16:24:02	CDCgov		1	8	19	In #DRC, #Ebola isn鈥檛 the only looming threat over the city of Goma. In the shadow of the Nyiragongo volcano, Molly Patrick (right) and her team specialize in infection prevention and control in order to tackle the current Ebola #outbreak. Read more: http://bit.ly/CDC-Patrick.			#DRC #Ebola #outbreak	1.21784e+18	https://twitter.com/CDCgov/status/1217844971707019264
2020-01-16 16:20:31	CDCgov		2	25	24	AMD integrates the latest genomic sequencing technologies with bioinformatics & epidemiology expertise to find, track, & stop disease-causing pathogens faster than ever before. Watch #CDCGrandRounds Live on Facebook, 1/21, 1pm ET to learn more. http://bit.ly/35XTm3e			#CDCGrandRounds	1.21784e+18	https://twitter.com/CDCgov/status/1217844086973042691
2020-01-16 16:13:22	CDCgov		5	270	272	Runny nose and fever? Is it a cold or #flu? Both can have similar symptoms but, unlike the common cold, flu can be very serious. Learn the difference: https://bit.ly/2xi9Qo8. #FightFlu			#flu #FightFlu	1.21784e+18	https://twitter.com/CDCgov/status/1217842288371621888
2020-01-16 13:51:15	CDCgov	sbertine	0	0	1	There is no specific length of time that you need to wait after having shingles before you can receive Shingrix, but you should make sure the rash has gone away before getting vaccinated. http://bit.ly/2CFS9yQ				1.21781e+18	https://twitter.com/CDCgov/status/1217806520966098945
2020-01-15 22:25:05	CDCgov		5	61	67	ROMAINE UPDATE: CDC is no longer advising consumers to avoid eating romaine lettuce from the Salinas region. The contaminated romaine is past its shelf life and no longer available. The investigation is over: 167 ill people reported from 27 states. https://go.usa.gov/xpXg8				1.21757e+18	https://twitter.com/CDCgov/status/1217573445975912449
2020-01-15 21:20:00	CDCgov		1	65	76	Worried your sore throat may be #strep? Viruses, bacteria, &amp; allergens can all cause a sore throat. Strep throat is an infection in the throat and tonsils caused by group A Streptococcus bacteria. A quick test by a doctor can see if it is #strepthroat. https://bit.ly/2vLGQ9H			#strep #strepthroat	1.21756e+18	https://twitter.com/CDCgov/status/1217557065805123585
2020-01-15 20:55:26	CDCgov		1	10	15	Join CDC in San Antonio this June for the 20th annual Public Health Improvement Training. Submit your abstract for a performance improvement workshop before January 22: https://tinyurl.com/yzcwb65p. #PHIT2020			#PHIT2020	1.21755e+18	https://twitter.com/CDCgov/status/1217550882780393483
2020-01-15 19:38:51	CDCgov	SM1TH80	1	0	1	The latest findings suggest products w/ THC, particularly from informal sources, are linked to most of the EVALI cases and play a major role in the outbreak. However, many different substances and product sources are being investigated, and there may be more than one cause.				1.21753e+18	https://twitter.com/CDCgov/status/1217531612084285440
2020-01-15 18:44:37	CDCgov	WHO	3	58	65	CDC continues to monitor this ongoing investigation to learn more about this rapidly evolving outbreak #coronavirus. #2019-nCoV https://www.cdc.gov/coronavirus/novel-coronavirus-2019.html			#coronavirus	1.21752e+18	https://twitter.com/CDCgov/status/1217517963278012416
2020-01-15 17:05:11	CDCgov		2	15	30	As a #CDC disease detective, Alexis Peterson has traveled the globe surveilling motor vehicle crashes, opioid overdoses, and Zika virus infections. Learn more about how Alexis helps to keep the world safe and healthy: https://bit.ly/2FNm8c6. #IAmCDC			#CDC #IAmCDC	1.21749e+18	https://twitter.com/CDCgov/status/1217492938101534720
2020-01-15 16:08:03	CDCgov		7	30	47	Say no to raw dough! Raw dough and raw batter may give you food poisoning. Learn more: https://go.usa.gov/xPN3d.				1.21748e+18	https://twitter.com/CDCgov/status/1217478562107871232
2020-01-15 15:14:02	CDCgov		4	161	218	About half of the US population got the #fluvaccine during the 2018-19 flu season. CDC estimates vaccination helped prevent 4.4 million illnesses, 58,000 hospitalizations and 3,500 deaths last year. Learn more: https://bit.ly/3abYrbG.			#fluvaccine	1.21746e+18	https://twitter.com/CDCgov/status/1217464968611799048
2020-01-14 21:31:02	CDCgov		43	148	148	CDC recommends that you should not use e-cigarette, or vaping, products that contain THC, particularly from informal sources. Data suggest these products play a major role in the current lung injury outbreak. Learn more: http://www.cdc.gov/lunginjury				1.2172e+18	https://twitter.com/CDCgov/status/1217197454636044289
2020-01-14 19:51:02	CDCgov		1	10	16	The National ALS Registry collects and analyzes information from people living with #ALS in the United States, helping researchers understand who gets #ALS and why. By joining the #ALSregistry, you can help us answer these important questions. Visit: http://cdc.gov/als.			#ALS #ALS #ALSregistry	1.21717e+18	https://twitter.com/CDCgov/status/1217172291248906241
2020-01-14 18:07:05	CDCgov		18	35	47	Consistent with previous reported data, EVALI patients report more commonly obtaining THC-containing products from informal sources and nicotine-containing products from commercial sources. Find out more in @CDCMMWR : http://bit.ly/MMWREVALIProduct		@CDCMMWR		1.21715e+18	https://twitter.com/CDCgov/status/1217146128904392704
2020-01-14 17:20:03	CDCgov		1	22	16	#NewYearsChallenge: Learn your family history of #BreastCancer to better understand your own risk. Here鈥檚 what to ask: https://bit.ly/2sqfAwE.			#NewYearsChallenge #BreastCancer	1.21713e+18	https://twitter.com/CDCgov/status/1217134292943409153
2020-01-14 16:56:00	CDCgov		3	25	24	Baby on the brain? Pay your doc a visit! Creating a treatment plan for your health condition before getting pregnant can help keep you & your developing baby healthy. https://bit.ly/2R3oOcM #Best4YouBest4Baby			#Best4YouBest4Baby	1.21713e+18	https://twitter.com/CDCgov/status/1217128240000536576
2020-01-14 15:54:02	CDCgov		0	24	33	Meet #flufighter Chris Miller, whose daughter was hospitalized with serious flu-related complications in 2013. Learn how Chris and his family now raise awareness about the importance of flu vaccine: https://bit.ly/2QRXAoV.			#flufighter	1.21711e+18	https://twitter.com/CDCgov/status/1217112648455741441
2020-01-13 20:09:05	CDCgov		0	24	23	Risk factors for youth violence can be hidden or in plain sight. Together, we can address risks & stop this problem before it starts. Get more info: https://bit.ly/2QRz0EK.				1.21681e+18	https://twitter.com/CDCgov/status/1216814443306323969
2020-01-13 18:39:01	CDCgov		23	114	147	#Flu is one type of #infection that can lead to #sepsis. This flu season, protect yourself and your family by getting your annual flu vaccine. http://bit.ly/2puh6ZY			#Flu #infection #sepsis	1.21679e+18	https://twitter.com/CDCgov/status/1216791778088669184
2020-01-13 18:08:01	CDCgov		1	18	28	As a #PublicHealth first responder at the world鈥檚 busiest airport, Bunmi Akinkugbe leads and coordinates activities that prevent the introduction and spread of diseases into the US. Learn more about Bunmi and her job: https://bit.ly/35yQQjP. #IAmCDC			#PublicHealth #IAmCDC	1.21678e+18	https://twitter.com/CDCgov/status/1216783977048150016
2020-01-13 17:40:03	CDCgov		11	41	61	#Shingles is common. About 1 in 3 people in the US will get it during their lifetime. To prevent shingles, adults 50 and older need 2 doses of Shingrix庐. Learn about possible reactions to the new shingles vaccine: https://bit.ly/34QtkiY.			#Shingles	1.21678e+18	https://twitter.com/CDCgov/status/1216776938590801921
2020-01-11 18:52:07	CDCgov		16	210	232	A new coronavirus may be the cause of a pneumonia outbreak being investigated in China. CDC is closely monitoring the situation & has stood up emergency response system in case it鈥檚 needed. Learn more: https://bit.ly/2FIrzJn				1.21607e+18	https://twitter.com/CDCgov/status/1216070299877330945
2020-01-10 21:31:00	CDCgov		6	84	154	Every woman needs #folicacid every day, whether she鈥檚 planning to get pregnant or not. Check out this video for a smoothie recipe to get the recommended 400 micrograms of folic acid.			#folicacid	1.21575e+18	https://twitter.com/CDCgov/status/1215747894663372805
2020-01-10 21:14:18	CDCgov	ravin187	1	0	0	The #CDCARthreats Report lists dangerous germs that have developed resistance to antibiotics in the U.S. Fungal infections, like those caused by C. auris, can be treated by antifungals--which are considered antibiotics. CDC is concerned about growing resistance to antifungals.			#CDCARthreats	1.21574e+18	https://twitter.com/CDCgov/status/1215743694189416449
2020-01-10 21:05:02	CDCgov		0	21	19	Laboratory professionals: Submit an abstract for the 16th CDC International Symposium on Biosafety! Last day to submit is January 15. http://bit.ly/2xHRSLI				1.21574e+18	https://twitter.com/CDCgov/status/1215741361904930817
2020-01-10 20:41:01	CDCgov		4	129	120	CDC Health Advisory: US flu activity remains high w/ influenza B & A(H1N1) viruses predominating. We continue to recommend #fluvaccine for ppl 6 mos &amp; older &amp; prompt antiviral treatment of high risk &amp; hospitalized patients w/ suspected or confirmed #flu. https://bit.ly/306eF1p			#fluvaccine #flu	1.21574e+18	https://twitter.com/CDCgov/status/1215735318219055106
2020-01-10 19:59:00	CDCgov		0	21	26	Rates of #hepatitisC have increased over the past decade and most people have become infected by sharing needles or other equipment to inject drugs. Since many of those infected may be unaware, it鈥檚 important to get tested. Learn more: https://bit.ly/2pBCfSL. @cdchep #FAQFriday		@cdchep	#hepatitisC #FAQFriday	1.21572e+18	https://twitter.com/CDCgov/status/1215724742059016192
2020-01-10 18:22:01	CDCgov		0	12	26	Stay active this season while enjoying fun and inclusive winter sports activities with family and friends 鈥?either indoors or out! #Inclusion4Health			#Inclusion4Health	1.2157e+18	https://twitter.com/CDCgov/status/1215700338000498688
2020-01-10 18:13:17	CDCgov		0	23	25	It鈥檚 not too late to protect yourself and your family from the potentially life-threatening consequences of a flu infection with a flu vaccine. Learn more:				1.2157e+18	https://twitter.com/CDCgov/status/1215698139195285504
2020-01-10 18:13:17	CDCgov		6	42	51	CDC/Louisiana investigation of influenza B, mostly in kids, found most illnesses mild, but severe complications & one death caused by flu B occurred. Most kids were not vaccinated as outbreak started earlier than many vaccination efforts typically do. http://bit.ly/FluLA2020				1.2157e+18	https://twitter.com/CDCgov/status/1215698137739866113
2020-01-10 17:00:24	CDCgov		0	59	60	During National #CervicalCancer Awareness Month, let鈥檚 raise awareness and remind all the women in our lives that cervical cancer is preventable. https://bit.ly/2hwyjwh			#CervicalCancer	1.21568e+18	https://twitter.com/CDCgov/status/1215679795280912386
2020-01-09 19:31:55	CDCgov		7	36	27	If you use e-cigarette, or vaping, products, get medical care right away if you have symptoms like those reported in this outbreak, such as cough, shortness of breath, chest pain, nausea, vomiting, stomach pain, diarrhea, fever, chills, or weight loss. http://www.cdc.gov/lunginjury				1.21536e+18	https://twitter.com/CDCgov/status/1215355540974469120
2020-01-09 19:31:55	CDCgov		7	31	36	CDC recommends people don鈥檛 use e-cigarette, or vaping, products that contain THC. Data suggest products containing THC, esp. those obtained from informal sources (like friends, family, or in-person or online dealers) play a major role in the outbreak. http://www.cdc.gov/lunginjury				1.21536e+18	https://twitter.com/CDCgov/status/1215355540181790722
2020-01-09 19:31:55	CDCgov		21	216	176	OUTBREAK UPDATE: As of 1/7, 2,602 cases of hospitalized e-cigarette, or vaping, product use-associated lung injury or deaths have been reported from all 50 states, DC, & 2 US territories (Puerto Rico & USVI). 57 deaths were confirmed in 27 states & DC. http://www.cdc.gov/lunginjury				1.21536e+18	https://twitter.com/CDCgov/status/1215355538889900037
2020-01-09 18:09:46	CDCgov		1	46	63	New @CDCMMWR: Multi-drug resistant fungus, Candida auris found in 3 patients in New York. C. auris is listed as 鈥淯rgent鈥?on 2019 CDC鈥檚 Antibiotic Resistant Threats Report. Learn more here: http://bit.ly/MMWRCandida #AntibioticResistance		@CDCMMWR	#AntibioticResistance	1.21533e+18	https://twitter.com/CDCgov/status/1215334867451490304
2020-01-09 17:25:03	CDCgov		0	12	15	Healthcare Professionals: CDC鈥檚 new report, Recommendations for Providing Quality STD Clinical Services, highlights services healthcare settings can offer to provide optimal #STDcare for their patients. Learn more: https://go.usa.gov/xpAYb. #STDQCS			#STDcare #STDQCS	1.21532e+18	https://twitter.com/CDCgov/status/1215323611067768832
2020-01-09 16:39:01	CDCgov		2	42	43	What are your health goals for ? Find out how your healthy #resolutions may lower your #BreastCancer risk: https://bit.ly/38Era8m.			#resolutions #BreastCancer	1.21531e+18	https://twitter.com/CDCgov/status/1215312029415768066
2020-01-09 16:11:00	CDCgov		0	40	60	Neural tube defects are serious birth defects of a baby鈥檚 brain & spine. Taking a multivitamin with #folicacid is one way to your chance of having a baby with one of these conditions. Learn other steps you can take: https://bit.ly/2suRdy3. #Best4YouBest4Baby			#folicacid #Best4YouBest4Baby	1.2153e+18	https://twitter.com/CDCgov/status/1215304976282423297
2020-01-08 21:24:01	CDCgov		2	20	35	鈥淪erving on the front line of public health takes grit and grace. I love my job because... it embodies CDC鈥檚 mission of saving lives and protecting people.鈥?Learn more about #CDC #PublicHealth first responder Bunmi Akinkugbe: https://bit.ly/35yQQjP. #IAmCDC			#CDC #PublicHealth #IAmCDC	1.21502e+18	https://twitter.com/CDCgov/status/1215021361741074432
2020-01-08 19:35:07	CDCgov		1	42	61	Be aware cold temperatures can lead to illness and injury. Be prepared by wearing warm clothing and limiting your time outside. @NIOSH wants to make sure you are taking the necessary precautions to be safe. Learn how here: https://go.usa.gov/xpRzp. #WorkingInCold		@NIOSH	#WorkingInCold	1.21499e+18	https://twitter.com/CDCgov/status/1214993956053893122
2020-01-08 16:45:10	CDCgov		1	15	26	Apply your skills as a health scientist at CDC, the nation鈥檚 premier #publichealth promotion, prevention, and preparedness agency. Apply now: https://bit.ly/2QWxujd.			#publichealth	1.21495e+18	https://twitter.com/CDCgov/status/1214951186807349250
2020-01-08 16:15:09	CDCgov		0	22	30	Healthcare Providers: do you know how to protect your patients from deadly #staph infections? Read this interactive case from CDC and @Medscape to see if you know important staph infection prevention strategies. http://wb.md/2t06GGo		@Medscape	#staph	1.21494e+18	https://twitter.com/CDCgov/status/1214943634187079685
2020-01-08 15:35:04	CDCgov		2	31	45	Parents: Just like you dress your children in layers to protect them from #WinterWeather, you can also help protect them from six types of cancer by making sure they鈥檙e up to date on their #HPV vaccine. Learn more: https://bit.ly/2hvcXEf.			#WinterWeather #HPV	1.21493e+18	https://twitter.com/CDCgov/status/1214933544553910272
2020-01-08 14:21:11	CDCgov	s_plane03	0	0	0	It is too early to know how effective or how well matched to circulating viruses this year鈥檚 flu vaccine is. Learn more about what we do know about this season鈥檚 vaccine and the viruses currently circulating here: https://bit.ly/2ZX4ETY.				1.21491e+18	https://twitter.com/CDCgov/status/1214914951153881091
2020-01-08 14:20:47	CDCgov	Caleb_baraka8	0	0	0	It is too early to know how effective or how well matched to circulating viruses this year鈥檚 flu vaccine is. Learn more about what we do know about this season鈥檚 vaccine and the viruses currently circulating here: https://bit.ly/2ZX4ETY.				1.21491e+18	https://twitter.com/CDCgov/status/1214914852935872514
2020-01-08 14:20:24	CDCgov	katrell96756921	0	0	0	It is too early to know how effective or how well matched to circulating viruses this year鈥檚 flu vaccine is. Learn more about what we do know about this season鈥檚 vaccine and the viruses currently circulating here: https://bit.ly/2ZX4ETY.				1.21491e+18	https://twitter.com/CDCgov/status/1214914755393212416
2020-01-08 14:20:01	CDCgov	DeadSilentzzz	0	14	0	It is too early to know how effective or how well matched to circulating viruses this year鈥檚 flu vaccine is. Learn more about what we do know about this season鈥檚 vaccine and the viruses currently circulating here: https://bit.ly/2ZX4ETY.				1.21491e+18	https://twitter.com/CDCgov/status/1214914658924142592
2020-01-07 22:04:01	CDCgov		0	32	60	NEW PODCAST: CDC鈥檚 Dr. Arjun Srinivasan joins leading experts in a new @IDSAInfo podcast 鈥淎ntimicrobial Stewardship: Updates that Impact You.鈥?Experts discuss CDC鈥檚 revised Core Elements and @CMSGov鈥檚 new requirement. Learn more: http://bit.ly/2qSQLZU.		@IDSAInfo @CMSGov		1.21467e+18	https://twitter.com/CDCgov/status/1214669041350131713
2020-01-07 21:10:03	CDCgov		34	69	66	While it appears that vitamin E acetate is associated w/ e-cigarette, or vaping, product use-associated lung injury (EVALI), many different substances & product sources are being investigated, and there may be more than one cause. http://www.cdc.gov/lunginjury				1.21466e+18	https://twitter.com/CDCgov/status/1214655459468201985
2020-01-07 20:20:01	CDCgov		1	21	22	More than 119,000 bloodstream staph infections occurred in 2017, but infections can be prevented. Work in health care? Facilities, providers, & administrators can all take action to protect patients. Learn more by reading this interactive case @Medscape: http://wb.md/2t06GGo.		@Medscape		1.21464e+18	https://twitter.com/CDCgov/status/1214642870289944579
2020-01-07 20:12:03	CDCgov	JBigelowVA	1	0	1	This investigation is ongoing. Our warning only applies to romaine lettuce grown in the Salinas region. No other growing regions are affected. We will announce when the outbreak appears to be over. Updates will be posted here: https://go.usa.gov/xpXg8.				1.21464e+18	https://twitter.com/CDCgov/status/1214640862199717888
2020-01-07 17:43:02	CDCgov		0	16	26	While teaching math in Guinea for @PeaceCorps, Dana Schneider noticed serious public health issues in her village. This led her to go back to school for public health, and eventually back to Africa to help CDC fight multiple #Ebola outbreaks. Dana's story: http://bit.ly/CDC-Schneider		@PeaceCorps	#Ebola	1.2146e+18	https://twitter.com/CDCgov/status/1214603362701922304
2020-01-07 16:08:02	CDCgov		5	45	49	Women: Taking 400 mcg of folic acid each day should be high on your to-do list. There are also other important things you should be doing, such as making sure you are up to date on your vaccines. Learn more here: https://bit.ly/2tWJRmg. #FolicAcidAwarenessWeek #Pregnant			#FolicAcidAwarenessWeek #Pregnant	1.21458e+18	https://twitter.com/CDCgov/status/1214579455458512896
2020-01-07 14:57:59	CDCgov	ThatChainmecha	0	0	0	Some, but not all, dinoflagellate species can produce neurotoxins. Learn more about the different types of toxins produced by harmful algal blooms in salt water: https://go.usa.gov/xpzmw.				1.21456e+18	https://twitter.com/CDCgov/status/1214561827692003330
2020-01-07 14:55:00	CDCgov	tbcle1	0	10	1	Harmful algal blooms can affect both coasts. Check for local advisories from your state government to find out if there is a shellfish advisory near you. You can often find advisories posted on your state public health department or environmental quality department websites.				1.21456e+18	https://twitter.com/CDCgov/status/1214561077200965632
2020-01-06 19:55:04	CDCgov		3	41	49	January is #StalkingAwarenessMonth. Know the definition of stalking to help recognize &amp; prevent it. Learn more: http://go.usa.gov/xp5CX.			#StalkingAwarenessMonth	1.21427e+18	https://twitter.com/CDCgov/status/1214274202926272522
2020-01-06 19:35:02	CDCgov	NayriiTime	0	0	0	Sanofi Pasteur (YF vaccine manufacturer) is expected to announce a supply update within the next 6 months. In the meantime, for clinics that do have YF vaccine supplies, you can visit: http://bit.ly/2KMv7hY.				1.21427e+18	https://twitter.com/CDCgov/status/1214269162358497281
2020-01-06 17:10:06	CDCgov		6	34	30	You can get customized help to quit smoking by phone, text, web, or with an app on your smartphone. Make #NewYear2020 your year to quit: http://bit.ly/36aLA7a.			#NewYear2020	1.21423e+18	https://twitter.com/CDCgov/status/1214232684605644800
2020-01-06 16:51:04	CDCgov		5	168	168	The latest #flu activity report is out, showing Washington, D.C., New York City, Puerto Rico and 34 states experiencing high flu activity. Find out if your state is on the list: https://bit.ly/2AfIS02.			#flu	1.21423e+18	https://twitter.com/CDCgov/status/1214227895960449024
2020-01-06 16:20:02	CDCgov		1	24	27	Do you have heart disease? For your list of resolutions this #NewYear, add protecting yourself against serious vaccine-preventable diseases. Check out this tool to see which vaccines to discuss with your healthcare professional at your next visit: https://bit.ly/2sXxtyT.			#NewYear	1.21422e+18	https://twitter.com/CDCgov/status/1214220085998563330
2020-01-03 21:51:00	CDCgov		4	41	62	In the United States, more than 250,000 people seek hospital care and about 50,000 people die from #pneumonia each year. Learn about preventing pneumonia. https://bit.ly/2REyqYe #FAQfriday			#pneumonia #FAQfriday	1.21322e+18	https://twitter.com/CDCgov/status/1213216212911439873
2020-01-03 21:07:01	CDCgov		1	34	38	1 in 5 adults with #arthritis report frequent mental distress. Being physically active and attending self-management education programs reduces pain and improves mental health. Learn more @CDCMMWR: http://bit.ly/MMWRArthritis		@CDCMMWR	#arthritis	1.21321e+18	https://twitter.com/CDCgov/status/1213205146487967745
2020-01-03 19:49:02	CDCgov		3	47	50	Eating fish or shellfish from waters with a harmful algal bloom can make you sick. Check for local advisories from your state government before collecting shellfish. Learn more: https://go.usa.gov/xVh2E.				1.21319e+18	https://twitter.com/CDCgov/status/1213185521465344003
2020-01-03 18:45:00	CDCgov		4	57	71	Use a food thermometer to ensure food is cooked hot enough to kill germs. You can鈥檛 tell if meat is safe to eat by color or texture. See our list of safe temperature for each type of food: https://go.usa.gov/xyuBe.				1.21317e+18	https://twitter.com/CDCgov/status/1213169404466339842
2020-01-03 17:15:04	CDCgov		1	28	25	Start the #NewYear off right by scheduling your annual checkup and talking to your doctor about your #BreastCancer risk. https://bit.ly/2XChHZZ			#NewYear #BreastCancer	1.21315e+18	https://twitter.com/CDCgov/status/1213146771901341696
2020-01-02 21:13:02	CDCgov		1	29	34	Seeking motivated physicians, veterinarians, nurses, & PhDs with an MPH! Apply now to be in CDC鈥檚 Population Health Training In Place Program & gain hands-on experience applying six sigma lean principles to program evaluation. Deadline to apply is Feb. 28. https://bit.ly/CDCPHTIPPApp				1.21284e+18	https://twitter.com/CDCgov/status/1212844269465149442
2020-01-02 20:08:56	CDCgov		19	74	99	If you use e-cigarette, or vaping, products, get medical care right away if you have symptoms like those reported in this outbreak, such as cough, shortness of breath, chest pain, nausea, vomiting, stomach pain, diarrhea, fever, chills, or weight loss. http://www.cdc.gov/lunginjury				1.21283e+18	https://twitter.com/CDCgov/status/1212828140751462402
2020-01-02 20:08:56	CDCgov		29	91	127	CDC recommends people don鈥檛 use e-cigarette, or vaping, products that contain THC. Data suggest products containing THC, esp. those obtained from informal sources (like friends, family, or in-person or online dealers) play a major role in the outbreak. http://www.cdc.gov/lunginjury				1.21283e+18	https://twitter.com/CDCgov/status/1212828139904262146
2020-01-02 20:08:56	CDCgov		90	420	403	OUTBREAK UPDATE: As of 12/27, 2,561 hospitalized cases of lung injury associated with use of e-cigarette, or vaping, products or deaths reported from all 50 states, DC, & 2 US territories (Puerto Rico & USVI). 55 deaths were confirmed in 27 states & DC. http://www.cdc.gov/lunginjury				1.21283e+18	https://twitter.com/CDCgov/status/1212828138734010368
2020-01-02 18:07:13	CDCgov		0	32	27	NEW Report: Recommendations for Providing Quality #STD Clinical Services highlights services healthcare settings can offer to provide optimal #STDcare for patients. Learn more: http://bit.ly/MMWRSTDs #STDQCS @CDCMMWR		@CDCMMWR	#STD #STDcare #STDQCS	1.2128e+18	https://twitter.com/CDCgov/status/1212797510923800576
2020-01-02 16:34:01	CDCgov		0	42	54	#DYK? At least 1.7 million adults in the U.S. develop #sepsis each year, and nearly 270,000 die as a result. This #NewYear, stay healthy by preventing infections that can lead to sepsis. http://bit.ly/2puh6ZY			#DYK #sepsis #NewYear	1.21277e+18	https://twitter.com/CDCgov/status/1212774053783724033
2020-01-02 15:31:01	CDCgov		5	95	112	Vaccinate your son or daughter against HPV when they are 11 or 12 to help protect them against six types of cancer later in life. Learn more: https://bit.ly/2DRzqEm.				1.21276e+18	https://twitter.com/CDCgov/status/1212758200338006016
2020-01-01 15:33:01	CDCgov		6	33	248	CDC wishes you and your family a healthy and #HappyNewYear!			#HappyNewYear	1.2124e+18	https://twitter.com/CDCgov/status/1212396317168881664
2019-12-31 21:08:02	CDCgov		8	35	67	Your #NewYearsResolution to quit smoking is a step towards a longer, healthier life full of new memories. http://bit.ly/36aLA7a			#NewYearsResolution	1.21212e+18	https://twitter.com/CDCgov/status/1212118238986981378
2019-12-31 20:08:00	CDCgov		4	22	37	Are you thinking about getting #pregnant soon? Is reaching a healthy weight one of your New Year鈥檚 resolutions? Talk to your doctor about how to reach a healthy weight before pregnancy. http://bit.ly/2iF1uAM #Best4YouBest4Baby #newyearsresolution			#pregnant #Best4YouBest4Baby #newyearsresolution	1.2121e+18	https://twitter.com/CDCgov/status/1212103128449003525
2019-12-31 18:52:00	CDCgov		0	52	60	Clean hands, knives, and cutting boards reduce the chance of germs spreading around the kitchen and causing food poisoning. Learn other tips for handling food safely in #2020: https://go.usa.gov/xyuBe. #NewYears			#NewYears	1.21208e+18	https://twitter.com/CDCgov/status/1212084002233954305
2019-12-31 17:25:07	CDCgov		25	31	22	Adults who continue to use e-cigarette, or vaping, products should carefully monitor themselves & see a healthcare provider immediately if they develop EVALI-related symptoms incl. cough, shortness of breath, chest/stomach pain, nausea, or vomiting. http://www.cdc.gov/lunginjury				1.21206e+18	https://twitter.com/CDCgov/status/1212062139265011713
2019-12-31 17:25:07	CDCgov		8	40	52	Data show cases of emergency department visits associated w/ possible electronic e-cigarette, or vaping, product use-associated lung injury (EVALI) are declining. Despite progress, the outbreak has not ended, and clinicians & public must remain vigilant. http://www.cdc.gov/lunginjury				1.21206e+18	https://twitter.com/CDCgov/status/1212062136903573504
2019-12-31 16:10:03	CDCgov		5	74	70	According to in-season #flu burden estimates from @CDCFlu, there were at least 39,000 flu hospitalizations between Oct. 1 and Dec. 21 in the US. A #fluvaccine can reduce the risk of flu-associated hospitalization. Learn more: https://bit.ly/2AJe9L4.		@CDCFlu	#flu #fluvaccine	1.21204e+18	https://twitter.com/CDCgov/status/1212043248019095553
2019-12-31 15:57:00	CDCgov		2	157	196	#Antibiotics are only needed to treat bacterial infections. They don鈥檛 work on viruses, such as those that cause a cold or #flu. This #NewYear, make a resolution to ask your doctor about what to do to feel better when you are sick. http://bit.ly/2P5PNS5			#Antibiotics #flu #NewYear	1.21204e+18	https://twitter.com/CDCgov/status/1212039961941139457
2019-12-31 14:53:33	CDCgov		1	41	44	Use this fact when talking to pregnant patients about the importance of protecting themselves and their baby from #flu. Check out more information to share with them here: https://bit.ly/2PbvS4p. #FightFlu			#flu #FightFlu	1.21202e+18	https://twitter.com/CDCgov/status/1212023994448302081
2019-12-30 19:54:06	CDCgov	teachnbeach1	0	0	2	It is too early to know how effective or how well matched to circulating viruses this year鈥檚 flu vaccine is. Learn more about what we do know about this season鈥檚 vaccine and the viruses currently circulating here: http://bit.ly/2teeBQI.				1.21174e+18	https://twitter.com/CDCgov/status/1211737242068299782
2019-12-30 19:52:40	CDCgov	LandonDaFreeman	0	0	0	Guam does not participate in the surveillance system that monitors influenza-like-illness. Follow up with their health department with more information: http://dphss.guam.gov/dph/.				1.21174e+18	https://twitter.com/CDCgov/status/1211736880955428864
2019-12-30 19:36:13	CDCgov	iamgregk	0	0	0	MMWR stands for Morbidity and Mortality Weekly Report.				1.21173e+18	https://twitter.com/CDCgov/status/1211732744620986368
2019-12-30 19:08:02	CDCgov		8	144	135	According to the latest #FluView, all regions of the country are seeing elevated #flu activity. Keep up with the latest flu activity and find out if flu is spreading in your area with @CDCFlu FluView report. https://bit.ly/2D4rKPA		@CDCFlu	#FluView #flu	1.21173e+18	https://twitter.com/CDCgov/status/1211725648609366016
2019-12-30 18:24:01	CDCgov		3	127	140	#Flu can lead to serious complications, so it鈥檚 important to recognize symptoms early. If you have a fever, cough or sore throat, you could have flu. Know the symptoms: https://bit.ly/39nTOL6.			#Flu	1.21171e+18	https://twitter.com/CDCgov/status/1211714573532835841
2019-12-30 18:05:00	CDCgov		2	56	64	Make a #NewYears resolution to always refrigerate food within 2 hours of cooking to avoid food poisoning. Learn more: https://go.usa.gov/xVaHM. #2020			#NewYears	1.21171e+18	https://twitter.com/CDCgov/status/1211709787093651456
2019-12-30 16:48:04	CDCgov		0	26	25	Learn more about health inequities affecting Americans living with #SickleCell disease and programs to improve their care in this recent #PublicHealthReports review: https://bit.ly/2rm04Sh.			#SickleCell #PublicHealthReports	1.21169e+18	https://twitter.com/CDCgov/status/1211690424789848064
2019-12-30 16:03:02	CDCgov		1	32	42	Make preventing disease your #NewYears resolution. Use this interactive guide to learn more about which #vaccines your family needs to stay healthy: https://bit.ly/2H0TDdT.			#NewYears #vaccines	1.21168e+18	https://twitter.com/CDCgov/status/1211679092229255169
2019-12-27 22:22:01	CDCgov		0	19	32	Brandee learned she had von Willebrand disease type 3 at the age of 12 after experiencing extremely heavy periods. Despite some challenges growing up w/ the disorder, Brandee wants people to know that VWD is a manageable disorder w/ the right treatment: https://bit.ly/2qlSwPb.				1.21069e+18	https://twitter.com/CDCgov/status/1210687303515025409
2019-12-27 22:09:55	CDCgov		9	91	65	Recall information: Almark Foods has expanded its recall to include all hard-boiled eggs produced at its Gainesville, Ga., facility due to potential contamination with Listeria. These products were sold under many brand names. Read our advice: https://go.usa.gov/xpGfv				1.21068e+18	https://twitter.com/CDCgov/status/1210684259662532608
2019-12-27 22:08:01	CDCgov		2	14	16	Interested in population health? Are you a physician wanting board certification in preventive medicine? Apply to the Population Health Training In Place Program Jan. 1 thru Feb. 28! https://bit.ly/CDCPHTIPPApp #CDCPHTIPP			#CDCPHTIPP	1.21068e+18	https://twitter.com/CDCgov/status/1210683780844924928
2019-12-27 21:02:00	CDCgov		0	37	63	Travelers鈥?diarrhea is the most common travel-related illness. It can occur anywhere. In healthy adults, diarrhea is rarely serious or life-threatening, learn more about how to prevent and treat it. https://bit.ly/2JorR9g #FAQFriday			#FAQFriday	1.21067e+18	https://twitter.com/CDCgov/status/1210667166489440256
2019-12-27 20:19:01	CDCgov		3	36	45	Protect yourself and your loved ones this holiday season by taking steps to prevent #infections that can lead to #sepsis, such as washing your hands and keeping cuts clean, dry, and covered until healed. http://bit.ly/2E5hIOZ #GetAheadOfSepsis			#infections #sepsis #GetAheadOfSepsis	1.21066e+18	https://twitter.com/CDCgov/status/1210656350386212869
2019-12-27 17:04:01	CDCgov		1	39	36	Want to take steps to prevent #BreastCancer in ? Start by learning your family health history. Here鈥檚 how: https://bit.ly/2OzPsXz.			#BreastCancer	1.21061e+18	https://twitter.com/CDCgov/status/1210607278057021440
2019-12-26 19:31:01	CDCgov		0	26	34	New research highlights high rates of type 2 diabetes in some Hispanics and non-Hispanic Asians. Learn about the type 2 diabetes prevention program that can help: http://bit.ly/2yoWV62.				1.21028e+18	https://twitter.com/CDCgov/status/1210281883218694144
2019-12-26 18:40:02	CDCgov		0	26	30	CDC releases first national estimates on diabetes in Hispanic and Asian subgroups in the U.S. http://bit.ly/398xp4u				1.21027e+18	https://twitter.com/CDCgov/status/1210269051009863681
2019-12-26 17:52:01	CDCgov		4	74	78	Spending time #outdoors over the holidays? #Ticks that bite people can come out on warm winter days. Protect yourself: Use insect repellents, do tick checks, and take showers after being outside. http://bit.ly/Avoid_Ticks			#outdoors #Ticks	1.21026e+18	https://twitter.com/CDCgov/status/1210256969849810944
2019-12-26 16:21:02	CDCgov		7	82	87	Young children are at high risk for developing serious complications from #flu. Protect your little one against flu through vaccination: https://bit.ly/2PLGiJH. #FightFlu			#flu #FightFlu	1.21023e+18	https://twitter.com/CDCgov/status/1210234070522892288
2019-12-24 20:11:00	CDCgov		2	31	47	HCPs: Watch how this doctor recommends #flushot to her older adult patients. #HowIRecommend #FightFlu			#flushot #HowIRecommend #FightFlu	1.20957e+18	https://twitter.com/CDCgov/status/1209567168226119680
2019-12-24 17:24:02	CDCgov		0	47	55	#Handwashing can become a healthy habit when you start teaching kids at an early age. Teach them when and how to wash hands to keep them healthy for a lifetime. https://go.usa.gov/xV9TP #KeepHandsClean			#Handwashing #Handwashing #KeepHandsClean	1.20953e+18	https://twitter.com/CDCgov/status/1209525150481301504
2019-12-24 16:36:02	CDCgov		0	48	48	Do you like to travel? If you have an upcoming long-distance trip, it鈥檚 important to understand the risks and symptoms associated with travel and blood clots. Here鈥檚 what you need to know before you go: https://bit.ly/36GjwIs. #bloodclots #travel			#bloodclots #travel	1.20951e+18	https://twitter.com/CDCgov/status/1209513071330414592
2019-12-23 18:22:02	CDCgov		0	35	33	Taking food to a holiday potluck? Use a cooler, ice, or gel packs to keep cold foods below 40掳F. Learn more about keeping food safe: https://go.usa.gov/xyuBe.				1.20918e+18	https://twitter.com/CDCgov/status/1209177357111742465
2019-12-23 18:17:01	CDCgov		0	17	30	Meet real-life laboratory hero & CDC鈥檚 Laboratory Leadership Service alumnus, Zach Weiner. He鈥檚 a Team Lead in CDC鈥檚 Poxvirus and Rabies Branch. Read his story at: http://bit.ly/2XrPi7K.				1.20918e+18	https://twitter.com/CDCgov/status/1209176098573049856
2019-12-23 18:09:02	CDCgov		1	16	28	Beware of overseas animal adoptions. Often victims learn the animal never existed, or that the animal, like a monkey, is illegal to import as a pet. If an adoption deal sounds too good to be true, it probably is. Learn more: https://bit.ly/33UMBhN.				1.20917e+18	https://twitter.com/CDCgov/status/1209174089388249090
2019-12-23 17:17:00	CDCgov		2	137	141	Don鈥檛 let the holidays take a toll on your mental health. Manage your stress by getting plenty of sleep, staying active, and connecting with friends. Learn more about healthy ways to manage holiday stress here: https://bit.ly/2Za6jFr. #HealthyHolidays @CDCInjury		@CDCInjury	#HealthyHolidays	1.20916e+18	https://twitter.com/CDCgov/status/1209160991868510208
2019-12-23 16:37:02	CDCgov		9	105	119	#Flu season is here! Keep up with the latest flu surveillance and find out if flu is spreading in your area with CDC鈥檚 weekly #FluView report: https://bit.ly/2D4rKPA.			#Flu #FluView	1.20915e+18	https://twitter.com/CDCgov/status/1209150934980403200
2019-12-23 15:58:18	CDCgov		1	17	27	Amy Wehrkamp shares how she lost her daughter and why fighting against flu and continuing to educate people on this preventable disease is so important to her. Read more: http://bit.ly/34OD6RH. #WhyIFightFlu			#WhyIFightFlu	1.20914e+18	https://twitter.com/CDCgov/status/1209141186377764866
2019-12-23 15:58:17	CDCgov		2	33	43	鈥淏efore I lost my daughter Gianna to #flu, I just didn鈥檛 realize how dangerous it was.鈥?,,,#flu,1209141185073287175,https://twitter.com/CDCgov/status/1209141185073287175 2019-12-21 21:06:03,CDCgov,,2,102,148,Bacteria grow quickly at room temperature. Keep hot foods above 140掳F to help prevent food poisoning. See other steps you can take to avoid food poisoning this holiday season: https://go.usa.…				1.20849e+18	https://twitter.com/CDCgov/status/1208493859052896256
2019-12-21 19:20:03	CDCgov		0	22	25	Do you know your #BreastCancer risk? Learning what cancers run in your family is a great place to start. Take advantage of family holiday gatherings to ask. https://bit.ly/2O8zlBv			#BreastCancer	1.20847e+18	https://twitter.com/CDCgov/status/1208467182797099010
2019-12-20 20:29:00	CDCgov		2	42	51	C. diff is a bacterium that causes almost half a million illnesses in the US each year. Within a month of diagnosis, 1 in 11 people over age 65 died of a healthcare-associated C. diff infection. Learn how to prevent #Cdifficile. https://bit.ly/2OyZzMn #FAQFriday			#Cdifficile #FAQFriday	1.20812e+18	https://twitter.com/CDCgov/status/1208122146511294465
2019-12-20 20:17:01	CDCgov		0	28	9	A new study from CDC and JAMA finds that in 2016 the rate of neonatal abstinence syndrome (NAS) was about 7 per 1000 in-hospital births. That adds up to more than 19,000 babies born with NAS in 2016. Learn more: https://bit.ly/2S4B7po.				1.20812e+18	https://twitter.com/CDCgov/status/1208119134107643905
2019-12-20 19:51:04	CDCgov		0	15	19	CDC photographer Jim Gathany traces his love of photography back to watching his father take snapshots of their life in Congo while he was growing up. Today, Jim still roots for his homeland in their battle against the #DRC #Ebola outbreak. Jim's story: http://bit.ly/CDC-Gathany.			#DRC #Ebola	1.20811e+18	https://twitter.com/CDCgov/status/1208112599616937987
2019-12-20 18:57:09	CDCgov	CDCgov	0	0	1	CDC encourages health care providers to be timely when reporting cases to their health departments. Learn more at http://www.cdc.gov/lunginjury.				1.2081e+18	https://twitter.com/CDCgov/status/1208099034394697729
2019-12-20 18:56:27	CDCgov	disasterbuff	1	0	1	Changes in reported cases from week-to-week can be influenced by variability in how quickly cases are identified by health care providers and reported to health departments, so weekly changes may not be meaningful.				1.2081e+18	https://twitter.com/CDCgov/status/1208098857881604096
2019-12-20 18:55:25	CDCgov	CDCgov	0	0	1	Learn more at http://www.cdc.gov/lunginjury.				1.2081e+18	https://twitter.com/CDCgov/status/1208098596622684160
2019-12-20 18:54:54	CDCgov	CDCgov	1	19	1	VEA was identified in samples of 48 of the 51 EVALI patients, but not in the samples from the healthy comparison group. While it appears that VEA is associated with EVALI, many different substances and product sources are being investigated, and there may be more than one cause.				1.2081e+18	https://twitter.com/CDCgov/status/1208098466188148742
2019-12-20 18:54:24	CDCgov	antechinus1	1	0	1	New lab data support previous findings that vitamin E acetate is closely (VEA) associated with EVALI. A new study analyzed lung fluid samples from 51 EVALI cases from 16 states and a comparison group of samples from 99 healthy people.				1.2081e+18	https://twitter.com/CDCgov/status/1208098340350636034
2019-12-20 18:20:13	CDCgov		3	21	9	CDC鈥檚 updated guidance for clinicians treating e-cigarette, or vaping, product use-associated lung injury (EVALI) patients offers new guidance and tools for doctors and patients during hospital discharge. More @CDCMMWR: http://bit.ly/MMWRGuidance		@CDCMMWR		1.20809e+18	https://twitter.com/CDCgov/status/1208089740374937602
2019-12-20 18:20:11	CDCgov		2	24	13	#Clinicians: Some patients w/ e-cig, or vaping, product use-associated lung injury w/ history of heart disease, diabetes, chronic pulmonary disease, or multiple chronic conditions face increased risk of rehospitalization or death after hospital discharge. http://bit.ly/MMWR_Readmit			#Clinicians	1.20809e+18	https://twitter.com/CDCgov/status/1208089731533328385
2019-12-20 18:08:11	CDCgov	TormentedOwl	0	0	1	No. Although the MMR vaccine is a live virus vaccine, it contains attenuated (or weakened) viruses. No evidence of human-to-human transmission of the vaccine viruses has ever been reported in the United States. Please discuss with your spouse鈥檚 medical provider.				1.20809e+18	https://twitter.com/CDCgov/status/1208086711281995776
2019-12-20 16:12:03	CDCgov		0	20	12	CDC鈥檚 Dr. Ren Salerno highlights current and future #NGS challenges that public and private labs will face and how CDC is addressing them with the support of @CDC_AMD and @APHL. Read more: http://bit.ly/2YoMuK5.		@CDC_AMD @APHL	#NGS	1.20806e+18	https://twitter.com/CDCgov/status/1208057485543784448
2019-12-19 21:14:02	CDCgov		3	20	20	#Clinicians, do you know how to assess and manage patients with possible lung injury associated with e-cigarette, or vaping, product use? Test your knowledge and learn more in a new CDC @Medscape case study. https://bit.ly/2PqJRob		@Medscape	#Clinicians	1.20777e+18	https://twitter.com/CDCgov/status/1207771091223154699
2019-12-19 19:40:13	CDCgov		6	33	21	If you use e-cigarette, or vaping, products, get medical care right away if you have symptoms like those reported in this outbreak, such as cough, shortness of breath, chest pain, nausea, vomiting, stomach pain, diarrhea, fever, chills, or weight loss. http://www.cdc.gov/lunginjury				1.20775e+18	https://twitter.com/CDCgov/status/1207747483146838016
2019-12-19 19:40:13	CDCgov		10	33	29	CDC recommends people don鈥檛 use e-cigarette, or vaping, products that contain THC. Data suggest products containing THC, esp. those obtained from informal sources (like friends, family, or in-person or online dealers) play a major role in the outbreak. http://www.cdc.gov/lunginjury				1.20775e+18	https://twitter.com/CDCgov/status/1207747482123415553
2019-12-19 19:40:12	CDCgov		12	134	103	OUTBREAK UPDATE: As of 12/17, 2,506 hospitalized cases of lung injury associated with use of e-cigarette, or vaping, products have been reported from all 50 states, DC, & 2 US territories (Puerto Rico & USVI). 54 deaths were confirmed in 27 states & DC. http://www.cdc.gov/lunginjury				1.20775e+18	https://twitter.com/CDCgov/status/1207747480319930368
2019-12-19 18:04:57	CDCgov		6	51	63	In 2018, 12 million Americans aged 16+ reported driving under the influence of marijuana, 2.3 million reported illicit drugs other than marijuana. Impaired driving kills. Don't drive, get a ride. http://bit.ly/MMWR_DUI				1.20772e+18	https://twitter.com/CDCgov/status/1207723510476529664
2019-12-19 17:15:06	CDCgov		2	23	27	As 2020 approaches, CDC remains vigilant to combat urgent threats. CDC鈥檚 most important mission is to protect the health of the American public from the unexpected. Look back at some of the health threats that made headlines this past year. https://bit.ly/35CNahH				1.20771e+18	https://twitter.com/CDCgov/status/1207710964616962053
2019-12-19 17:07:33	CDCgov	HealthStudent	1	0	2	Every Friday, a new #FluView weekly influenza surveillance report is released. For the latest report, click here: https://www.cdc.gov/flu/weekly/.			#FluView	1.20771e+18	https://twitter.com/CDCgov/status/1207709061279625220
2019-12-19 16:41:03	CDCgov		3	50	72	Are you pregnant and planning to spend time with family and friends during the #holidays? Make sure they give the gift of protection to your baby by ensuring they are up to date on their #flu and Tdap vaccines. https://bit.ly/2tWJRmg			#holidays #flu	1.2077e+18	https://twitter.com/CDCgov/status/1207702392449519616
2019-12-19 14:00:31	CDCgov	MrRomeo13230027	1	0	1	For more information about available employment opportunities at CDC, please visit http://www.cdc.gov/employment/ and http://www.usajobs.gov/.				1.20766e+18	https://twitter.com/CDCgov/status/1207661996868587532
2019-12-18 23:37:33	CDCgov		23	329	264	OUTBREAK ALERT: 7 Listeria infections linked to hard-boiled eggs used in stores and restaurants. CDC has important advice to protect people in high risk groups. If you are pregnant, age 65 or older, or have a weakened immune system, read our advice: https://go.usa.gov/xpGfv				1.20744e+18	https://twitter.com/CDCgov/status/1207444823692783617
2019-12-18 22:51:01	CDCgov		1	15	23	It wasn鈥檛 until Brooke was diagnosed at her 6-month checkup that her parents learned she has von Willebrand disease & that it runs in her family. Brooke was diagnosed with the most severe form of VWD type 3. Read her story: https://bit.ly/2Lpcakq. #bleedingdisorders			#bleedingdisorders	1.20743e+18	https://twitter.com/CDCgov/status/1207433111132426245
2019-12-18 21:55:00	CDCgov		0	23	26	Alcohol and #BreastCancer鈥攚hat鈥檚 the connection? Discover how you can protect your health by limiting how much alcohol you drink. https://bit.ly/2s6vQTA			#BreastCancer	1.20742e+18	https://twitter.com/CDCgov/status/1207419013317324800
2019-12-18 20:30:00	CDCgov		0	33	32	From mysterious lung injuries to the #Ebola outbreak in DRC, CDC worked vigilantly to protect Americans from many health threats in 2019. Learn more about the health threats that made headlines this year. http://bit.ly/2YZhosU			#Ebola	1.2074e+18	https://twitter.com/CDCgov/status/1207397624304656389
2019-12-18 18:20:02	CDCgov		0	25	33	Congrats to New York鈥檚 2019 HPV Vaccine is Cancer Prevention Champion! In a community where many parents hesitate to get their children the #HPV vaccine, Anna Belle Hyde proactively promotes the vaccine as cancer prevention. Learn more about her work: https://bit.ly/2PTZkfI.			#HPV	1.20736e+18	https://twitter.com/CDCgov/status/1207364917130661888
2019-12-18 16:52:08	CDCgov		3	65	75	Everyone experiences stress. Learning healthy ways to cope with stress is essential to processing trauma and minimizing its consequences. Learn more: http://go.usa.gov/xpYQg.				1.20734e+18	https://twitter.com/CDCgov/status/1207342793796001792
2019-12-17 22:03:46	CDCgov		6	256	203	OUTBREAK NOTICE: 30 people in 13 states are infected with multidrug-resistant #Campylobacter linked to pet store puppies. Wash your hands after touching dogs or their food, or cleaning up after them. Learn more: https://go.usa.gov/xpfts			#Campylobacter	1.20706e+18	https://twitter.com/CDCgov/status/1207058831454457856
2019-12-17 21:32:01	CDCgov		1	25	38	Get your dog a vaccine to protect them from rabies. Dogs need a valid rabies vaccination certificate to enter the United States when coming from a rabies high-risk country. Find out which countries are high-risk: http://www.cdc.gov/dogtravel.				1.20705e+18	https://twitter.com/CDCgov/status/1207050844866252805
2019-12-17 19:06:02	CDCgov		7	20	28	CDC #diseasedetectives are tracking cases, testing patient specimens, and working with partners to better understand the outbreak of lung injury associated w/ use of e-cigarette, or vaping, products. http://www.cdc.gov/lunginjury			#diseasedetectives	1.20701e+18	https://twitter.com/CDCgov/status/1207014105548296193
2019-12-17 18:32:00	CDCgov		6	88	91	While the single best way to prevent #flu is to get vaccinated, good health habits like covering your cough and washing your hands often can help stop the spread of germs and prevent respiratory illnesses like flu. #FAQsAboutFlu			#flu #FAQsAboutFlu	1.20701e+18	https://twitter.com/CDCgov/status/1207005539395424256
2019-12-17 17:19:00	CDCgov		2	44	83	By most babies鈥?second birthday, they are beginning to run! When they reach this milestone it鈥檚 a great time to ensure they have the best protection against serious diseases. Confirm with your child鈥檚 doctor that they are up to date on #vaccines.			#vaccines	1.20699e+18	https://twitter.com/CDCgov/status/1206987168796700672
2019-12-17 17:00:00	CDCgov		0	18	13	#HCPs: Some patients find it challenging to find time to get a #fluvaccine. Watch how pharmacist Dr. Sandra Leal addresses this barrier. #HowIRecommend			#HCPs #fluvaccine #HowIRecommend	1.20698e+18	https://twitter.com/CDCgov/status/1206982388309536768
2019-12-16 20:06:01	CDCgov		1	9	12	CDC鈥檚 Dr. John Iskander recaps our excellent 2019 #CDCGrandRounds season and announces our new #BeyondtheData podcast debuting in January 2020. Watch any of these sessions on demand on the Grand Rounds website to earn free CE credit. http://bit.ly/2LYVxwi			#CDCGrandRounds #BeyondtheData	1.20667e+18	https://twitter.com/CDCgov/status/1206666811300859906
2019-12-16 18:40:03	CDCgov		0	35	70	Using a food thermometer makes cooking holiday dishes easier and safer for your family. Insert the thermometer into the thickest portion of the meat. Learn what the recommended temperature is for each type of meat: https://go.usa.gov/xyuBe.				1.20665e+18	https://twitter.com/CDCgov/status/1206645177437306880
2019-12-16 18:16:02	CDCgov		7	46	38	Cases of lung injury associated with e-cigarette, or vaping, product use continue to be reported to CDC. #Clinicians - challenge yourself with a @Medscape case illustrating key evaluation &amp; treatment scenarios. https://bit.ly/2PqJRob		@Medscape	#Clinicians	1.20664e+18	https://twitter.com/CDCgov/status/1206639133533319169
2019-12-16 17:57:00	CDCgov		0	38	41	Feasting during the holidays? Keep food safe when cooking. Wash hands, keep raw meat separate from ready-to-eat foods like salad, cook meats thoroughly and refrigerate perishable foods within 2 hours. https://bit.ly/2GuVJ69 #HealthyHolidays			#HealthyHolidays	1.20663e+18	https://twitter.com/CDCgov/status/1206634342966890496
2019-12-13 21:16:02	CDCgov		3	40	78	There are ways to say 鈥渃heers鈥?without alcohol鈥攍ike having a flavored sparkling water instead. Learn how avoiding or cutting back on alcohol can lower your #BreastCancer risk: https://bit.ly/35pU6yl.			#BreastCancer	1.2056e+18	https://twitter.com/CDCgov/status/1205597268562321408
2019-12-13 19:30:00	CDCgov		0	23	22	#DYK? It鈥檚 important to take your #pet to the vet regularly. Vets can keep all your pets happy and healthy. Learn more about keeping yourself and your pet healthy. http://bit.ly/2DH8NRu #FAQFriday			#DYK #pet #FAQFriday	1.20557e+18	https://twitter.com/CDCgov/status/1205570584601432064
2019-12-13 19:04:00	CDCgov		0	10	11	The Presidential Management Fellows (PMF) program provides fellows with a fast-paced opportunity to gain experience and flourish into strategic thinkers and future leaders. http://bit.ly/CDCPMF #Leadership			#Leadership	1.20556e+18	https://twitter.com/CDCgov/status/1205564043743965185
2019-12-13 17:19:02	CDCgov		3	21	24	More than 3 million Americans are living with bleeding disorders. One of these disorders, von Willebrand disease, is found in 1 of every 100 people. Read stories of two women living with VWD: https://bit.ly/34fuwez. #bleedingdisorders			#bleedingdisorders	1.20554e+18	https://twitter.com/CDCgov/status/1205537624770981888
2019-12-12 21:55:01	CDCgov		1	45	50	Take the time to wash your hands when handling food. Washing hands for 20 seconds may feel long but it helps keep you and your family healthy! https://go.usa.gov/xVNmA #KeepHandsClean			#KeepHandsClean	1.20524e+18	https://twitter.com/CDCgov/status/1205244693614870528
2019-12-12 21:20:02	CDCgov		1	20	19	#Clinicians and #PublicHealth planners: Updated #anthrax vaccine recommendations in today's @CDCMMWR increase capacity and ease of use of the vaccine in an event where large scale vaccination is needed. Read more: http://bit.ly/MMWRanthrax		@CDCMMWR	#Clinicians #PublicHealth #anthrax	1.20524e+18	https://twitter.com/CDCgov/status/1205235888520933376
2019-12-12 20:54:02	CDCgov		1	35	36	Breathing in toxins from red tides can irritate your throat and lungs. Check for local advisories on your health department鈥檚 website before you visit the beach in areas with possible or ongoing red tides, such as the Gulf of Mexico. Learn more: https://go.usa.gov/xVh4S				1.20523e+18	https://twitter.com/CDCgov/status/1205229342827196416
2019-12-12 19:25:10	CDCgov		2	36	24	If you use e-cigarette, or vaping, products, get medical care right away if you have symptoms like those reported in this outbreak, such as cough, shortness of breath, chest pain, nausea, vomiting, stomach pain, diarrhea, fever, chills, or weight loss. http://www.cdc.gov/lunginjury				1.20521e+18	https://twitter.com/CDCgov/status/1205206980366917632
2019-12-12 19:25:10	CDCgov		5	41	28	CDC recommends that people don鈥檛 use e-cigarette, or vaping, products that contain THC. Data suggests products containing THC, particularly from informal sources (like friends, family, or in-person or online sellers) play a major role in the outbreak. http://www.cdc.gov/lunginjury				1.20521e+18	https://twitter.com/CDCgov/status/1205206979167342592
2019-12-12 19:25:09	CDCgov		13	136	115	OUTBREAK UPDATE: As of 12/10, 2,409 cases of lung injury associated with use of e-cigarette, or vaping, products have been reported from 50 states, DC, & 2 US territories (Puerto Rico & USVI). 52 deaths were confirmed in 26 states & DC. http://www.cdc.gov/lunginjury				1.20521e+18	https://twitter.com/CDCgov/status/1205206977376399360
2019-12-12 18:06:22	CDCgov		2	18	13	Patients may have underreported use of THC-containing products for fear of legal repercussions or stigma, or this may indicate that multiple product types can cause EVALI. Read more @CDCMMWR: http://bit.ly/EVALIIndiana		@CDCMMWR		1.20519e+18	https://twitter.com/CDCgov/status/1205187147931803649
2019-12-12 18:06:20	CDCgov		5	14	11	New @CDCMMWR study found that nearly 1/3 of Indiana patients with EVALI reported only using products that didn鈥檛 contain THC. Learn more: http://bit.ly/EVALIIndiana		@CDCMMWR		1.20519e+18	https://twitter.com/CDCgov/status/1205187140944060416
2019-12-12 17:26:01	CDCgov		0	20	16	NEW Updates from the Field: Read how CDC鈥檚 Division of Global Health Protection helps build sustainable public health systems to ensure #GlobalHealthSecurity &amp; strengthen countries鈥?ability to prevent, detect, &amp; respond to disease threats at their source. https://go.usa.gov/xpmg5			#GlobalHealthSecurity	1.20518e+18	https://twitter.com/CDCgov/status/1205176997636460550
2019-12-12 16:38:04	CDCgov		3	53	55	Know the risks for child abuse and neglect. Together, we can prevent them. Help create safe, stable, nurturing relationships and environments for all children and families. Learn more: https://bit.ly/38837ON.				1.20516e+18	https://twitter.com/CDCgov/status/1205164928920903681
2019-12-12 16:01:47	CDCgov	CDCgov	0	0	0	However, if you are experiencing any illness symptoms, ask your doctor, OB or nurse midwife whether to delay vaccination until you recover. Learn more: http://bit.ly/2PHyIhR.				1.20516e+18	https://twitter.com/CDCgov/status/1205155799603044353
2019-12-12 16:01:06	CDCgov	FoodooPriestess	1	0	0	Yes. CDC recommends pregnant women get a flu shot during any trimester of their pregnancy to protect both mother and baby (after birth) from flu.				1.20516e+18	https://twitter.com/CDCgov/status/1205155626403409920
2019-12-12 15:58:03	CDCgov	UsaHbs	0	0	0	The best protection against flu for everyone 6 months and older is to get a flu vaccine every year. In addition, you can take everyday preventive actions like staying away from sick people and washing your hands to reduce the spread of germs.				1.20515e+18	https://twitter.com/CDCgov/status/1205154858564804610
2019-12-12 15:56:07	CDCgov	MahmoudSalahza1	0	0	0	Most health insurance companies cover recommended vaccines for children and adults at little to no cost to you. Even if you don鈥檛 have health insurance, you may be able to get a vaccine at no or at low cost. See http://bit.ly/2LOVfbd.				1.20515e+18	https://twitter.com/CDCgov/status/1205154370234585088
2019-12-11 19:20:03	CDCgov		2	18	15	As a member of CDC鈥檚 Surveillance Training to Enhance Ebola Response and Readiness (STEER) program, Dana Schneider worked to fight the #Ebola outbreak by strengthening the key skills of thousands of healthcare workers in #DRC. Read more about Dana: http://bit.ly/CDC-Schneider.			#Ebola #DRC	1.20484e+18	https://twitter.com/CDCgov/status/1204843307169406982
2019-12-11 19:08:02	CDCgov		1	34	24	Pregnant women are at increased risk of food poisoning, so take extra care if you鈥檙e pregnant or preparing food for someone who is. Learn more about staying healthy during the holidays: https://go.usa.gov/xpZ9q.				1.20484e+18	https://twitter.com/CDCgov/status/1204840282421891078
2019-12-11 17:05:00	CDCgov		1	22	20	DYK? About 4 of 10 HIV infections come from people who don鈥檛 know they have #HIV and aren鈥檛 on treatment. #EndHIVepidemic starts with getting tested. Read more in the new #VitalSigns report: http://bit.ly/VitalSignsHIV			#HIV #EndHIVepidemic #VitalSigns	1.20481e+18	https://twitter.com/CDCgov/status/1204809317683060736
2019-12-11 16:49:05	CDCgov		5	29	22	Environmental odors can affect a person鈥檚 quality of life and if the exposure levels are high enough can cause harm to health. ATSDR offers tips on ways to reduce your exposure to odors: http://bit.ly/35ujP8Z.				1.20481e+18	https://twitter.com/CDCgov/status/1204805312475279360
2019-12-11 15:20:02	CDCgov		1	36	27	If you have #heartdisease, it is important to make healthy lifestyle choices every day. This #flu season, choose to protect yourself against serious illness by getting a flu shot. Learn more about heart disease and flu: https://bit.ly/2nXADVq. #FightFlu			#heartdisease #flu #FightFlu	1.20478e+18	https://twitter.com/CDCgov/status/1204782904976510977
2019-12-11 13:39:04	CDCgov	katieohara18	0	0	0	The current outbreak notice only applies to the Fresh Express Sunflower Crisp Chopped Salad Kits. As a reminder, do not eat any romaine grown in Salinas, including salad kits, since it has been linked to a separate E. coli outbreak. How to ID salad kits: https://go.usa.gov/xpVUP				1.20476e+18	https://twitter.com/CDCgov/status/1204757495618703361
2019-12-10 22:20:01	CDCgov		20	179	211	CDC recommends that you do not use e-cigarette, or vaping, products that contain THC, as data suggest these products play a major role in the current lung injury outbreak. Get the latest updates at http://www.cdc.gov/lunginjury				1.20453e+18	https://twitter.com/CDCgov/status/1204526209310306304
2019-12-10 21:11:02	CDCgov		1	27	49	Meet real-life laboratory hero, phlebotomy educator Dennis Ernst. Drawing blood for samples requires precision, training, & empathy so that the patient, laboratory staff, & healthcare providers all get what they need. Read about this workforce wonder at: http://bit.ly/2Zmw4lK.				1.20451e+18	https://twitter.com/CDCgov/status/1204508847009865728
2019-12-10 17:58:02	CDCgov		3	9	13	Looking to advance your executive career? CDC is hiring! Apply to join CDC as our Chief Information Security Officer by January 17. You will influence the direction of innovation in the federal government & lead the next generation of public servants. https://bit.ly/2rYuD0D				1.20446e+18	https://twitter.com/CDCgov/status/1204460277493833728
2019-12-10 17:02:03	CDCgov		1	17	20	About 4 in 5 people who could benefit from a medicine called PrEP that prevents HIV aren鈥檛 getting it. Learn more about how PrEP can help #EndHIVEpidemic in the recent CDC #VitalSigns report. http://bit.ly/VitalSignsHIV			#EndHIVEpidemic #VitalSigns	1.20445e+18	https://twitter.com/CDCgov/status/1204446188730290176
2019-12-10 15:56:00	CDCgov		0	19	17	Bethany Drapeau shares how the loss of her daughter to flu complications has made her passionate about educating her family, friends, and community about the seriousness of flu. Read More: https://www.cdc.gov/flu/resource-center/partners/flu-fighter-bethany-drapeau.htm #WhyIFightFlu			#WhyIFightFlu	1.20443e+18	https://twitter.com/CDCgov/status/1204429567030677505
2019-12-10 15:55:11	CDCgov		2	36	39	鈥淔lu has made a huge impact on my family. I never took flu seriously until my 4-year-old daughter, Amiah, was diagnosed with infuenza B and then lost her life to it.鈥?,,,,1204429360259878913,https://twitter.com/CDCgov/status/1204429360259878913 2019-12-10 00:10:14,CDCgov,,13,271,168,NEW OUTBREAK: CDC and partners are investigating an outbreak of 8 E. coli infections linked to Fresh Express Sunflo…				1.20419e+18	https://twitter.com/CDCgov/status/1204191555323678725
2019-12-09 22:00:01	CDCgov		1	106	104	Wash your hands with soap and water to avoid spreading germs this holiday season. Follow these 5 steps every time you wash your hands: wet, lather, scrub, rinse, and dry. Find out how washing hands can protect you and your family. http://bit.ly/2Ba2e8D #HealthyHolidays			#HealthyHolidays	1.20416e+18	https://twitter.com/CDCgov/status/1204158784270225409
2019-12-09 20:31:02	CDCgov		2	23	11	.@CDCMMWR shows Dank Vapes were the most frequently reported THC-containing product brand by EVALI patients in all four regions of the country. However, regional differences were seen in reported use of other THC-containing product brands. http://bit.ly/MMWREVALI		@CDCMMWR		1.20414e+18	https://twitter.com/CDCgov/status/1204136390977638401
2019-12-09 17:20:00	CDCgov		3	67	79	Test, treat, prevent, and respond are critical steps in ending the #HIV epidemic. Learn more in CDC鈥檚 latest #VitalSigns report: http://bit.ly/VitalSignsHIV			#HIV #VitalSigns	1.20409e+18	https://twitter.com/CDCgov/status/1204088316934737926
2019-12-09 16:49:03	CDCgov		0	32	46	Travel Tip: Get your flu shot at least 2 weeks before travel. If you are sick with flu symptoms, CDC recommends that you do not travel. Symptoms include fever, cough, sore throat, stuffy nose, muscle or body aches, headache, &amp; fatigue. More flu facts: https://bit.ly/2VLmLtT				1.20408e+18	https://twitter.com/CDCgov/status/1204080531010392064
2019-12-09 15:34:00	CDCgov		3	75	90	Did you know? While most people will recover from #flu in less than two weeks, some people are at high risk of developing serious flu complications that can result in hospitalization and sometimes even death.			#flu	1.20406e+18	https://twitter.com/CDCgov/status/1204061640947372032
2019-12-08 16:05:03	CDCgov		1	40	66	Don鈥檛 let the cold weather keep you from your #WinterWorkout. Being active is one way to lower your #BreastCancer risk, so grab a friend and get moving. Explore other ways to lower your risk: https://bit.ly/34b6SjQ.			#WinterWorkout #BreastCancer	1.20371e+18	https://twitter.com/CDCgov/status/1203707066717818881
