# Supplementary material for: Emotion diffusion effect: Negative sentiment COVID-19 tweets of public organizations attract more responses from followers
Source: PLoS One. 2022 Mar 8;17(3):e0264794. doi: 10.1371/journal.pone.0264794 (PMC8903302; doi:10.1371/journal.pone.0264794)
Supplement: S1 File — (ZIP) [file pone.0264794.s001.zip › COVID-19_PlosOne/cdc_xlx/healthgovau.xlsx]

## Sheet: G9news_healthgovau
date	username	to	replies	retweets	favorites	text	geo	mentions	hashtags	id	permalink
2020-05-19 23:02:38	healthgovau		7	9	15	The COVIDSafe app speeds up the process of finding and contacting people exposed to coronavirus. This helps health officials support and protect you, your friends and family. Learn more: http://www.health.gov.au/resources/apps-and-tools/covidsafe-app				1.26288e+18	https://twitter.com/healthgovau/status/1262881379584368640
2020-05-19 12:41:21	healthgovau		20	7	23	The COVIDSafe app is helping state health officials find close contacts of COVID-19 cases. Read more here: http://www.health.gov.au/news/operation-of-the-covidsafe-app				1.26273e+18	https://twitter.com/healthgovau/status/1262725027620888579
2020-05-19 08:00:06	healthgovau		2	4	16	The three-step pathway to living and working COVIDSafe will guide the way forward. Physical distancing and good hygiene remain vital to keeping us all safe as restrictions begin to ease 鈥?keep up the good work. Learn more: http://www.health.gov.au/resources/publications/3-step-framework-for-a-covidsafe-australia #coronavirus #3steps			#coronavirus #3steps	1.26265e+18	https://twitter.com/healthgovau/status/1262654250137587713
2020-05-19 03:10:03	healthgovau		7	106	277	This World Family Doctor Day, we celebrate all our GPs and family doctors. As the first point of call for many, your work keeps our community safe now more than ever. Thank you! #WorldFamilyDoctorDay			#WorldFamilyDoctorDay	1.26258e+18	https://twitter.com/healthgovau/status/1262581253741608963
2020-05-19 02:10:36	healthgovau		1	3	5	[NEWS] International World Family Doctor Day On World Family Doctor Day, May 19, we are proud in Australia to recognise the critically important work undertaken by medical practitioners on the front line every day. More: https://www.health.gov.au/ministers/the-hon-greg-hunt-mp/media/international-world-family-doctor-day				1.26257e+18	https://twitter.com/healthgovau/status/1262566292315406337
2020-05-18 22:15:05	healthgovau		7	20	31	Physical distancing and good hand hygiene have helped us flatten the curve, and these behaviours are more important than ever as restrictions begin to ease. Continue the good work and download the #COVIDSafe app to help us achieve a COVIDSafe community. http://www.health.gov.au/news/health-alerts/novel-coronavirus-2019-ncov-health-alert?fbclid=IwAR3RItUMhmQqusHpHBOR2yiPMNs3nIIVIFtXdSSips8JK6KJeou…			#COVIDSafe	1.26251e+18	https://twitter.com/healthgovau/status/1262507022630694916
2020-05-18 11:30:04	healthgovau		4	17	31	This daily infographic provides a quick view of the current coronavirus (#COVID19) situation in Australia. Visit: http://www.health.gov.au/resources/publications/coronavirus-covid-19-at-a-glance			#COVID19	1.26234e+18	https://twitter.com/healthgovau/status/1262344700238987265
2020-05-18 09:30:05	healthgovau		0	15	25	Don鈥檛 delay medical treatment and routine check-ups due to COVID-19. If you need to speak to your doctor or health professional, most face-to-face services are still available. Alternatively, you can opt for phone or internet appointments using telehealth https://bit.ly/2yc6NBZ				1.26231e+18	https://twitter.com/healthgovau/status/1262314505977110529
2020-05-18 07:45:01	healthgovau		3	7	13	Maintaining good hand hygiene and physical distancing are some of the best defences against #coronavirus. You do not need to wear a mask if you are healthy. Learn more: https://bit.ly/3fPQSKn			#coronavirus	1.26229e+18	https://twitter.com/healthgovau/status/1262288065684529152
2020-05-18 03:41:08	healthgovau	Sedat05	0	0	0	Hi @Sedat05, information on leaving Australia can be found here: https://covid19.homeaffairs.gov.au/leaving-australia		@Sedat05		1.26223e+18	https://twitter.com/healthgovau/status/1262226689154641921
2020-05-18 01:45:03	healthgovau		2	42	49	It鈥檚 ok to not feel ok during this uncertain time. But if you or someone you know is in distress, seek help: - Beyond Blue (1800 512 348) - Kids Helpline (1800 551 800) - Lifeline (13 11 14) More information is available here: https://headtohealth.gov.au/crisis-links				1.2622e+18	https://twitter.com/healthgovau/status/1262197476615811072
2020-05-17 23:19:17	healthgovau	Sully27gp	1	0	1	Thank you Sully27. You can find the date in the bottom left hand corner of the infographic.				1.26216e+18	https://twitter.com/healthgovau/status/1262160794692681728
2020-05-17 22:10:01	healthgovau		2	4	5	Subscribe to the Department of Health鈥檚 YouTube channel to stay up to date with the latest coronavirus (COVID-19) information. http://www.youtube.com/channel/UCf3BkFTwI4G1vMc6W-NpQNw #coronavirus #COVID19			#coronavirus #COVID19	1.26214e+18	https://twitter.com/healthgovau/status/1262143362372689929
2020-05-17 10:00:05	healthgovau		3	11	26	This daily infographic provides a quick view of the current coronavirus (#COVID19) situation in Australia. Visit: http://www.health.gov.au/resources/publications/coronavirus-covid-19-at-a-glance			#COVID19	1.26196e+18	https://twitter.com/healthgovau/status/1261959665807745024
2020-05-17 04:06:01	healthgovau		6	27	37	As restrictions begin to ease, we all need to take personal responsibility to stay safe. Follow these steps to be #COVIDSafe: - Physical distance - Avoid crowded areas - Practise good hand hygiene - Download COVIDSafe app - Stay home when sick More: https://www.health.gov.au/news/health-alerts/novel-coronavirus-2019-ncov-health-alert/how-to-protect-yourself-and-others-from-coronavirus-covid-19			#COVIDSafe	1.26187e+18	https://twitter.com/healthgovau/status/1261870563041128449
2020-05-17 01:09:31	healthgovau	StephenMDowse	0	0	1	Hi Stephen, we are aware the COVIDSafe app may disrupt some Bluetooth devices. We have designed the app to eliminate common disruption issues. For technical support, please contact support@covidsafe.gov.au				1.26183e+18	https://twitter.com/healthgovau/status/1261826148020809728
2020-05-17 01:00:05	healthgovau		1	6	21	The three-step pathway to living and working COVIDSafe will guide the way forward. Physical distancing and good hygiene remain vital to keeping us all safe as restrictions begin to ease. Keep up the good work. Learn more: https://www.health.gov.au/resources/publications/3-step-framework-for-a-covidsafe-australia				1.26182e+18	https://twitter.com/healthgovau/status/1261823772769898499
2020-05-16 22:03:01	healthgovau		3	14	30	In Australia, 6,362 people have recovered from #COVID19. For more information about Australia鈥檚 statistics such as COVID-19 tests conducted, state and territory case breakdowns and more, visit: https://www.health.gov.au/news/health-alerts/novel-coronavirus-2019-ncov-health-alert/coronavirus-covid-19-current-situation-and-case-numbers			#COVID19	1.26178e+18	https://twitter.com/healthgovau/status/1261779212190482434
2020-05-16 10:19:50	healthgovau		5	66	98	This daily infographic provides a quick view of the current coronavirus (#COVID19) situation in Australia. Visit: https://www.health.gov.au/resources/publications/coronavirus-covid-19-at-a-glance			#COVID19	1.2616e+18	https://twitter.com/healthgovau/status/1261602249265930241
2020-05-16 04:19:03	healthgovau		2	6	18	Physical distancing and good hand hygiene have helped us flatten the curve, and these behaviours are more important than ever as restrictions begin to ease. Continue the good work and download the #COVIDSafe app to help us achieve a COVIDSafe community. https://www.health.gov.au/news/health-alerts/novel-coronavirus-2019-ncov-health-alert			#COVIDSafe	1.26151e+18	https://twitter.com/healthgovau/status/1261511455876231168
2020-05-16 03:42:25	healthgovau		0	5	1	If you鈥檙e a GP, subscribe to our weekly GP newsletter to stay up to date with the latest COVID-19 advice. Subscribe here: https://www.health.gov.au/using-our-websites/subscriptions/subscribe-to-covid-19-weekly-updates-for-gps				1.2615e+18	https://twitter.com/healthgovau/status/1261502235969638400
2020-05-16 03:39:33	healthgovau	brownandgold18	0	0	2	Hi Eliot, the info is there now: https://www.hotdoc.com.au/search?in=perth-WA-6000&amp;purpose=respiratory&amp;where=service:respiratory				1.2615e+18	https://twitter.com/healthgovau/status/1261501516357070854
2020-05-16 02:29:43	healthgovau	mollyfud	0	0	0	Hi Phillip, contact support@covidsafe.gov.au				1.26148e+18	https://twitter.com/healthgovau/status/1261483939908038656
2020-05-16 02:24:24	healthgovau	mollyfud	0	0	1	You can ask tech support: support@covidsafe.gov.au				1.26148e+18	https://twitter.com/healthgovau/status/1261482605100191745
2020-05-16 02:11:33	healthgovau		1	4	11	[NEWS] Government backs innovative COVID-19 research The Australian Government is supporting world-leading research into the latest COVID-19 treatments through a dedicated round of the Medical Research Future Fund鈥檚 Biomedical Translation Bridge. More: https://www.health.gov.au/ministers/the-hon-greg-hunt-mp/media/government-backs-innovative-covid-19-research				1.26148e+18	https://twitter.com/healthgovau/status/1261479370956382208
2020-05-16 01:36:01	healthgovau		5	8	8	Wouldn鈥檛 you want to know if someone you've been in contact with is diagnosed with #coronavirus? As restrictions ease, more people will be in public spaces. Help public health officials protect you, your family and friends by downloading the COVIDSafe app. https://www.health.gov.au/resources/apps-and-tools/covidsafe-app			#coronavirus	1.26147e+18	https://twitter.com/healthgovau/status/1261470426422751232
2020-05-15 22:24:02	healthgovau		3	6	14	Make #COVIDSafe behaviours part of your daily life. Stay 1.5m away from people, wash your hands, stay home when unwell and download the COVIDSafe app. Together, we鈥檙e stopping the spread. Learn more: http://www.health.gov.au/news/health-alerts/novel-coronavirus-2019-ncov-health-alert #coronavirus			#COVIDSafe #coronavirus	1.26142e+18	https://twitter.com/healthgovau/status/1261422112725585920
2020-05-15 11:01:02	healthgovau		5	33	75	This daily infographic provides a quick view of the current coronavirus (#COVID19) situation in Australia. Visit: http://www.health.gov.au/resources/publications/coronavirus-covid-19-at-a-glance			#COVID19	1.26125e+18	https://twitter.com/healthgovau/status/1261250228864331776
2020-05-15 09:16:03	healthgovau		2	2	2	We are continually updating our website to ensure you have the latest information about coronavirus, and how you can protect yourself and others. Learn more: https://www.health.gov.au/news/health-alerts/novel-coronavirus-2019-ncov-health-alert?fbclid=IwAR084k5FrCA2Vi3NdWpLHyeHqNYzyEGJWci5Mefp6FWxDUM-ykzfkfX_M-k #coronavirus #stayinformed			#coronavirus #stayinformed	1.26122e+18	https://twitter.com/healthgovau/status/1261223808687579138
2020-05-15 08:11:01	healthgovau		0	1	3	Deputy Chief Medical Officer, Professor Michael Kidd, answers three questions from the health workforce about the COVID-19 response. You can watch the video here: https://www.youtube.com/watch?v=FtG6rT9U3v4&amp;feature=youtu.be&amp;fbclid=IwAR0QOmECHLpSBYNvsciG0TQ6rqZjbHTqis_WJxBPlOFbPIE1hED3G-OX5i4				1.26121e+18	https://twitter.com/healthgovau/status/1261207443981434883
2020-05-15 04:26:31	healthgovau	bebutch	0	0	0	Read more about the COVIDSafe app here:				1.26115e+18	https://twitter.com/healthgovau/status/1261150946895093760
2020-05-15 04:20:38	healthgovau	Katie300	0	0	0	Hi Katie, you can ask for technical support by e-mailing support@covidsafe.gov.au				1.26115e+18	https://twitter.com/healthgovau/status/1261149466737831938
2020-05-14 22:33:04	healthgovau		3	17	32	As restrictions begin to ease, remember to continue physical distancing, practise good hand hygiene and download the #COVIDSafe app to protect yourself, your friends and family. Learn more: https://www.health.gov.au/news/health-alerts/novel-coronavirus-2019-ncov-health-alert?fbclid=IwAR1KbRY4nfys6Cdr-yp7Xi-k3pLO6JYVrvSCq2c5e7HezBFIRH-NGNff9-w #coronavirus #physicaldistancing			#COVIDSafe #coronavirus #physicaldistancing	1.26106e+18	https://twitter.com/healthgovau/status/1261061997648646145
2020-05-14 10:50:01	healthgovau		3	15	23	This daily infographic provides a quick view of the current coronavirus (#COVID19) situation in Australia. Visit: http://www.health.gov.au/resources/publications/coronavirus-covid-19-at-a-glance #coronavirus			#COVID19 #coronavirus	1.26089e+18	https://twitter.com/healthgovau/status/1260885072015691777
2020-05-14 09:34:01	healthgovau		5	11	14	Maintaining good hand hygiene and physical distancing are some of the best defences against #coronavirus. You do not need to wear a mask if you are healthy. Learn more: https://bit.ly/3fPQSKn			#coronavirus	1.26087e+18	https://twitter.com/healthgovau/status/1260865943896567809
2020-05-14 07:58:02	healthgovau		3	3	8	If you have cold or flu-like symptoms, it鈥檚 important you avoid public spaces and interactions with others by staying home. Call your GP for advice or visit a COVID-19 testing clinic. More info: https://www.healthdirect.gov.au/coronavirus-covid-19-seeing-a-doctor-getting-tested-faqs #coronavirus #covid19			#coronavirus #covid19	1.26084e+18	https://twitter.com/healthgovau/status/1260841787096211456
2020-05-14 06:32:01	healthgovau		1	8	5	Being active and staying engaged are great ways to maintain your physical and mental health. This could be as simple as going for a walk, dancing to your favourite music or experimenting when cooking. Learn more: https://headtohealth.gov.au/covid-19-support/covid-19/psychological-tips?fbclid=IwAR3dRb_S6GCSfMV1TdvNVJH0QQaMP4orSK2GMUA5ZRUNkPwo22zq4IPxnXo #coronavirus #mentalhealth			#coronavirus #mentalhealth #mentalhealth	1.26082e+18	https://twitter.com/healthgovau/status/1260820143199916032
2020-05-14 02:45:02	healthgovau		4	13	31	Thanks, Australia, for helping stop the spread of #coronavirus. If we all continue to play our part, we will build a #COVIDSafe Australia. http://www.health.gov.au/resources/apps-and-tools/covidsafe-app			#coronavirus #COVIDSafe	1.26076e+18	https://twitter.com/healthgovau/status/1260763020453707779
2020-05-13 22:32:38	healthgovau		11	7	16	The #COVIDSafe app is an important part of our fight against #coronavirus (COVID-19). Deputy Chief Medical Officer, Dr Nick Coatsworth, explains how the app works and how to install it. Learn more: http://www.health.gov.au/resources/apps-and-tools/covidsafe-app			#COVIDSafe #coronavirus	1.2607e+18	https://twitter.com/healthgovau/status/1260699500882137097
2020-05-13 10:41:01	healthgovau		4	28	34	This daily infographic provides a quick view of the current coronavirus (#COVID19) situation in Australia. Visit http://www.health.gov.au/resources/publications/coronavirus-covid-19-at-a-glance			#COVID19	1.26052e+18	https://twitter.com/healthgovau/status/1260520416923312128
2020-05-13 07:30:04	healthgovau		2	21	24	It is more important than ever that we remain socially and emotionally connected. If you need mental health information or support, visit https://headtohealth.gov.au/covid-19-support/covid-19 #COVID19 #Coronavirus			#COVID19 #Coronavirus	1.26047e+18	https://twitter.com/healthgovau/status/1260472361301704711
2020-05-13 01:10:02	healthgovau		6	8	15	The National Cabinet has announced a 3-step plan for easing restrictions. States and territories are able to move between these steps at different times, in line with their public health situation and local conditions. http://www.australia.gov.au/#state-and-territory-government-information				1.26038e+18	https://twitter.com/healthgovau/status/1260376724145143810
2020-05-12 22:10:02	healthgovau		0	18	18	Don鈥檛 delay medical treatment and routine check-ups due to COVID-19. If you need to speak to your doctor or health professional, most face-to-face services are still available. Alternatively, you can opt for phone or internet appointments using telehealth. http://www.health.gov.au/news/health-alerts/novel-coronavirus-2019-ncov-health-alert/coronavirus-covid-19-advice-for-the-health-and-aged-care-…				1.26033e+18	https://twitter.com/healthgovau/status/1260331425762611201
2020-05-12 08:02:01	healthgovau		2	6	19	[NEWS] International Nurses Day 2020 The tireless work of Australia鈥檚 nurses 鈥?particularly during the COVID-19 pandemic 鈥?has been recognised by the Federal Government, as part of International Nurses Day. More: https://www.health.gov.au/ministers/the-hon-greg-hunt-mp/media/international-nurses-day-2020				1.26012e+18	https://twitter.com/healthgovau/status/1260118017863712769
2020-05-12 07:10:03	healthgovau		10	22	54	Physical distancing and good hand hygiene have helped us flatten the curve, and these behaviours are more important than ever as restrictions begin to ease. Continue the good work and download the #COVIDSafe app to help us achieve a COVIDSafe community.			#COVIDSafe	1.2601e+18	https://twitter.com/healthgovau/status/1260104937503182848
2020-05-12 03:09:01	healthgovau		2	11	18	We can all help #keepourmobsafe and stop the spread of the coronavirus by staying two big steps away from others, even when we are healthy. More info here: https://www.health.gov.au/resources/collections/coronavirus-covid-19-resources-for-aboriginal-and-torres-strait-islander-people-and-remote-communities #keepourmobsafe #coronavirus #COVID19 #StoptheSpread			#keepourmobsafe #keepourmobsafe #coronavirus #COVID19 #StoptheSpread	1.26004e+18	https://twitter.com/healthgovau/status/1260044280179167234
2020-05-12 02:00:09	healthgovau		3	21	70	Our nurses do an amazing job, and today we celebrate the enormous contribution they make to the community. Thank you! #InternationalNursesDay			#InternationalNursesDay	1.26003e+18	https://twitter.com/healthgovau/status/1260026948404707329
2020-05-12 01:33:18	healthgovau	baltree	2	0	1	Hi @baltree, the link leads to the Google Play store where Android users can download the COVIDSafe App.		@baltree		1.26002e+18	https://twitter.com/healthgovau/status/1260020194140762120
2020-05-12 01:08:50	healthgovau		2	19	37	Today is International Nurses Day. This important day recognises the invaluable contributions that nurses make across the globe. Watch this video to learn more.				1.26001e+18	https://twitter.com/healthgovau/status/1260014033664540672
2020-05-11 22:20:02	healthgovau		4	17	20	When you download the COVIDSafe app, you鈥檙e taking an important step to protect yourself, your friends and family against coronavirus, with your information and privacy strictly protected. Learn more: http://www.health.gov.au/resources/apps-and-tools/covidsafe-app				1.25997e+18	https://twitter.com/healthgovau/status/1259971552898101248
2020-05-11 10:11:39	healthgovau		1	16	36	This daily infographic provides a quick view of the current coronavirus (#COVID19) situation in Australia. Visit https://www.health.gov.au/news/health-alerts/novel-coronavirus-2019-ncov-health-alert			#COVID19	1.25979e+18	https://twitter.com/healthgovau/status/1259788249574367232
2020-05-11 01:46:01	healthgovau		5	17	25	The three-step pathway to living and working COVIDSafe will guide the way forward. Physical distancing and good hygiene remain vital to keeping us all safe as restrictions begin to ease 卢卢鈥?keep up the good work. Learn more: http://www.health.gov.au/resources/publications/3-step-framework-for-a-covidsafe-australia				1.25966e+18	https://twitter.com/healthgovau/status/1259661003220017159
2020-05-11 00:25:02	healthgovau		1	5	10	The Community Visitors Scheme arranges phone and virtual volunteer visits to older Australians, providing them with friendship, companionship and social connection. Learn more about the CVS or volunteering as a virtual visitor here: http://www.health.gov.au/initiatives-and-programs/community-visitors-scheme-cvs #coronavirus			#coronavirus	1.25964e+18	https://twitter.com/healthgovau/status/1259640624388677638
2020-05-10 11:13:40	healthgovau		6	22	27	This daily infographic provides a quick view of the current coronavirus (#COVID19) situation in Australia. Visit: https://www.health.gov.au/resources/publications/coronavirus-covid-19-at-a-glance?fbclid=IwAR0bTzkcL20kX6kHqC6iwsNSm_DcEcRe3WBOkCsjpx2OmupFuruBxYUL_o0			#COVID19	1.25944e+18	https://twitter.com/healthgovau/status/1259441468877484032
2020-05-10 11:00:15	healthgovau		1	11	25	It is more important than ever we remain socially and emotionally connected, especially while we are keeping physically distant. If you need mental health information and support, visit https://headtohealth.gov.au/covid-19-support/covid-19 #coronavirus #covid19 #mentalhealth			#coronavirus #covid19 #mentalhealth #mentalhealth	1.25944e+18	https://twitter.com/healthgovau/status/1259438095000199168
2020-05-10 04:33:31	healthgovau	abstractslug	1	0	1	Hi @abstractslug, the Australian Government鈥檚 Digital Service Standard does apply to the app. The Australian Government has committed to release the app code in coming weeks, subject to final advice from cyber security agencies.		@abstractslug		1.25934e+18	https://twitter.com/healthgovau/status/1259340769971732488
2020-05-10 01:45:01	healthgovau		5	14	34	Thanks Australia for the commitment you鈥檝e shown to stopping the spread of coronavirus. Keep doing the right thing. http://www.health.gov.au/resources/apps-and-tools/covidsafe-app#get-the-app #COVIDSafe #stopthespread			#COVIDSafe #stopthespread	1.2593e+18	https://twitter.com/healthgovau/status/1259298366896451584
2020-05-10 01:20:52	healthgovau	ChrisJCaine	2	0	0	Hi @ChrisJCaine, we are looking at ways to make the app available in the App Store for other countries.		@ChrisJCaine		1.25929e+18	https://twitter.com/healthgovau/status/1259292286287896576
2020-05-09 10:07:17	healthgovau		7	18	37	This daily infographic provides a quick view of the current coronavirus (#COVID19) situation in Australia. Visit https://www.health.gov.au/news/health-alerts/novel-coronavirus-2019-ncov-health-alert?fbclid=IwAR1yqvO7cABCWIxAkMgOHuitQxUDp4RuDo7l3rZStDAY8gn8_3_eCqhLM-0			#COVID19	1.25906e+18	https://twitter.com/healthgovau/status/1259062374704832512
2020-05-09 07:30:02	healthgovau		2	12	17	Physical distancing and good hygiene have helped us flatten curve. The 3 step plan will work if we keep this up and stay home when we鈥檙e sick as restrictions begin to ease. Learn more: https://www.health.gov.au/news/health-alerts/novel-coronavirus-2019-ncov-health-alert/easing-of-coronavirus-covid-19-restrictions #coronavirus			#coronavirus	1.25902e+18	https://twitter.com/healthgovau/status/1259022804097400837
2020-05-09 03:45:01	healthgovau		2	10	21	It is more important than ever that we remain socially and emotionally connected, especially while we are keeping physically distant. If you need mental health information and support, visit https://headtohealth.gov.au/covid-19-support/covid-19 #coronavirus #covid19 #mentalhealth			#coronavirus #covid19 #mentalhealth #mentalhealth	1.25897e+18	https://twitter.com/healthgovau/status/1258966175767240709
2020-05-09 01:38:40	healthgovau		14	16	39	The #COVIDSafe app is an important part of our fight against #coronavirus (COVID-19). Deputy Chief Medical Officer, Dr Nick Coatsworth, explains how the app works and how to install it. Learn more: http://www.health.gov.au/resources/apps-and-tools/covidsafe-app			#COVIDSafe #coronavirus	1.25893e+18	https://twitter.com/healthgovau/status/1258934377066704901
2020-05-08 22:14:02	healthgovau		5	4	9	The #COVIDSafe app helps state and territory health officials find and contain coronavirus quickly. Download the app today. Find out more: http://www.health.gov.au/resources/apps-and-tools/covidsafe-app			#COVIDSafe	1.25888e+18	https://twitter.com/healthgovau/status/1258882879716802562
2020-05-08 09:43:01	healthgovau		3	10	57	Well done Australia, we've flattened the curve. Thanks to your hard work, some restrictions can be eased. A new 3 step pathway to living & working COVIDSafe will guide the way forward. Physical distancing & good hygiene remains vital to keeping us safe.				1.25869e+18	https://twitter.com/healthgovau/status/1258693882222698497
2020-05-08 08:02:02	healthgovau		9	4	8	This Sunday we can all make sure our mothers and grandmothers enjoy another special Mother鈥檚 Day, by being COVIDSafe. Download the COVIDSafe app to help protect you and your family. Because this Mother鈥檚 Day, it鈥檚 up to all of us to keep her COVIDSafe http://health.gov.au				1.25867e+18	https://twitter.com/healthgovau/status/1258668467970101249
2020-05-08 03:15:02	healthgovau		4	7	13	The #COVIDSafe app speeds up the process of finding people who have been in close contact with someone who tests positive for COVID-19. Download the app and help stop the spread. Learn more: http://www.health.gov.au/resources/apps-and-tools/covidsafe-app #coronavirus			#COVIDSafe #coronavirus	1.2586e+18	https://twitter.com/healthgovau/status/1258596241061163009
2020-05-08 03:01:27	healthgovau	markrobilliard	2	0	3	Hi @markrobilliard, we are looking at ways to make the app available in the App Store for other countries.		@markrobilliard		1.25859e+18	https://twitter.com/healthgovau/status/1258592823378472960
2020-05-08 01:00:11	healthgovau		1	15	20	It is more important than ever that we remain socially and emotionally connected. If you need mental health information or support, visit https://headtohealth.gov.au/covid-19-support/covid-19 #COVID19 #coronavirus			#COVID19 #coronavirus	1.25856e+18	https://twitter.com/healthgovau/status/1258562304532250633
2020-05-07 23:01:05	healthgovau		3	4	5	[NEWS] New COVID-19 payment to keep senior Australians in residential aged care safe Residential aged care providers will benefit from an additional COVID-19 specific support package totalling $205 million under targeted measures announced today. More: https://www.health.gov.au/ministers/senator-the-hon-richard-colbeck/media/new-covid-19-payment-to-keep-senior-australians-in-residential-aged-care…				1.25853e+18	https://twitter.com/healthgovau/status/1258532333734387712
2020-05-07 22:24:18	healthgovau	stephenVking	0	0	0	Hi @stephenVking, we are looking at ways to make the app available in the App Store for other countries.		@stephenVking		1.25852e+18	https://twitter.com/healthgovau/status/1258523077656186881
2020-05-07 22:01:02	healthgovau		5	4	9	Download the COVIDSafe app, to protect your health and help Australia stop the spread of coronavirus. Learn more: http://www.health.gov.au/resources/apps-and-tools/covidsafe-app				1.25852e+18	https://twitter.com/healthgovau/status/1258517220407128067
2020-05-07 21:27:32	healthgovau		3	4	8	[NEWS] COVID-19: Resumption of elite and community sport The National Cabinet has today endorsed measures for the resumption of sport and recreation activities across Australia. More: https://www.health.gov.au/ministers/senator-the-hon-richard-colbeck/media/covid-19-resumption-of-elite-and-community-sport				1.25851e+18	https://twitter.com/healthgovau/status/1258508792934723585
2020-05-07 10:15:54	healthgovau	AshleyKlott	1	0	1	@AshleyKlott If your Google Play account or Apple account is set to an overseas location, you will not be able to find the app in the App Store. We are looking at ways to make the app available in the App Store for other countries.		@AshleyKlott		1.25834e+18	https://twitter.com/healthgovau/status/1258339770410754051
2020-05-07 09:54:27	healthgovau		1	26	42	This daily infographic provides a quick view of the current coronavirus (#COVID19) situation in Australia. Visit: https://www.health.gov.au/news/health-alerts/novel-coronavirus-2019-ncov-health-alert			#COVID19	1.25833e+18	https://twitter.com/healthgovau/status/1258334372572397568
2020-05-07 08:46:03	healthgovau		2	15	21	As restrictions begin to ease, there are things you can do to keep yourself healthy. Continue physical distancing, practise good hand hygiene and download the #COVIDSafe app to protect yourself, and your friends and family. Learn more: http://www.health.gov.au/news/health-alerts/novel-coronavirus-2019-ncov-health-alert			#COVIDSafe	1.25832e+18	https://twitter.com/healthgovau/status/1258317156401459201
2020-05-07 07:42:02	healthgovau		3	5	26	Thanks, Australia, for the commitment you鈥檝e shown to stopping the spread of Coronavirus. Keep doing the right thing. http://www.health.gov.au/resources/apps-and-tools/covidsafe-app				1.2583e+18	https://twitter.com/healthgovau/status/1258301047195516928
2020-05-07 04:21:02	healthgovau		1	11	18	A range of services are available to help older people #stayhome. These include domestic help, health services, transport, home maintenance, nursing and more. Find out what is available here: http://www.health.gov.au/initiatives-and-programs/commonwealth-home-support-programme-chsp/delivering-services-under-the-commonwealth-home-support-programme-chsp #coronavirus #covid19 #helpathome			#stayhome #stayhome #coronavirus #covid19 #helpathome	1.25825e+18	https://twitter.com/healthgovau/status/1258250462236741632
2020-05-07 03:27:01	healthgovau		1	4	13	[NEWS] 3000 nurses ensure Australia is prepared for pandemic The Minister for Health, Greg Hunt and ACN have thanked the thousands of nurses who have stepped up to ensure Australia has a health care workforce to respond to challenges. More: https://www.health.gov.au/ministers/the-hon-greg-hunt-mp/media/3000-nurses-ensure-australia-is-prepared-for-pandemic				1.25824e+18	https://twitter.com/healthgovau/status/1258236869071994881
2020-05-07 02:34:01	healthgovau		7	9	18	The #COVIDSafe app is part of our work to stop the spread of #coronavirus. The app helps health officials to find and contain the virus quickly so restrictions can be eased while keeping Australians safe. Download the app today. Find out more: http://www.health.gov.au/resources/apps-and-tools/covidsafe-app			#COVIDSafe #coronavirus	1.25822e+18	https://twitter.com/healthgovau/status/1258223533274157057
2020-05-06 22:40:12	healthgovau		0	23	34	Coronavirus is changing the way we connect. Look after your mental wellbeing by staying socially connected, even if you are physically distant. http://www.health.gov.au/news/health-alerts/novel-coronavirus-2019-ncov-health-alert/how-to-protect-yourself-and-others-from-coronavirus-covid-19/social-distancing-for-coronavirus-covid-19#keep-in-touch-with-others				1.25816e+18	https://twitter.com/healthgovau/status/1258164688753393668
2020-05-06 10:19:01	healthgovau		4	11	21	This daily infographic provides a quick view of the current coronavirus (#COVID19) situation in Australia. Visit: http://www.health.gov.au/resources/publications/coronavirus-covid-19-at-a-glance			#COVID19	1.25798e+18	https://twitter.com/healthgovau/status/1257978166703992833
2020-05-06 07:20:01	healthgovau		6	11	39	Thanks, Australia, for the commitment you鈥檝e shown to stopping the spread of coronavirus. Keep doing the right thing. https://www.health.gov.au/resources/apps-and-tools/covidsafe-app#get-the-app				1.25793e+18	https://twitter.com/healthgovau/status/1257933119669317633
2020-05-06 05:09:35	healthgovau	urfagundem	0	0	0	Apple & Google are not releasing a cont. trac. app. They are releasing features to the operating systems of their mobile devices, allow governments to provide an app with better capabilities. The features that Apple and Google are building will not be available until mid-May 2020				1.2579e+18	https://twitter.com/healthgovau/status/1257900294454669313
2020-05-06 03:00:19	healthgovau		3	7	17	COVID-19 supporting your community: A message from the CEO of the National Mental Health Commission, Christine Morgan.				1.25787e+18	https://twitter.com/healthgovau/status/1257867761608462336
2020-05-06 01:30:05	healthgovau		16	22	32	The new COVIDSafe app means you鈥檒l know quickly if you鈥檝e come in contact with someone who has tested positive for coronavirus so you don鈥檛 pass it on to your family and friends. Download the COVIDSafe app today: https://www.health.gov.au/resources/apps-and-tools/covidsafe-app#get-the-app				1.25785e+18	https://twitter.com/healthgovau/status/1257845056331034625
2020-05-05 23:52:10	healthgovau		4	16	17	In conjunction with our COVID training partner, @Aspen_Medical, we are offering a free 30 minute online training module for healthcare workers in all settings, covering the fundamentals of infection prevention and control. Register here: https://lnkd.in/gz_mqQy		@Aspen_Medical		1.25782e+18	https://twitter.com/healthgovau/status/1257820413083545600
2020-05-05 22:30:12	healthgovau		3	6	7	Stay informed on how to #keepourmobsafe from #coronavirus. Check out the resources for Aboriginal and Torres Strait Islander people and remote communities: https://www.health.gov.au/resources/collections/coronavirus-covid-19-resources-for-aboriginal-and-torres-strait-islander-people-and-remote-communities			#keepourmobsafe #coronavirus	1.2578e+18	https://twitter.com/healthgovau/status/1257799785987346432
2020-05-05 11:13:27	healthgovau		6	27	34	This daily infographic provides a quick view of the current coronavirus (#COVID19) situation in Australia. Visit: https://www.health.gov.au/news/health-alerts/novel-coronavirus-2019-ncov-health-alert			#COVID19	1.25763e+18	https://twitter.com/healthgovau/status/1257629476281896962
2020-05-05 05:51:52	healthgovau	drhascott	1	0	1	Hi Heather, we are looking at ways to make the app available in the App Store for other countries.				1.25755e+18	https://twitter.com/healthgovau/status/1257548546523324416
2020-05-05 02:26:44	healthgovau	CuriousInquest	4	0	1	The Health Minister has issued a Determination under the Biosecurity Act to protect people鈥檚 privacy and restrict access to app data to state and territory health authorities for contact tracing. It will be a criminal offence to use any app data in any other way.				1.2575e+18	https://twitter.com/healthgovau/status/1257496926087348225
2020-05-05 02:23:34	healthgovau	Goodixlady	3	1	1	Can the app track my location? No. The app only notes the people you have been in contact with. It does not record location or movements.				1.2575e+18	https://twitter.com/healthgovau/status/1257496128620134400
2020-05-05 02:21:15	healthgovau	jaye_ah	0	0	0	Hi Justin We are looking at ways to make the app available in the App Store for other countries.				1.2575e+18	https://twitter.com/healthgovau/status/1257495544508739584
2020-05-05 01:30:04	healthgovau		16	17	15	The new COVIDSafe app helps our health officials to notify you quickly if you鈥檝e come in contact with someone who has coronavirus. Keeping you, your family, friends and community safer. Download the COVIDSafe app today. More information: http://www.health.gov.au/resources/apps-and-tools/covidsafe-app				1.25748e+18	https://twitter.com/healthgovau/status/1257482662853382145
2020-05-05 01:21:48	healthgovau	jaye_ah	0	0	0	Hi Justin, we are looking at ways to make the app available in the App Store for other countries.				1.25748e+18	https://twitter.com/healthgovau/status/1257480584487596032
2020-05-04 23:03:47	healthgovau	aussie_jennifer	0	0	0	Hi Jennifer, information on how States and Territories are managing their borders can be found on their websites. Links can be found at http://australia.gov.au (under State and Territory Government Information)				1.25745e+18	https://twitter.com/healthgovau/status/1257445848818032641
2020-05-04 22:00:22	healthgovau		6	5	12	Thank you to everyone for stepping up in these tough times. The changes to stop coronavirus aren't easy, but they're working, so keep going! Continue to help stop the spread by downloading the COVIDSafe app today. #COVID19 http://www.health.gov.au/resources/apps-and-tools/covidsafe-app			#COVID19	1.25743e+18	https://twitter.com/healthgovau/status/1257429891592617985
2020-05-04 11:44:08	healthgovau	BrunoConfalone	0	0	0	Hi @BrunoConfalone We are looking at ways to make the app available in the App Store for other countries		@BrunoConfalone		1.25727e+18	https://twitter.com/healthgovau/status/1257274811685892096
2020-05-04 11:01:01	healthgovau		2	22	37	This daily infographic provides a quick view of the current coronavirus (#COVID19) situation in Australia. Visit: https://www.health.gov.au/news/health-alerts/novel-coronavirus-2019-ncov-health-alert			#COVID19	1.25726e+18	https://twitter.com/healthgovau/status/1257263961206112257
2020-05-04 09:06:01	healthgovau		7	8	20	The new COVIDSafe app helps our health officials to notify you quickly if you鈥檝e come in contact with someone who has coronavirus. Keeping you, your family, friends and community safer. Download the COVIDSafe app today. More information: http://www.health.gov.au/resources/apps-and-tools/covidsafe-app				1.25724e+18	https://twitter.com/healthgovau/status/1257235018608513024
2020-05-04 07:45:14	healthgovau		39	31	105	Thank you to everyone for stepping up in these tough times. The changes to stop coronavirus aren't easy, but they're working, so keep going! Help stop the spread, download the COVIDSafe app today. Learn more: http://www.health.gov.au/resources/apps-and-tools/covidsafe-app #coronavirus #covid19 #thankyou			#coronavirus #covid19 #thankyou #thankyou	1.25721e+18	https://twitter.com/healthgovau/status/1257214690331164672
2020-05-04 04:11:07	healthgovau		0	7	6	Professor Michael Kidd featured on The Latest from Science, discussing how healthcare is being delivered from home, and the impact COVID-19 is having on mental health. View the full interview here: https://www.youtube.com/watch?v=z19dm_cftCQ				1.25716e+18	https://twitter.com/healthgovau/status/1257160806526943234
2020-05-04 01:30:11	healthgovau		13	4	15	The #COVIDSafe app is part of our work to stop the spread of #coronavirus. The app helps health officials to find and contain the virus quickly so restrictions can be eased while keeping Australians safe. Download the app today. Find out more: http://www.health.gov.au/resources/apps-and-tools/covidsafe-app			#COVIDSafe #coronavirus	1.25712e+18	https://twitter.com/healthgovau/status/1257120304058556418
2020-05-03 22:15:07	healthgovau		5	17	21	While we are keeping physically distant, it is more important than ever that we remain socially and emotionally connected. If you need mental health information and support, visit https://headtohealth.gov.au/covid-19-support/covid-19 #coronavirus			#coronavirus	1.25707e+18	https://twitter.com/healthgovau/status/1257071213215703041
2020-05-03 10:37:01	healthgovau		6	35	84	This daily infographic provides a quick view of the current coronavirus (#COVID19) situation in Australia. Visit: http://www.health.gov.au/resources/publications/coronavirus-covid-19-at-a-glance			#COVID19	1.2569e+18	https://twitter.com/healthgovau/status/1256895531982491648
2020-05-03 08:50:20	healthgovau		11	10	20	When you download the COVIDSafe app, you can take comfort in knowing you鈥檝e taken an important step to protect yourself and the community against coronavirus, and that your information and privacy are strictly protected. Learn more: http://www.health.gov.au/resources/apps-and-tools/covidsafe-app #coronavirus			#coronavirus	1.25687e+18	https://twitter.com/healthgovau/status/1256868682858483712
2020-05-03 07:45:01	healthgovau		21	65	181	There are many ways to keep up your social life while physically distanced from friends and family. Hosting video hangouts and online events such as trivia, book or music groups are fun ways to stay socially connected to those you care about. https://coronavirus.beyondblue.org.au/managing-my-daily-life/coping-with-isolation-and-being-at-home/managing-your-mental-health-while-in-self-isolation-or-…			#COVID19	1.25685e+18	https://twitter.com/healthgovau/status/1256852245427216384
2020-05-03 06:14:09	healthgovau	Gjbsy1	0	0	0	Hi @Gjbsy1, for the COVIDSafe app you need iOS 10 or higher. You will need an iPhone 5S model phone or higher.		@Gjbsy1		1.25683e+18	https://twitter.com/healthgovau/status/1256829380128583680
2020-05-03 01:30:02	healthgovau		9	4	11	By downloading the #COVIDSafe app, you are taking an important step in protecting your health and helping Australia stop the spread of coronavirus. Search COVIDSafe in the Apple App Store or the Google Play Store. Learn more: http://www.health.gov.au/resources/apps-and-tools/covidsafe-app #covid19 #coronavirus			#COVIDSafe #covid19 #coronavirus	1.25676e+18	https://twitter.com/healthgovau/status/1256757878330974212
2020-05-02 22:10:01	healthgovau		10	14	34	Keep our mob safe and help stop the spread. Head to the following link to find the latest newsletter with key information on the #COVIDSafe app, staying healthy, keeping up with medical appointments and more. https://www.health.gov.au/resources/publications/key-updates-for-aboriginal-and-torres-strait-islander-communities-29-april-2020 #coronavirus #covid19 #keepourmobsafe			#COVIDSafe #coronavirus #covid19 #keepourmobsafe	1.25671e+18	https://twitter.com/healthgovau/status/1256707545307152384
2020-05-02 09:01:03	healthgovau		8	50	107	This daily infographic provides a quick view of the current coronavirus (#COVID19) situation in Australia. Visit: http://www.health.gov.au/resources/publications/coronavirus-covid-19-at-a-glance			#COVID19	1.25651e+18	https://twitter.com/healthgovau/status/1256508995357020161
2020-05-02 07:36:47	healthgovau		4	10	30	We are all playing our part to help flatten the curve. Let鈥檚 continue to do the right thing, such as physical distancing and staying home where possible. The plan is working and we are saving lives. http://www.health.gov.au/news/health-alerts/novel-coronavirus-2019-ncov-health-alert #coronavirus #covid19			#coronavirus #covid19	1.25649e+18	https://twitter.com/healthgovau/status/1256487786108026880
2020-05-02 01:33:03	healthgovau		8	21	41	There is still no evidence of effectiveness for any treatments for #COVID19. The National COVID-19 Clinical Evidence Taskforce has significant concerns about the potential harms of unproven treatments. Read the weekly update here: http://www.covid19evidence.net.au			#COVID19	1.2564e+18	https://twitter.com/healthgovau/status/1256396252150890496
2020-05-01 22:31:01	healthgovau		2	13	14	The Community Visitors Scheme is about establishing phone and virtual friendships with older people in the community. Volunteering for the CVS can be a rewarding experience. You can make a positive difference to their life as well as your own. Learn more: http://www.health.gov.au/initiatives-and-programs/community-visitors-scheme-cvs				1.25635e+18	https://twitter.com/healthgovau/status/1256350440834424834
2020-05-01 07:30:02	healthgovau		20	14	34	The COVIDSafe app speeds up the process of finding people who have been in close contact with someone who has COVID-19. This means you鈥檒l be contacted more quickly if you are at risk. Learn more: http://www.health.gov.au/resources/apps-and-tools/covidsafe-app				1.25612e+18	https://twitter.com/healthgovau/status/1256123701927477255
2020-05-01 05:40:34	healthgovau	adbritton	3	1	2	If you have an overseas phone number, you cannot register for the COVIDSafe app, even if you live in Australia. We are looking at ways to fix this issue. We are looking at ways to make the app available in the App Store for other countries.				1.2561e+18	https://twitter.com/healthgovau/status/1256096153315102720
2020-05-01 02:50:01	healthgovau		12	22	34	Help Australia control outbreaks of coronavirus by downloading the COVIDSafe app. This highly secure app enables public health workers to notify people who may have been exposed to COVID-19 more quickly and effectively. Learn more: http://www.health.gov.au/resources/apps-and-tools/covidsafe-app				1.25605e+18	https://twitter.com/healthgovau/status/1256053233224736770
2020-05-01 01:02:06	healthgovau		17	58	175	While we are keeping physically distant, it is more important than ever that we remain socially and emotionally connected. If you need mental health information and support, visit https://headtohealth.gov.au/covid-19-support/covid-19 #coronavirus #COVID19			#coronavirus #COVID19	1.25603e+18	https://twitter.com/healthgovau/status/1256026074955354113
2020-05-01 00:03:57	healthgovau		5	7	7	FRIDAY UPDATE: Coronavirus (#COVID19) - Current situation and case numbers https://www.health.gov.au/news/health-alerts/novel-coronavirus-2019-ncov-health-alert			#COVID19	1.25601e+18	https://twitter.com/healthgovau/status/1256011439732637701
2020-04-30 21:30:33	healthgovau		1	2	8	[NEWS] $67 million for personalised treatments for every child with cancer The Government, together with the Minderoo Foundation, will provide an additional $67 million to ensure every child in Australia with cancer has access to treatment. More: https://www.health.gov.au/ministers/the-hon-greg-hunt-mp/media/67-million-for-personalised-treatments-for-every-child-with-cancer				1.25597e+18	https://twitter.com/healthgovau/status/1255972836453294080
2020-04-30 10:40:02	healthgovau		5	8	18	All Australians can play a role in the fight against coronavirus. Downloading the app is something you can do to protect you, your family and friends and save lives. Learn more: http://www.health.gov.au/resources/apps-and-tools/covidsafe-app #COVID19			#COVID19	1.25581e+18	https://twitter.com/healthgovau/status/1255809126304755715
2020-04-30 10:02:01	healthgovau		7	27	50	This daily infographic provides a quick view of the current coronavirus (#COVID19) situation in Australia. Visit: http://www.health.gov.au/resources/publications/coronavirus-covid-19-at-a-glance			#COVID19	1.2558e+18	https://twitter.com/healthgovau/status/1255799562419273728
2020-04-30 09:06:01	healthgovau		1	5	4	If you are pregnant, you may have questions about how to protect yourself and your baby from coronavirus. Learn more at: http://www.pregnancybirthbaby.org.au/coronavirus-covid-19-and-pregnancy				1.25579e+18	https://twitter.com/healthgovau/status/1255785469264224261
2020-04-30 07:07:03	healthgovau		1	8	23	We can all help stop the spread by keeping our distance. Stay 1.5 metres away from others when away from home and stay connected online. More info: http://www.health.gov.au/news/health-alerts/novel-coronavirus-2019-ncov-health-alert/how-to-protect-yourself-and-others-from-coronavirus-covid-19/social-distancing-for-coronavirus-covid-19#keep-your-distance				1.25576e+18	https://twitter.com/healthgovau/status/1255755529017843714
2020-04-30 06:00:21	healthgovau	mdyerm	0	0	1	Battery consumption on tested devices is only marginally greater with the app running, particularly on devices that are already Bluetooth庐-enabled. https://www.australia.gov.au/				1.25574e+18	https://twitter.com/healthgovau/status/1255738745111764992
2020-04-30 05:58:43	healthgovau	Fid210	0	0	0	https://www.australia.gov.au/				1.25574e+18	https://twitter.com/healthgovau/status/1255738332534894592
2020-04-30 05:58:16	healthgovau	situpandnotice	1	0	0	https://www.australia.gov.au/				1.25574e+18	https://twitter.com/healthgovau/status/1255738217376239617
2020-04-30 05:57:14	healthgovau	TraceAllMobiles	1	0	1	App uses Bluetooth to look for other phones that also have the app installed. It records contacts, noting the date, time, distance and duration of the contact. Information is encrypted and stored in the app on the user鈥檚 phone. No one, not even the user, can access				1.25574e+18	https://twitter.com/healthgovau/status/1255737959019458560
2020-04-30 03:03:01	healthgovau		2	21	34	All Australians can play a role in the fight against coronavirus. Downloading the app is something you can do to protect you, your family and friends and save lives. Learn more: http://www.health.gov.au/resources/apps-and-tools/covidsafe-app				1.25569e+18	https://twitter.com/healthgovau/status/1255694115473428485
2020-04-30 00:35:07	healthgovau		3	11	14	THURSDAY UPDATE: Coronavirus (#COVID19) - Current situation and case numbers - Translated resources https://www.health.gov.au/news/health-alerts/novel-coronavirus-2019-ncov-health-alert			#COVID19	1.25566e+18	https://twitter.com/healthgovau/status/1255656894246633473
2020-04-29 22:20:01	healthgovau		1	4	14	We are continually updating our website to ensure you have the latest information about coronavirus, and how you can protect yourself and others. Learn more: http://www.health.gov.au/news/health-alerts/novel-coronavirus-2019-ncov-health-alert				1.25562e+18	https://twitter.com/healthgovau/status/1255622898364100609
2020-04-29 11:33:03	healthgovau		6	27	58	This daily infographic provides a quick view of the current coronavirus (#COVID19) situation in Australia. Visit: https://www.health.gov.au/resources/publications/coronavirus-covid-19-at-a-glance			#COVID19	1.25546e+18	https://twitter.com/healthgovau/status/1255460083447869440
2020-04-29 08:45:15	healthgovau		4	5	10	It's vital to know quickly if you鈥檝e come into contact with someone who has coronavirus. To assist our health officials in contacting you, we鈥檝e introduced the COVIDSafe app. Downloading the app is one way to protect yourself and others. http://www.health.gov.au/resources/apps-and-tools/covidsafe-app #COVID19			#COVID19	1.25542e+18	https://twitter.com/healthgovau/status/1255417851881623554
2020-04-29 06:36:13	healthgovau		16	147	130	SCAM ALERT: There is a hoax COVIDSafe text message circulating. COVIDSafe does not track your location and would not request you to 鈥榗heck in鈥? If you have received this message, delete it and do not reply or text/call the phone number provided. #coronavirus #COVID19 #COVIDSafe			#coronavirus #COVID19 #COVIDSafe	1.25539e+18	https://twitter.com/healthgovau/status/1255385382734233607
2020-04-29 03:30:02	healthgovau		0	2	3	[NEWS] GP-led COVID-19 respiratory clinic opens in Devonport Tasmania鈥檚 first GP-led respiratory clinic established as part of the Australian Government鈥檚 $2.4 billion health package to respond to the COVID-19 outbreak is open in Devonport. More: https://www.health.gov.au/ministers/the-hon-mark-coulton-mp/media/gp-led-covid-19-respiratory-clinic-opens-in-devonport				1.25534e+18	https://twitter.com/healthgovau/status/1255338527233060865
2020-04-29 02:48:14	healthgovau		75	165	425	[NEWS] Ground breaking partnership delivers 10 million COVID-19 tests and equipment Australia has secured an additional 10 million COVID-19 test kits and pathology equipment to be installed across the country. More: https://www.health.gov.au/ministers/the-hon-greg-hunt-mp/media/ground-breaking-partnership-delivers-10-million-covid-19-tests-and-equipment				1.25533e+18	https://twitter.com/healthgovau/status/1255328005754322944
2020-04-28 23:53:01	healthgovau		5	12	18	WEDNESDAY UPDATE: Coronavirus (#COVID19) - Current situation and case numbers https://www.health.gov.au/news/health-alerts/novel-coronavirus-2019-ncov-health-alert			#COVID19	1.25528e+18	https://twitter.com/healthgovau/status/1255283914211549185
2020-04-28 21:41:14	healthgovau		3	3	8	[NEWS] Thank you Australia 鈥?More than 2 million downloads and registrations of COVIDSafe app. More than 2 million Australians have voluntarily downloaded and registered for the new coronavirus app, COVIDSafe. More: https://www.health.gov.au/ministers/the-hon-greg-hunt-mp/media/thank-you-australia-more-than-2-million-downloads-and-registrations-of-covidsafe-app				1.25525e+18	https://twitter.com/healthgovau/status/1255250748792864769
2020-04-28 12:36:55	healthgovau	spaceman696	1	0	2	Hi @spaceman696 If you鈥檙e experiencing an error when attempting to enter your phone number, if you鈥檙e connected to a wifi network, disconnect and try to register again.		@spaceman696		1.25511e+18	https://twitter.com/healthgovau/status/1255113767836241922
2020-04-28 10:30:02	healthgovau		6	18	34	Being active and staying engaged are great ways to maintain your physical and mental health. This could be as simple as reading or cooking something fun. Learn more at https://headtohealth.gov.au/covid-19-support/covid-19/psychological-tips #coronavirus #covid19			#coronavirus #covid19	1.25508e+18	https://twitter.com/healthgovau/status/1255081834251194369
2020-04-28 09:42:13	healthgovau		5	31	41	This daily infographic provides a quick view of the current coronavirus (#COVID19) situation in Australia. Visit https://www.health.gov.au/resources/publications/coronavirus-covid-19-at-a-glance?fbclid=IwAR2Z6DJfobo5ed-980n1V7wATULnr6ue1VGi2LlD3JHwihxM9JTiWob96cs			#COVID19	1.25507e+18	https://twitter.com/healthgovau/status/1255069802491756544
2020-04-28 08:37:17	healthgovau	urukanguro	3	0	1	Hi Alvaro, exercise is considered an essential activity. Please remember to maintain good hygiene, physical distancing, and adhere to the gathering rules of your States or Territory.				1.25505e+18	https://twitter.com/healthgovau/status/1255053462179463173
2020-04-28 08:35:31	healthgovau	AndrewL46925816	0	0	1	Hi Andrew, the COVIDsafe app is completely voluntary. It is designed to complement the work public health officials already do to find close contacts of someone diagnosed with COVID-19. The app speeds up this process, reducing the chance of someone spreading the virus unknowingly				1.25505e+18	https://twitter.com/healthgovau/status/1255053018300465153
2020-04-28 08:33:47	healthgovau		9	31	36	The COVIDSafe app helps make sure you will be notified if someone you鈥檝e be in close contact with is diagnosed with the coronavirus. Learn more: http://www.health.gov.au/resources/apps-and-tools/covidsafe-app #COVID19			#COVID19	1.25505e+18	https://twitter.com/healthgovau/status/1255052579375140864
2020-04-28 08:33:01	healthgovau	richinsydney	0	0	0	Hi Richard, the app records the encrypted reference code, time and proximity of two users through the strength of the Bluetooth signals. This allows the approximate distance between the users and the duration of contact to be determined. More info:				1.25505e+18	https://twitter.com/healthgovau/status/1255052385652637702
2020-04-28 04:10:13	healthgovau		22	97	258	If you need medicine, call your pharmacy to ask about home delivery services to help protect yourself and others by staying home. For more information visit: https://www.health.gov.au/ministers/the-hon-greg-hunt-mp/media/ensuring-continued-access-to-medicines-during-the-covid-19-pandemic?fbclid=IwAR2tqyTpZXgGr0_47B0pOwJQgrKsTJDgjx-kehhcaqPsCNy4kqq4gpg3mLI #coronavirus #covid19 #pharmacydeliveries			#coronavirus #covid19 #pharmacydeliveries	1.25499e+18	https://twitter.com/healthgovau/status/1254986253222715393
2020-04-28 01:33:02	healthgovau	GreenhillAngus	3	1	3	Android/Google requires all apps that request access to Bluetooth to also obtain location permission. As a result, the app on Android asks for location permissions because they are needed for Bluetooth permissions. COVIDSafe app does not collect or use location data on Android.				1.25495e+18	https://twitter.com/healthgovau/status/1254946693625180160
2020-04-28 01:00:06	healthgovau		4	16	26	TUESDAY UPDATE: Coronavirus (#COVID19) - Current situation - What you need to know - Advice http://www.health.gov.au/news/health-alerts/novel-coronavirus-2019-ncov-health-alert			#COVID19	1.25494e+18	https://twitter.com/healthgovau/status/1254938408029433865
2020-04-27 23:45:02	healthgovau		6	23	25	Help Australia control outbreaks of coronavirus by downloading the COVIDSafe app. This highly secure app enables public health workers to notify people who may have been exposed to COVID-19 more quickly and effectively. Learn more: http://www.health.gov.au/resources/apps-and-tools/covidsafe-app				1.25492e+18	https://twitter.com/healthgovau/status/1254919515009437696
2020-04-27 22:49:32	healthgovau		4	18	31	Keep our mob safe and stop the spread coronavirus. During this time, it鈥檚 important to keep ourselves and our families as healthy as possible. Listen to Dr Ngiare Brown's tips to keep active. http://www.health.gov.au/resources/audio/coronavirus-covid-19-radio-dr-ngiare-brown #coronavirus			#coronavirus	1.25491e+18	https://twitter.com/healthgovau/status/1254905550854332416
2020-04-27 09:23:20	healthgovau	Pinkelstien	3	2	19	This is a scam text. Thank you for alerting us to it. The app does not track or hold location information. We are investigating this matter further.				1.2547e+18	https://twitter.com/healthgovau/status/1254702663809167361
2020-04-27 09:04:53	healthgovau	voltscommissar	2	0	1	Hi Michael, if you are experiencing an error when attempting to enter your phone number, try removing the '0' from your phone number and begin entering your phone number from the '4'.				1.2547e+18	https://twitter.com/healthgovau/status/1254698018097393664
2020-04-27 07:26:42	healthgovau		6	24	44	This daily infographic provides a quick view of the current coronavirus (#COVID19) situation in Australia. Visit: https://www.health.gov.au/resources/publications/coronavirus-covid-19-at-a-glance?fbclid=IwAR0VudS9ve2z5AeIgLdwGnI-NjrPSpbkowRWiS275O0tvIO88PfAssF0PaM			#COVID19	1.25467e+18	https://twitter.com/healthgovau/status/1254673308496379904
2020-04-27 02:53:00	healthgovau	afc1501	0	0	0	COVIDSafe doesn't need to be connected continuously to the Internet to work, but it needs to connect occasionally to retrieve temporary IDs from the server. This helps to protect your privacy and collect anonymised analytics data. COVIDSafe won鈥檛 work if Bluetooth庐 is turned off.				1.2546e+18	https://twitter.com/healthgovau/status/1254604431309471745
2020-04-27 02:12:58	healthgovau		1	15	16	Don鈥檛 neglect your general health and wellbeing because of coronavirus. Keep up your medical appointments by using telehealth from the comfort of your home. Learn more at http://www.mbsonline.gov.au #covid19 #coronavirus			#covid19 #coronavirus	1.25459e+18	https://twitter.com/healthgovau/status/1254594356536922113
2020-04-27 01:29:50	healthgovau	Stephen29300423	1	0	2	The app uses less than 1MB of data per day. It does not need to be connected continuously to the Internet to work, but it does need to connect occasionally to retrieve new temporary IDs from the server. This helps to protect your privacy and to collect anonymised analytics data.				1.25458e+18	https://twitter.com/healthgovau/status/1254583501451452418
2020-04-27 00:27:01	healthgovau		1	9	8	MONDAY UPDATE: Coronavirus (#COVID19) - News and media - Current situation http://www.health.gov.au/news/health-alerts/novel-coronavirus-2019-ncov-health-alert			#COVID19	1.25457e+18	https://twitter.com/healthgovau/status/1254567692343918593
2020-04-26 09:38:01	healthgovau		2	18	20	If you're registered with My Aged Care, you can access prioritised online and telephone grocery ordering with suppliers such as Coles and Woolworths by providing your My Aged Care ID number. http://www.health.gov.au/resources/publications/assistance-with-food-and-meals-for-older-australians-impacted-by-covid-19				1.25434e+18	https://twitter.com/healthgovau/status/1254343969896640512
2020-04-26 08:32:31	healthgovau	techverbatim	2	0	10	Android/Google requires all apps that request access to Bluetooth to also obtain location permission. As a result, the app on Android asks for location permissions because they are needed for Bluetooth permissions. COVIDSafe app does not collect or use location data on Android.				1.25433e+18	https://twitter.com/healthgovau/status/1254327484050374656
2020-04-26 08:03:55	healthgovau		115	232	448	The #COVIDSafe app helps slow the spread of #COVID19. Having confidence we can find &amp; contain outbreaks quickly means govts can ease restrictions while still keeping Australians safe. Downloading the app helps protect you, your family &amp; friends. More info: http://www.health.gov.au/resources/apps-and-tools/covidsafe-app			#COVIDSafe #COVID19	1.25432e+18	https://twitter.com/healthgovau/status/1254320286872240128
2020-04-26 07:25:02	healthgovau		4	35	46	This daily infographic provides a quick view of the current coronavirus (#COVID19) situation in Australia. Visit: http://www.health.gov.au/resources/publications/coronavirus-covid-19-at-a-glance			#COVID19	1.25431e+18	https://twitter.com/healthgovau/status/1254310502030811144
2020-04-26 00:44:38	healthgovau		1	3	7	SUNDAY UPDATE: Coronavirus (#COVID19) - News and media - Current situation and case numbers https://www.health.gov.au/news/health-alerts/novel-coronavirus-2019-ncov-health-alert			#COVID19	1.25421e+18	https://twitter.com/healthgovau/status/1254209740101554176
2020-04-25 23:38:01	healthgovau		1	5	4	[NEWS] Additional $6 million to support drug and alcohol services during COVID-19 Online and phone support services for people experiencing drug and alcohol problems will receive an additional $6 million during the COVID-19 pandemic. More: https://www.health.gov.au/ministers/the-hon-greg-hunt-mp/media/additional-6-million-to-support-drug-and-alcohol-services-during-covid-19				1.25419e+18	https://twitter.com/healthgovau/status/1254192973924966406
2020-04-25 22:13:12	healthgovau		2	5	5	[NEWS] Personal monitoring technology for Senior Australians The Australian Government is helping more Senior Australians access personal monitoring technology during self-isolation. More: https://www.health.gov.au/ministers/senator-the-hon-richard-colbeck/media/personal-monitoring-technology-for-senior-australians				1.25417e+18	https://twitter.com/healthgovau/status/1254171631355920384
2020-04-25 21:41:52	healthgovau		1	4	7	[NEWS] Aged Care Visitation The Australian Government is determined to ensure a safe environment exists in aged care facilities as we work together to contain the spread of COVID-19. More: https://www.health.gov.au/ministers/senator-the-hon-richard-colbeck/media/aged-care-visitation-0				1.25416e+18	https://twitter.com/healthgovau/status/1254163745020010503
2020-04-25 10:10:01	healthgovau		1	11	9	As a result of Australia鈥檚 success in flattening the curve, some elective surgeries will resume across Australia from 27 April. This will help more people safely receive the medical care they need. For more information visit http://www.pm.gov.au/media/update-coronavirus-measures-210420				1.25399e+18	https://twitter.com/healthgovau/status/1253989634163474433
2020-04-25 08:32:04	healthgovau		4	21	38	This daily infographic provides a quick view of the current coronavirus (#COVID19) situation in Australia. Visit: https://www.health.gov.au/resources/publications/coronavirus-covid-19-at-a-glance			#COVID19	1.25396e+18	https://twitter.com/healthgovau/status/1253964986151571456
2020-04-25 04:05:01	healthgovau		4	17	44	We are all playing our part to help flatten the curve. Let鈥檚 continue to do the right thing, such as physical distancing and staying home where possible. The plan is working and we are saving lives. https://www.health.gov.au/news/health-alerts/novel-coronavirus-2019-ncov-health-alert?fbclid=IwAR3A9grvVmOOefswWyl6Dv3-1AvOlKTscUV_5-VpXaqy8iLGe-ltB1d_CmE#protect-others-and-stop-the-spread				1.2539e+18	https://twitter.com/healthgovau/status/1253897778369114113
2020-04-25 02:36:01	healthgovau		3	8	18	Being unable to physically attend an Anzac Day service this year due to the COVID-19 outbreak may have unexpected impacts. If you need mental health support and information on this important day of national remembrance, visit https://headtohealth.gov.au/covid-19-support/covid-19				1.25388e+18	https://twitter.com/healthgovau/status/1253875381163167744
2020-04-25 01:31:23	healthgovau		3	4	11	SATURDAY UPDATE: Coronavirus (#COVID19) - Current situation and case numbers http://www.health.gov.au/news/health-alerts/novel-coronavirus-2019-ncov-health-alert			#COVID19	1.25386e+18	https://twitter.com/healthgovau/status/1253859116390416388
2020-04-24 22:10:03	healthgovau		2	10	13	Before you go out to get essential home repair supplies, check if the store offers online ordering and home delivery, it might save you a visit. If you do need to go to the store, remember to maintain physical distancing and hygiene practices. More: https://www.health.gov.au/news/health-alerts/novel-coronavirus-2019-ncov-health-alert/how-to-protect-yourself-and-others-from-coronavirus-covid-19/li…				1.25381e+18	https://twitter.com/healthgovau/status/1253808450821373957
2020-04-24 09:34:01	healthgovau		0	6	17	If you're feeling unwell at all, please don鈥檛 visit your pharmacy. Instead, call the pharmacy to see if they offer home delivery services and protect yourself and others by staying home. Learn more: https://www.health.gov.au/ministers/the-hon-greg-hunt-mp/media/ensuring-continued-access-to-medicines-during-the-covid-19-pandemic?fbclid=IwAR1I2Q9kNRGSkNrIjDermYWHvzLIN3TAg7F1SwmWJhRnrDBMAUANrkL-29g				1.25362e+18	https://twitter.com/healthgovau/status/1253618187486273536
2020-04-24 08:17:00	healthgovau		1	1	4	Coronavirus: 5 things to do right now 鈥?Easy Read https://www.dss.gov.au/disability-and-carers-covid-19-information-and-support-for-people-with-disability-and-carers/coronavirus-5-things-to-do-right-now-easy-read #Covid19 #Coronavirus #Easyread			#Covid19 #Coronavirus #Easyread	1.2536e+18	https://twitter.com/healthgovau/status/1253598806446391297
2020-04-24 02:20:01	healthgovau		3	13	10	FRIDAY UPDATE: Coronavirus (#COVID19) - News and media - Current situation and case numbers - Advice for people at risk - Advice for the health and aged care sector https://www.health.gov.au/news/health-alerts/novel-coronavirus-2019-ncov-health-alert			#COVID19	1.25351e+18	https://twitter.com/healthgovau/status/1253508966568595457
2020-04-24 01:47:01	healthgovau		3	28	25	To help older Australians, priority access to online grocery ordering and urgent referrals to food and prepared meal providers, such as Meals on Wheels are available. Share this with anyone you think may need a helping hand during this time. http://www.health.gov.au/resources/publications/assistance-with-food-and-meals-for-older-australians-impacted-by-covid-19 #COVID19			#COVID19	1.2535e+18	https://twitter.com/healthgovau/status/1253500660835913731
2020-04-23 22:08:02	healthgovau		3	8	17	It's important to continue to practising physical distancing. Stay 1.5m or two arm lengths away from the people around you, including when you are walking on a footpath, queuing up at the shops and standing in a lift. Learn more: http://www.australia.gov.au				1.25345e+18	https://twitter.com/healthgovau/status/1253445552446099457
2020-04-23 11:01:02	healthgovau		3	25	60	This daily infographic provides a quick view of the current coronavirus (#COVID19) situation in Australia. Visit: http://www.health.gov.au/resources/publications/coronavirus-covid-19-at-a-glance			#COVID19	1.25328e+18	https://twitter.com/healthgovau/status/1253277695733088256
2020-04-23 10:35:01	healthgovau		2	9	7	There are many ways to keep up your social life while physically distanced from friends and family. Hosting video hangouts and online events such as trivia, book or music groups are fun ways to stay socially connected to those you care about. Learn more: https://coronavirus.beyondblue.org.au/managing-my-daily-life/coping-with-isolation-and-being-at-home/managing-your-mental-health-while-in-self-i…				1.25327e+18	https://twitter.com/healthgovau/status/1253271150618165248
2020-04-23 08:02:10	healthgovau		2	2	8	[NEWS] COVID19: Rapid response boost for Australia's intensive care units Ensuring Australian hospitals are able to respond rapidly in the event of increased patient demand during the COVID-19 health emergency is a national priority. More: https://www.health.gov.au/ministers/the-hon-greg-hunt-mp/media/covid-19-rapid-response-boost-for-australias-intensive-care-units				1.25323e+18	https://twitter.com/healthgovau/status/1253232683427270657
2020-04-23 03:30:02	healthgovau		2	17	27	We need to support each other now more than ever. Whether it's picking up groceries for a neighbour or checking up on an old friend, we can all do our bit to help out. Learn more: http://www.lifeline.org.au/get-help/topics/mental-health-and-wellbeing-during-the-coronavirus-covid-19-outbreak				1.25316e+18	https://twitter.com/healthgovau/status/1253164200513417217
2020-04-23 02:23:21	healthgovau		0	6	13	[NEWS] COVID-19: rapid response boost for Australia鈥檚 intensive care units Ensuring Australian hospitals are able to respond rapidly in the event of increased patient demand during the COVID-19 health emergency is a national priority. More: https://www.health.gov.au/ministers/the-hon-greg-hunt-mp/media/covid-19-rapid-response-boost-for-australias-intensive-care-units				1.25315e+18	https://twitter.com/healthgovau/status/1253147419736449024
2020-04-23 00:31:01	healthgovau		3	17	13	THURSDAY UPDATE: Coronavirus (#COVID19) - Current situation and case numbers - What you need to know - Resources https://www.health.gov.au/news/health-alerts/novel-coronavirus-2019-ncov-health-alert			#COVID19	1.25312e+18	https://twitter.com/healthgovau/status/1253119149582290944
2020-04-23 00:03:01	healthgovau		1	21	12	[NEWS] Free COVID-19 support line for Senior Australians Senior Australians, their families and carers can now call a dedicated free call support line aimed at supporting the mental health of those impacted by the spread of COVID-19. More: https://www.health.gov.au/ministers/senator-the-hon-richard-colbeck/media/free-covid-19-support-line-for-senior-australians				1.25311e+18	https://twitter.com/healthgovau/status/1253112102769905667
2020-04-22 23:03:01	healthgovau		1	1	2	[NEWS] Care for residents of Newmarch House a priority The health, safety and wellbeing of residents of Anglicare鈥檚 Newmarch House remains the highest priority as the battle to combat COVID-19 continues. More: https://www.health.gov.au/ministers/senator-the-hon-richard-colbeck/media/care-for-residents-of-newmarch-house-a-priority				1.2531e+18	https://twitter.com/healthgovau/status/1253097004172967936
2020-04-22 22:10:02	healthgovau		2	8	15	Seeing your GP has never been easier. Australians can now access telehealth consultations with a range of health professionals. For more information: http://www.health.gov.au/news/health-alerts/novel-coronavirus-2019-ncov-health-alert #COVID19 #TeleHealth			#COVID19 #TeleHealth	1.25308e+18	https://twitter.com/healthgovau/status/1253083668043780096
2020-04-22 10:20:46	healthgovau		5	29	32	We are all playing our part to help flatten the curve. Let鈥檚 continue to do the right thing, such as physical distancing and staying home where possible. The plan is working and we are saving lives. http://www.health.gov.au/news/health-alerts/novel-coronavirus-2019-ncov-health-alert#protect-others-and-stop-the-spread				1.25291e+18	https://twitter.com/healthgovau/status/1252905177318920193
2020-04-22 09:22:38	healthgovau		3	18	27	This daily infographic provides a quick view of the current coronavirus (#COVID19) situation in Australia. Visit: http://www.health.gov.au/resources/publications/coronavirus-covid-19-at-a-glance			#COVID19	1.25289e+18	https://twitter.com/healthgovau/status/1252890544558260225
2020-04-22 06:51:17	healthgovau		1	13	14	Maintaining a healthy lifestyle is vital for your wellbeing. You can do this by staying active, eating well and staying connected with family and friends. Find out more ways you can stay healthy during the coronavirus outbreak https://headtohealth.gov.au/covid-19-support/covid-19				1.25285e+18	https://twitter.com/healthgovau/status/1252852459489222659
2020-04-22 03:56:54	healthgovau	Juliana10347422	0	0	0	The contact details for all states and territories are available at http://www.health.gov.au/state-territory-contacts. I hope this information is of assistance. (2/2)				1.25281e+18	https://twitter.com/healthgovau/status/1252808571902820355
2020-04-22 03:56:47	healthgovau	Juliana10347422	1	0	1	Hi Juliana, applications for exemption from quarantine on compassionate grounds need to be submitted to the relevant state/territory. In this case, you will need to contact the Victorian and Queensland state departments. (1/2)				1.25281e+18	https://twitter.com/healthgovau/status/1252808543939379200
2020-04-22 01:45:06	healthgovau		1	13	24	You can now be issued a prescriptions via telehealth instead of a paper prescription from your doctor. Learn more: http://www.health.gov.au/initiatives-and-programs/electronic-prescribing				1.25278e+18	https://twitter.com/healthgovau/status/1252775406165471233
2020-04-22 00:30:04	healthgovau		5	11	11	WEDNESDAY UPDATE: Coronavirus (#COVID19) - News and media - Current situation and case numbers - What you need to know - Advice for people at risk - Advice for the health and aged care sector - Resources https://www.health.gov.au/news/health-alerts/novel-coronavirus-2019-ncov-health-alert			#COVID19	1.25276e+18	https://twitter.com/healthgovau/status/1252756519730458625
2020-04-21 23:45:02	healthgovau		2	12	17	If you or someone you know has a chronic illness and requires regular check-ups, you may be able to minimise leaving home by using telehealth phone and video consultations. Learn more: http://www.health.gov.au/resources/publications/covid-19-national-health-plan-electronic-prescribing-a-guide-for-patients?fbclid=IwAR3ltjZCHtsFQM3CLOG7fUyGZbCjPO7od2PEuZBd5zmrJV_TDvZ_K0DJ7DU				1.25275e+18	https://twitter.com/healthgovau/status/1252745186784018436
2020-04-21 22:41:04	healthgovau	paulharbour5	0	0	0	Hi @paulharbour5, Coronavirus is a virus. Viruses and bacteria are microorganisms loosely called 鈥済erms鈥?as an umbrella term.		@paulharbour5		1.25273e+18	https://twitter.com/healthgovau/status/1252729089242226689
2020-04-21 20:49:08	healthgovau		0	6	4	[NEWS] Elective surgery restrictions eased The Australian Government will be increasing the availability of elective surgery in a safe and carefully considered way which ensures the wellbeing of both patients and healthcare workers. More: https://www.health.gov.au/ministers/the-hon-greg-hunt-mp/media/elective-surgery-restrictions-eased				1.2527e+18	https://twitter.com/healthgovau/status/1252700919847944197
2020-04-21 09:45:02	healthgovau		0	14	21	The healthdirect Coronavirus Symptoms Checker allows you to find out if you meet the criteria for testing. Learn more: https://www.health.gov.au/resources/apps-and-tools/healthdirect-coronavirus-covid-19-symptom-checker				1.25253e+18	https://twitter.com/healthgovau/status/1252533793841438721
2020-04-21 08:00:16	healthgovau		1	4	7	Creating a routine, setting start and finish times and changing out of your pyjamas are all helpful ways you can improve your work/life balance. Read this @LifelineAust toolkit for more working from home tips and resources https://www.lifeline.org.au/static/uploads/files/web-mar2020-ll-2pp-tool-kit-covid-19-wfnwoqjmgwhq.pdf		@LifelineAust		1.25251e+18	https://twitter.com/healthgovau/status/1252507429868355584
2020-04-21 06:45:01	healthgovau		5	15	33	This daily infographic provides a quick view of the current coronavirus (#COVID19) situation in Australia. Visit: https://www.health.gov.au/resources/publications/coronavirus-covid-19-at-a-glance			#COVID19	1.25249e+18	https://twitter.com/healthgovau/status/1252488491692326912
2020-04-21 01:55:02	healthgovau		2	17	18	There is a strong link between what we eat and how we feel. Eating well can give you more energy, improve sleep, boost concentration, reduce cravings and help you keep a healthy headspace. Learn more about food and your mood: https://headspace.org.au/young-people/eating-for-a-healthy-headspace/				1.25242e+18	https://twitter.com/healthgovau/status/1252415516376879106
2020-04-21 00:41:03	healthgovau	Juliana10347422	1	0	0	Hi Juliana, please feel free to reply with your question and we'll do our best to answer				1.2524e+18	https://twitter.com/healthgovau/status/1252396895940390914
2020-04-21 00:30:03	healthgovau		6	20	12	TUESDAY UPDATE: Coronavirus (#COVID19) - Current situation and case numbers - Resources https://www.health.gov.au/news/health-alerts/novel-coronavirus-2019-ncov-health-alert			#COVID19	1.25239e+18	https://twitter.com/healthgovau/status/1252394130325438465
2020-04-20 22:10:02	healthgovau		3	14	12	Advice on coronavirus including physical distancing, education, travel and work may differ between states and territories. Find your local information here: https://www.australia.gov.au/#state-government				1.25236e+18	https://twitter.com/healthgovau/status/1252358894577283075
2020-04-20 09:30:04	healthgovau		1	9	10	There are a range of resources available for pregnant women to protect themselves and their family during the coronavirus outbreak. Learn more: https://www.pregnancybirthbaby.org.au/coronavirus-covid-19-and-pregnancy				1.25217e+18	https://twitter.com/healthgovau/status/1252167640560402432
2020-04-20 08:15:01	healthgovau		15	84	181	This daily infographic provides a quick view of the current coronavirus (#COVID19) situation in Australia. Visit: https://www.health.gov.au/resources/publications/coronavirus-covid-19-at-a-glance			#COVID19	1.25215e+18	https://twitter.com/healthgovau/status/1252148755446579201
2020-04-20 01:19:06	healthgovau		2	6	21	[NEWS] $52m injection for rural COVID-19 aeromedical retrievals A $52.8 million aeromedical retrieval package to support rural and remote communities during the COVID-19 health emergency was announced today. More: https://www.health.gov.au/ministers/the-hon-mark-coulton-mp/media/52m-injection-for-rural-covid-19-aeromedical-retrievals				1.25204e+18	https://twitter.com/healthgovau/status/1252044087534006272
2020-04-20 00:30:02	healthgovau		5	16	19	MONDAY UPDATE: Coronavirus (#COVID19) - Current situation - What you need to know https://www.health.gov.au/news/health-alerts/novel-coronavirus-2019-ncov-health-alert			#COVID19	1.25203e+18	https://twitter.com/healthgovau/status/1252031736831250432
2020-04-19 23:04:51	healthgovau	VehentC	0	0	0	Hi Vehent, information about transiting through Australia can be found on the Department of Home Affairs website: https://covid19.homeaffairs.gov.au/transiting-australia				1.25201e+18	https://twitter.com/healthgovau/status/1252010298942185472
2020-04-19 22:15:02	healthgovau		2	14	21	Don鈥檛 neglect your general health and wellbeing because of coronavirus. There are options that allow you to speak to GPs, chiropractors, psychologists, social workers and other health professionals safely. Learn more about telehealth services here: http://www.mbsonline.gov.au/internet/mbsonline/publishing.nsf/Content/0C514FB8C9FBBEC7CA25852E00223AFE/$File/COVID-19%20Bulk-billed%20MBS%20telehealth…				1.252e+18	https://twitter.com/healthgovau/status/1251997763606384645
2020-04-19 10:00:04	healthgovau		0	21	31	Regular virtual visits from volunteers to senior Australians can help improve quality of life and help older people feel less isolated. Learn more about referring someone to the Community Visitors Scheme or volunteering as a virtual visitor here: http://www.health.gov.au/cvs				1.25181e+18	https://twitter.com/healthgovau/status/1251812804161650689
2020-04-19 09:15:01	healthgovau		2	34	53	This daily infographic provides a quick view of the current coronavirus (#COVID19) situation in Australia. Visit http://www.health.gov.au/resources/publications/coronavirus-covid-19-at-a-glance			#COVID19	1.2518e+18	https://twitter.com/healthgovau/status/1251801467020816387
2020-04-19 08:30:02	healthgovau		1	20	33	We all need to support each other in times of need. Whether it's picking up groceries for a neighbour or checking up on an old friend, we can all do our bit to help out. Learn more: http://www.lifeline.org.au/get-help/topics/mental-health-and-wellbeing-during-the-coronavirus-covid-19-outbreak				1.25179e+18	https://twitter.com/healthgovau/status/1251790146019766273
2020-04-19 03:27:40	healthgovau	wadama1960	0	2	0	Surgical masks are only helpful in preventing people who are infected with COVID-19 from spreading it to others. If you are well, you do not need to wear a mask as there is little evidence this will prevent you getting the virus. More info here:				1.25171e+18	https://twitter.com/healthgovau/status/1251714053384232960
2020-04-19 02:43:19	healthgovau	JohnDrakeCooper	1	0	1	Hi, information on electronic prescribing for patients can be found here:				1.2517e+18	https://twitter.com/healthgovau/status/1251702892857225216
2020-04-19 02:05:02	healthgovau		5	11	12	If you require medications, ask your health care professional to send a copy of your prescription to your pharmacy who can deliver the medicines to you. More info: http://www.health.gov.au/ministers/the-hon-greg-hunt-mp/media/ensuring-continued-access-to-medicines-during-the-covid-19-pandemic				1.25169e+18	https://twitter.com/healthgovau/status/1251693258348077061
2020-04-19 00:51:23	healthgovau		5	8	16	SUNDAY UPDATE: Coronavirus (#COVID19) - Current situation and case numbers - What you need to know https://www.health.gov.au/news/health-alerts/novel-coronavirus-2019-ncov-health-alert			#COVID19	1.25167e+18	https://twitter.com/healthgovau/status/1251674723341271042
2020-04-18 21:51:01	healthgovau		5	10	20	It鈥檚 important to practise social distancing to help slow the spread of COVID-19, but we should all be keeping socially connected to help support our mental health and wellbeing. Visit https://headtohealth.gov.au/ for tips and information to help during this uncertain time. #covid19			#covid19	1.25163e+18	https://twitter.com/healthgovau/status/1251629333262761988
2020-04-18 11:46:01	healthgovau		29	131	285	This daily infographic provides a quick view of the current coronavirus (#COVID19) situation in Australia. Visit http://www.health.gov.au/resources/publications/coronavirus-covid-19-at-a-glance			#COVID19	1.25148e+18	https://twitter.com/healthgovau/status/1251477078194753536
2020-04-18 10:50:01	healthgovau		5	11	23	Staying home doesn鈥檛 mean missing out on live entertainment. The virtual concert, One World: Together At Home will be broadcast on free to air television from 10am Sunday 19 April, as well as streamed online. Learn more: http://www.who.int/news-room/events/detail/2020/04/18/default-calendar/one-world-together-at-home-global-special #coronavirus #TogetherAtHome			#coronavirus #TogetherAtHome	1.25146e+18	https://twitter.com/healthgovau/status/1251462984708362244
2020-04-18 08:32:01	healthgovau		2	5	8	Religious holidays are continuing through April. Although usually a time to gather with family, this year connect through video and phone calls. Check online to find places of worship streaming services. #COVID19			#COVID19	1.25143e+18	https://twitter.com/healthgovau/status/1251428256416497665
2020-04-18 03:41:05	healthgovau		2	10	15	Self-isolation can be challenging. There are a lot of things that are different or stressful about life right now but you can still have an awesome social life while social distancing. More: https://kidshelpline.com.au/coronavirus #COVID19 #coronavirus #youthmentalhealth #mentalhealthawareness			#COVID19 #coronavirus #youthmentalhealth #mentalhealthawareness #mentalhealthawareness	1.25136e+18	https://twitter.com/healthgovau/status/1251355040150945799
2020-04-18 00:57:36	healthgovau		6	10	14	SATURDAY UPDATE: Coronavirus (#COVID19) - Current situation - What you need to know - Government response http://www.health.gov.au/news/health-alerts/novel-coronavirus-2019-ncov-health-alert			#COVID19	1.25131e+18	https://twitter.com/healthgovau/status/1251313900353617921
2020-04-17 23:40:58	healthgovau		3	6	9	Need to make a quick store visit for essential home repair supplies or to set up a home office for work or study? Make sure you maintain social distancing and hygiene practices. Also check if the store offers online ordering and home delivery. http://www.health.gov.au/news/health-alerts/novel-coronavirus-2019-ncov-health-alert/how-to-protect-yourself-and-others-from-coronavirus-covid-19/limits-on…				1.25129e+18	https://twitter.com/healthgovau/status/1251294614465712130
2020-04-17 09:30:02	healthgovau		5	35	97	This daily infographic provides a quick view of the current coronavirus (#COVID19) situation in Australia. Visit http://www.health.gov.au/resources/publications/coronavirus-covid-19-at-a-glance			#COVID19	1.25108e+18	https://twitter.com/healthgovau/status/1251080468835061760
2020-04-17 08:00:12	healthgovau		1	5	12	In collaboration with NITV radio, Dr Lucas de Toca shares his views on the effect of the coronavirus on Aboriginal and Torres Strait Islander communities. https://www.health.gov.au/resources/audio/coronavirus-covid-19-radio-dr-lucas-de-toca #COVID19			#COVID19	1.25106e+18	https://twitter.com/healthgovau/status/1251057860961882112
2020-04-17 06:31:32	healthgovau		6	11	13	FRIDAY UPDATE: Coronavirus (#COVID19) - Current situation - Resources https://www.health.gov.au/news/health-alerts/novel-coronavirus-2019-ncov-health-alert			#COVID19	1.25104e+18	https://twitter.com/healthgovau/status/1251035548824854528
2020-04-17 02:15:01	healthgovau		2	6	4	@BeyondBlue has launched a dedicated Coronavirus Mental Wellbeing Service to support #Australians in managing the impact of the #COVID-19 pandemic on their mental health and wellbeing. Learn more about this support service: https://coronavirus.beyondblue.		@beyondblue	#Australians #COVID	1.25097e+18	https://twitter.com/healthgovau/status/1250970995873153024
2020-04-16 23:27:38	healthgovau		0	13	21	Don鈥檛 neglect your general health and wellbeing because of coronavirus. There are options that allow you to speak to GPs, chiropractors, psychologists, social workers and other health professionals safety. Learn more about telehealth services here: https://bit.ly/3afcaNJ				1.25093e+18	https://twitter.com/healthgovau/status/1250928869835710464
2020-04-16 09:07:02	healthgovau		11	65	106	This daily infographic provides a quick view of the current coronavirus (#COVID19) situation in Australia. Visit http://www.health.gov.au/resources/publications/coronavirus-covid-19-at-a-glance			#COVID19	1.25071e+18	https://twitter.com/healthgovau/status/1250712294658621443
2020-04-16 08:15:01	healthgovau		3	46	48	Get to know the symptoms of coronavirus and how they compare to the common cold and influenza. Learn more: https://www.health.gov.au/news/health-alerts/novel-coronavirus-2019-ncov-health-alert/what-you-need-to-know-about-coronavirus-covid-19#symptoms				1.2507e+18	https://twitter.com/healthgovau/status/1250699204160376833
2020-04-16 03:40:28	healthgovau		2	11	19	THURSDAY UPDATE: Coronavirus (#COVID19) - Current situation - Resources https://www.health.gov.au/news/health-alerts/novel-coronavirus-2019-ncov-health-alert			#COVID19	1.25063e+18	https://twitter.com/healthgovau/status/1250630108131532800
2020-04-16 03:14:39	healthgovau	AussieSamCFC	0	0	1	Hi Sam, our advice is you should not exercise in a group of more than 2 people, unless everyone from that group consists of people from your household. Please check with your State or Territory as well as they may be enforcing the rule differently.				1.25062e+18	https://twitter.com/healthgovau/status/1250623614782590976
2020-04-16 02:30:01	healthgovau		0	18	18	If you are looking for in-language information about coronavirus visit http://www.youtube.com/playlist?list=PLKFDUMupjXqiTIjyk4-YNUUFGIQVblLMT				1.25061e+18	https://twitter.com/healthgovau/status/1250612382839255041
2020-04-15 22:39:19	healthgovau	samhighley	0	0	0	Hi Sam, sorry about that. This link should work now:				1.25055e+18	https://twitter.com/healthgovau/status/1250554324918259712
2020-04-15 22:30:08	healthgovau		1	20	21	Looking after your mental wellbeing during this time of change is a priority. Eating well, keeping active and talking with family, friends and neighbours while keeping your distance are all ways you can stay healthy. More info: http://www.headtohealth.gov.au/covid-19-support/covid-19				1.25055e+18	https://twitter.com/healthgovau/status/1250552014007910400
2020-04-15 21:02:37	healthgovau		1	2	11	[NEWS] First Regional NSW COVID-19 Respiratory Clinic opens in Wagga Wagga The first rural GP-led COVID-19 respiratory clinic in New South Wales officially opened today at Wagga Wagga鈥檚 Glenrock Country Practice. More: https://www.health.gov.au/ministers/the-hon-mark-coulton-mp/media/first-regional-nsw-covid-19-respiratory-clinic-opens-in-wagga-wagga				1.25053e+18	https://twitter.com/healthgovau/status/1250529988966825986
2020-04-15 09:30:05	healthgovau		4	14	21	Older people are at greater risk from disease. It鈥檚 important to check in with those in our community to make sure they鈥檙e OK by connecting online or giving them a phone call. More at: https://bit.ly/2VpDa7D #COVID19			#COVID19	1.25036e+18	https://twitter.com/healthgovau/status/1250355705636249600
2020-04-15 08:02:07	healthgovau		5	18	26	Sleep is vital to everyone鈥檚 health and wellbeing. If you鈥檙e having difficulties falling or staying asleep, visit Head to Health at https://headtohealth.gov.au/ for tips and information. #coronavirus #covid19			#coronavirus #covid19	1.25033e+18	https://twitter.com/healthgovau/status/1250333570171691008
2020-04-15 02:42:13	healthgovau		4	25	29	WEDNESDAY UPDATE: Coronavirus (#COVID19) - Current situation and case numbers - What you need to know - Advice - GP respiratory clinics http://www.health.gov.au/news/health-alerts/novel-coronavirus-2019-ncov-health-alert			#COVID19	1.25025e+18	https://twitter.com/healthgovau/status/1250253063308353536
2020-04-15 02:00:07	healthgovau		2	15	24	Australians are playing their part to slow the spread, and it's working. By staying home as much as possible, we can protect each other. Although we are staying apart, we can still connect socially by video calling or phoning family and friends. https://bit.ly/3dPKIsS				1.25024e+18	https://twitter.com/healthgovau/status/1250242466520973312
2020-04-14 22:20:02	healthgovau		2	25	19	It鈥檚 important to seek support if you鈥檙e feeling overwhelmed. Speaking with friends or family to let them know how you feel can help. You can also find trusted digital information, services and support at http://www.headtohealth.gov.au/covid-19-support/covid-19				1.25019e+18	https://twitter.com/healthgovau/status/1250187082242371584
2020-04-14 09:45:01	healthgovau		0	7	12	Check out this video by Dr Joel Wenitong, telling it like it is. How we can all do our part to protect each other and ourselves from the coronavirus. #lookingoutforourmob #keepingourmobsafe			#lookingoutforourmob #keepingourmobsafe	1.25e+18	https://twitter.com/healthgovau/status/1249997075078619136
2020-04-14 08:10:01	healthgovau		3	12	21	It is important to keep up with your medical check-ups. Minimise leaving home by using telehealth phone and video consultations. Learn more: http://www.health.gov.au/resources/publications/covid-19-national-health-plan-electronic-prescribing-a-guide-for-patients				1.24997e+18	https://twitter.com/healthgovau/status/1249973170439929858
2020-04-14 06:55:01	healthgovau		2	19	27	Need to visit a pharmacy? Please practice social distancing to ensure you stop the spread. Stay two arm鈥檚 length distance from people around you to help stop the spread. http://www.health.gov.au/ministers/the-hon-greg-hunt-mp/media/ensuring-continued-access-to-medicines-during-the-covid-19-pandemic				1.24995e+18	https://twitter.com/healthgovau/status/1249954295421841409
2020-04-14 04:38:27	healthgovau		1	7	21	[NEWS] $3 million to boost the national coordinated COVID-19 research response The Government will provide a further $3 million to support frontline health workers with training and information which will support the treatment of patients. More: https://www.health.gov.au/ministers/the-hon-greg-hunt-mp/media/3-million-to-boost-the-national-coordinated-covid-19-research-response				1.24992e+18	https://twitter.com/healthgovau/status/1249919926338535424
2020-04-14 04:17:22	healthgovau	oztaxan	0	1	2	Hi, GPs and pharmacies are implementing social distancing measures and pre-screening patients to ensure it is still safe to visit. Everyone, particularly the elderly, are encouraged to get the flu vaccine. If you have particular concerns, talk to your doctor for advice.				1.24991e+18	https://twitter.com/healthgovau/status/1249914621814702080
2020-04-14 01:37:26	healthgovau		3	14	17	TUESDAY UPDATE: Coronavirus (#COVID19) - Current situation and case numbers - Advice http://www.health.gov.au/news/health-alerts/novel-coronavirus-2019-ncov-health-alert			#COVID19	1.24987e+18	https://twitter.com/healthgovau/status/1249874373126901763
2020-04-13 22:00:25	healthgovau		5	47	56	Are you concerned your symptoms may be coronavirus #COVID19? Try the online Coronavirus (COVID-19) Symptom Checker - it will give you fast, quality health information and advice on what to do next. http://www.healthdirect.gov.au/symptom-checker/tool?symptom=CORO			#COVID19	1.24982e+18	https://twitter.com/healthgovau/status/1249819759887233024
2020-04-13 14:55:43	healthgovau	blinkandumissme	0	0	0	Hi @blinkandumissme, each state and territory is responsible for how they manage international or domestic residents returning home. For more information on the NT policies please visit		@blinkandumissme		1.24971e+18	https://twitter.com/healthgovau/status/1249712879655256064
2020-04-13 09:41:01	healthgovau		4	31	31	Prioritising your mental health is important. If you're feeling worried or anxious about COVID-19 there are steps you can take. Learn more: https://headtohealth.gov.au/covid-19-support/covid-19 #InThisTogether #coronavirus #COVID19			#InThisTogether #coronavirus #COVID19	1.24963e+18	https://twitter.com/healthgovau/status/1249633682761175041
2020-04-13 07:45:03	healthgovau		2	28	50	Pharmacies can now give patients up to one month鈥檚 supply of their usual medicine without a script. #COVID19 Learn more: http://www.health.gov.au/ministers/the-hon-greg-hunt-mp/media/ensuring-continued-access-to-medicines-during-the-covid-19-pandemic			#COVID19	1.2496e+18	https://twitter.com/healthgovau/status/1249604499762810882
2020-04-13 04:51:06	healthgovau	takinitezi	0	0	1	Hi, if you'd like to make a telehealth appointment, it's best to contact your GP.				1.24956e+18	https://twitter.com/healthgovau/status/1249560723870453760
2020-04-13 01:09:37	healthgovau		2	15	18	MONDAY UPDATE: Coronavirus (#COVID19) - Current situation and case numbers - Advice https://www.health.gov.au/news/health-alerts/novel-coronavirus-2019-ncov-health-alert			#COVID19	1.2495e+18	https://twitter.com/healthgovau/status/1249504982015135748
2020-04-12 22:30:05	healthgovau		2	11	23	Need to make a quick store visit for essential home repair supplies or to set up a home office for work or study? Make sure you maintain social distancing and hygiene practices. Also check if the store offers online ordering and home delivery. More info: https://www.health.gov.au/news/health-alerts/novel-coronavirus-2019-ncov-health-alert/how-to-protect-yourself-and-others-from-coronavirus-covid-…				1.24946e+18	https://twitter.com/healthgovau/status/1249464837333278721
2020-04-12 10:30:03	healthgovau		2	13	28	Seeing your GP has never been easier. Australians can now access telehealth consultations with a range of health professionals. #COVID19 #TeleHealth For more information: http://www.health.gov.au/news/health-alerts/novel-coronavirus-2019-ncov-health-alert			#COVID19 #TeleHealth	1.24928e+18	https://twitter.com/healthgovau/status/1249283634835701762
2020-04-12 07:30:07	healthgovau		4	20	30	It鈥檚 important to get your information from credible sources. Visit http://www.health.gov.au or your state or territory public health authority website for COVID-19 information. For mental health information and support, visit https://headtohealth.gov.au/ #coronavirus #covid19			#coronavirus #covid19	1.24924e+18	https://twitter.com/healthgovau/status/1249238350738919425
2020-04-12 02:30:02	healthgovau		4	5	17	SUNDAY UPDATE: Coronavirus (#COVID19) - Current situation and case numbers - Resources https://www.health.gov.au/news/health-alerts/novel-coronavirus-2019-ncov-health-alert			#COVID19	1.24916e+18	https://twitter.com/healthgovau/status/1249162833125875715
2020-04-12 01:30:02	healthgovau		2	3	17	What have you planned for Easter this year? Easter egg hunts at home, digital Easter games and Easter lunch video calls are great ways to connect with loved ones. Online religious services are also available. #COVID19 #Easter More info: http://www.health.gov.au/news/health-alerts/novel-coronavirus-2019-ncov-health-alert			#COVID19 #Easter	1.24915e+18	https://twitter.com/healthgovau/status/1249147732998131713
2020-04-11 22:12:02	healthgovau		6	4	12	It is important to stay informed. Keep up to date with coronavirus news and media by visiting our website, downloading the 鈥淐oronavirus Australia鈥?government app or joining our WhatsApp channel. More info: http://www.health.gov.au/news/health-alerts/novel-coronavirus-2019-ncov-health-alert				1.2491e+18	https://twitter.com/healthgovau/status/1249097905383919623
2020-04-11 10:00:11	healthgovau		52	44	81	Australia has the highest testing rate and the lowest positive test results. If you are experiencing symptoms of coronavirus and wondering if you should be tested, contact your doctor or call the National Coronavirus Helpline on 1800 020 080. More info: http://www.health.gov.au/news/health-alerts/novel-coronavirus-2019-ncov-health-alert				1.24891e+18	https://twitter.com/healthgovau/status/1248913729879711746
2020-04-11 08:30:02	healthgovau		1	17	27	It鈥檚 important to practise social distancing to help slow the spread of COVID-19, but we should all be keeping socially connected to help support our mental health and wellbeing. Visit https://headtohealth.gov.au/ for tips and information to help during this uncertain time. #covid19			#covid19	1.24889e+18	https://twitter.com/healthgovau/status/1248891040687407104
2020-04-11 04:05:01	healthgovau		4	22	41	Need to see a doctor without leaving the house? You are now able to set virtual appointments with your doctor over the phone or video conferencing services like FaceTime, Zoom or WhatsApp. More info: http://www.health.gov.au/news/health-alerts/novel-coronavirus-2019-ncov-health-alert				1.24882e+18	https://twitter.com/healthgovau/status/1248824348787474433
2020-04-11 03:24:20	healthgovau	healthgovau	0	0	0	Hi, this one should work!				1.24881e+18	https://twitter.com/healthgovau/status/1248814109711196161
2020-04-11 02:15:01	healthgovau		4	7	20	To help stop the spread of Coronavirus, places of worship are temporarily closed. Contact your local place of worship to find out how you can participate in an Easter service online this weekend. For the latest advice about Coronavirus visit https://www.health.gov.au/news/health-alerts/novel-coronavirus-2019-ncov-health-alert				1.2488e+18	https://twitter.com/healthgovau/status/1248796667639365632
2020-04-11 01:05:01	healthgovau		0	6	11	Professor Tom Calma shares his tips to help keep our mob safe and prevent the spread of coronavirus.				1.24878e+18	https://twitter.com/healthgovau/status/1248779049184485377
2020-04-10 23:58:08	healthgovau		4	18	23	SATURDAY UPDATE: Coronavirus (#COVID19) - Current situation and case numbers - How to protect yourself and others - Advice https://www.health.gov.au/news/health-alerts/novel-coronavirus-2019-ncov-health-alert			#COVID19	1.24876e+18	https://twitter.com/healthgovau/status/1248762217547390981
2020-04-10 22:45:02	healthgovau		1	8	7	Do you or a loved one use vital meal delivery services, such as Meals on Wheels? If you know of someone who may require these services, please ensure they are registered with My Aged Care. More info: https://www.health.gov.au/ministers/the-hon-greg-hunt-mp/media/meals-on-wheels-programs-reinforced-to-help-senior-australians-at-home				1.24874e+18	https://twitter.com/healthgovau/status/1248743823913746432
2020-04-10 21:30:07	healthgovau		3	9	10	Looking after your mental wellbeing during this time of change is a priority. Eating well, keeping active and talking with family, friends and neighbours while keeping your distance are all ways you can stay healthy. More info: http://www.headtohealth.gov.au/covid-19-support/covid-19				1.24872e+18	https://twitter.com/healthgovau/status/1248724969007263749
2020-04-10 09:49:50	healthgovau	Jazi69748349	4	0	1	Hi, sorry about that. Please try this link instead: http://www.headtohealth.gov.au				1.24855e+18	https://twitter.com/healthgovau/status/1248548737850290180
2020-04-10 09:45:47	healthgovau	melissa86169262	2	0	2	Hi, it's best to stay home. Please consider alternative ways to keep in touch. Specific rules for Queensland can be found at				1.24855e+18	https://twitter.com/healthgovau/status/1248547718005284864
2020-04-10 09:25:05	healthgovau		6	20	30	Sleep is vital to everyone鈥檚 health and wellbeing. If you鈥檙e having difficulties falling or staying asleep, visit Head to Health at http://www.headtohealth.gov.au for tips and information. #coronavirus #covid19			#coronavirus #covid19	1.24854e+18	https://twitter.com/healthgovau/status/1248542510298865664
2020-04-10 08:15:02	healthgovau		3	10	22	We are slowing the spread and flattening the curve, but we cannot be complacent. To continue this trend, we must keep up our hygiene and social distancing, particularly over Easter to ensure our hard work pays off. More info: https://www.health.gov.au/news/modelling-how-covid-19-could-affect-australia				1.24852e+18	https://twitter.com/healthgovau/status/1248524880200466432
2020-04-10 07:00:32	healthgovau		0	9	14	Good hygiene is in your hands. Regularly wash your hands for 20 seconds with soap and water. Learn more at http://www.health.gov.au				1.24851e+18	https://twitter.com/healthgovau/status/1248506130126573581
2020-04-10 05:55:01	healthgovau		0	14	19	Keep our mob safe, stop the spread of coronavirus. Find information about Easter during the coronavirus outbreak, keeping healthy and strong and looking after your mental health in the latest newsletter. Find the link here: https://mailchi.mp/33creative/latest-news-and-information-on-coronavirus?e=442f81c749				1.24849e+18	https://twitter.com/healthgovau/status/1248489645135949825
2020-04-10 03:30:02	healthgovau		3	9	21	The wellbeing of older Australians is a priority. To check that people are ok, home care recipients who have suspended their usual services will receive phone call support. More info: https://www.health.gov.au/ministers/senator-the-hon-richard-colbeck/media/welfare-checks-to-ensure-the-wellbeing-of-senior-australians				1.24845e+18	https://twitter.com/healthgovau/status/1248453158604402688
2020-04-10 02:56:14	healthgovau	LauraBi90450418	1	0	2	Hi, please consider if there is an alternative way for you to keep in touch, such as over the phone or internet. If we all stay at home, we can stop the spread of COVID-19.				1.24844e+18	https://twitter.com/healthgovau/status/1248444653193453568
2020-04-10 02:00:03	healthgovau		3	9	25	This long weekend, we all play an important part to help stop the spread. Only leave the house for essential trips. Celebrate and connect with your friends and family by phone or video call. Visit https://www.health.gov.au/news/health-alerts/novel-coronavirus-2019-ncov-health-alert for the latest advice.				1.24843e+18	https://twitter.com/healthgovau/status/1248430512231682055
2020-04-10 01:00:08	healthgovau		6	10	14	FRIDAY UPDATE: Coronavirus (#COVID19) - Current situation - News and media - Advice - GP respiratory clinics - Resources https://www.health.gov.au/news/health-alerts/novel-coronavirus-2019-ncov-health-alert			#COVID19	1.24842e+18	https://twitter.com/healthgovau/status/1248415435772448773
2020-04-09 10:10:01	healthgovau		4	21	32	It鈥檚 important to stay home this long weekend. Keep your distance, stay safe, protect others and keep up the good work! Together we can stop the spread and stay healthy. Visit https://www.health.gov.au/news/health-alerts/novel-coronavirus-2019-ncov-health-alert for more information.				1.24819e+18	https://twitter.com/healthgovau/status/1248191429446381568
2020-04-09 07:45:01	healthgovau		0	8	13	You can still practise social distancing while offering support and encouragement to neighbours. A chat over the fence or offering to pick up some groceries or mail can make all the difference. More ideas: http://www.health.gov.au/news/health-alerts/novel-coronavirus-2019-ncov-health-alert/how-to-protect-yourself-and-others-from-coronavirus-covid-19/self-isolation-self-quarantine-for-coronavirus-…				1.24815e+18	https://twitter.com/healthgovau/status/1248154940008271872
2020-04-09 05:28:54	healthgovau	AnomussC	2	0	1	Hi, it's best to consult your doctor or pharmacist. They can give you advice based on your personal circumstances.				1.24812e+18	https://twitter.com/healthgovau/status/1248120683311161345
2020-04-09 03:04:41	healthgovau	min_asia	0	0	0	Hi Asia, it's suggested you contact your GP about telehealth consultations				1.24808e+18	https://twitter.com/healthgovau/status/1248084390468407296
2020-04-09 00:11:01	healthgovau		6	13	16	THURSDAY UPDATE: Coronavirus (#COVID19) - Current situation - What you need to know - Advice https://www.health.gov.au/news/health-alerts/novel-coronavirus-2019-ncov-health-alert			#COVID19	1.24804e+18	https://twitter.com/healthgovau/status/1248040685216858112
2020-04-08 23:25:08	healthgovau		1	33	24	[NEWS] Free Coronavirus Wellbeing Support Service A new 24/7 support service specifically designed to help people through the COVID-19 pandemic is now available free of charge to all Australians. More: https://www.health.gov.au/ministers/the-hon-greg-hunt-mp/media/free-coronavirus-wellbeing-support-service				1.24803e+18	https://twitter.com/healthgovau/status/1248029138197372928
2020-04-08 21:30:22	healthgovau		1	10	23	COVID-19 Establishing a routine and a choice: A message from the CEO of the National Mental Health Commission, Christine Morgan. More resources related to coronavirus and your mental health are available at: https://headtohealth.gov.au/covid-19-support/covid-19				1.248e+18	https://twitter.com/healthgovau/status/1248000255184035840
2020-04-08 09:13:34	healthgovau	earthdog58	3	1	1	Hi, international flights into Australia allow Australians who have been overseas to return home, and these returning travellers must self-isolate for 14 days.				1.24781e+18	https://twitter.com/healthgovau/status/1247814835330375681
2020-04-08 07:04:01	healthgovau		2	13	37	[NEWS] Welfare checks to ensure the wellbeing of Senior Australians Welfare checks will be conducted on Senior Australians who have elected to defer aged care home services during the COVID-19 pandemic. More: https://www.health.gov.au/ministers/senator-the-hon-richard-colbeck/media/welfare-checks-to-ensure-the-wellbeing-of-senior-australians				1.24778e+18	https://twitter.com/healthgovau/status/1247782233944911873
2020-04-08 04:18:38	healthgovau		3	20	23	[NEWS] Looking after people with existing health conditions during COVID-19 The Government is urging all people with chronic health conditions to not neglect their regular health care and to continue to see their general practitioner or specialist. More: https://www.health.gov.au/ministers/the-hon-greg-hunt-mp/media/looking-after-people-with-existing-health-conditions-during-covid-19				1.24774e+18	https://twitter.com/healthgovau/status/1247740612075380739
2020-04-08 02:30:02	healthgovau		7	47	55	Remember to stay home this Easter to help stop the spread of coronavirus and protect loved ones. To help stay connected to family and friends plan a lunch time video chat instead of visiting in person. More info: http://www.health.gov.au/news/health-alerts/novel-coronavirus-2019-ncov-health-alert				1.24771e+18	https://twitter.com/healthgovau/status/1247713283240493064
2020-04-08 02:14:24	healthgovau		2	8	14	[NEWS] $5 million for research into bushfire impact on Australian communities The Government is investing $5 million to investigate the physiological and mental health effects of the recent bushfires on Australians and their communities. More: https://www.health.gov.au/ministers/the-hon-greg-hunt-mp/media/5-million-for-research-into-bushfire-impact-on-australian-communities				1.24771e+18	https://twitter.com/healthgovau/status/1247709345795772417
2020-04-08 01:39:22	healthgovau		1	19	14	WEDNESDAY UPDATE: Coronavirus (#COVID19) - Current situation - Advice - Resources https://www.health.gov.au/news/health-alerts/novel-coronavirus-2019-ncov-health-alert?fbclid=IwAR2HELvskSKiVKcfQoEwA9zKzUiRhGx0BMMN9c_kJChBExmYwLbytaQsETg			#COVID19	1.2477e+18	https://twitter.com/healthgovau/status/1247700531662983169
2020-04-07 23:45:53	healthgovau	Bubbles9013	0	0	1	It is important that visits are less frequent, you maintain the >1.5m distance and wash your hands often. We recommend exploring other ways to connect (phone/online). States and territories are enforcing rules differently so check in with the WA health website for more details.				1.24767e+18	https://twitter.com/healthgovau/status/1247671973246717952
2020-04-07 22:10:04	healthgovau		0	22	25	You can now visit your local doctor while in #selfisolation. Access a range of bulk-billed health services over the phone or internet with new telehealth appointments. More info: http://www.health.gov.au/news/health-alerts/novel-coronavirus-2019-ncov-health-alert/coronavirus-covid-19-advice-for-the-health-and-aged-care-sector#temporary-telehealth-medicare-benefits-schedule-mbs-items			#selfisolation	1.24765e+18	https://twitter.com/healthgovau/status/1247647860537151489
2020-04-07 21:30:27	healthgovau		0	14	30	[NEWS] Victoria鈥檚 first rural COVID-19 respiratory clinic begins in Mildura The first GP-led rural respiratory clinic in Victoria funded as part of the Australian Government鈥檚 $2.4 billion health package to respond to the COVID-19 has begun today. More: https://www.health.gov.au/ministers/the-hon-mark-coulton-mp/media/victorias-first-rural-covid-19-respiratory-clinic-begins-in-mildura				1.24764e+18	https://twitter.com/healthgovau/status/1247637887912480768
2020-04-07 08:15:02	healthgovau		0	15	26	Planning your grocery shop with a list of healthy food options is an efficient way to ensure you purchase the essentials this Easter and maintain a healthy lifestyle. Don鈥檛 forget to wash your hands before and after you enter the shop. More info: https://www.health.gov.au/news/health-alerts/novel-coronavirus-2019-ncov-health-alert/how-to-protect-yourself-and-others-from-coronavirus-covid-19/self-…				1.24744e+18	https://twitter.com/healthgovau/status/1247437715727147009
2020-04-07 06:30:02	healthgovau		2	16	15	Stay up to date with the latest information about COVID-19 and the steps being taken to slow the spread. Learn more at https://www.health.gov.au/news/health-alerts/novel-coronavirus-2019-ncov-health-alert				1.24741e+18	https://twitter.com/healthgovau/status/1247411290685005824
2020-04-07 04:58:53	healthgovau	simisdaone	2	0	2	Hi, we suggest you contact your GP about other appointment options that do not involve face to face consultations. You should continue to manage your care in consultation with your doctor.				1.24739e+18	https://twitter.com/healthgovau/status/1247388352929656832
2020-04-07 01:06:38	healthgovau		6	21	19	TUESDAY UPDATE: Coronavirus (#COVID19) - News and media - Current situation - Resources https://www.health.gov.au/news/health-alerts/novel-coronavirus-2019-ncov-health-alert			#COVID19	1.24733e+18	https://twitter.com/healthgovau/status/1247329907643944966
2020-04-06 22:10:11	healthgovau		7	23	30	Help stop the spread of germs through coughing and sneezing with simple hygiene steps. Learn more at http://www.health.gov.au				1.24729e+18	https://twitter.com/healthgovau/status/1247285501452836869
2020-04-06 08:00:07	healthgovau		1	25	24	If you are looking for in-language information about coronavirus (#COVID19) visit http://www.youtube.com/playlist?list=PLKFDUMupjXqiTIjyk4-YNUUFGIQVblLMT			#COVID19	1.24707e+18	https://twitter.com/healthgovau/status/1247071573078573056
2020-04-06 02:15:34	healthgovau	phlogga	3	1	1	Hi, you are allowed to go for a walk. Make sure you practice social distancing and only walk with one other person unless you live together. Not all areas of Australia have the same restrictions so it鈥檚 best to contact your state authority. More info here: https://www.australia.gov.au/				1.24698e+18	https://twitter.com/healthgovau/status/1246984864265461760
2020-04-06 02:09:01	healthgovau		5	29	22	It鈥檚 important to do things that help us build and maintain good mental health. Planning activities that are fun and give you a sense of achievement such as learning a new skill, contacting others or sending care packages to a loved one. More info: http://www.headtohealth.gov.au/covid-19-support/covid-19				1.24698e+18	https://twitter.com/healthgovau/status/1246983216235307008
2020-04-05 22:21:35	healthgovau		2	29	25	MONDAY UPDATE: Coronavirus (#COVID19) - Current situation - Resources - Translated resources https://www.health.gov.au/news/health-alerts/novel-coronavirus-2019-ncov-health-alert			#COVID19	1.24693e+18	https://twitter.com/healthgovau/status/1246925982390460423
2020-04-05 10:00:17	healthgovau		7	45	85	COVID-19 it's ok not to be ok: A Message from the CEO of the National Mental Health Commission, Christine Morgan.				1.24674e+18	https://twitter.com/healthgovau/status/1246739425851310080
2020-04-05 09:00:10	healthgovau		5	11	16	Connecting online with friends and family is a great way to check in with loved ones and prioritise your mental wellbeing while preventing the spread of coronavirus. More info: http://www.headtohealth.gov.au/covid-19-support/covid-19 #COVID19			#COVID19	1.24672e+18	https://twitter.com/healthgovau/status/1246724298720542720
2020-04-05 02:30:02	healthgovau		4	23	40	You can now visit your local doctor without leaving home. Access a range of bulk-billed health services over the phone or internet with new telehealth appointments. More info: https://www.health.gov.au/news/health-alerts/novel-coronavirus-2019-ncov-health-alert/coronavirus-covid-19-advice-for-the-health-and-aged-care-sector#temporary-telehealth-medicare-benefits-schedule-mbs-items				1.24663e+18	https://twitter.com/healthgovau/status/1246626117387268096
2020-04-05 01:40:12	healthgovau		5	15	27	SUNDAY UPDATE: Coronavirus (#COVID19) - Current situation - Resources https://www.health.gov.au/news/health-alerts/novel-coronavirus-2019-ncov-health-alert			#COVID19	1.24661e+18	https://twitter.com/healthgovau/status/1246613577731112960
2020-04-05 00:41:11	healthgovau	Boxbyta	0	0	0	The official government "Coronavirus Australia" app is available for download on the Apple App Store and on Google Play. More information for Android users here: https://play.google.com/store/apps/details?id=au.gov.health.covid19.				1.2466e+18	https://twitter.com/healthgovau/status/1246598724068839425
2020-04-04 22:48:35	healthgovau		1	31	23	Coronavirus (#COVID19) information is available for you in 16 languages at http://www.youtube.com/playlist?list=PLKFDUMupjXqiTIjyk4-YNUUFGIQVblLMT #coronavirus #CoronavirusAustralia			#COVID19 #coronavirus #CoronavirusAustralia	1.24657e+18	https://twitter.com/healthgovau/status/1246570389062500352
2020-04-04 02:56:47	healthgovau		9	20	32	Looking after your mental wellbeing during this time of change is a priority. Eating well, keeping active and talking with family, friends and neighbours while keeping your distance are all ways you can stay healthy. More info: http://www.headtohealth.gov.au/covid-19-support/covid-19 #COVID19			#COVID19	1.24627e+18	https://twitter.com/healthgovau/status/1246270462042288129
2020-04-04 02:47:12	healthgovau	funnymudpee666	1	0	2	Hi Kaiyun, to be a confirmed case of COVID-19, you have to be tested. Your doctor will tell you if you should be tested. More info:				1.24627e+18	https://twitter.com/healthgovau/status/1246268051596574720
2020-04-04 00:47:01	healthgovau		6	29	52	Stay connected with friends by giving them a call to chat or a video call for a coffee. We鈥檙e all making adjustments in our daily life. Talking to others can make us feel more connected. More info: http://www.health.gov.au/news/health-alerts/novel-coronavirus-2019-ncov-health-alert/how-to-protect-yourself-and-others-from-coronavirus-covid-19/self-isolation-self-quarantine-for-coronavirus-covid-19…				1.24624e+18	https://twitter.com/healthgovau/status/1246237805262635008
2020-04-04 00:17:44	healthgovau	ThePercentages8	0	0	0	Hi, if you are unwell, you need to stay at home. Please ask a friend, family or neighbour to pick up medicines on your behalf, or arrange for a medicine delivery. More info on symptoms and what to do can be found here: https://www.health.gov.au/news/health-alerts/novel-coronavirus-2019-ncov-health-alert/what-you-need-to-know-about-coronavirus-covid-19#symptoms				1.24623e+18	https://twitter.com/healthgovau/status/1246230438085099520
2020-04-03 23:24:37	healthgovau		9	17	31	SATURDAY UPDATE: Coronavirus (#COVID19) - Current situation - Resources - Translated resources https://www.health.gov.au/news/health-alerts/novel-coronavirus-2019-ncov-health-alert			#COVID19	1.24622e+18	https://twitter.com/healthgovau/status/1246217068673990658
2020-04-03 23:16:59	healthgovau	ThePercentages8	1	0	0	Hi, information about the Home Medicine Service can be found here:				1.24622e+18	https://twitter.com/healthgovau/status/1246215146646597632
2020-04-03 21:14:02	healthgovau		7	43	49	Are you concerned your symptoms may be coronavirus #COVID19? Try the online Coronavirus (COVID-19) Symptom Checker - it will give you fast, quality health information and advice on what to do next. http://www.healthdirect.gov.au/symptom-checker/tool?symptom=CORO			#COVID19	1.24618e+18	https://twitter.com/healthgovau/status/1246184205928878080
2020-04-03 21:02:02	healthgovau		2	8	22	[NEWS] Immediate response plan to focus on people with disability during coronavirus The Government is committed to ensuring the wellbeing of Australians with disability is considered as the coronavirus pandemic unfolds. More: https://www.health.gov.au/ministers/the-hon-greg-hunt-mp/media/immediate-response-plan-to-focus-on-people-with-disability-during-coronavirus				1.24618e+18	https://twitter.com/healthgovau/status/1246181185803431946
2020-04-03 20:18:02	healthgovau		1	9	16	Need to find information quickly? You can use the 鈥渟earch鈥?function on our website to find guidelines on testing, self-isolation and social distancing: http://www.health.gov.au/news/health-alerts/novel-coronavirus-2019-ncov-health-alert/what-you-need-to-know-about-coronavirus-covid-19				1.24617e+18	https://twitter.com/healthgovau/status/1246170112585093120
2020-04-03 09:11:01	healthgovau		7	22	44	If you鈥檙e self-isolating, it鈥檚 important to take care of your mental health. Check out the steps to help you during this time: https://headtohealth.gov.au/covid-19-support				1.246e+18	https://twitter.com/healthgovau/status/1246002254655733762
2020-04-03 07:37:21	healthgovau		10	27	46	We're all playing our part to stop the spread of coronavirus. Keep trips to the supermarket to a minimum, keep 1.5m from others and return home without delay. More info: http://www.health.gov.au/news/health-alerts/novel-coronavirus-2019-ncov-health-alert/how-to-protect-yourself-and-others-from-coronavirus-covid-19/social-distancing-for-coronavirus-covid-19#in-public				1.24598e+18	https://twitter.com/healthgovau/status/1245978680230383619
2020-04-03 05:39:07	healthgovau		6	19	36	To protect older Australians and people with existing health conditions like cancer or diabetes, we need to work together to help stop the spread of coronavirus. Learn more about what you can do at: http://www.health.gov.au/news/health-alerts/novel-coronavirus-2019-ncov-health-alert#protect-others-and-stop-the-spread #coronavirus #covid19 #stayathome #STAYHOME			#coronavirus #covid19 #stayathome #stayathome #STAYHOME #STAYHOME	1.24595e+18	https://twitter.com/healthgovau/status/1245948926760452097
2020-04-03 04:44:42	healthgovau	shirleyliu_au	1	0	0	Hi Shirley, we have some videos here with subtitles: https://www.health.gov.au/resources/collections/coronavirus-covid-19-campaign-resources#videos but we are always looking to improve, what else would you like to see?				1.24594e+18	https://twitter.com/healthgovau/status/1245935232085135364
2020-04-03 04:15:01	healthgovau		3	1	10	[NEWS] Working together to support Senior Australians in aged care More: https://www.health.gov.au/ministers/senator-the-hon-richard-colbeck/media/working-together-to-support-senior-australians-in-aged-care				1.24593e+18	https://twitter.com/healthgovau/status/1245927762721816576
2020-04-03 02:27:58	healthgovau	terryiblehouse	1	0	0	Hi Terry, sorry about that one. Some States have more detailed information about case numbers. It's best to check on the relevant State or Territory website.				1.2459e+18	https://twitter.com/healthgovau/status/1245900821226598400
2020-04-03 00:30:02	healthgovau		16	38	58	Fresh air and exercise are important for your physical and mental health. Practice social distancing while exercising to stop the spread of coronavirus. And remember 鈥?only exercise with one other person unless you live together. More information: https://www.health.gov.au/news/health-alerts/novel-coronavirus-2019-ncov-health-alert/how-to-protect-yourself-and-others-from-coronavirus-covid-19/soci…			#COVID19	1.24587e+18	https://twitter.com/healthgovau/status/1245871145766621189
2020-04-02 22:56:47	healthgovau		13	11	19	FRIDAY UPDATE: Coronavirus (#COVID19) - Current situation - Resources - Translated resources https://www.health.gov.au/news/health-alerts/novel-coronavirus-2019-ncov-health-alert			#COVID19	1.24585e+18	https://twitter.com/healthgovau/status/1245847676958187520
2020-04-02 21:00:20	healthgovau		6	16	28	While you #StayHome and limit the spread of coronavirus, this could be the perfect time to learn a new skill. There are lots of online lessons and videos. Why not have some fun and learn something new? More ideas: http://health.gov.au/news/health-alerts/novel-coronavirus-2019-ncov-health-alert/how-to-protect-yourself-and-others-from-coronavirus-covid-19/self-isolation-self-quarantine-for-coronavi…			#StayHome #StayHome	1.24582e+18	https://twitter.com/healthgovau/status/1245818372421562369
2020-04-02 20:11:11	healthgovau		1	12	17	Germs can spread fast. Help stop the spread of coronavirus by keeping your hands away from your face. Learn more at http://www.health.gov.au				1.24581e+18	https://twitter.com/healthgovau/status/1245806002517225474
2020-04-02 09:04:05	healthgovau		5	34	54	Keep our mob safe, stop the spread of coronavirus. Find information about public gathering rules, telehealth and impacts on ceremony and Sorry Business in the latest newsletter. Find the link here: https://www.health.gov.au/resources/publications/key-updates-for-aboriginal-and-torres-strait-islander-communities-31-march-2020				1.24564e+18	https://twitter.com/healthgovau/status/1245638121095491587
2020-04-02 07:18:01	healthgovau		1	16	28	To protect older Australians and people with existing health conditions like cancer or diabetes, we need to work together to help stop the spread of coronavirus. Learn more about what you can do at: https://www.health.gov.au/news/health-alerts/novel-coronavirus-2019-ncov-health-alert#protect-others-and-stop-the-spread #COVID19 #STAYHOME			#COVID19 #STAYHOME #STAYHOME	1.24561e+18	https://twitter.com/healthgovau/status/1245611428314091520
2020-04-02 03:00:14	healthgovau		2	11	20	A national plan has been activated to manage the virus and support our community. Learn more at http://health.gov.au #COVID19			#COVID19	1.24555e+18	https://twitter.com/healthgovau/status/1245546553500151813
2020-04-02 01:29:28	healthgovau		3	15	23	THURSDAY UPDATE: Coronavirus (#COVID19) - News and media - Current situation - Resources - Translated resources https://www.health.gov.au/news/health-alerts/novel-coronavirus-2019-ncov-health-alert?fbclid=IwAR1sOj-yieWU4Eg2jHa_z3D64siEw-5xxUZsdxXseN4BNdZcE0_Qp9zu4Lo			#COVID19	1.24552e+18	https://twitter.com/healthgovau/status/1245523712180281344
2020-04-02 00:29:01	healthgovau		4	25	40	[NEWS] Training more nurses for critical care The Australian Government will fund up to 20,000 new online education places to enable Registered Nurses (RNs) to develop knowledge enabling them to assist in the delivery of care in intensive care. More: https://www.health.gov.au/ministers/the-hon-greg-hunt-mp/media/training-more-nurses-for-critical-care-0				1.24551e+18	https://twitter.com/healthgovau/status/1245508499649572875
2020-04-01 23:01:08	healthgovau		6	32	41	Good hygiene is in your hands. Regularly wash your hands for 20 seconds with soap and water. Learn more at http://health.gov.au #COVID19			#COVID19	1.24549e+18	https://twitter.com/healthgovau/status/1245486385525657604
2020-04-01 21:02:02	healthgovau		3	29	35	Advice remains to stay home when possible - if you must go out for essentials or healthcare please stay away from other people and wash your hands regularly. If you are sick you MUST NOT leave home for any reason. Call your doctor. http://www.health.gov.au/ministers/the-hon-greg-hunt-mp/media/australian-government-text-message-regarding-coronavirus-prevention-steps				1.24546e+18	https://twitter.com/healthgovau/status/1245456409115983872
2020-04-01 20:03:22	healthgovau		1	12	23	[NEWS] First rural COVID-19 respiratory clinic opens The first GP-led rural respiratory clinic established as part of the Australian Government鈥檚 $2.4 billion health package to respond to the COVID-19 outbreak has opened today in Emerald. More: https://www.health.gov.au/ministers/the-hon-mark-coulton-mp/media/first-rural-covid-19-respiratory-clinic-opens				1.24544e+18	https://twitter.com/healthgovau/status/1245441646524805120
2020-04-01 09:30:02	healthgovau		1	31	42	It鈥檚 important to seek support if you鈥檙e feeling overwhelmed. Speaking with friends or family to let them know how you feel can help. You can also find trusted digital information, services and support at http://www.headtohealth.gov.au/covid-19-support/covid-19				1.24528e+18	https://twitter.com/healthgovau/status/1245282263698472961
2020-04-01 04:02:01	healthgovau		8	49	53	[NEWS] Flu vaccination more important than ever during the month of April With the 2020 flu season not far away, all Australians 鈥?and especially those in vulnerable groups or age brackets 鈥?should arrange vaccination against seasonal influenza. More: https://www.health.gov.au/ministers/the-hon-greg-hunt-mp/media/flu-vaccination-more-important-than-ever-during-the-month-of-april				1.2452e+18	https://twitter.com/healthgovau/status/1245199714691268609
2020-04-01 03:02:01	healthgovau		2	14	41	[NEWS] Breakthrough medicines now available for blood cancer, breast cancer, HIV and epilepsy, saving patients up to $194,000 More: https://www.health.gov.au/ministers/the-hon-greg-hunt-mp/media/breakthrough-medicines-now-available-for-blood-cancer-breast-cancer-hiv-and-epilepsy-saving-patients-up-to-194000				1.24518e+18	https://twitter.com/healthgovau/status/1245184614777401351
2020-04-01 02:00:04	healthgovau		6	26	42	Social distancing doesn鈥檛 mean losing contact with those you love. Stay connected with family and friends by phone, text, email, social media or video-chat. Learn more about what social distancing is at https://www.health.gov.au/resources/publications/coronavirus-covid-19-information-on-social-distancing #COVID19 #STAYHOME			#COVID19 #STAYHOME #STAYHOME	1.24517e+18	https://twitter.com/healthgovau/status/1245169026529218560
2020-04-01 00:57:01	healthgovau		3	41	51	Visit your local doctor without leaving home. You can now access a range of health services over the phone or internet. More info: https://www.health.gov.au/news/health-alerts/novel-coronavirus-2019-ncov-health-alert/coronavirus-covid-19-advice-for-the-health-and-aged-care-sector#temporary-telehealth-medicare-benefits-schedule-mbs-items				1.24515e+18	https://twitter.com/healthgovau/status/1245153157484892161
2020-04-01 00:00:47	healthgovau		5	14	18	WEDNESDAY UPDATE: Coronavirus (#COVID19) What's new: - News and media - Current situation Read more: http://www.health.gov.au/news/health-alerts/novel-coronavirus-2019-ncov-health-alert			#COVID19	1.24514e+18	https://twitter.com/healthgovau/status/1245139007085953027
2020-03-31 23:04:01	healthgovau		1	16	26	[NEWS] Australian Government partnership with private health sector secures 30,000 hospital beds and 105,000 nurses and staff, to help fight COVID-19 pandemic. More: https://www.health.gov.au/ministers/the-hon-greg-hunt-mp/media/australian-government-partnership-with-private-health-sector-secures-30000-hospital-beds-and-105000-nurses-and-staff-to-help-fight-covid-19-pandemic				1.24512e+18	https://twitter.com/healthgovau/status/1245124721525559297
2020-03-31 22:07:11	healthgovau		7	12	13	Help stop the spread of germs through coughing and sneezing with simple hygiene steps. Learn more at http://www.health.gov.au				1.24511e+18	https://twitter.com/healthgovau/status/1245110416952496131
2020-03-31 21:17:23	healthgovau	jade_bythesea	1	0	1	Hi Jade, All Australians are required to stay home unless it is absolutely necessary to go outside.				1.2451e+18	https://twitter.com/healthgovau/status/1245097884367777792
2020-03-31 21:02:01	healthgovau		4	25	54	[NEWS] Meals On Wheels programs reinforced to help senior Australians at home A joint media release about funding for vital meal delivery services to support senior Australians. More: https://www.health.gov.au/ministers/the-hon-greg-hunt-mp/media/meals-on-wheels-programs-reinforced-to-help-senior-australians-at-home				1.24509e+18	https://twitter.com/healthgovau/status/1245094019580989441
2020-03-31 20:26:02	healthgovau		4	60	65	Identify the symptoms of coronavirus and how they compare to the common cold and influenza. More information is available at http://www.health.gov.au				1.24508e+18	https://twitter.com/healthgovau/status/1245084961922834432
2020-03-31 08:43:01	healthgovau		5	31	57	You can still practise social distancing while offering support and encouragement to neighbours. A friendly wave over the fence or offering to pick up some groceries can make all the difference. More ideas: http://www.health.gov.au/news/health-alerts/novel-coronavirus-2019-ncov-health-alert/how-to-protect-yourself-and-others-from-coronavirus-covid-19/self-isolation-self-quarantine-for-coronavirus…				1.24491e+18	https://twitter.com/healthgovau/status/1244908042774294528
2020-03-31 05:11:00	healthgovau		1	20	19	People who get #COVID19 will experience the virus differently, with varying levels of severity and symptoms. Learn more about the common symptoms at http://www.health.gov.au/news/health-alerts/novel-coronavirus-2019-ncov-health-alert			#COVID19	1.24485e+18	https://twitter.com/healthgovau/status/1244854689654546432
2020-03-31 03:39:01	healthgovau		2	23	31	Need to find information quickly? You can use the 鈥渟earch鈥?function on our website to find guidelines on testing, self-isolation and social distancing: https://www.health.gov.au/news/health-alerts/novel-coronavirus-2019-ncov-health-alert/what-you-need-to-know-about-coronavirus-covid-19				1.24483e+18	https://twitter.com/healthgovau/status/1244831537792716800
2020-03-31 02:52:38	healthgovau		2	21	36	[NEWS] Ensuring continued access to medicines during the COVID-19 pandemic The Australian Government has approved a number of temporary changes to medicines regulation to ensure Australians can continue to access the PBS medicines they need. More: https://www.health.gov.au/ministers/the-hon-greg-hunt-mp/media/ensuring-continued-access-to-medicines-during-the-covid-19-pandemic				1.24482e+18	https://twitter.com/healthgovau/status/1244819868370821126
2020-03-31 00:15:02	healthgovau		5	25	16	TUESDAY UPDATE: Coronavirus (#COVID19) - News and media - Current situation - Resources - Translated resources - Government response https://www.health.gov.au/news/health-alerts/novel-coronavirus-2019-ncov-health-alert			#COVID19	1.24478e+18	https://twitter.com/healthgovau/status/1244780205815840768
2020-03-30 23:33:05	healthgovau	mandygunn61	2	0	0	Hi, you can find that info here:				1.24477e+18	https://twitter.com/healthgovau/status/1244769648064643072
2020-03-30 21:00:31	healthgovau		10	53	66	Advice remains to stay home when possible - if you must go out for essentials or healthcare please stay away from other people and wash your hands regularly. If you are sick you MUST NOT leave home for any reason. Call your doctor. https://www.health.gov.au/ministers/the-hon-greg-hunt-mp/media/australian-government-text-message-regarding-coronavirus-prevention-steps				1.24473e+18	https://twitter.com/healthgovau/status/1244731251963158535
2020-03-30 19:41:48	healthgovau		0	6	19	[NEWS] Support to keep people active and healthy as COVID-19 restrictions continue Senior Australians and young people will benefit from a $1.1 billion funding package aimed at ensuring they stay healthy and connected. More: https://www.health.gov.au/ministers/senator-the-hon-richard-colbeck/media/support-to-keep-people-active-and-healthy-as-covid-19-restrictions-continue				1.24471e+18	https://twitter.com/healthgovau/status/1244711445029433352
2020-03-30 09:00:18	healthgovau		1	18	40	To protect older Australians and people with existing health conditions like cancer or diabetes, we need to work together to help stop the spread of coronavirus. Learn more about what you can do at: https://www.health.gov.au/news/health-alerts/novel-coronavirus-2019-ncov-health-alert#protect-others-and-stop-the-spread #COVID19 #STAYHOME			#COVID19 #STAYHOME #STAYHOME	1.24455e+18	https://twitter.com/healthgovau/status/1244550003915448325
2020-03-30 07:00:08	healthgovau		6	69	96	Visit your local doctor without leaving home. You can now access a range of health services over the phone or internet. More info: https://www.health.gov.au/news/health-alerts/novel-coronavirus-2019-ncov-health-alert/coronavirus-covid-19-advice-for-the-health-and-aged-care-sector#temporary-telehealth-medicare-benefits-schedule-mbs-items				1.24452e+18	https://twitter.com/healthgovau/status/1244519765407907841
2020-03-30 02:00:31	healthgovau		8	46	54	Germs can spread fast. There are four simple steps we can all do to help stop the spread. Learn more at http://health.gov.au #COVID19			#COVID19	1.24444e+18	https://twitter.com/healthgovau/status/1244444361594634241
2020-03-30 01:32:03	healthgovau	chrisbrownjade	2	0	1	Hi @chrisbrownjade, everyone should stay home unless you are: shopping for essentials, receiving medical care, exercising or travelling to work or education. Find more information at: https://www.health.gov.au/news/health-alerts/novel-coronavirus-2019-ncov-health-alert.		@chrisbrownjade		1.24444e+18	https://twitter.com/healthgovau/status/1244437199581351936
2020-03-30 00:38:59	healthgovau	engagedpractx	0	0	0	Hi Daniel, you can find the latest news here:				1.24442e+18	https://twitter.com/healthgovau/status/1244423845957652480
2020-03-30 00:06:19	healthgovau		5	23	27	MONDAY UPDATE: Coronavirus (#COVID19) - News and media - Current situation - Translated resources - Government response https://www.health.gov.au/news/health-alerts/novel-coronavirus-2019-ncov-health-alert			#COVID19	1.24442e+18	https://twitter.com/healthgovau/status/1244415623368790020
2020-03-29 23:42:54	healthgovau		14	13	27	To help prevent the spread of coronavirus (#COVID19) it鈥檚 important to limit trips outside of the home. One way you can do this is by ordering groceries online right to your front door. More info: https://www.health.gov.au/news/health-alerts/novel-coronavirus-2019-ncov-health-alert/how-to-protect-yourself-and-others-from-coronavirus-covid-19/self-isolation-self-quarantine-for-coronavirus-covid-19…			#COVID19	1.24441e+18	https://twitter.com/healthgovau/status/1244409731382419469
2020-03-29 09:00:11	healthgovau		6	17	41	There are lots of online resources to learn a new skill. Always wanted to learn a language? Why not use this time to learn something new? http://health.gov.au/news/health-alerts/novel-coronavirus-2019-ncov-health-alert/how-to-protect-yourself-and-others-from-coronavirus-covid-19/self-isolation-self-quarantine-for-coronavirus-covid-19#managing-isolation				1.24419e+18	https://twitter.com/healthgovau/status/1244187586924552192
2020-03-29 02:54:03	healthgovau	LilyRos63082366	0	0	1	Hi @LilyRos63082366, states and territories are providing a range of services to support more vulnerable groups, such as those experiencing homelessness. Best to check in with your state government of interest for further details.		@LilyRos63082366		1.2441e+18	https://twitter.com/healthgovau/status/1244095447154614272
2020-03-29 02:30:52	healthgovau	nessthomo	0	0	2	Hi @nessthomo, please go to http://www.australia.gov.au to receive the latest official Coronavirus news and information through the new WhatsApp chatbot.		@nessthomo		1.24409e+18	https://twitter.com/healthgovau/status/1244089613842411522
2020-03-29 02:30:02	healthgovau		3	16	23	People who get #COVID19 will experience the virus differently, with varying levels of severity and symptoms. Learn more about the common symptoms at http://www.health.gov.au/news/health-alerts/novel-coronavirus-2019-ncov-health-alert			#COVID19	1.24409e+18	https://twitter.com/healthgovau/status/1244089402776829954
2020-03-29 00:52:44	healthgovau		8	32	40	SUNDAY UPDATE: Coronavirus (#COVID19) - News and media - Current situation - Resources https://www.health.gov.au/news/health-alerts/novel-coronavirus-2019-ncov-health-alert			#COVID19	1.24406e+18	https://twitter.com/healthgovau/status/1244064916526465024
2020-03-28 23:13:01	healthgovau		5	55	69	Stay connected with friends by giving them a call to chat or a video call for a coffee. We鈥檙e all making adjustments in our daily life. Talking to others can make us feel more connected. More info: http://www.health.gov.au/news/health-alerts/novel-coronavirus-2019-ncov-health-alert/how-to-protect-yourself-and-others-from-coronavirus-covid-19/self-isolation-self-quarantine-for-coronavirus-covid-19…				1.24404e+18	https://twitter.com/healthgovau/status/1244039822999683074
2020-03-28 21:58:11	healthgovau		3	33	43	To protect older Australians and people with existing health conditions like cancer or diabetes, we need to work together to help stop the spread of coronavirus. Learn more about what you can do at: http://www.health.gov.au/news/health-alerts/novel-coronavirus-2019-ncov-health-alert#protect-others-and-stop-the-spread #coronavirus #covid19 #stayathome #STAYHOME			#coronavirus #covid19 #stayathome #stayathome #STAYHOME #STAYHOME	1.24402e+18	https://twitter.com/healthgovau/status/1244020989647818752
2020-03-28 20:38:10	healthgovau		5	18	29	Germs can spread fast. Help stop the spread of coronavirus by keeping your hands away from your face. Learn more at http://www.health.gov.au				1.244e+18	https://twitter.com/healthgovau/status/1244000853943554051
2020-03-28 03:43:01	healthgovau	12deegee	0	0	1	Information about those most at risk, latest updates and things you can do to help protect you and your family is available at:				1.24375e+18	https://twitter.com/healthgovau/status/1243745383257268224
2020-03-28 02:20:15	healthgovau	csmith99735597	3	1	1	If you have been identified as being at risk of infection with COVID-19, you must isolate yourself in your home or health care setting. Your doctor will arrange for you to be tested. If your symptoms are serious you will remain isolated in hospital to prevent further spread.				1.24372e+18	https://twitter.com/healthgovau/status/1243724551436922880
2020-03-28 01:54:32	healthgovau	sam46able	0	0	2	A map is important for government health planners, but we're not able to share people's personal health information. Knowing where cases are should not change what we do as a community to flatten the curve. We should all be social distancing and practising good hygiene.				1.24372e+18	https://twitter.com/healthgovau/status/1243718083765653504
2020-03-28 00:35:59	healthgovau		4	28	33	SATURDAY UPDATE: Coronavirus (#COVID19) - Current status - Advice for travellers - Resources - News and media https://www.health.gov.au/news/health-alerts/novel-coronavirus-2019-ncov-health-alert			#COVID19	1.2437e+18	https://twitter.com/healthgovau/status/1243698315021225984
2020-03-27 23:05:11	healthgovau		10	18	20	Good hygiene is in your hands. Regularly wash your hands for 20 seconds with soap and water. Learn more at http://health.gov.au #COVID19			#COVID19	1.24368e+18	https://twitter.com/healthgovau/status/1243675463580614662
2020-03-27 22:40:02	healthgovau		23	82	94	Are you concerned your symptoms may be coronavirus #COVID19? Try the online Coronavirus (COVID-19) Symptom Checker - it will give you fast, quality health information and advice on what to do next. http://www.healthdirect.gov.au/symptom-checker/tool?symptom=CORO			#COVID19	1.24367e+18	https://twitter.com/healthgovau/status/1243669133281157123
2020-03-27 21:00:28	healthgovau		22	116	127	Advice remains to stay home when possible - if you must go out for essentials or healthcare please stay away from other people and wash your hands regularly. If you are sick you MUST NOT leave home for any reason. Call your doctor. https://www.health.gov.au/ministers/the-hon-greg-hunt-mp/media/australian-government-text-message-regarding-coronavirus-prevention-steps				1.24364e+18	https://twitter.com/healthgovau/status/1243644077318516736
2020-03-27 11:44:59	healthgovau	rabbitfishfrog	0	0	1	Hi @rabbitfishfrog, if you're not unwell, short visits to the supermarket are ok. Otherwise, please make the most of food delivery services and any friends or family who can pick up supplies for you.		@rabbitfishfrog		1.2435e+18	https://twitter.com/healthgovau/status/1243504286283321345
2020-03-27 11:32:28	healthgovau	Kirsten92835870	5	4	16	A map is important for government health planners, but we're not able to share people's personal health information. Knowing where cases are should not change what we do as a community to flatten the curve. We should all be social distancing and practising good hygiene.				1.2435e+18	https://twitter.com/healthgovau/status/1243501134783942657
2020-03-27 11:30:25	healthgovau	ellejohn20	2	2	7	Hi @elsj1, there is a global shortage of the test kits that pathologists use to diagnose COVID-19. This is why we are doing targeted testing instead of widespread testing. For further information on testing visit:				1.2435e+18	https://twitter.com/healthgovau/status/1243500618620125185
2020-03-27 11:28:14	healthgovau	DocSlinky	2	0	0	You can stay up-to-date with the latest and most credible information by regularly visiting: http://www.health.gov.au/news/health-alerts/novel-coronavirus-2019-ncov-health-alert				1.2435e+18	https://twitter.com/healthgovau/status/1243500068319236096
2020-03-27 10:37:07	healthgovau	linisharma	1	4	8	The risk of transmission of COVID-19 in public settings can be minimised through a good standard of general hygiene. It is good practice to routinely clean frequently touched surfaces with detergent solution. More info at: https://www.health.gov.au/sites/default/files/documents/2020/03/coronavirus-covid-19-information-about-routine-environmental-cleaning-and-disinfection-in-the-community.pdf				1.24349e+18	https://twitter.com/healthgovau/status/1243487208310358017
2020-03-27 10:30:27	healthgovau	MichaelGuo2015	46	14	50	Most people will not benefit from wearing a surgical mask. Masks are of benefit to people who are sick so they don鈥檛 cough on others, and health care workers who have frequent, close contact with sick people. More info at: https://www.health.gov.au/sites/default/files/documents/2020/03/coronavirus-covid-19-information-on-the-use-of-surgical-masks.pdf				1.24349e+18	https://twitter.com/healthgovau/status/1243485530190274560
2020-03-27 10:30:04	healthgovau		1	25	27	Stay up to date with the latest information about COVID-19 and the steps being taken to slow the spread. Learn more at https://www.health.gov.au/news/health-alerts/novel-coronavirus-2019-ncov-health-alert				1.24349e+18	https://twitter.com/healthgovau/status/1243485433318846465
2020-03-27 10:15:19	healthgovau	missmele	3	0	5	People in isolation or quarantine for COVID-19 can see any eligible health provider through new telehealth items. More info at: http://www.mbsonline.gov.au/internet/mbsonline/publishing.nsf/Content/Factsheet-TempBB				1.24348e+18	https://twitter.com/healthgovau/status/1243481719686057984
2020-03-27 09:39:01	healthgovau		3	13	30	We can all help slow the spread of #COVID19. To protect yourself and others, we must practise good hygiene and social distancing, follow the limits for public gatherings and understand how to self-isolate. Learn more at https://www.health.gov.au/news/health-alerts/novel-coronavirus-2019-ncov-health-alert#protect-others-and-stop-the-spread #coronavirus #covid19			#COVID19 #coronavirus #covid19	1.24347e+18	https://twitter.com/healthgovau/status/1243472584764723201
2020-03-27 02:47:44	healthgovau	claireharrisoz	1	0	0	Hi Claire, your local council will be able to provide information on which playgrounds are open in your area. Also remembering that advice is to stay home unless going out is essential and observe social distancing guidelines.				1.24337e+18	https://twitter.com/healthgovau/status/1243369081174024192
2020-03-27 00:00:49	healthgovau		13	34	25	FRIDAY UPDATE: Coronavirus (#COVID19) - Case numbers in Australia https://www.health.gov.au/news/health-alerts/novel-coronavirus-2019-ncov-health-alert			#COVID19	1.24333e+18	https://twitter.com/healthgovau/status/1243327076884766722
2020-03-26 23:14:30	healthgovau	ruggo	0	0	0	The advice remains to be to stay at home and try some new ways of exercising inside, on the balcony, or in the back yard.				1.24332e+18	https://twitter.com/healthgovau/status/1243315419877748736
2020-03-26 23:13:33	healthgovau	PeterFlauder	1	0	0	States and territories are all managing their borders slightly differently. It's best to check in with your state government for details.				1.24332e+18	https://twitter.com/healthgovau/status/1243315181993603072
2020-03-26 22:52:02	healthgovau		5	54	48	Good hygiene is important to help stay healthy. Things you can do include: Avoid close contact with people who are sick. Stay at home if you're feeling unwell. Cover coughs &amp; sneezes correctly. Clean objects &amp; surfaces regularly. Learn more: http://www.health.gov.au/news/health-alerts/novel-coronavirus-2019-ncov-health-alert				1.24331e+18	https://twitter.com/healthgovau/status/1243309767864586241
2020-03-26 21:56:12	healthgovau		4	20	19	Help stop the spread of germs through coughing and sneezing with simple hygiene steps. Learn more at http://health.gov.au				1.2433e+18	https://twitter.com/healthgovau/status/1243295717046784000
2020-03-26 20:48:02	healthgovau		1	24	30	People who get #COVID19 will experience the virus differently, with varying levels of severity and symptoms. Learn more about the common symptoms at http://www.health.gov.au/news/health-alerts/novel-coronavirus-2019-ncov-health-alert			#COVID19	1.24328e+18	https://twitter.com/healthgovau/status/1243278562406391816
2020-03-26 09:50:40	healthgovau	andfor35	1	0	0	Hi, surgical masks in the community are only helpful in preventing people who are infected with coronavirus from spreading it to others. More info here:				1.24311e+18	https://twitter.com/healthgovau/status/1243113129589915655
2020-03-26 08:31:01	healthgovau		3	16	16	Advice will change regularly, keep up to date by following us on Twitter and Facebook @healthgovau or visit http://www.health.gov.au		@healthgovau		1.24309e+18	https://twitter.com/healthgovau/status/1243093083220213760
2020-03-26 07:45:03	healthgovau		8	13	13	THURSDAY UPDATE: Coronavirus (#COVID19) What's new: - Current status - Resources Read more: http://health.gov.au/news/health-alerts/novel-coronavirus-2019-ncov-health-alert/coronavirus-covid-19-current-situation-and-case-numbers			#COVID19	1.24308e+18	https://twitter.com/healthgovau/status/1243081516487491584
2020-03-26 04:31:09	healthgovau		5	23	32	Good hygiene is in your hands. Regularly wash your hands for 20 seconds with soap and water. Learn more at http://health.gov.au				1.24303e+18	https://twitter.com/healthgovau/status/1243032717895311361
2020-03-26 01:50:40	healthgovau	mrbenjaminlaw	3	0	1	Hi Benjamin, we also have a number of infographics, fact sheets, and videos up on our site under the resources tab. This includes translated resources which can be found here:				1.24299e+18	https://twitter.com/healthgovau/status/1242992331776638978
2020-03-26 01:20:07	healthgovau		5	5	14	[NEWS] Travel restrictions for remote areas commence tonight A joint media release with the Hon Ken Wyatt AM MP, Minister for Indigenous Australians, about travel restrictions for remote areas to protect some of our most vulnerable Australians. More: https://www.health.gov.au/ministers/the-hon-greg-hunt-mp/media/travel-restrictions-for-remote-areas-commence-tonight				1.24298e+18	https://twitter.com/healthgovau/status/1242984643000963072
2020-03-25 22:00:13	healthgovau		22	116	96	Advice remains to stay home when possible - if you must go out for essentials or healthcare please stay away from other people and wash your hands regularly. If you are sick you MUST NOT leave home for any reason. Call your doctor. https://www.health.gov.au/ministers/the-hon-greg-hunt-mp/media/australian-government-text-message-regarding-coronavirus-prevention-steps				1.24293e+18	https://twitter.com/healthgovau/status/1242934336724381697
2020-03-25 10:42:01	healthgovau		7	50	56	If you鈥檙e self-isolating, it鈥檚 important to take care of your mental health. Check out these 10 steps to help you during this time: http://headtohealth.gov.au/covid-19-support				1.24276e+18	https://twitter.com/healthgovau/status/1242763663154515974
2020-03-25 07:37:47	healthgovau		7	34	63	Information about COVID-19, what are the symptoms and how to protect our communities and Elders is available here: https://mailchi.mp/33creative/healthgovau-coronavirus-200324?e=442f81c749				1.24272e+18	https://twitter.com/healthgovau/status/1242717301205536770
2020-03-25 06:08:12	healthgovau		38	849	1122	Your actions will save lives. This is why it鈥檚 important to stay home:				1.24269e+18	https://twitter.com/healthgovau/status/1242694755106140160
2020-03-25 05:00:13	healthgovau		4	16	22	A national plan has been activated to manage the virus and support our community. Learn more at http://health.gov.au #COVID19			#COVID19	1.24268e+18	https://twitter.com/healthgovau/status/1242677648154865665
2020-03-25 04:10:01	healthgovau		3	26	19	[NEWS] Training to help nurses re-enter the health workforce The Government will provide funding for registered nurses to undertake online education to enable them to assist with the national response to the COVID-19 pandemic. More: https://www.health.gov.au/ministers/the-hon-greg-hunt-mp/media/training-to-help-nurses-re-enter-the-health-workforce				1.24267e+18	https://twitter.com/healthgovau/status/1242665012818296833
2020-03-25 03:59:58	healthgovau		2	0	0	Hi, surgical masks in the community are only helpful in preventing people who are infected with coronavirus from spreading it to others. If you are well, you do not need to wear a surgical mask as there is little evidence supporting the widespread use of masks in healthy people.				1.24266e+18	https://twitter.com/healthgovau/status/1242662484290330624
2020-03-25 03:48:34	healthgovau	JoRoyalGriffin	0	0	0	Hi Joanne - this page in the Queensland government site should provide the information you're looking for -				1.24266e+18	https://twitter.com/healthgovau/status/1242659615428317186
2020-03-25 03:47:11	healthgovau		5	27	24	WEDNESDAY UPDATE: Coronavirus (#COVID19) What's new: - social distancing - current case numbers in Australia https://www.health.gov.au/news/health-alerts/novel-coronavirus-2019-ncov-health-alert			#COVID19	1.24266e+18	https://twitter.com/healthgovau/status/1242659265929785345
2020-03-25 01:08:01	healthgovau		1	8	14	[NEWS] Government backs remote communities with COVID-19 support The Australian Government is offering 45 flexible grants to help 110 remote communities across Australia protect themselves against COVID-19. More: https://www.health.gov.au/ministers/the-hon-greg-hunt-mp/media/government-backs-remote-communities-with-covid-19-support				1.24262e+18	https://twitter.com/healthgovau/status/1242619210687295489
2020-03-25 01:03:35	healthgovau	Tracylifting1	1	0	1	To protect others you must: practice good hygiene practice social distancing follow the limits for public gatherings understand how to self-isolate if you need to. For more information please visit				1.24262e+18	https://twitter.com/healthgovau/status/1242618094532456450
2020-03-24 22:59:46	healthgovau		8	13	19	[NEWS] Australian Government text message regarding Coronavirus prevention steps More: https://www.health.gov.au/ministers/the-hon-greg-hunt-mp/media/australian-government-text-message-regarding-coronavirus-prevention-steps				1.24259e+18	https://twitter.com/healthgovau/status/1242586936000339970
2020-03-24 07:24:49	healthgovau		10	44	51	Social distancing doesn鈥檛 mean losing contact with those you love. Stay connected with family and friends by phone, text, email, social media or video-chat. Learn more about what social distancing is at https://www.health.gov.au/resources/publications/coronavirus-covid-19-information-on-social-distancing				1.24235e+18	https://twitter.com/healthgovau/status/1242351649500418049
2020-03-24 06:28:13	healthgovau		146	195	357	Hear from Professor Michael Kidd, Principal Medical Adviser about the importance of working together as a community to slow the spread of Coronavirus #COVID-19.			#COVID	1.24234e+18	https://twitter.com/healthgovau/status/1242337403651719168
2020-03-24 05:31:31	healthgovau	PeterFlauder	0	0	0	More info here: https://www.health.gov.au/resources/publications/coronavirus-covid-19-isolation-guidance				1.24232e+18	https://twitter.com/healthgovau/status/1242323137716342785
2020-03-24 05:31:24	healthgovau	PeterFlauder	1	1	1	When in isolation, monitor yourself for symptoms including fever, cough, sore throat, tiredness or shortness of breath. Other symptoms include chills, body aches, runny nose and muscle pain. If you become unwell in other ways, it is also important to contact your doctor.				1.24232e+18	https://twitter.com/healthgovau/status/1242323108322660355
2020-03-24 04:00:12	healthgovau		6	50	52	Germs can spread fast. There are four simple steps we can all do to help stop the spread. Learn more at http://health.gov.au #COVID19			#COVID19	1.2423e+18	https://twitter.com/healthgovau/status/1242300153870135297
2020-03-24 00:53:29	healthgovau	SaintFrankly	0	1	1	Hi Francis, you can find materials translated in various languages (Arabic, Farsi, Simplified and Traditional Chinese, Korean, Italian) on our website at				1.24225e+18	https://twitter.com/healthgovau/status/1242253166269181952
2020-03-24 00:50:32	healthgovau	timbhmaxx22	0	0	1	You should: 鈥?wash your hands frequently with soap and water 鈥?cover your cough and sneeze, dispose of tissues, and use alcohol-based hand sanitiser 鈥?if unwell, avoid contact with others (1.5 metres) 鈥?exercise personal responsibility for social distancing measures.				1.24225e+18	https://twitter.com/healthgovau/status/1242252424414244864
2020-03-24 00:49:14	healthgovau	timbhmaxx22	0	0	0	Hi Tim, thank you for your support. Practising good hand and sneeze/cough hygiene and keeping your distance from others is the best defence against most viruses. More info here:				1.24225e+18	https://twitter.com/healthgovau/status/1242252097522823168
2020-03-23 21:30:09	healthgovau		11	81	85	If you need to self-isolate. Stay home for 14 days Make arrangements with work, school &amp; childcare Practise good hygiene Limit physical contact with those you live with Speak to your doctor if you鈥檙e unwell More information is available at http://health.gov.au				1.2422e+18	https://twitter.com/healthgovau/status/1242201997123690498
2020-03-23 21:09:25	healthgovau		0	9	16	[NEWS] Expansion of Telehealth Services More: https://www.health.gov.au/ministers/the-hon-greg-hunt-mp/media/expansion-of-telehealth-services				1.2422e+18	https://twitter.com/healthgovau/status/1242196776234385414
2020-03-23 10:08:40	healthgovau	stargrazer99	0	0	0	You can contact the Central Patient COVID-19 triage hotline on 1800 020 080				1.24203e+18	https://twitter.com/healthgovau/status/1242030494658650112
2020-03-23 06:32:01	healthgovau		9	83	84	Are you concerned your symptoms may be coronavirus #COVID19? Try the online Coronavirus (COVID-19) Symptom Checker - it will give you fast, quality health information and advice on what to do next. https://www.healthdirect.gov.au/symptom-checker/tool?symptom=CORO			#COVID19	1.24198e+18	https://twitter.com/healthgovau/status/1241975971881852929
2020-03-23 05:48:59	healthgovau	libby_m_iriks	0	0	1	Hi Nicky, an update is now available:				1.24197e+18	https://twitter.com/healthgovau/status/1241965145489723392
2020-03-23 04:52:26	healthgovau		4	31	40	If you are pregnant or breastfeeding, Chief Nursing and Midwifery Officer Alison McMillan shares with you what you can do to keep you and your baby healthy during this Coronavirus #COVID19 outbreak. Find out more from Alison鈥檚 podcast: https://www.abc.net.au/radio/programs/babytalk/babytalk:-covid-19/12057146			#COVID19	1.24195e+18	https://twitter.com/healthgovau/status/1241950910416326658
2020-03-23 00:06:01	healthgovau		11	40	30	MONDAY UPDATE: Coronavirus (#COVID19) What鈥檚 new: 鈥?Current status 鈥?Resources Read more: http://health.gov.au/news/health-alerts/novel-coronavirus-2019-ncov-health-alert			#COVID19	1.24188e+18	https://twitter.com/healthgovau/status/1241878833189486593
2020-03-22 23:07:26	healthgovau		2	8	13	[NEWS] Country coronavirus concerns canvassed A special roundtable meeting has been held with national rural health stakeholders about the regional response to the COVID-19 pandemic. Read more: https://www.health.gov.au/ministers/the-hon-mark-coulton-mp/media/country-coronavirus-concerns-canvassed				1.24186e+18	https://twitter.com/healthgovau/status/1241864090378743819
2020-03-22 23:03:10	healthgovau		6	40	33	Good hygiene is in your hands. Regularly wash your hands for 20 seconds with soap and water. Learn more at http://health.gov.au #COVID19			#COVID19	1.24186e+18	https://twitter.com/healthgovau/status/1241863016125206528
2020-03-22 22:30:02	healthgovau		3	56	58	If you鈥檙e self-isolating, it鈥檚 important to take care of your mental health. Check out these 10 steps to help you during this time: https://headtohealth.gov.au/covid-19-support				1.24185e+18	https://twitter.com/healthgovau/status/1241854680168304645
2020-03-22 21:30:02	healthgovau		2	24	19	Need to find information quickly? You can use the 鈥渟earch鈥?function on our website to find guidelines on testing, self-isolation and social distancing: https://www.health.gov.au/news/health-alerts/novel-coronavirus-2019-ncov-health-alert/what-you-need-to-know-about-coronavirus-covid-19				1.24184e+18	https://twitter.com/healthgovau/status/1241839579117871105
2020-03-22 01:55:44	healthgovau	JulieCritchley7	0	0	0	Hi Julie, more general advice for Older Australians can be found here: https://www.health.gov.au/resources/collections/novel-coronavirus-2019-ncov-resources#for-aged-care-residents-and-families We will be updating out website frequently so keep checking back for the latest				1.24154e+18	https://twitter.com/healthgovau/status/1241544057802747906
2020-03-22 01:49:15	healthgovau		16	28	29	SUNDAY UPDATE: Coronavirus (#COVID19) What鈥檚 new: 鈥?Current status 鈥?Resources Read more: http://health.gov.au/news/health-alerts/novel-coronavirus-2019-ncov-health-alert			#COVID19	1.24154e+18	https://twitter.com/healthgovau/status/1241542426856173570
2020-03-21 23:30:07	healthgovau		7	27	39	Advice will change regularly, keep up to date by following us on Twitter and Facebook @healthgovau or visit http://health.gov.au		@healthgovau		1.24151e+18	https://twitter.com/healthgovau/status/1241507412386996224
2020-03-21 21:00:22	healthgovau		9	27	31	Planning to visit family or loved ones in aged care? New restrictions apply. Learn what you can do to keep your family and loved ones safe http://health.gov.au/resources/publications/coronavirus-covid-19-information-for-families-and-residents-on-restricted-visits-to-residential-aged-care-facilities				1.24147e+18	https://twitter.com/healthgovau/status/1241469723478499329
2020-03-21 20:00:25	healthgovau		12	63	87	We can all help stop the spread of disease by keeping a distance of 1.5 metres from others and not shaking hands or exchanging other physical greetings. Find out more at http://www.health.gov.au				1.24145e+18	https://twitter.com/healthgovau/status/1241454637888278540
2020-03-21 12:10:39	healthgovau	sophietourrier	0	0	2	Health care workers should follow specific advice on personal protective equipment when looking after patients who are confirmed to have, or suspected of having, COVID-19. More info here				1.24134e+18	https://twitter.com/healthgovau/status/1241336417654943745
2020-03-21 11:25:35	healthgovau	ydc2018	0	0	0	Check out the daily health alerts here				1.24133e+18	https://twitter.com/healthgovau/status/1241325076537946112
2020-03-21 10:00:08	healthgovau		6	50	65	Head to Health has a new COVID-19 support hub full of mental health resources. If you, a family member or friend are struggling, visit: http://www.headtohealth.gov.au/covid-19-support				1.2413e+18	https://twitter.com/healthgovau/status/1241303573218148354
2020-03-21 09:22:45	healthgovau		182	91	243	Children鈥檚 risk from the coronavirus is very low. Australia has only had a handful of cases in children and adolescents who had mild to no symptoms and recovered within two weeks. Practising good hand hygiene and staying 1.5 metres apart is the best way to slow the spread.				1.24129e+18	https://twitter.com/healthgovau/status/1241294163477397505
2020-03-21 08:40:07	healthgovau		23	62	84	We can all help stop the spread of disease by keeping a distance of 1.5 metres from others and not shaking hands or exchanging other physical greetings. Find out more at http://www.health.gov.au				1.24128e+18	https://twitter.com/healthgovau/status/1241283435529940992
2020-03-21 07:09:11	healthgovau	songstephen1	0	1	3	Hi, our daily updates page on case numbers is available here http://health.gov.au/news/health-alerts/novel-coronavirus-2019-ncov-health-alert/coronavirus-covid-19-current-situation-and-case-numbers				1.24126e+18	https://twitter.com/healthgovau/status/1241260551604277248
2020-03-21 06:58:29	healthgovau	MorpMorpie	2	0	0	Specific measurements are provided here				1.24126e+18	https://twitter.com/healthgovau/status/1241257859519676418
2020-03-21 06:54:03	healthgovau	soulspaceph	7	2	4	This information is available here				1.24126e+18	https://twitter.com/healthgovau/status/1241256742429659137
2020-03-21 04:58:31	healthgovau		7	18	42	[NEWS] Media release from Minister Greg Hunt about fast-tracking research into treatments for coronavirus #COVID19 More: http://health.gov.au/ministers/the-hon-greg-hunt-mp/media/fast-tracking-research-into-treatments-for-covid-19			#COVID19	1.24123e+18	https://twitter.com/healthgovau/status/1241227668340776961
2020-03-21 02:53:29	healthgovau		16	90	110	Are you concerned your symptoms may be coronavirus #COVID19? Try the online Coronavirus (COVID-19) Symptom Checker - it will give you fast, quality health information and advice on what to do next https://www.healthdirect.gov.au/symptom-checker/tool/basic-details			#COVID19	1.2412e+18	https://twitter.com/healthgovau/status/1241196203846643714
2020-03-21 02:14:52	healthgovau		21	55	70	We can all help stop the spread of disease by keeping a distance of 1.5 metres from others and not shaking hands or exchanging other physical greetings. Find out more at http://www.health.gov.au				1.24119e+18	https://twitter.com/healthgovau/status/1241186482448150528
2020-03-21 01:23:23	healthgovau	chris_nicol	0	0	1	Australians are advised to reconsider all non-essential travel. More information here http://pm.gov.au/media/update-coronavirus-measures-0 *Domestic travel*				1.24117e+18	https://twitter.com/healthgovau/status/1241173527757090816
2020-03-21 01:13:45	healthgovau		5	14	20	[NEWS] Media release from Minister Greg Hunt about the $2.6 million investment for coronavirus #COVID19 research, including a new simpler Australian pathology test More: http://health.gov.au/ministers/the-hon-greg-hunt-mp/media/26-million-for-coronavirus-research-including-a-new-simpler-australian-pathology-test			#COVID19	1.24117e+18	https://twitter.com/healthgovau/status/1241171101335588867
2020-03-21 00:50:41	healthgovau		30	45	78	Hear from Chief Medical Officer Professor Brendan Murphy about the importance of self-isolating after returning to Australia from overseas and practising social distancing. #COVID19			#COVID19	1.24117e+18	https://twitter.com/healthgovau/status/1241165298591383553
2020-03-21 00:44:27	healthgovau	MorpMorpie	1	0	0	Information about social distancing is available here				1.24116e+18	https://twitter.com/healthgovau/status/1241163727732260864
2020-03-21 00:42:51	healthgovau	AbhilashJG	0	1	0	Information about travel into Australia is available here http://homeaffairs.gov.au/news-media/current-alerts/novel-coronavirus any further queries should be directed to Dept of Home Affairs http://homeaffairs.gov.au/help-and-support/contact-us				1.24116e+18	https://twitter.com/healthgovau/status/1241163328514224128
2020-03-21 00:40:41	healthgovau	scouseslayer	0	0	0	Information about travel into Australia is available here http://homeaffairs.gov.au/news-media/current-alerts/novel-coronavirus				1.24116e+18	https://twitter.com/healthgovau/status/1241162779597234176
2020-03-21 00:27:39	healthgovau	sahilsahota706	0	0	0	Information about travel to Australia is here http://homeaffairs.gov.au/news-media/current-alerts/novel-coronavirus				1.24116e+18	https://twitter.com/healthgovau/status/1241159503493525504
2020-03-21 00:27:15	healthgovau	LeonieMastro	1	0	1	Information about travel to Australia is available here http://homeaffairs.gov.au/news-media/current-alerts/novel-coronavirus				1.24116e+18	https://twitter.com/healthgovau/status/1241159402029109248
2020-03-21 00:24:33	healthgovau		51	63	77	If you are well, you do not need to wear a mask. Surgical masks are only helpful in preventing people who have coronavirus #COVID19 from spreading it to others. Learn more at: https://www.health.gov.au/resources/publications/coronavirus-covid-19-information-on-the-use-of-surgical-masks			#COVID19	1.24116e+18	https://twitter.com/healthgovau/status/1241158719641026560
2020-03-21 00:12:42	healthgovau	PaulGlasziou	0	0	0	Thanks for your feedback. The dot points are the key changes. With so much information it is not possible to put everything into a single tweet. Information is updated regularly on				1.24116e+18	https://twitter.com/healthgovau/status/1241155738036105217
2020-03-20 23:56:18	healthgovau	dndnndn74118207	0	0	0	Hi, it best to talk to your consulate/embassy about what you should in relation to your travel.				1.24115e+18	https://twitter.com/healthgovau/status/1241151613462446080
2020-03-20 23:48:26	healthgovau	nippie_sweety	0	0	1	Hi @nippie_sweety check out our website for this type of information http://www.health.gov.au		@nippie_sweety		1.24115e+18	https://twitter.com/healthgovau/status/1241149634266849280
2020-03-20 23:45:56	healthgovau	nippie_sweety	0	0	1	Information about social distancing is available here http://health.gov.au/news/health-alerts/novel-coronavirus-2019-ncov-health-alert/what-you-need-to-know-about-coronavirus-covid-19#social-distancing				1.24115e+18	https://twitter.com/healthgovau/status/1241149004735344640
2020-03-20 13:35:23	healthgovau	Agenda21_NWO	0	0	0	Information about what the government is doing is available here				1.241e+18	https://twitter.com/healthgovau/status/1240995352326467587
2020-03-20 13:33:05	healthgovau	bashazard	13	2	16	Information about what the government is doing is available here http://health.gov.au/resources/collections/coronavirus-covid-19-national-health-plan-resources				1.24099e+18	https://twitter.com/healthgovau/status/1240994776171679745
2020-03-20 13:24:39	healthgovau	griddles83	1	0	0	Information about entry is available from http://homeaffairs.gov.au/news-media/current-alerts/novel-coronavirus				1.24099e+18	https://twitter.com/healthgovau/status/1240992653564493826
2020-03-20 09:30:03	healthgovau		3	26	30	There are resources available to help with your mental health. If you, a family member or friend are struggling, visit: http://www.headtohealth.gov.au/covid-19-support				1.24093e+18	https://twitter.com/healthgovau/status/1240933611693621248
2020-03-20 07:00:04	healthgovau		7	38	31	From 9pm AEDT 20 March 2020, only Australian citizens, residents and immediate family members can travel to Australia. More info: https://www.homeaffairs.gov.au/news-media/current-alerts/novel-coronavirus				1.2409e+18	https://twitter.com/healthgovau/status/1240895868556976130
2020-03-20 00:16:07	healthgovau		23	44	62	Older people are at greater risk from disease. It鈥檚 important to check in with those in our community to make sure they鈥檙e OK. Find out more at http://health.gov.au #COVID19			#COVID19	1.24079e+18	https://twitter.com/healthgovau/status/1240794213442338817
2020-03-19 22:50:07	healthgovau		6	16	13	[NEWS] Limits on dispensing and sales of medicines Some community pharmacies and wholesalers reporting temporary strain on the supply of some medicines. More: https://www.health.gov.au/ministers/the-hon-greg-hunt-mp/media/limits-on-dispensing-and-sales-of-medicines				1.24077e+18	https://twitter.com/healthgovau/status/1240772570372333570
2020-03-19 21:01:15	healthgovau		9	54	42	Germs can spread fast. There are four simple steps we can all do to help stop the spread. Learn more at http://health.gov.au #COVID19			#COVID19	1.24075e+18	https://twitter.com/healthgovau/status/1240745173216309270
2020-03-19 10:52:01	healthgovau		6	66	57	Scammers are taking advantage of Coronavirus #COVID19 to spread fear and uncertainty in the community. More information on scams and how to avoid them can be found at http://www.scamwatch.gov.au			#COVID19	1.24059e+18	https://twitter.com/healthgovau/status/1240591852795019264
2020-03-19 08:36:10	healthgovau		8	40	48	Older people are at greater risk from disease. It鈥檚 important to check in with those in our community to make sure they鈥檙e OK. Find out more at http://www.health.gov.au #COVID19			#COVID19	1.24056e+18	https://twitter.com/healthgovau/status/1240557666436513792
2020-03-19 08:14:22	healthgovau		12	19	16	See the latest coronavirus (#COVID19) announcement from Prime Minister Scott Morrison about the updated travel ban: http://pm.gov.au/media/press-conference-australian-parliament-house-act-10			#COVID19	1.24055e+18	https://twitter.com/healthgovau/status/1240552177120182272
2020-03-19 06:04:03	healthgovau		5	10	12	See the latest coronavirus (#COVID19) announcement from Health Minister @GregHuntMP about the limits of dispensing and the sale of medicines: https://www.health.gov.au/ministers/the-hon-greg-hunt-mp/media/limits-on-dispensing-and-sales-of-medicines		@GregHuntMP	#COVID19	1.24052e+18	https://twitter.com/healthgovau/status/1240519384772284422
2020-03-19 05:31:08	healthgovau		1	13	21	Good hygiene is in your hands. Regularly wash your hands for 20 seconds with soap and water. Learn more at http://health.gov.au				1.24051e+18	https://twitter.com/healthgovau/status/1240511101537783808
2020-03-19 01:15:39	healthgovau		32	93	191	THURSDAY UPDATE: Coronavirus (#COVID19) What鈥檚 new: 鈥?Current status 鈥?Resources Read more: https://www.health.gov.au/news/health-alerts/novel-coronavirus-2019-ncov-health-alert			#COVID19	1.24045e+18	https://twitter.com/healthgovau/status/1240446805407674368
2020-03-19 00:26:37	healthgovau		14	50	65	Do you know what social distancing is? Find out how you can help prevent the spread of #COVID19 here http://health.gov.au/resources/publications/coronavirus-covid-19-information-on-social-distancing			#COVID19	1.24043e+18	https://twitter.com/healthgovau/status/1240434464607686656
2020-03-18 08:34:01	healthgovau		9	27	22	New travel measures are now in place to slow the spread of #COVID19. If you have recently travelled overseas it鈥檚 important to know the facts. Learn more at http://health.gov.au/news/health-alerts/novel-coronavirus-2019-ncov-health-alert			#COVID19	1.24019e+18	https://twitter.com/healthgovau/status/1240194735022780417
2020-03-18 05:00:10	healthgovau		77	116	115	You will only be tested for #COVID19 if you develop a respiratory illness and: - returned from overseas, or have been in close contact with a confirmed case, in the past 14 days - are a healthcare worker, with a fever, who works directly with patients. http://health.gov.au/resources/publications/coronavirus-covid-19-frequently-asked-questions			#COVID19	1.24014e+18	https://twitter.com/healthgovau/status/1240140920147804162
2020-03-18 04:00:11	healthgovau		63	82	132	A national plan has been activated to manage the virus and support our community. Learn more at http://health.gov.au #COVID19			#COVID19	1.24013e+18	https://twitter.com/healthgovau/status/1240125822545133568
2020-03-18 03:15:01	healthgovau		13	203	182	Identify the symptoms of coronavirus and how they compare to the common cold and influenza. Read more: http://health.gov.au/resources/publications/coronavirus-covid-19-identifying-the-symptoms #COVID19			#COVID19	1.24011e+18	https://twitter.com/healthgovau/status/1240114457658961921
2020-03-18 02:55:13	healthgovau		8	35	27	WEDNESDAY UPDATE: Coronavirus (#COVID19) What鈥檚 new: 鈥?Current status Read more: https://www.health.gov.au/news/health-alerts/novel-coronavirus-2019-ncov-health-alert			#COVID19	1.24011e+18	https://twitter.com/healthgovau/status/1240109474758656000
2020-03-18 02:30:31	healthgovau		20	70	57	See the latest coronavirus (#COVID19) announcement from the Prime Minister about: gatherings, travel and transport, bulk purchasing, aged care, schools and social distancing http://pm.gov.au/media/update-coronavirus-measures			#COVID19	1.2401e+18	https://twitter.com/healthgovau/status/1240103258846154752
2020-03-18 00:48:13	healthgovau	Anthea2271	1	1	0	Hi Anthea, translated materials are currently being created and will be available in the near future.				1.24008e+18	https://twitter.com/healthgovau/status/1240077515881734144
2020-03-18 00:47:21	healthgovau	SarahJadeHunter	2	0	0	Hi Sarah, we have strict testing criteria to help us identify those most at risk so they're prioritised. It's important those suspected of having COVID-19 be tested ASAP. Most cases in Australia have been imported from overseas or have been close contacts with imported cases				1.24008e+18	https://twitter.com/healthgovau/status/1240077297362726912
2020-03-17 21:28:55	healthgovau	nickearls	0	0	1	Hi Nick, if you are sharing a home with others, avoid shared or communal areas and wear a surgical mask when moving through these areas. Surfaces in shared areas such as door handles should be cleaned daily with household disinfectant. https://www.health.gov.au/sites/default/files/documents/2020/03/coronavirus-covid-19-information-about-home-isolation-when-unwell-suspected-or-confirmed-cases.pdf				1.24003e+18	https://twitter.com/healthgovau/status/1240027358494507008
2020-03-17 21:26:16	healthgovau	VintageHeuer	0	0	0	Hi Heuer Vintage, anyone returning from overseas to Australia is required to self-isolate for 14 days. They should stay at home and not go to public places including work, school, childcare, university or public gatherings: https://www.health.gov.au/sites/default/files/documents/2020/03/coronavirus-covid-19-isolation-guidance_2.pdf				1.24003e+18	https://twitter.com/healthgovau/status/1240026692606767104
2020-03-17 21:25:25	healthgovau	CC_Hill30	0	0	0	Hi CChill30, anyone returning from overseas to Australia is required to self-isolate for 14 days. They should stay at home and not go to public places including work, school, childcare, university or public gatherings. https://www.health.gov.au/resources/publications/coronavirus-covid-19-isolation-guidance				1.24003e+18	https://twitter.com/healthgovau/status/1240026477292163072
2020-03-17 20:30:19	healthgovau		4	62	66	Good hygiene is in your hands. Regularly wash your hands for 20 seconds with soap and water. Learn more at http://health.gov.au #COVID19			#COVID19	1.24001e+18	https://twitter.com/healthgovau/status/1240012610717847555
2020-03-17 08:25:09	healthgovau		25	217	357	Germs can spread fast. There are four simple steps we can all do to help stop the spread. Learn more at http://health.gov.au #COVID19			#COVID19	1.23983e+18	https://twitter.com/healthgovau/status/1239830116177453058
2020-03-17 07:34:00	healthgovau	hello_kittychic	0	0	0	Hi Marisa, anyone returning to Australia is required to self-quarantine for 14 days and should not go to public places. You can find isolation guidance here: https://www.health.gov.au/resources/publications/coronavirus-covid-19-isolation-guidance				1.23982e+18	https://twitter.com/healthgovau/status/1239817242738454529
2020-03-17 07:31:33	healthgovau		109	168	172	You will only be tested for #COVID19 if you develop a respiratory illness and: - returned from overseas, or have been in close contact with a confirmed case, in the past 14 days - are a healthcare worker, with a fever, who works directly with patients. http://health.gov.au/resources/publications/coronavirus-covid-19-frequently-asked-questions			#COVID19	1.23982e+18	https://twitter.com/healthgovau/status/1239816628067590145
2020-03-17 04:34:40	healthgovau		373	891	1148	Identify the symptoms of coronavirus and how they compare to the common cold and influenza. Read more: http://health.gov.au/resources/publications/coronavirus-covid-19-identifying-the-symptoms #COVID19			#COVID19	1.23977e+18	https://twitter.com/healthgovau/status/1239772115806666753
2020-03-17 02:14:21	healthgovau		11	45	47	TUESDAY UPDATE: Coronavirus (#COVID19) What鈥檚 new: 鈥?Current status 鈥?Across the world Read more: http://health.gov.au/news/health-alerts/novel-coronavirus-2019-ncov-health-alert			#COVID19	1.23974e+18	https://twitter.com/healthgovau/status/1239736802799468544
2020-03-17 02:11:17	healthgovau		9	27	44	Social distancing includes ways to stop or slow the spread of infectious diseases. It means less physical contact between you and other people. Learn more at http://health.gov.au/resources/publications/coronavirus-covid-19-information-on-social-distancing				1.23974e+18	https://twitter.com/healthgovau/status/1239736031479508993
2020-03-17 01:05:08	healthgovau		4	42	52	It鈥檚 important to practise good hygiene. This includes covering coughs and sneezes with your elbow or a tissue, disposing of tissues properly, washing your hands with soap and water and cleaning and disinfecting surfaces. Learn more at http://health.gov.au/news/health-alerts/novel-coronavirus-2019-ncov-health-alert#how-to-protect-yourself-and-others				1.23972e+18	https://twitter.com/healthgovau/status/1239719384081301504
2020-03-16 23:50:02	healthgovau		5	34	28	Find out all you need to know about #COVID19 here http://health.gov.au/resources/publications/coronavirus-covid-19-frequently-asked-questions #FAQ			#COVID19 #FAQ	1.2397e+18	https://twitter.com/healthgovau/status/1239700481729069056
2020-03-16 22:45:02	healthgovau		37	44	46	You don鈥檛 need to be tested for COVID-19 if you have not recently travelled overseas, have not been in contact with someone with a confirmed case, and do not have flu-like symptoms. Learn more at http://health.gov.au/news/health-alerts/novel-coronavirus-2019-ncov-health-alert				1.23968e+18	https://twitter.com/healthgovau/status/1239684126636212230
2020-03-16 20:34:17	healthgovau		4	26	32	[NEWS] COVID-19 prevention guidelines issued to Aged Care providers Residential aged care providers will be encouraged to limit visits from today under national guidelines aimed at the prevention and control of coronavirus. More: https://www.health.gov.au/ministers/senator-the-hon-richard-colbeck/media/covid-19-prevention-guidelines-issued-to-aged-care-providers				1.23965e+18	https://twitter.com/healthgovau/status/1239651220685537280
2020-03-16 08:02:01	healthgovau		8	26	34	Everyone must practise good hygiene to protect those most vulnerable against infection and to help prevent viruses spreading. Learn more at http://health.gov.au/news/health-alerts/novel-coronavirus-2019-ncov-health-alert				1.23946e+18	https://twitter.com/healthgovau/status/1239461906072698880
2020-03-16 05:58:15	healthgovau		3	30	39	Find out all you need to know about #COVID19 here http://health.gov.au/resources/publications/coronavirus-covid-19-frequently-asked-questions #FAQ			#COVID19 #FAQ	1.23943e+18	https://twitter.com/healthgovau/status/1239430759330480129
2020-03-16 04:19:17	healthgovau		35	80	120	Help stop the spread of Coronavirus. It is important to practise social distancing. This means wherever possible, staying at least 1.5 metres away from others. Learn more at http://health.gov.au/resources/publications/coronavirus-covid-19-information-on-social-distancing				1.23941e+18	https://twitter.com/healthgovau/status/1239405853918351360
2020-03-16 04:11:01	healthgovau		12	29	23	You only need to be tested for COVID-19 if you have recently travelled overseas or been in contact with a confirm case, and have developed flu-like symptoms such as a fever, cough or sore throat. Learn more at http://www.health.gov.au/news/health-alerts/novel-coronavirus-2019-ncov-health-alert				1.2394e+18	https://twitter.com/healthgovau/status/1239403773161803778
2020-03-16 03:59:00	healthgovau		9	12	18	To help slow the spread of COVID-19, the Australian Government has taken the precautionary measure of recommending all organised non-essential public gatherings involving more than 500 people be cancelled. Learn more at http://health.gov.au/resources/publications/coronavirus-covid-19-advice-for-organising-public-gatherings				1.2394e+18	https://twitter.com/healthgovau/status/1239400752185053189
2020-03-16 03:55:10	healthgovau		229	180	273	Anyone travelling to Australia from overseas will now be required to self-isolate for 14 days. Learn more about this important update at http://health.gov.au/news/health-alerts/novel-coronavirus-2019-ncov-health-alert				1.2394e+18	https://twitter.com/healthgovau/status/1239399784059940866
2020-03-16 03:24:43	healthgovau		6	48	67	If you鈥檝e been told to self-isolate, that means you need to stay home for 14 days, practice good hygiene and avoid public contact. Learn more at http://health.gov.au/news/health-alerts/novel-coronavirus-2019-ncov-health-alert				1.23939e+18	https://twitter.com/healthgovau/status/1239392121947336704
2020-03-16 01:01:03	healthgovau		0	1	9	Babies are exposed to foods and flavours through breast milk. Find more pregnancy and nutrition tips in this free e-book: http://psanz.com.au/assets/Uploads/PSANZ-ELNC-2019-Consumer-booklet.pdf				1.23936e+18	https://twitter.com/healthgovau/status/1239355966929453057
2020-03-15 03:22:14	healthgovau		26	30	42	SUNDAY UPDATE: Coronavirus (#COVID19) What鈥檚 new: 鈥?In Australia 鈥?In the news 鈥?Across the world 鈥?Learn more about coronavirus (COVID-19) resources Read more: http://health.gov.au/news/health-alerts/novel-coronavirus-2019-ncov-health-alert			#COVID19	1.23903e+18	https://twitter.com/healthgovau/status/1239029108786462725
2020-03-14 07:55:22	healthgovau		77	153	251	Chief Medical Officer with an important update on testing and social distancing (with captions).				1.23874e+18	https://twitter.com/healthgovau/status/1238735456247963648
2020-03-14 02:28:52	healthgovau		546	413	668	Chief Medical Officer with an important update on testing and social distancing. For more information visit http://health.gov.au/news/health-alerts/novel-coronavirus-2019-ncov-health-alert				1.23865e+18	https://twitter.com/healthgovau/status/1238653292395315200
2020-03-13 23:30:24	healthgovau		16	35	53	SATURDAY UPDATE: Coronavirus (#COVID19) What鈥檚 new: 鈥?In Australia 鈥?In the news 鈥?Across the world 鈥?Learn more about coronavirus (COVID-19) resources Read more: http://health.gov.au/news/health-alerts/novel-coronavirus-2019-ncov-health-alert			#COVID19	1.23861e+18	https://twitter.com/healthgovau/status/1238608379813277698
2020-03-13 05:35:05	healthgovau	MerlotN	0	0	0	Hi @MerlotN, the daily update on the website can be found at		@MerlotN		1.23834e+18	https://twitter.com/healthgovau/status/1238337767697833989
2020-03-13 05:22:01	healthgovau		2	2	10	Keeping your child smiling brightly may be easier than you think... You may be eligible to access up to $1,000 of general dental care for your child, through the Child Dental Benefits Schedule. Visit: http://health.gov.au/cdbs				1.23833e+18	https://twitter.com/healthgovau/status/1238334476838744064
2020-03-13 04:17:08	healthgovau		1	6	13	Immunisation helps protect everyone in the community. Ask your GP, Aboriginal Health Worker or Practitioner, or nurse for more information. Find out more at https://immunisationfacts.gov.au				1.23832e+18	https://twitter.com/healthgovau/status/1238318151449874434
2020-03-13 03:17:22	healthgovau		20	30	34	FRIDAY UPDATE: Coronavirus (#COVID19) What鈥檚 new: 鈥?In Australia 鈥?In the news 鈥?Across the world 鈥?Learn more about coronavirus (COVID-19) resources Read more: http://health.gov.au/news/health-alerts/novel-coronavirus-2019-ncov-health-alert			#COVID19	1.2383e+18	https://twitter.com/healthgovau/status/1238303110650568706
2020-03-12 19:58:58	healthgovau		1	4	9	[NEWS] A new action plan to tackle kidney disease The Australian Government has today launched the National Strategic Action Plan for Kidney Disease and awarded $3.5 million in funding to organisations to take immediate action. More: https://www.health.gov.au/ministers/the-hon-greg-hunt-mp/media/a-new-action-plan-to-tackle-kidney-disease				1.23819e+18	https://twitter.com/healthgovau/status/1238192782289899522
2020-03-12 03:32:32	healthgovau		16	58	57	THURSDAY UPDATE: Coronavirus (#COVID19) What鈥檚 new: 鈥?In Australia 鈥?In the news 鈥?Across the world 鈥?Learn more about coronavirus (COVID-19) resources Read more: http://health.gov.au/news/health-alerts/novel-coronavirus-2019-ncov-health-alert			#COVID19	1.23794e+18	https://twitter.com/healthgovau/status/1237944537277960192
2020-03-11 22:04:02	healthgovau		0	0	1	The Draft National Stillbirth Action and Implementation Plan has been released for public consultation. Have your say today on this important public health issue at https://consultations.health.gov.au/				1.23786e+18	https://twitter.com/healthgovau/status/1237861867738918918
2020-03-11 07:24:08	healthgovau	MelissaSweetDr	2	5	4	Hi @MelissaSweetDr a full list of all the measures is available at		@MelissaSweetDr		1.23764e+18	https://twitter.com/healthgovau/status/1237640433477410823
2020-03-11 04:11:47	healthgovau		2	10	16	[NEWS] Funding boost for aged care set to strengthen defence against COVID-19 Senior Australians in aged care and at home remain the focus of a plan of action from the Australian Government aimed at limiting the spread of COVID-19. More: https://www.health.gov.au/ministers/senator-the-hon-richard-colbeck/media/funding-boost-for-aged-care-set-to-strengthen-defence-against-covid-19				1.23759e+18	https://twitter.com/healthgovau/status/1237592026880729088
2020-03-11 02:41:01	healthgovau		1	4	11	Iron is vital for brain development and a baby鈥檚 growth. Meat, leafy green vegetables and legumes are high in iron. Find more baby and toddler nutrition tips in this free e-book: http://psanz.com.au/assets/Uploads/PSANZ-ELNC-2019-Consumer-booklet.pdf				1.23757e+18	https://twitter.com/healthgovau/status/1237569187779719169
2020-03-11 01:46:24	healthgovau		5	16	25	WEDNESDAY UPDATE: Coronavirus (#COVID19) What鈥檚 new: 鈥?In Australia 鈥?In the news 鈥?Across the world 鈥?Learn more about coronavirus (COVID-19) resources Read more: http://health.gov.au/news/health-alerts/novel-coronavirus-2019-ncov-health-alert			#COVID19	1.23756e+18	https://twitter.com/healthgovau/status/1237555443016192002
2020-03-10 04:46:01	healthgovau		1	1	6	Get inspired to incorporate healthy Aussie produce into your family meals. #FreshIsBest http://campaigns.health.gov.au/healthyproduce			#FreshIsBest	1.23724e+18	https://twitter.com/healthgovau/status/1237238253671120898
2020-03-10 03:35:39	healthgovau		8	33	35	TUESDAY UPDATE: Coronavirus (#COVID19) What鈥檚 new: 鈥?In Australia 鈥?In the news 鈥?Across the world 鈥?Learn more about coronavirus (COVID-19) resources Read more: http://health.gov.au/news/health-alerts/novel-coronavirus-2019-ncov-health-alert			#COVID19	1.23722e+18	https://twitter.com/healthgovau/status/1237220546049384449
2020-03-09 21:07:31	healthgovau	qldhealthnews	8	31	39	Are you washing your hands correctly?				1.23712e+18	https://twitter.com/healthgovau/status/1237122868661506048
2020-03-09 06:51:01	healthgovau		9	37	43	Make sure you practise good cough/sneeze etiquette to help protect you and others from viruses. This means covering your cough or sneeze your elbow or tissue, disposing or your tissue and washing your hands. More info: http://health.gov.au/news/health-alerts/novel-coronavirus-2019-ncov-health-alert #COVID19			#COVID19	1.23691e+18	https://twitter.com/healthgovau/status/1236907323660083200
2020-03-09 03:11:23	healthgovau	healthgovau	0	1	0	2/2 You should always wash your hands after petting animals as part of good hygiene practices.				1.23685e+18	https://twitter.com/healthgovau/status/1236852054288547840
2020-03-09 03:11:12	healthgovau	AuCommander	2	2	1	1/2: There have been reports in the media of a dog testing positive for the virus. However, evidence supporting this is limited & there's no evidence that dogs can transmit the virus to humans/other animals. Based on current evidence there's no reason for dogs to be isolated.				1.23685e+18	https://twitter.com/healthgovau/status/1236852003990417411
2020-03-09 02:46:09	healthgovau		9	25	23	MONDAY UPDATE: Coronavirus (#COVID19) What鈥檚 new: 鈥?In Australia 鈥?In the news 鈥?Across the world 鈥?Learn more about coronavirus (COVID-19) resources Read more: http://health.gov.au/news/health-alerts/novel-coronavirus-2019-ncov-health-alert			#COVID19	1.23685e+18	https://twitter.com/healthgovau/status/1236845700861825025
2020-03-08 22:08:10	healthgovau		1	4	3	Vaccination protects your child from serious diseases and protects other children too. Get the facts at https://immunisationfacts.gov.au				1.23678e+18	https://twitter.com/healthgovau/status/1236775743205650433
2020-03-08 12:29:27	healthgovau	Booth_TheGnome	0	0	0	Hi @Booth_TheGnome if travel advice it's best to check @Smartraveller http://smartraveller.gov.au/destinations/asia/singapore		@Booth_TheGnome @Smartraveller		1.23663e+18	https://twitter.com/healthgovau/status/1236630107621478406
2020-03-08 12:23:02	healthgovau	ducnt1104	1	0	0	Hi @ducnt1104 information about high risk countries is available here		@ducnt1104		1.23663e+18	https://twitter.com/healthgovau/status/1236628490947932160
2020-03-08 09:50:01	healthgovau		7	12	21	Check out the latest recommendations from the Australian Health Protection Principal Committee about personal privacy during the coronavirus (#COVID-19) outbreak: http://health.gov.au/news/latest-statement-from-the-australian-health-protection-principal-committee-ahppc-coronavirus-covid-19			#COVID	1.23659e+18	https://twitter.com/healthgovau/status/1236589984221724672
2020-03-08 09:04:39	healthgovau		9	16	21	Read the statement from the Australian Health Protection Principal Committee regarding public events. More info: http://health.gov.au/news/latest-statement-from-the-australian-health-protection-principal-committee-ahppc-coronavirus-covid-19				1.23658e+18	https://twitter.com/healthgovau/status/1236578567170990080
2020-03-08 06:01:30	healthgovau	susandsea	0	0	0	The number of reported cases is advised by the relevant state & territory health authority. The revision followed the provision of further info re: the case & is consistent with established reporting procedures in place. For more info, see the relevant state & territory releases				1.23653e+18	https://twitter.com/healthgovau/status/1236532475695755264
2020-03-08 05:54:51	healthgovau	susandsea	1	0	0	Hi @susandsea this case is reported in the NSW numbers		@susandsea		1.23653e+18	https://twitter.com/healthgovau/status/1236530800029577216
2020-03-08 05:51:13	healthgovau	Sandy80786843	1	0	0	Hi @Sandy80786843 advice about masks is available here		@Sandy80786843		1.23653e+18	https://twitter.com/healthgovau/status/1236529886820352000
2020-03-08 05:39:01	healthgovau		7	19	25	If you have recently travelled to a high-risk country and are feeling unwell, it鈥檚 important that you seek medical help as soon as possible. Learn more about COVID-19 at http://health.gov.au/news/health-alerts/novel-coronavirus-2019-ncov-health-alert				1.23653e+18	https://twitter.com/healthgovau/status/1236526815742738432
2020-03-08 01:34:21	healthgovau		4	16	19	SUNDAY UPDATE: Coronavirus (#COVID19) What鈥檚 new: 鈥?In Australia 鈥?In the news 鈥?Across the world 鈥?Travellers and visitors 鈥?Australians on cruise ships Read more: http://health.gov.au/news/health-alerts/novel-coronavirus-2019-ncov-health-alert			#COVID19	1.23647e+18	https://twitter.com/healthgovau/status/1236465243083223041
2020-03-07 07:53:10	healthgovau	katiem13	1	0	1	While there is not enough known about how long COVID-19 can remain on surfaces, in general most coronaviruses spread through droplets (like COVID-19 is) only live on surfaces a short time while the droplets dry out.				1.2362e+18	https://twitter.com/healthgovau/status/1236198189453070336
2020-03-07 02:40:01	healthgovau		14	29	54	Washing your hands is one way you can help protect yourself and others from viruses. You should regularly wash your hands using soap and water for 15-20 secs before eating and after using the toilet. More info: http://health.gov.au/news/health-alerts/novel-coronavirus-2019-ncov-health-alert #COVID19			#COVID19	1.23612e+18	https://twitter.com/healthgovau/status/1236119383321317377
2020-03-07 00:44:29	healthgovau		1	12	19	SATURDAY UPDATE: Coronavirus (#COVID19) What鈥檚 new: 鈥?In Australia 鈥?In the news 鈥?Across the world 鈥?Travellers and visitors Read more: http://health.gov.au/news/health-alerts/novel-coronavirus-2019-ncov-health-alert			#COVID19	1.23609e+18	https://twitter.com/healthgovau/status/1236090306166173697
2020-03-06 21:02:02	healthgovau		7	5	15	[NEWS] Australian Government and the aged care sector working together to tackle COVID-19 challenges The Government is ensuring age care providers are ready to implement infection control plans as safeguards to stop the spread of coronavirus. More: https://www.health.gov.au/ministers/senator-the-hon-richard-colbeck/media/australian-government-and-the-aged-care-sector-working-together-to-tackle-co…				1.23603e+18	https://twitter.com/healthgovau/status/1236034324526510081
2020-03-06 09:39:02	healthgovau		4	36	37	If you develop symptoms such as a fever or cough, follow these simple steps to help prevent the spread of viruses. Call a doctor Isolate yourself Cover your cough or sneeze Wash your hands regularly More info: http://health.gov.au/news/health-alerts/novel-coronavirus-2019-ncov-health-alert #COVID19			#COVID19	1.23586e+18	https://twitter.com/healthgovau/status/1235862443500290048
2020-03-06 07:38:20	healthgovau	kavita_jade	2	0	2	@kavita_jade we update the list of higher and moderate risk countries daily. Check https://www.health.gov.au/news/health-alerts/novel-coronavirus-2019-ncov-health-alert for the latest travel bans		@kavita_jade		1.23583e+18	https://twitter.com/healthgovau/status/1235832069952954368
2020-03-06 07:34:32	healthgovau	patbirgan	0	0	1	Thanks for letting us know @patbirgan.		@patbirgan		1.23583e+18	https://twitter.com/healthgovau/status/1235831112678518785
2020-03-06 02:13:20	healthgovau		3	11	15	FRIDAY UPDATE: Coronavirus (#COVID19) What鈥檚 new: 鈥?In Australia 鈥?In the news 鈥?Across the world 鈥?Travellers and visitors 鈥?Australians in quarantine Read more: http://health.gov.au/news/health-alerts/novel-coronavirus-2019-ncov-health-alert			#COVID19	1.23575e+18	https://twitter.com/healthgovau/status/1235750279863316480
2020-03-05 22:04:04	healthgovau		0	5	3	The Draft National Stillbirth Action and Implementation Plan has been released for public consultation. Have your say today on this important public health issue at https://consultations.health.gov.au/				1.23569e+18	https://twitter.com/healthgovau/status/1235687549911339008
2020-03-05 22:00:29	healthgovau		0	2	1	[NEWS] New employment model for GPs undertaking rural training Trainee rural generalist doctors in the Murrumbidgee region can now work in private practices and local hospitals under a new and innovative employment model. More: https://www.health.gov.au/ministers/the-hon-mark-coulton-mp/media/new-employment-model-for-gps-undertaking-rural-training				1.23569e+18	https://twitter.com/healthgovau/status/1235686649587068928
2020-03-05 07:57:57	healthgovau		3	18	25	NEWS UPDATE: The Australian Health Protection Principal Committee has provided 2 recommendations regarding coronavirus in Australia. Read more: http://health.gov.au/news/australian-health-protection-principal-committee-ahppc-coronavirus-covid-19-statement-on-4-march-2020				1.23547e+18	https://twitter.com/healthgovau/status/1235474615851507712
2020-03-05 06:57:20	healthgovau	real_dripper	1	0	0	Cases are being reported where coronavirus was detected, not the residing state of the person. The 2 from WA were associated with the Diamond Princess. For daily updates see				1.23546e+18	https://twitter.com/healthgovau/status/1235459361725509632
2020-03-05 04:11:01	healthgovau		28	23	54	If you're travelling overseas, it鈥檚 important to stay up-to-date with the latest information on @Smartraveller. Learn more about COVID-19 at http://health.gov.au/news/health-alerts/novel-coronavirus-2019-ncov-health-alert #COVID19		@Smartraveller	#COVID19	1.23542e+18	https://twitter.com/healthgovau/status/1235417505998520321
2020-03-05 02:24:23	healthgovau		5	25	14	THURSDAY UPDATE: Coronavirus (#COVID19) What鈥檚 new: 鈥?In Australia 鈥?Across the world 鈥?If you are at risk 鈥?Travellers and visitors Read more: http://health.gov.au/news/health-alerts/novel-coronavirus-2019-ncov-health-alert			#COVID19	1.23539e+18	https://twitter.com/healthgovau/status/1235390671751704577
2020-03-04 23:54:51	healthgovau	FSANZnews	2	8	10	If you鈥檙e a food handler, making sure you don鈥檛 contaminate food through illness or unclean habits is very important to keep food safe to eat. Learn more at https://www.foodstandards.gov.au/foodsafety/standards/Pages/Health-and-hygiene---advice-for-food-handlers.aspx				1.23535e+18	https://twitter.com/healthgovau/status/1235353041647202304
2020-03-04 06:38:38	healthgovau		2	20	15	If you have recently travelled to a high-risk country and are feeling unwell, it鈥檚 important that you seek medical help as soon as possible. Learn more about COVID-19 at http://health.gov.au/news/health-alerts/novel-coronavirus-2019-ncov-health-alert #COVID19			#COVID19	1.23509e+18	https://twitter.com/healthgovau/status/1235092268945559552
2020-03-04 05:57:26	healthgovau		6	31	25	WEDNESDAY UPDATE: Coronavirus (#COVID19) What鈥檚 new: 鈥?In Australia 鈥?Across the world 鈥?Information for the health sector 鈥?If you are at risk 鈥?Travellers and visitors 鈥?What we are doing Read more: http://health.gov.au/news/health-alerts/novel-coronavirus-2019-ncov-health-alert			#COVID19	1.23508e+18	https://twitter.com/healthgovau/status/1235081900731043841
2020-03-04 02:21:08	healthgovau		3	12	14	[NEWS] Increased restrictions for people who have travelled to Iran Anyone who has returned to Australia from Iran since 19 February 2020 is being urged to self-isolate at home. More: https://www.health.gov.au/ministers/the-hon-greg-hunt-mp/media/increased-restrictions-for-people-who-have-travelled-to-iran				1.23503e+18	https://twitter.com/healthgovau/status/1235027465359085568
2020-03-03 21:08:35	healthgovau	qldhealthnews	1	14	17	Are you washing your hands correctly?				1.23495e+18	https://twitter.com/healthgovau/status/1234948813271396353
2020-03-03 02:12:11	healthgovau		5	29	23	TUESDAY UPDATE: Coronavirus (#COVID19) What鈥檚 new: 鈥?In Australia 鈥?Across the world 鈥?Resources in Farsi 鈥?What we are doing Read more: http://health.gov.au/news/health-alerts/novel-coronavirus-2019-ncov-health-alert			#COVID19	1.23466e+18	https://twitter.com/healthgovau/status/1234662826246934528
2020-03-03 00:00:18	healthgovau		0	4	15	Nearly 95% of Aussie kids are fully vaccinated, but we need to do more to protect all our kids. Find out more at https://immunisationfacts.gov.au				1.23463e+18	https://twitter.com/healthgovau/status/1234629638695084032
2020-03-02 23:27:08	healthgovau		7	22	10	[NEWS] Update on COVID-19 in Australia 鈥?Community Transmission A joint statement from Professor Brendan Murphy, Australian Chief Medical Officer, and the Minister for Health about the first community transmission of COVID-19 in Australia. More: https://www.health.gov.au/ministers/the-hon-greg-hunt-mp/media/update-on-covid-19-in-australia-community-transmission				1.23462e+18	https://twitter.com/healthgovau/status/1234621292395073537
2020-03-02 22:06:04	healthgovau	qldhealthnews	0	1	2	A bit of movement each day can do wonders when it comes to your overall health. Learn more about preventing falls as you age at https://www.health.qld.gov.au/news-events/news/how-to-prevent-falls-healthy-aging				1.2346e+18	https://twitter.com/healthgovau/status/1234600887881830401
2020-03-02 20:11:45	healthgovau		2	15	14	[NEWS] Update on COVID-19 in Australia A joint media release with Professor Brendan Murphy, Chief Medical Officer. More: https://www.health.gov.au/ministers/the-hon-greg-hunt-mp/media/update-on-covid-19-in-australia				1.23457e+18	https://twitter.com/healthgovau/status/1234572121403219968
2020-03-02 00:40:18	healthgovau		10	32	32	MONDAY UPDATE: Coronavirus (#COVID19) What鈥檚 new: 鈥?In Australia 鈥?Across the world 鈥?Travellers &amp; visitors Read more: http://health.gov.au/news/health-alerts/novel-coronavirus-2019-ncov-health-alert			#COVID19	1.23428e+18	https://twitter.com/healthgovau/status/1234277315301007362
2020-03-01 22:22:21	healthgovau	CancerAustralia	0	3	4	Melanoma is 1 of the 10 most common cancers in both men and women in Australia. Stay sun safe and learn more at https://melanoma.canceraustralia.gov.au/				1.23424e+18	https://twitter.com/healthgovau/status/1234242598782394369
2020-03-01 03:24:44	healthgovau		5	16	19	SUNDAY UPDATE: Coronavirus (#COVID19) What鈥檚 new: 鈥?In Australia 鈥?Across the world 鈥?If you are at risk 鈥?Travellers &amp; visitors 鈥?Australians in quarantine 鈥?What we are doing Read more: http://health.gov.au/news/health-alerts/novel-coronavirus-2019-ncov-health-alert			#COVID19	1.23396e+18	https://twitter.com/healthgovau/status/1233956307989909504
2020-02-29 00:16:09	healthgovau		6	22	17	SATURDAY UPDATE: Coronavirus (#COVID19) What鈥檚 new: 鈥?In Australia 鈥?Across the world Read more: http://health.gov.au/news/health-alerts/novel-coronavirus-2019-ncov-health-alert			#COVID19	1.23355e+18	https://twitter.com/healthgovau/status/1233546463222910977
2020-02-28 21:09:01	healthgovau		1	5	4	The dTpa vaccine protects your child against 3 diseases 鈥?diphtheria, tetanus & pertussis (whooping cough). The vaccine is free for students in years 7 or 8, depending on your state or territory. This video explains what they can expect on vaccination day:				1.2335e+18	https://twitter.com/healthgovau/status/1233499368692514818
2020-02-28 04:22:09	healthgovau		0	2	3	[NEWS] A pathway to improved allied health for rural Australians Increasing access to allied health services such as physiotherapy, psychology and podiatry is vital to improving health outcomes for Australians living outside the major cities. More: https://www.health.gov.au/ministers/the-hon-mark-coulton-mp/media/a-pathway-to-improved-allied-health-for-rural-australians				1.23325e+18	https://twitter.com/healthgovau/status/1233245984278405120
2020-02-28 00:37:56	healthgovau		0	2	6	[NEWS] Medicare bulk billing rate of 86 per cent for 2019 Australians continue to visit their GPs without having to pay a cent, with the latest Medicare data showing 86 out of 100 visits to the GP were bulk-billed for the 2019 calendar year. More: https://www.health.gov.au/ministers/the-hon-greg-hunt-mp/media/medicare-bulk-billing-rate-of-86-per-cent-for-2019				1.23319e+18	https://twitter.com/healthgovau/status/1233189556452823040
2020-02-28 00:31:53	healthgovau		1	19	18	FRIDAY UPDATE: Coronavirus (#COVID19) What鈥檚 new: 鈥?In the news 鈥?Across the world 鈥?Travellers &amp; visitors Read more: http://health.gov.au/news/health-alerts/novel-coronavirus-2019-ncov-health-alert			#COVID19	1.23319e+18	https://twitter.com/healthgovau/status/1233188033949839361
2020-02-27 22:44:12	healthgovau		1	3	2	[NEWS] More contraceptive choice for Australian women Australian women will soon have access to a new form of contraceptive with the Australian Government a new listing on the Pharmaceutical Benefits Scheme (PBS). More: https://www.health.gov.au/ministers/the-hon-greg-hunt-mp/media/more-contraceptive-choice-for-australian-women				1.23316e+18	https://twitter.com/healthgovau/status/1233160936170631168
2020-02-27 22:11:33	healthgovau	CancerAustralia	2	1	2	February is Ovarian Cancer Awareness Month. Do you know the signs and symptoms of ovarian cancer? Learn more at https://ovarian-cancer.canceraustralia.gov.au/				1.23315e+18	https://twitter.com/healthgovau/status/1233152716542578688
2020-02-27 11:16:34	healthgovau		10	13	22	News update: On 26 February, the Australian Health Protection Principal Committee recommended it is necessary to continue travel restrictions. Read more: http://health.gov.au/news/australian-health-protection-principal-committee-ahppc-statement-on-coronavirus-covid-19-0 #COVID19			#COVID19	1.23299e+18	https://twitter.com/healthgovau/status/1232987885701390336
2020-02-26 23:46:35	healthgovau		4	17	21	THURSDAY UPDATE: Coronavirus (#COVID19) What鈥檚 new: 鈥?Across the world 鈥?Info for health sector 鈥?Travellers &amp; visitors 鈥?Australians on cruise ships Read more: http://health.gov.au/news/health-alerts/novel-coronavirus-2019-ncov-health-alert			#COVID19	1.23281e+18	https://twitter.com/healthgovau/status/1232814244653158400
2020-02-26 22:12:48	healthgovau		0	7	7	[NEWS] Greater support for Australians with an intellectual disability Australians with an intellectual disability will soon receive greater support, thanks to a Australian Government $6.5 million investment in the Primary Care Enhancement Program. More: https://www.health.gov.au/ministers/the-hon-greg-hunt-mp/media/greater-support-for-australians-with-an-intellectual-disability				1.23279e+18	https://twitter.com/healthgovau/status/1232790645582057475
2020-02-26 21:05:28	healthgovau	ABSStats	1	2	2	Ovarian cancer occurs when abnormal cells in the ovary, fallopian tube or peritoneum grow in an uncontrolled way. Learn more this Ovarian Cancer Awareness Month at https://ovarian-cancer.canceraustralia.gov.au/				1.23277e+18	https://twitter.com/healthgovau/status/1232773700073582592
2020-02-26 00:15:56	healthgovau		0	5	15	[NEWS] 1,683 Australian lives were saved through organ donation in 2019 The lives of 1,683 Australians were saved last year by organ transplants made possible through the generosity of 787 organ donors. More: https://www.health.gov.au/ministers/the-hon-mark-coulton-mp/media/1683-australian-lives-were-saved-through-organ-donation-in-2019				1.23246e+18	https://twitter.com/healthgovau/status/1232459243573239809
2020-02-26 00:00:11	healthgovau		0	18	15	WEDNESDAY UPDATE: Coronavirus (#COVID19) What's new: 鈥?In Australia 鈥?Across the world 鈥?Travellers &amp; visitors 鈥?Australians in quarantine &amp; on cruise ships Read more: http://health.gov.au/news/health-alerts/novel-coronavirus-2019-ncov-health-alert			#COVID19	1.23246e+18	https://twitter.com/healthgovau/status/1232455278743801856
2020-02-25 21:53:05	healthgovau		1	0	4	[NEWS] First National Action Plan for rare diseases The Australian Government will provide up to $3.3 million for activities to implement the first National Strategic Action Plan for Rare Diseases, which was launched today. More: https://www.health.gov.au/ministers/the-hon-greg-hunt-mp/media/first-national-action-plan-for-rare-diseases				1.23242e+18	https://twitter.com/healthgovau/status/1232423296257449984
2020-02-25 19:30:23	healthgovau		4	5	6	[NEWS] $2 million for vital coronavirus research Applications have opened for the Australian Government鈥檚 $2 million grant opportunity to support research into development of a vaccine to protect against novel coronavirus (COVID-19). More: https://www.health.gov.au/ministers/the-hon-greg-hunt-mp/media/2-million-for-vital-coronavirus-research				1.23239e+18	https://twitter.com/healthgovau/status/1232387383993257985
2020-02-25 01:10:02	healthgovau		4	11	12	TUESDAY UPDATE: Coronavirus (#COVID19) Read more: http://health.gov.au/news/health-alerts/novel-coronavirus-2019-ncov-health-alert			#COVID19	1.23211e+18	https://twitter.com/healthgovau/status/1232110472142491648
2020-02-24 20:57:04	healthgovau	qldhealthnews	0	1	2	If you need a little extra support Head to Health can help. Find digital mental health services from some of Australia鈥檚 most trusted mental health organisations at https://headtohealth.gov.au				1.23205e+18	https://twitter.com/healthgovau/status/1232046808328597504
2020-02-24 01:58:14	healthgovau		3	12	12	MONDAY UPDATE: Coronavirus (#COVID19) Read more: http://health.gov.au/news/health-alerts/novel-coronavirus-2019-ncov-health-alert			#COVID19	1.23176e+18	https://twitter.com/healthgovau/status/1231760213235109893
2020-02-23 23:08:07	healthgovau		0	8	10	Vaccination protects your child from serious diseases and protects other children too. Get the facts at https://immunisationfacts.gov.au				1.23172e+18	https://twitter.com/healthgovau/status/1231717403291258880
2020-02-23 23:04:01	healthgovau		0	1	2	[NEWS] $900,000 commitment to support families dealing with alcohol and drug issues The Australian Government is providing $900,000 to Family Drug Support Australia so it can continue providing a free 24-hour support line. More: https://www.health.gov.au/ministers/the-hon-greg-hunt-mp/media/900000-commitment-to-support-families-dealing-with-alcohol-and-drug-issues				1.23172e+18	https://twitter.com/healthgovau/status/1231716370322251784
2020-02-23 00:52:00	healthgovau		8	6	6	SUNDAY UPDATE: Coronavirus (#COVID19) Read more: http://health.gov.au/news/health-alerts/novel-coronavirus-2019-ncov-health-alert			#COVID19	1.23138e+18	https://twitter.com/healthgovau/status/1231381157540966403
2020-02-22 22:24:14	healthgovau		18	8	8	News update: Coronavirus (COVID-19) and Chinese-based students in Year 11 and 12 Senior high school students who remain in China due to Australian travel restrictions have been offered a strict pathway to resume their studies. Read more: https://www.health.gov.au/news/coronavirus-covid-19-and-chinese-based-students-in-year-11-and-12				1.23134e+18	https://twitter.com/healthgovau/status/1231343969319227392
2020-02-21 23:03:12	healthgovau		3	14	16	SATURDAY UPDATE: Coronavirus (#COVID19) Read more: http://health.gov.au/news/health-alerts/novel-coronavirus-2019-ncov-health-alert			#COVID19	1.23099e+18	https://twitter.com/healthgovau/status/1230991391003750404
2020-02-21 05:35:33	healthgovau		3	13	12	Coronavirus (#COVID19) causes respiratory illness. Symptoms include fever, cough, sore throat &amp; tiredness. There's evidence the virus spreads from person to person, so practising good hygiene such as frequently washing hands can help prevent infection. http://health.gov.au/resources/publications/coronavirus-covid-19-what-you-need-to-know			#COVID19	1.23073e+18	https://twitter.com/healthgovau/status/1230727739629420547
2020-02-21 03:39:54	healthgovau		0	19	27	FRIDAY UPDATE: Coronavirus (#COVID19) Current status: 10 of the 17 confirmed cases have recovered &amp; 7 remain in stable condition. What鈥檚 new: 鈥?Across the world 鈥?Info for health sector 鈥?Travellers &amp; visitors 鈥?Australians in quarantine More info: http://health.gov.au/news/health-alerts/novel-coronavirus-2019-ncov-health-alert			#COVID19	1.2307e+18	https://twitter.com/healthgovau/status/1230698635349782528
2020-02-21 02:26:55	healthgovau	MercenaryAU	0	0	1	Hi @Mercena1687351, the new group is housed separately to those evacuated from Wuhan, and all returnees are provided with their own personal protective equipment to reduce the risk of transmission.				1.23068e+18	https://twitter.com/healthgovau/status/1230680269251731462
2020-02-21 01:33:54	healthgovau		7	6	7	News update: On 20 February, the Australian Health Protection Principal Committee recommended it is necessary to continue travel restrictions on foreign nationals entering Australia. Read more: https://www.health.gov.au/news/australian-health-protection-principal-committee-ahppc-recommendation-on-travel-restrictions-and-coronavirus-covid-19				1.23067e+18	https://twitter.com/healthgovau/status/1230666927699304450
2020-02-21 00:00:36	healthgovau		0	1	3	Nearly 95% of Aussie kids are fully vaccinated, but we need to do more to protect all our kids. Find out more at https://immunisationfacts.gov.au				1.23064e+18	https://twitter.com/healthgovau/status/1230643444604973062
2020-02-20 23:03:02	healthgovau		0	1	1	Australia鈥檚 Gene Technology Regulator has received an application for a clinical trial of genetically modified influenza vaccine. Read more at http://www.ogtr.gov.au/internet/ogtr/publishing.nsf/Content/DIR171				1.23063e+18	https://twitter.com/healthgovau/status/1230628960679157762
2020-02-20 03:32:45	healthgovau		0	3	5	THURSDAY UPDATE: Coronavirus (#COVID19) Current status: 10 of the 15 confirmed cases have recovered &amp; 5 remain in stable condition. What鈥檚 new: 鈥?Current status 鈥?Across the world 鈥?Australians in quarantine &amp; on cruise ships Read more: http://health.gov.au/news/health-alerts/novel-coronavirus-2019-ncov-health-alert			#COVID19	1.23033e+18	https://twitter.com/healthgovau/status/1230334448031477761
2020-02-20 03:03:19	healthgovau		0	3	3	Vaccination protects your child from serious diseases and protects other children too. Get the facts about childhood immunisation at https://immunisationfacts.gov.au				1.23033e+18	https://twitter.com/healthgovau/status/1230327040534106118
2020-02-19 08:10:01	healthgovau		1	3	5	Vaccination is a simple & clever way to protect your child from serious disease. The meningococcal ACWY vaccine provides protection against 4 types of the disease, A, C, W & Y. Here's what your child can expect about their vaccination in year 10 at school: http://health.gov.au/resources/videos/getting-your-meningococcal-acwy-vaccination-at-school-what-to-expect				1.23004e+18	https://twitter.com/healthgovau/status/1230041836032491520
2020-02-19 01:47:36	healthgovau		1	11	9	WEDNESDAY UPDATE: Coronavirus (#COVID19) Current status: 8 of the 15 confirmed cases have recovered &amp; 7 remain in stable condition. What鈥檚 new: 鈥?Across the world 鈥?Aust Emergency Response Plan 鈥?Australians in quarantine &amp; on cruise ships Read more: http://health.gov.au/news/health-alerts/novel-coronavirus-2019-ncov-health-alert			#COVID19	1.22995e+18	https://twitter.com/healthgovau/status/1229945599811825665
2020-02-18 23:04:01	healthgovau		0	3	5	[NEWS] New hope for lung cancer patients with ground-breaking treatment option to be listed on the PBS Australians with non-small cell and small cell lung cancer or COPD will benefit from new and expanded treatment options on the PBS. More: https://www.health.gov.au/ministers/the-hon-greg-hunt-mp/media/new-hope-for-lung-cancer-patients-with-ground-breaking-treatment-option-to-be-listed-on-the-pbs				1.2299e+18	https://twitter.com/healthgovau/status/1229904432843968516
2020-02-18 21:57:16	healthgovau	qldhealthnews	0	2	0	Looking for some support to help you quit smoking for good? QuitBuddy is an app that helps you get, and stay, smoke-free. Learn more and download the app today at https://www.health.gov.au/resources/apps-and-tools/my-quitbuddy-app				1.22989e+18	https://twitter.com/healthgovau/status/1229887634207428608
2020-02-18 05:00:02	healthgovau		0	13	12	The Australian Health Sector Emergency Response Plan for coronavirus (COVID-19) is now available. Read it here: http://health.gov.au/news/release-of-australian-health-sector-emergency-response-plan-for-novel-coronavirus-covid-19 #CoronavirusAustralia #COVID19			#CoronavirusAustralia #COVID19	1.22963e+18	https://twitter.com/healthgovau/status/1229631637203357696
2020-02-18 01:37:01	healthgovau		0	0	4	[NEWS] Ensuring senior Australians can access the support they need Improvements to the Federal Government鈥檚 online portal continue to ensure elderly and senior Australians can access vital support. More: https://www.health.gov.au/ministers/senator-the-hon-richard-colbeck/media/ensuring-senior-australians-can-access-the-support-they-need				1.22958e+18	https://twitter.com/healthgovau/status/1229580547615346695
2020-02-18 01:02:30	healthgovau		0	9	6	TUESDAY UPDATE: Coronavirus (#COVID19) Current status: 8 of the 15 confirmed cases have recovered &amp; 7 remain in stable condition. What鈥檚 new: 鈥?Across the world 鈥?Travellers &amp; visitors 鈥?Australians in quarantine &amp; on cruise ships Find out more here: http://health.gov.au/news/health-alerts/novel-coronavirus-2019-ncov-health-alert			#COVID19	1.22957e+18	https://twitter.com/healthgovau/status/1229571860444127232
2020-02-17 22:07:43	healthgovau	qldhealthnews	0	3	9	Getting even an hour of extra sleep can have big benefits for how you feel the next day. Learn more at https://mentalwellbeing.initiatives.qld.gov.au/activities?fbclid=IwAR1HW1LqU-mxMZButmaVC1IEjjPD3g2UWollS-EBkfNjcQtvEoe4AJzXwFU				1.22953e+18	https://twitter.com/healthgovau/status/1229527874052345856
2020-02-16 23:56:26	healthgovau		2	17	10	MONDAY UPDATE: Coronavirus (#COVID19) Current status: 8 of the 15 confirmed cases have recovered &amp; 7 remain in stable condition. What鈥檚 new: 鈥?Across the world 鈥?Australians in quarantine, Wuhan/Hubei Province and on cruise ships Find out more here: http://health.gov.au/news/health-alerts/novel-coronavirus-2019-ncov-health-alert			#COVID19	1.22919e+18	https://twitter.com/healthgovau/status/1229192846747545600
2020-02-16 18:35:04	healthgovau		2	14	16	Vaccination protects your child from serious disease and protects other children too. Get the facts about childhood immunisation at https://immunisationfacts.gov.au				1.22911e+18	https://twitter.com/healthgovau/status/1229111972903477253
2020-02-14 07:10:31	healthgovau	TGAgovau	2	7	4	Be careful about certain claims made about preventing or treating coronavirus (COVID-19). The @TGAAustralia has identified certain products inappropriately promoting inaccurate information relating to #COVID19. Read more here: http://tga.gov.au/media-release/warning-about-products-claiming-treat-or-prevent-novel-coronavirus			#COVID19	1.22821e+18	https://twitter.com/healthgovau/status/1228214922338693121
2020-02-13 23:49:00	healthgovau		0	9	5	FRIDAY UPDATE: Coronavirus (COVID-19) Health Advice Find the latest health information from the Australian Government regarding coronavirus. Learn more at: https://www.health.gov.au/news/health-alerts/novel-coronavirus-2019-ncov-health-alert?fbclid=IwAR0G5qZOQuAq0nQ6x-XDaiUHuC4d5jzAK4_9h3dpFIpj2DyXPoxP5NqbNL4 #CoronavirusAustralia			#CoronavirusAustralia	1.2281e+18	https://twitter.com/healthgovau/status/1228103813455847425
2020-02-13 08:20:03	healthgovau		8	14	9	The Aust Gov has agreed to continue current travel restrictions & advice, based on recommendations of the Australian Health Protection Principal Committee on how Australia can continue to contain novel coronavirus, known as COVID-19. http://health.gov.au/news/australian-health-protection-principal-committee-ahppc-resolution-on-travel-restrictions-and-coronavirus-covid-19 #CoronavirusAustralia			#CoronavirusAustralia	1.22787e+18	https://twitter.com/healthgovau/status/1227870033495367682
2020-02-13 01:03:09	healthgovau		6	4	2	THURSDAY UPDATE: Coronavirus (COVID-19) Health Advice Find the latest health information from the Australian Government regarding coronavirus. Learn more at: https://www.health.gov.au/news/health-alerts/novel-coronavirus-2019-ncov-health-alert?fbclid=IwAR2g4rZ31MNR3QLUZDMmdq03Q6xaK2pL0FCzuemBwqoQ5OKDeaXYPb5jHQc #CoronavirusAustralia			#CoronavirusAustralia	1.22776e+18	https://twitter.com/healthgovau/status/1227760084912103427
2020-02-12 22:24:02	healthgovau		0	1	0	An application to include dealings with GM carnations on the GMO Register is open for public comment at http://www.ogtr.gov.au/internet/ogtr/publishing.nsf/Content/reg002				1.22772e+18	https://twitter.com/healthgovau/status/1227720040176377857
2020-02-12 21:44:50	healthgovau		1	4	3	[NEWS] $22.3 million funding support for health and medical research The Australian Government is providing unprecedented funding to help health and medical researchers translate their ideas into new treatments and breakthrough cures for patients. More: https://www.health.gov.au/ministers/the-hon-greg-hunt-mp/media/223-million-funding-support-for-health-and-medical-research				1.22771e+18	https://twitter.com/healthgovau/status/1227710178348367873
2020-02-12 02:39:35	healthgovau		5	5	3	WEDNESDAY UPDATE: Coronavirus Health Advice Find the latest health information from the Australian Government regarding coronavirus. Learn more at: https://www.health.gov.au/news/health-alerts/novel-coronavirus-2019-ncov-health-alert #CoronavirusAustralia			#CoronavirusAustralia	1.22742e+18	https://twitter.com/healthgovau/status/1227421966459600896
2020-02-11 21:08:02	healthgovau		0	0	0	[NEWS] Australia to host world leaders at Innovation Summit Australia will host the Global Federation of Competitiveness Councils鈥?(GFCC) Global Innovation Summit (the Summit) in Melbourne on 18 and 19 November 2020. Read more: https://www.health.gov.au/ministers/the-hon-greg-hunt-mp/media/australia-to-host-world-leaders-at-innovation-summit				1.22734e+18	https://twitter.com/healthgovau/status/1227338525877641221
2020-02-11 05:54:43	healthgovau	trevg11	0	0	1	Hi Trevor, it鈥檚 OK to use public transport, including air travel. The novel coronavirus requires close personal contact and those at risk have been asked to self-isolate. More information here: http://health.gov.au/resources/publications/novel-coronavirus-2019-ncov-information-for-drivers-and-passengers-using-public-transport				1.22711e+18	https://twitter.com/healthgovau/status/1227108682216787968
2020-02-11 01:26:52	healthgovau		6	21	12	TUESDAY UPDATE: Coronavirus Health Advice Find the latest health information from the Australian Government regarding coronavirus. Learn more at http://health.gov.au/news/coronavirus-update-at-a-glance #CoronavirusAustralia			#CoronavirusAustralia	1.22704e+18	https://twitter.com/healthgovau/status/1227041277243461632
2020-02-10 09:28:01	healthgovau		3	2	6	It鈥檚 ok for your child to feel nervous before their school vaccination 鈥?remember that a little pain now will help protect them later in life. The HPV vaccine prevents several cancers, and protects against almost all cases of genital warts. http://health.gov.au/resources/videos/getting-your-human-papillomavirus-hpv-vaccination-at-school-what-to-expect				1.2268e+18	https://twitter.com/healthgovau/status/1226799974274490368
2020-02-10 00:05:51	healthgovau		6	27	23	MONDAY UPDATE: Coronavirus Health Advice Find the latest health information from the Australian Government regarding coronavirus. Learn more at http://health.gov.au/news/coronavirus-update-at-a-glance #CoronavirusAustralia			#CoronavirusAustralia	1.22666e+18	https://twitter.com/healthgovau/status/1226658501688266752
2020-02-07 01:29:29	healthgovau	megan_amy123	0	0	1	Hi Megan, as it will be 12 days since you were in mainland China, you will only be allowed to enter Australia if you're an Australian citizen or permanent resident. For more information please visit				1.22559e+18	https://twitter.com/healthgovau/status/1225592383779139584
2020-02-06 21:15:34	healthgovau		4	7	6	FRIDAY UPDATE: Coronavirus Health Advice Find the latest health information from the Australian Government regarding coronavirus. Learn more at http://health.gov.au/news/coronavirus-update-at-a-glance #CoronavirusAustralia			#CoronavirusAustralia	1.22553e+18	https://twitter.com/healthgovau/status/1225528483914375168
2020-02-06 20:16:12	healthgovau	qldhealthnews	0	0	2	If you are concerned about your mental health, or just want to improve your wellbeing, there are lots of things you can do right now. Visit https://headtohealth.gov.au/supporting-yourself/what-can-i-do-right-now to learn more.				1.22551e+18	https://twitter.com/healthgovau/status/1225513545904934914
2020-02-06 07:18:01	healthgovau		2	1	0	As a parent or carer, it鈥檚 important to talk to your child about the importance of immunisation. These videos can help you to start the conversation, and help them prepare to get their vaccine at school. Watch here: http://health.gov.au/resources/collections/vaccination-videos-for-high-school-students				1.22532e+18	https://twitter.com/healthgovau/status/1225317706922156033
2020-02-05 23:42:19	healthgovau		1	0	2	[News] The Australian Government is investing $5.5m in 10 ground-breaking medical research projects aimed at improving outcomes in mental health, dementia, aged care, cerebral palsy, diabetes and many more life-changing conditions. Read more: http://health.govcms.gov.au/ministers/the-hon-greg-hunt-mp/media/55-million-for-international-research-collaborations-in-human-health				1.2252e+18	https://twitter.com/healthgovau/status/1225203025767211008
2020-02-05 22:21:33	healthgovau		10	24	15	THURSDAY UPDATE: Coronavirus Health Advice Find the latest health information from the Australian Government regarding coronavirus. Learn more at http://health.gov.au/news/coronavirus-update-at-a-glance #CoronavirusAustralia			#CoronavirusAustralia	1.22518e+18	https://twitter.com/healthgovau/status/1225182702057463808
2020-02-05 00:53:01	healthgovau		1	2	3	[NEWS] $32 million to turn more research ideas into reality Australia鈥檚 world leading health and medical researchers will have a greater chance of discovering new ways to prevent, diagnose, and treat disease, thanks to a new grant. More: https://www.health.gov.au/ministers/the-hon-greg-hunt-mp/media/32-million-to-turn-more-research-ideas-into-reality				1.22486e+18	https://twitter.com/healthgovau/status/1224858430407573505
2020-02-05 00:45:00	healthgovau	lorrieh2003	0	0	0	Hi @lorrieh2003, this information is on the Australian Government Department of Home Affairs website http://homeaffairs.gov.au/news-media/archive/article?itemId=354		@lorrieh2003		1.22486e+18	https://twitter.com/healthgovau/status/1224856414700498944
2020-02-04 22:38:14	healthgovau		2	7	5	WEDNESDAY UPDATE: Coronavirus Health Advice Find the latest health information from the Australian Government regarding coronavirus. Learn more at http://health.gov.au/news/coronavirus-update-at-a-glance #CoronavirusAustralia			#CoronavirusAustralia	1.22482e+18	https://twitter.com/healthgovau/status/1224824512178479104
2020-02-04 22:02:02	healthgovau		0	3	5	[NEWS] Press conference at Parliament House about novel coronavirus Joint press conference with Professor Paul Kelly, Deputy Chief Medical Officer, about novel coronavirus. More: https://www.health.gov.au/ministers/the-hon-greg-hunt-mp/media/press-conference-at-parliament-house-about-novel-coronavirus-1				1.22482e+18	https://twitter.com/healthgovau/status/1224815401466503168
2020-02-04 01:51:32	healthgovau		1	9	12	This #WorldCancerDay find out if you or your loved ones are eligible for 1 of the 3 cancer screening programs that help protect your health through early detection, even if you don鈥檛 have any symptoms. Read more: http://cancerscreening.gov.au/ #IAmAndIWill #ScreeningSavesLives			#WorldCancerDay #IAmAndIWill #ScreeningSavesLives	1.22451e+18	https://twitter.com/healthgovau/status/1224510768713846785
2020-02-04 00:05:32	healthgovau		1	10	15	TUESDAY UPDATE: Coronavirus Health Advice Find the latest health information from the Australian Government regarding coronavirus. Learn more at http://health.gov.au/news/coronavirus-update-at-a-glance #CoronavirusAustralia			#CoronavirusAustralia	1.22448e+18	https://twitter.com/healthgovau/status/1224484095373258754
2020-02-03 01:44:01	healthgovau		3	23	15	UPDATE: Coronavirus Health Advice Find the latest health information from the Australian Government regarding coronavirus. Learn more at http://www.health.gov.au/news/coronavirus-update-at-a-glance #CoronavirusAustralia			#CoronavirusAustralia	1.22415e+18	https://twitter.com/healthgovau/status/1224146489288613888
2020-02-01 23:00:10	healthgovau		0	15	7	The National Coronavirus Health Information Line is live Mon-Fri 8am-8pm, Sat 8am-5pm and Sun 9am-5pm. For the latest info visit http://health.gov.au #CoronavirusAustralia			#CoronavirusAustralia	1.22374e+18	https://twitter.com/healthgovau/status/1223742868411559937
2020-02-01 22:00:10	healthgovau		4	5	7	UPDATE: Coronavirus Health Advice Find the latest health information from the Australian Government regarding coronavirus. Learn more at http://health.gov.au/news/coronavirus-update-at-a-glance #CoronavirusAustralia			#CoronavirusAustralia	1.22373e+18	https://twitter.com/healthgovau/status/1223727766908100609
2020-02-01 08:21:29	healthgovau		18	50	44	From today all travellers arriving out of mainland China (not just Hubei province) must self-isolate for a period of 14 days from the time they leave mainland China. Latest Australian Health Protection Principal Committee advice here http://health.gov.au/news/update-on-novel-coronavirus-from-the-australian-health-protection-principal-committee-ahppc				1.22352e+18	https://twitter.com/healthgovau/status/1223521739688120321
2020-02-01 08:02:01	healthgovau		1	12	6	From today all travellers arriving out of mainland China (not just Hubei province) must self-isolate for a period of 14 days from the time they leave mainland China. Latest Australian Health Protection Principal Committee advice here http://health.gov.au/resources/publications/novel-coronavirus-update #CoronavirusAustralia			#CoronavirusAustralia	1.22352e+18	https://twitter.com/healthgovau/status/1223516840485441536
2020-02-01 06:06:01	healthgovau		0	3	3	If you work in the tourism or hotel industry, and are looking for information about this coronavirus, resources are available at https://www.health.gov.au/resources/publications/novel-coronavirus-2019-ncov-information-for-hotels-and-hotel-staff #CoronavirusAustralia			#CoronavirusAustralia	1.22349e+18	https://twitter.com/healthgovau/status/1223487647412297728
2020-02-01 03:02:01	healthgovau		0	13	6	Novel coronavirus information is available for aged care health workers and residential care workers https://www.health.gov.au/resources/publications/novel-coronavirus-2019-ncov-information-for-health-care-and-residential-care-workers #CoronavirusAustralia			#CoronavirusAustralia	1.22344e+18	https://twitter.com/healthgovau/status/1223441342463979521
2020-02-01 01:07:01	healthgovau		0	16	6	UPDATE: Health Advice A Coronavirus Health Information Line is available on 1800 020 080. Please call this line if you are seeking information on this virus. #CoronavirusAustralia			#CoronavirusAustralia	1.22341e+18	https://twitter.com/healthgovau/status/1223412404945661954
2020-02-01 00:09:02	healthgovau		1	2	7	[NEWS] Update on Novel Coronavirus. Read more at https://www.health.gov.au/ministers/the-hon-greg-hunt-mp/media/update-on-novel-coronavirus				1.2234e+18	https://twitter.com/healthgovau/status/1223397811292639237
2020-01-31 23:37:09	healthgovau		2	18	10	The latest health information from Australian Government regarding coronavirus. Learn more at https://www.health.gov.au/news/coronavirus-update-at-a-glance				1.22339e+18	https://twitter.com/healthgovau/status/1223389786297249794
2020-01-31 03:03:52	healthgovau		4	49	25	UPDATE: Health Advice A Coronavirus Health Information Line is available on 1800 020 080. Please call this line if you are seeking information on this virus. #CoronavirusAustralia			#CoronavirusAustralia	1.22308e+18	https://twitter.com/healthgovau/status/1223079421877407744
2020-01-30 23:35:19	healthgovau		2	15	9	The World Health Organisation has updated its advice on the novel coronavirus. Australia is well prepared and is already implementing @WHO measures. Learn more at: https://www.health.gov.au/news/coronavirus-update-at-a-glance?fbclid=IwAR1hySezXenyHnmLvGjKZs20o7zyG6qgBlaBDbktFvlwsIDaMN9MAaois1w		@WHO		1.22303e+18	https://twitter.com/healthgovau/status/1223026939587371012
2020-01-30 21:45:16	healthgovau	Cosmic_Signpost	0	0	0	Thank you for your question @Cosmic_Signpost, we will get back to on this soon.		@Cosmic_Signpost		1.223e+18	https://twitter.com/healthgovau/status/1222999243343814658
2020-01-30 21:44:30	healthgovau	dom_ma	0	0	0	Hi @dom_ma, some translated materials and factsheets are available at http://www.health.gov.au. The website will continually be updated with additional translations as required. Information has been provided to WeChat.		@dom_ma		1.223e+18	https://twitter.com/healthgovau/status/1222999048510029824
2020-01-30 00:37:10	healthgovau		3	14	7	Important health announcement from Australian Government regarding coronavirus. Learn more at https://www.health.gov.au/news/coronavirus-update-at-a-glance				1.22268e+18	https://twitter.com/healthgovau/status/1222680116985200640
2020-01-30 00:15:38	healthgovau		1	1	0	Many parts of Australia are experiencing extreme heat. Learn about the health effects of extreme heat, who is most at risk, the precautions you can take and where to get help: http://health.gov.au/health-topics/emergency-health-management/bushfire-information-and-support/heatwave-health-tips-and-information				1.22267e+18	https://twitter.com/healthgovau/status/1222674694467473411
2020-01-29 12:06:33	healthgovau	drrjgoodman	0	0	1	Thank you for letting us know @drrjgoodman		@drrjgoodman		1.22249e+18	https://twitter.com/healthgovau/status/1222491214957563904
2020-01-29 08:54:29	healthgovau		3	5	5	[NEWS] Read updated community advice on novel coronavirus, following new recommendations today from the Australian Government Chief Medical Officer on behalf of the Australian Health Protection Principal Committee: http://health.gov.au/ministers/the-hon-greg-hunt-mp/media/updated-community-advice-on-novel-coronavirus				1.22244e+18	https://twitter.com/healthgovau/status/1222442882772217856
2020-01-29 06:11:57	healthgovau		8	21	13	[NEWS] Statement on Novel Coronavirus on behalf of the Australian Health Protection Principal Committee (AHPPC) AHPPC provides the following advice to the Australian community following advice from the Communicable Diseases Network Australia. Read more: https://www.health.gov.au/news/statement-on-novel-coronavirus-on-behalf-of-the-australian-health-protection-principal-committee-ahppc				1.2224e+18	https://twitter.com/healthgovau/status/1222401978313117697
2020-01-29 00:40:25	healthgovau		6	38	25	Important health announcement re: #CoronavirusAustralia If you鈥檝e recently travelled to mainland China &amp; have flu-like symptoms (fever, cough, sore-throat, shortness of breath) seek medical advice. Tell them your travel history before attending. More info: http://www.health.gov.au			#CoronavirusAustralia	1.22232e+18	https://twitter.com/healthgovau/status/1222318547558289410
2020-01-28 00:13:01	healthgovau		0	1	2	This summer make sure to add healthy Aussie produce to your meals! #FreshIsBest http://campaigns.health.gov.au/healthyproduce			#FreshIsBest	1.22195e+18	https://twitter.com/healthgovau/status/1221949263929847814
2020-01-27 22:15:20	healthgovau	qldhealthnews	0	3	6	Do you know when to use, store or throw out food? Food poisoning bacteria can multiply very quickly, particularly in certain conditions. Learn more at https://www.betterhealth.vic.gov.au/health/healthyliving/food-poisoning-prevention				1.22192e+18	https://twitter.com/healthgovau/status/1221919646044917762
2020-01-27 20:25:02	healthgovau		0	2	2	If your child has a food allergy, talk to their school to check whether they have a food allergy policy. More tips: http://allergy.org.au/patients/food-allergy/ascia-dietary-avoidance-for-food-allergy				1.22189e+18	https://twitter.com/healthgovau/status/1221891887411449858
2020-01-27 02:53:58	healthgovau		4	2	1	@Smartraveller @AusBorderForce @DeptAgNews @NSWHealth @WAHealth @VicHealth @VicGovDHHS @healthdirectAU @qldhealthnews @SAHealth @ACTHealth @TasmaniaHealth @abcnews @SBSNews @dfat		@Smartraveller @AusBorderForce @DeptAgNews @NSWHealth @WAHealth @VicHealth @VicGovDHHS @healthdirectAU @qldhealthnews @SAHealth @ACTHealth @TasmaniaHealth @abcnews @SBSNews @dfat		1.22163e+18	https://twitter.com/healthgovau/status/1221627377924464640
2020-01-27 02:09:58	healthgovau		14	69	44	Important health announcement from @healthgovau re: coronavirus. If you've been in mainland China recently &amp; you鈥檙e feeling sick &amp; have flu-like symptoms, call your GP or nearest hospital for advice. Tell them about your recent travel history. More info http://health.gov.au		@healthgovau		1.22162e+18	https://twitter.com/healthgovau/status/1221616307168104448
2020-01-27 02:01:00	healthgovau		28	165	200	If you鈥檙e a GP who has a patient presenting with: - fever - tiredness - runny nose - dry cough - sore eyes - rash Check to see if they have recently travelled to New Zealand, Samoa, Philippines or Tonga. Measles outbreaks have occurred in these countries. http://health.gov.au/measles-outbreak				1.22161e+18	https://twitter.com/healthgovau/status/1221614048262922240
2020-01-27 00:00:04	healthgovau		0	0	0	We would love to know how you stay motivated to get active. If you have a tip or trick write it in the comment section below. Looking for some inspiration this summer? Visit http://www.girlsmove.gov.au #girlsmove #girlsmakeyourmove #MoveitMonday			#girlsmove #girlsmakeyourmove #MoveitMonday	1.22158e+18	https://twitter.com/healthgovau/status/1221583616460951552
2020-01-26 23:14:01	healthgovau		5	15	10	If you鈥檝e recently travelled to Wuhan, China and have flu-like symptoms, seek medical advice. There has been an outbreak of a novel coronavirus in this region. Let staff know where you鈥檝e travelled before attending any medical facility. More info here: http://health.gov.au				1.22157e+18	https://twitter.com/healthgovau/status/1221572025279483911
2020-01-26 22:16:01	healthgovau		0	1	2	What makes a healthy lunchbox? Choose a variety of foods from the 5 food groups. Visit: http://eatforhealth.gov.au/food-essentials/five-food-groups				1.22156e+18	https://twitter.com/healthgovau/status/1221557431714533376
2020-01-26 03:45:51	healthgovau	Mr_WhiteHawk	1	1	1	Hi @Mr_WhiteHawk if you experience symptoms such as fever; coughing, sore throat &amp; headaches; &amp;/or difficulty breathing, you should contact your doctor as a precaution. Call ahead so your doctor鈥檚 aware of your symptoms &amp; travel history. Call 000 if you need urgent medical help.		@Mr_WhiteHawk		1.22128e+18	https://twitter.com/healthgovau/status/1221278048437207042
2020-01-25 02:37:23	healthgovau		7	36	32	[NEWS] First confirmed case of novel coronavirus in Australia The first case of novel coronavirus (2019-nCoV) has been confirmed by Victoria Health Authorities this morning. Read more: https://www.health.gov.au/ministers/the-hon-greg-hunt-mp/media/first-confirmed-case-of-novel-coronavirus-in-australia				1.2209e+18	https://twitter.com/healthgovau/status/1220898429569769473
2020-01-25 01:04:02	healthgovau		8	34	26	If you鈥檝e recently travelled to Wuhan, China and have flu-like symptoms, seek medical advice. There has been an outbreak of a novel coronavirus in this region. Let staff know where you鈥檝e travelled before attending any medical facility. More info here: http://health.gov.au				1.22087e+18	https://twitter.com/healthgovau/status/1220874935956099083
2020-01-24 05:00:05	healthgovau		0	1	2	Your health is in your hands! It starts with eating fruit and veg every day. #FreshIsBest http://campaigns.health.gov.au/healthyproduce			#FreshIsBest	1.22057e+18	https://twitter.com/healthgovau/status/1220571955474194432
2020-01-24 04:55:47	healthgovau		0	5	4	[News] Thank you to our aged care workers Hundreds of aged care workers in bushfire-affected communities have been recognised for their tireless efforts to keep our oldest and most vulnerable Australians safe. Read more: http://health.gov.au/ministers/senator-the-hon-richard-colbeck/media/thank-you-to-our-aged-care-workers				1.22057e+18	https://twitter.com/healthgovau/status/1220570869984112642
2020-01-24 04:09:01	healthgovau		0	0	4	Do you use aged care services or have a loved one who does? Find answers about the impact of bushfires on aged care services here: 1800 200 422 http://health.gov.au/health-topics/emergency-health-management/bushfire-information-and-support/aged-care-services-during-bushfire-season				1.22056e+18	https://twitter.com/healthgovau/status/1220559100708380672
2020-01-24 02:00:10	healthgovau		0	0	3	Wherever possible, people should avoid smoke by staying indoors with the windows and doors shut. #P2masks can help protect against smoke but only if used properly. Learn more at https://www.health.gov.au/news/advice-on-the-use-of-masks-for-people-exposed-to-bushfire-smoke			#P2masks	1.22053e+18	https://twitter.com/healthgovau/status/1220526676502773760
2020-01-23 22:53:50	healthgovau	FSANZnews	0	1	1	Take the following precautions at barbecues to ensure that your food is safe to eat. Visit https://www.foodstandards.gov.au/consumer/safety/faqsafety/Pages/foodsafetyfactsheets/charitiesandcommunityorganisationsfactsheets/sausagesizzlesandbar1478.aspx				1.22048e+18	https://twitter.com/healthgovau/status/1220479783789678593
2020-01-23 21:17:01	healthgovau		0	3	1	Have you travelled to NZ or Samoa recently & are feeling a bit under the weather, call your GP to see if you need an appt. There are measles outbreaks in these countries http://health.gov.au/measles-outbreak				1.22046e+18	https://twitter.com/healthgovau/status/1220455419241553921
2020-01-23 19:32:12	healthgovau		0	4	2	Australia鈥檚 Gene Technology Regulator issues a licence for a trial of genetically modified vaccines against Ross River virus infection in horses. Read more at http://www.ogtr.gov.au/internet/ogtr/publishing.nsf/Content/DIR170				1.22043e+18	https://twitter.com/healthgovau/status/1220429039434969094
2020-01-23 04:03:01	healthgovau		7	12	10	If you鈥檙e travelling to Wuhan, China this Luna New Year, help keep yourself safe from illness by checking the advice on @smartraveller. Follow these tips below to help stop the spread. More information here http://health.gov.au		@Smartraveller		1.2202e+18	https://twitter.com/healthgovau/status/1220195203556003846
2020-01-23 02:24:29	healthgovau		0	0	0	[News] Supporting young people affected by fires The Australian Government is ensuring the needs of young Australians affected by the tragic bushfires are recognised and supported. Read more: http://health.gov.au/ministers/senator-the-hon-richard-colbeck/media/supporting-young-people-affected-by-fires				1.22017e+18	https://twitter.com/healthgovau/status/1220170406717460480
2020-01-23 02:12:03	healthgovau		0	2	2	We know diet is important for pregnant women and babies 鈥?but do you know the right nutrients to eat? View the checklist for your age group. More pregnancy and nutrition tips in this free e-book: http://psanz.com.au/assets/Uploads/PSANZ-ELNC-2019-Consumer-booklet.pdf				1.22017e+18	https://twitter.com/healthgovau/status/1220167278957862912
2020-01-23 00:30:11	healthgovau		0	3	2	Who do you turn to for health advice? Have your say in the development of the 10-year National Preventive Health Strategy by completing the Living Well for Longer Survey: https://healthau.au1.qualtrics.com/jfe/form/SV_4PeOENYdrHbdz8N鈥?,,,,1220141643824795648,https://twitter.com/healthgovau/status/1220141643824795648 2020-01-23 00:00:16,healthgovau,,0,2,0,[NEWS] Action on National Dust Disease Tas…				1.22013e+18	https://twitter.com/healthgovau/status/1220134114751324160
2020-01-22 23:44:18	healthgovau	healthdirectAU	0	2	1	CPR involves chest compressions, and sometimes mouth-to-mouth, which helps circulate blood and oxygen around the body while a person is unconscious and either not breathing on their own or breathing abnormally. Learn more at https://www.healthdirect.gov.au/blog/wiggles-collapse-highlights-the-importance-of-cpr-and-defibrillators				1.22013e+18	https://twitter.com/healthgovau/status/1220130097492967425
2020-01-22 22:57:01	healthgovau		0	0	0	[NEWS] New accommodation will attract more health students to Bourke A media release about Minister Coulton's visit to the Bourke Health Service to inspect works that have been funded through the Rural Health Multidisciplinary Training program. More: https://www.health.gov.au/ministers/the-hon-mark-coulton-mp/media/new-accommodation-will-attract-more-health-students-to-bourke				1.22012e+18	https://twitter.com/healthgovau/status/1220118198332293121
2020-01-22 19:29:57	healthgovau		0	2	2	GPs and health professionals wishing to offer support to bushfire affected areas 鈥?emergency protocols to expedite the process apply: http://health.gov.au/health-topics/emergency-health-management/bushfire-information-and-support/delivering-medical-care-to-affected-people				1.22007e+18	https://twitter.com/healthgovau/status/1220066088442089472
2020-01-22 08:12:02	healthgovau		2	1	2	If your family has recently returned from a trip to NZ, Samoa or Tonga & someone feels unwell, call your GP to see if they need an appt. This is especially important before school goes back. There are measles outbreaks in these countries http://health.gov.au/measles-outbreak				1.2199e+18	https://twitter.com/healthgovau/status/1219895482870267904
2020-01-22 02:52:49	healthgovau		0	7	4	The National Bushfire Recover Agency [@FireRecoveryAU] is now live on Twitter. Stay in the know about updates and measures about how the government is helping Australian communities, wildlife and businesses rebuild and recover. They also have a website at http://bushfirerecovery.gov.au		@FireRecoveryAU		1.21982e+18	https://twitter.com/healthgovau/status/1219815150783471616
2020-01-22 00:24:31	healthgovau	qldhealthnews	1	3	5	Spending time with animals has been shown to have many benefits to your mental wellbeing and physical health. This includes therapy dogs, like Odie. Learn more about the benefits of connecting with animals at https://headtohealth.gov.au/meaningful-life/connectedness/pets				1.21978e+18	https://twitter.com/healthgovau/status/1219777830143193089
2020-01-21 02:16:04	healthgovau		1	6	9	Check out our Facebook page for Australia's Chief Medical Officer, Professor Brendan Murphy, addressing the media about the novel coronavirus http://facebook.com/healthgovau/posts/2863765277000484?__xts__[0]=68.ARB8RlAfwZiAXQkDGTZcYXC6qhElLZhl_Ig_Rj-oOiw5K8dyWBrCszblOTN8GGVteXUU-Q3ulu1D8aRI4HFjHuj6BVe3REBHes32isDDNfRQSHLmCCWFTDRMSblrXcvYKgpJ6S9hnRvdugSu8Vxow8YEmfG96yXdqdMk_hfr4rUOiEhQzT9771OWWBUF…				1.21944e+18	https://twitter.com/healthgovau/status/1219443514083172352
2020-01-21 01:09:01	healthgovau		0	8	3	Australia's bushfires are affecting our health in many ways. Learn more about smoke, air quality, and how to access the medical help you need. http://health.gov.au/health-topics/emergency-health-management/bushfire-information-and-support				1.21943e+18	https://twitter.com/healthgovau/status/1219426640847147009
2020-01-20 22:57:14	healthgovau	FSANZnews	0	0	4	A food allergy occurs when a person's immune system reacts to allergens that are harmless to other people. Learn more at https://www.foodstandards.gov.au/consumer/foodallergies/Pages/default.aspx				1.21939e+18	https://twitter.com/healthgovau/status/1219393475432419328
2020-01-20 22:38:14	healthgovau	qldhealthnews	0	6	4	Would you recognise the signs of a heart attack? There鈥檚 no one cause for heart disease, but there are risk factors that increase your chance of developing it. Learn more at https://www.heartfoundation.org.au/your-heart/know-your-risks/heart-attack-risk-factors				1.21939e+18	https://twitter.com/healthgovau/status/1219388693384794112
2020-01-20 21:44:01	healthgovau		0	5	7	If you need mental health information and support, but don鈥檛 know where to start, visit http://headtohealth.gov.au				1.21938e+18	https://twitter.com/healthgovau/status/1219375049771245571
2020-01-20 05:12:02	healthgovau		1	3	6	Parents: 24-Hour Movement Guidelines for 5-17 year olds have been released, outlining the right balance of high levels of physical activity, low levels of inactivity and sufficient sleep for optimal health. Read them here: http://health.gov.au/internet/main/publishing.nsf/content/health-pubhlth-strateg-phys-act-guidelines#npa05				1.21913e+18	https://twitter.com/healthgovau/status/1219125407439630337
2020-01-20 02:21:10	healthgovau		1	4	7	Bushfire smoke advice from the Chief Medical Officer and State and Territory Chief Health Officers' http://health.gov.au/health-topics/emergency-health-management/bushfire-information-and-support/chief-medical-officer-and-state-and-territory-chief-health-officers-guidance-on-health-effects-of-exposure-to-bushfire-smoke				1.21908e+18	https://twitter.com/healthgovau/status/1219082410773696513
2020-01-20 01:59:00	healthgovau		11	99	105	If you鈥檙e a GP whose has a patient who presents with cold symptoms, check to see if they have recently travelled to NZ, the Philippines, Samoa or Tonga. There are measles outbreaks in these countries http://health.gov.au/measles-outbreak				1.21908e+18	https://twitter.com/healthgovau/status/1219076829757214720
2020-01-20 00:12:04	healthgovau	qldhealthnews	0	4	8	It鈥檚 important to drink plenty of water to help your body stay hydrated. Did you know that there are water-rich foods that can help you do this?				1.21905e+18	https://twitter.com/healthgovau/status/1219049919022940160
2020-01-19 21:00:11	healthgovau		1	2	4	Get running this #MoveitMonday. Running is a great way to increase your cardiovascular fitness and muscle strength. Tag your summer running partner in the comment section below. #girlsmove #girlsmakeyourmove			#MoveitMonday #girlsmove #girlsmakeyourmove	1.219e+18	https://twitter.com/healthgovau/status/1219001630441590784
2020-01-18 02:13:45	healthgovau		0	2	3	Find health information and support for people affected by Australia鈥檚 fires and for the doctors and health providers helping them: http://health.gov.au/health-topics/emergency-health-management/bushfire-information-and-support				1.21836e+18	https://twitter.com/healthgovau/status/1218355767683821568
2020-01-17 04:55:12	healthgovau		0	3	2	Don't get a surprise by a creepy-crawlies when gardening鈥?Wear gloves and closed-toe shoes, and know what insects are dangerous: https://www.healthdirect.gov.au/insect-bites-and-stings				1.21803e+18	https://twitter.com/healthgovau/status/1218034009151803392
2020-01-17 02:00:06	healthgovau		2	6	3	Wherever possible, people should avoid smoke by staying indoors with the windows and doors shut. #P2masks can help protect against smoke but only if used properly. Learn more at https://www.health.gov.au/news/advice-on-the-use-of-masks-for-people-exposed-to-bushfire-smoke			#P2masks	1.21799e+18	https://twitter.com/healthgovau/status/1217989945463386118
2020-01-17 00:25:30	healthgovau	healthdirectAU	0	5	7	If you are not sleeping well - or long enough - at night, try the following tips, at https://www.healthdirect.gov.au/10-tips-for-healthy-sleep				1.21797e+18	https://twitter.com/healthgovau/status/1217966137595420672
2020-01-16 23:42:47	healthgovau	CancerCouncilOz	2	2	1	If you鈥檙e heading out into the sun this weekend make sure you slip, slop, slap, seek and slide. Learn more at https://www.cancer.org.au/preventing-cancer/sun-protection/preventing-skin-cancer/				1.21796e+18	https://twitter.com/healthgovau/status/1217955386809929728
2020-01-16 23:10:03	healthgovau		0	1	0	Australia鈥檚 Gene Technology Regulator issues licence for a trial of genetically modified microalgae. Read more at http://www.ogtr.gov.au/internet/ogtr/publishing.nsf/Content/DIR169				1.21795e+18	https://twitter.com/healthgovau/status/1217947147758424070
2020-01-16 22:17:01	healthgovau		0	4	1	If you have recently returned from New Zealand or Samoa & feel unwell, call your GP to see if you need an appt. There are measles outbreaks occurring in these countries. Let the surgery know your symptoms to avoid exposing others to potential measles http://health.gov.au/measles-outbreak				1.21793e+18	https://twitter.com/healthgovau/status/1217933804108681218
2020-01-16 01:30:45	healthgovau	DonateLifeToday	0	4	7	Make your decision count. Register as an organ and tissue donor today, at https://donatelife.gov.au/				1.21762e+18	https://twitter.com/healthgovau/status/1217620168861290498
2020-01-16 00:00:07	healthgovau	healthdirectAU	1	12	15	If you are looking for bushfire resources and support, visit https://www.healthdirect.gov.au/bushfire-health-and-safety				1.2176e+18	https://twitter.com/healthgovau/status/1217597361200852992
2020-01-15 07:53:03	healthgovau		0	4	3	If you鈥檙e planning a quick trip to NZ, the Philippines, Samoa or Tonga before school goes back, make sure your vaccinations are up to date. Measles outbreaks have occurred in these countries. Keep your family safe. Talk to your GP, travel doctor or visit http://health.gov.au/measles-outbreak				1.21735e+18	https://twitter.com/healthgovau/status/1217353992449282050
2020-01-15 02:38:01	healthgovau		1	4	6	#P2 masks are recommended only for those most at risk of significant health effects from smoke. Learn more at https://www.health.gov.au/news/advice-on-the-use-of-masks-for-people-exposed-to-bushfire-smoke			#P2	1.21727e+18	https://twitter.com/healthgovau/status/1217274710301585413
2020-01-15 01:00:08	healthgovau		3	16	11	[NEWS] $5 million for bushfire related health research The current bushfire crisis has devastated individuals and communities. The Australian Government is taking action on this significant public health problem. Read more: https://www.health.gov.au/ministers/the-hon-greg-hunt-mp/media/5-million-for-bushfire-related-health-research				1.21725e+18	https://twitter.com/healthgovau/status/1217250079255539712
2020-01-15 00:37:01	healthgovau		0	7	9	A public consultation is now open on the revised Australian Guidelines to Reduce Health Risks from Drinking Alcohol. It鈥檚 not too late to have your say. Visit https://online.nhmrc.gov.au/public-consultation/nhmrc-draft-revised-australian-guidelines-reduce-health-risks-drinking-alcohol				1.21724e+18	https://twitter.com/healthgovau/status/1217244260656873473
2020-01-14 22:48:24	healthgovau	BetterHealthGov	1	2	4	This page contains useful information to help you prepare, keep you safe during a bushfire. Visit https://www.betterhealth.vic.gov.au/campaigns/bushfire-emergency-information				1.21722e+18	https://twitter.com/healthgovau/status/1217216926532825089
2020-01-14 22:40:02	healthgovau	RoyalLifeSaving	1	5	8	Household chores are the number one cause of distraction in a study reviewing the circumstances leading up to the deaths of 447 children who drowned in Australia over a 15-year period. Learn more about staying safe in and around water at https://www.royallifesaving.com.au/about/news-and-events/news-items/household-chores-the-number-one-cause-of-a-lapse-in-supervision-in-child-drowning-deaths				1.21721e+18	https://twitter.com/healthgovau/status/1217214820421758977
2020-01-14 21:02:02	healthgovau		0	3	4	Temporary changes to the PBS will mean people affected by the current bushfires can receive subsidised medicines when a doctor鈥檚 prescription is not immediately available. Learn more at http://www.pbs.gov.au/info/news/2020/01/affordable-access-to-medicines-for-bushfire-affected-austral #PharmaceuticalBenefitsScheme #PBS #emergencymedicines #bushfire			#PharmaceuticalBenefitsScheme #PBS #emergencymedicines #bushfire	1.21719e+18	https://twitter.com/healthgovau/status/1217190157478174720
2020-01-14 03:35:03	healthgovau		0	3	5	Folic acid is essential in the first weeks of a baby鈥檚 development. Find more preconception, pregnancy and nutrition tips in this free e-book: http://psanz.com.au/assets/Uploads/PSANZ-ELNC-2019-Consumer-booklet.pdf				1.21693e+18	https://twitter.com/healthgovau/status/1216926673502986240
2020-01-14 01:58:10	healthgovau		1	6	3	Are you looking for information about the pharmaceutical dispensing arrangements available to support those impacted by the bushfire crisis? Visit http://www.pbs.gov.au/info/news/2020/01/faq-pbs-bushfire-arrangements #PharmaceuticalBenefitsScheme #PBS #emergencymedicines #medicine #bushfire			#PharmaceuticalBenefitsScheme #PBS #emergencymedicines #medicine #bushfire	1.2169e+18	https://twitter.com/healthgovau/status/1216902292047323138
2020-01-14 00:19:51	healthgovau	DonateLifeToday	0	1	3	Make your decision count. Register as an organ and tissue donor today at https://donatelife.gov.au/				1.21688e+18	https://twitter.com/healthgovau/status/1216877552779743233
2020-01-14 00:09:35	healthgovau	qldhealthnews	0	4	4	Taking some 鈥榤e time鈥?is important. And it also helps strengthen your mental wellbeing. Learn more at https://mentalwellbeing.initiatives.qld.gov.au/?fbclid=IwAR0Afwqi2KB9cemhH2MUidLclUWVtYTXppq606EOvj66dr6hZaLWAnz4rrU				1.21687e+18	https://twitter.com/healthgovau/status/1216874968069234688
2020-01-13 04:00:02	healthgovau		0	1	4	Make your move on the dance floor this #MoveitMonday. There are many different styles out there. Maybe give hip-hop, contemporary, ballet, tap or jazz a go. What鈥檚 your favourite dance style? #girlsmove #girlsmakeyourmove			#MoveitMonday #girlsmove #girlsmakeyourmove	1.21657e+18	https://twitter.com/healthgovau/status/1216570573591019520
2020-01-13 01:57:00	healthgovau		18	179	164	If you鈥檙e a GP who has a patient presenting with: - fever - tiredness - runny nose - dry cough - sore eyes - rash Check to see if they have recently travelled to New Zealand, Samoa or Tonga. Measles outbreaks have occurred in these countries. http://health.gov.au/measles-outbreak				1.21654e+18	https://twitter.com/healthgovau/status/1216539611372982272
2020-01-13 00:03:50	healthgovau	JeanHailes	0	9	8	If you are looking for psychological strategies to help you cope and recover during the current bushfires, visit https://www.psychology.org.au/Australian-bushfires-2020				1.21651e+18	https://twitter.com/healthgovau/status/1216511134443814912
2020-01-12 23:37:48	healthgovau	healthdirectAU	0	14	17	As smoke haze continues to blanket parts of the country, the Heart Foundation is urging Australians with heart conditions, and those aged 65 years and over, to protect themselves. Visit https://www.heartfoundation.org.au/news/heart-health-warning-as-australians-face-smoke-haze				1.2165e+18	https://twitter.com/healthgovau/status/1216504583800815616
2020-01-12 22:23:01	healthgovau		0	1	5	There are many ways to add fruit and vegetables into your meals this summer. #FreshIsBest http://campaigns.health.gov.au/healthyproduce			#FreshIsBest	1.21649e+18	https://twitter.com/healthgovau/status/1216485760628592645
2020-01-10 07:25:01	healthgovau		1	2	2	Have you travelled to NZ or Samoa recently & are feeling a bit under the weather, isolate yourself and call your GP to see if you need an appt. There have been measles outbreaks in these countries http://health.gov.au/measles-outbreak				1.21553e+18	https://twitter.com/healthgovau/status/1215534999132307456
2020-01-10 02:00:04	healthgovau		1	16	14	Wherever possible, people should avoid smoke by staying indoors with the windows and doors shut. #P2masks can help protect against smoke but only if used properly. Learn more at https://www.health.gov.au/news/advice-on-the-use-of-masks-for-people-exposed-to-bushfire-smoke			#P2masks	1.21545e+18	https://twitter.com/healthgovau/status/1215453221944283136
2020-01-10 00:08:04	healthgovau		0	3	3	#SchoolHolidays are here again. One clever way to get 15 minutes to yourself and tick off an important family job 鈥?book their dental check-up. Eligible children aged 2-17 years old can benefit from up to $1,000 over two years of basic dental services.			#SchoolHolidays	1.21543e+18	https://twitter.com/healthgovau/status/1215425033440579585
2020-01-09 23:12:15	healthgovau	FSANZnews	0	2	0	Acrylamide is a chemical that can form when certain starchy foods are cooked or processed. Learn more at https://www.foodstandards.gov.au/consumer/chemicals/acrylamide/Pages/default.aspx				1.21541e+18	https://twitter.com/healthgovau/status/1215410986179391488
2020-01-09 22:27:12	healthgovau		1	4	3	It鈥檚 changing! Medical students and doctors 鈥?are you on the Bonded Medical Program that benefits regional, rural and remote communities? From 1 January 2020, you can request to opt in to the new arrangement. Find out more at https://www1.health.gov.au/internet/main/publishing.nsf/Content/reformed-bonded-programs				1.2154e+18	https://twitter.com/healthgovau/status/1215399651895017473
2020-01-09 19:19:53	healthgovau		2	37	21	The Australian Government has announced emergency protocols to expedite the process of getting GPs and allied health works to bush-fire affected communities where they are needed the most. Read more at https://www.health.gov.au/ministers/the-hon-greg-hunt-mp/media/speeding-up-the-process-to-get-doctors-to-bushfire-affected-communities				1.21535e+18	https://twitter.com/healthgovau/status/1215352509461606400
2020-01-08 23:56:29	healthgovau	healthdirectAU	0	1	1	If you are looking for more information about how to cope with the current Australian bushfire crisis, visit https://www.healthdirect.gov.au/blog/what-to-do-if-youre-feeling-stressed-or-helpless-about-the-australian-bushfire-crisis				1.21506e+18	https://twitter.com/healthgovau/status/1215059733586952192
2020-01-08 23:53:25	healthgovau	DonateLifeToday	0	1	2	Make your decision count. Register as an organ and tissue donor today at https://donatelife.gov.au/				1.21506e+18	https://twitter.com/healthgovau/status/1215058962292199425
2020-01-08 21:44:02	healthgovau		0	3	4	If you need mental health information and support, but don鈥檛 know where to start, visit http://headtohealth.gov.au				1.21503e+18	https://twitter.com/healthgovau/status/1215026397942632455
2020-01-08 08:19:07	healthgovau		1	4	6	While travelling in NZ or Samoa, if you experience: - fever - tiredness - runny nose - dry cough - sore eyes - rash Seek medical attention & ask to be checked for measles. Call ahead first to avoid exposing others 鈥?just in case! http://health.gov.au/measles-outbreak				1.21482e+18	https://twitter.com/healthgovau/status/1214823835943538688
2020-01-08 02:38:01	healthgovau		1	10	11	#P2 masks are recommended only for those most at risk of significant health effects from smoke. Learn more at https://www.health.gov.au/news/advice-on-the-use-of-masks-for-people-exposed-to-bushfire-smoke			#P2	1.21474e+18	https://twitter.com/healthgovau/status/1214737995393310721
2020-01-08 02:07:04	healthgovau		0	34	23	Pharmacists in bushfire affected areas 鈥?when a patient urgently needs their medicine but cannot contact their doctor, state & territory provisions enable you to provide a limited supply of medication without a valid prescription. For more information: http://pbs.gov.au/info/news/2019/11/advice-for-approved-pharmacists-supplying-pbs-medicines				1.21473e+18	https://twitter.com/healthgovau/status/1214730205522087936
2020-01-08 00:03:02	healthgovau		1	3	11	[NEWS] Number of P2 masks for bushfires increases to more than 1.8 million A joint media release with Professor Paul Kelly, Acting Australian Government Chief Medical Officer about supply of P2 face masks. Read more: https://www.health.gov.au/ministers/the-hon-greg-hunt-mp/media/number-of-p2-masks-for-bushfires-increases-to-more-than-18-million				1.2147e+18	https://twitter.com/healthgovau/status/1214698992719843328
2020-01-07 23:32:13	healthgovau	qldhealthnews	0	3	5	First aid can help to keep a person breathing, reduce pain or minimise the consequences of injury or sudden illness until an ambulance arrives. Learn more at https://royallifesavingwa.com.au/your-safety/first-aid-and-emergency-care				1.21469e+18	https://twitter.com/healthgovau/status/1214691235631222784
2020-01-07 08:06:04	healthgovau		0	3	5	Planning for a baby? There are things you can do to increase your chances of having a healthy pregnancy, such as taking a folic acid and iodine supplement. Check what else you can do 鈥?download your free pregnancy and nutrition e-book today: http://psanz.com.au/assets/Uploads/PSANZ-ELNC-2019-Consumer-booklet.pdf				1.21446e+18	https://twitter.com/healthgovau/status/1214458162868375552
2020-01-07 02:31:01	healthgovau		3	18	16	#P2 masks are recommended only for those most at risk of significant health effects from smoke. Learn more at https://www.health.gov.au/news/advice-on-the-use-of-masks-for-people-exposed-to-bushfire-smoke			#P2	1.21437e+18	https://twitter.com/healthgovau/status/1214373846003978240
2020-01-07 00:03:09	healthgovau		0	0	2	It鈥檚 changing! Medical students and doctors 鈥?are you on the Bonded Medical Program that benefits regional, rural and remote communities? From 1 January 2020, you can request to opt in to the new arrangement. Find out what the changes are https://www.health.gov.au/ministers/the-hon-mark-coulton-mp/media/delivering-a-stronger-rural-health-workforce				1.21434e+18	https://twitter.com/healthgovau/status/1214336633698471938
2020-01-06 22:14:58	healthgovau	qldhealthnews	0	5	8	It鈥檚 important to stay hydrated, particularly when it鈥檚 hot. Are you drinking enough water?				1.21431e+18	https://twitter.com/healthgovau/status/1214309407850254336
2020-01-06 22:10:30	healthgovau	FSANZnews	0	1	3	Eating outdoors increases the risk of food poisoning. Follow these tips to keep your food safe to eat, at https://foodsafety.asn.au/food-safety-on-the-move/				1.21431e+18	https://twitter.com/healthgovau/status/1214308282807930880
2020-01-06 05:56:01	healthgovau		0	3	7	Sleep is essential for optimal health. Children 5-13 years should have 9-11 hours per night & young people 14-17 years should have 8-10 hours per night. Find tips to improve your child's sleep routine in the 24-Hour Movement Guidelines: http://health.gov.au/internet/main/publishing.nsf/content/health-pubhlth-strateg-phys-act-guidelines#npa05 #SleepMovePlay			#SleepMovePlay	1.21406e+18	https://twitter.com/healthgovau/status/1214063047884595201
2020-01-06 03:28:00	healthgovau		2	57	52	Do you know how to fit a P2 mask? P2/N95 rated face masks can help filter out the fine particles in smoke. Watch this video to learn more. @NSWHealth		@NSWHealth		1.21403e+18	https://twitter.com/healthgovau/status/1214025798308507648
2020-01-05 23:25:42	healthgovau		0	2	8	[NEWS] New hope for breast cancer patients with key drug added to PBS. Learn more: http://health.gov.au/ministers/the-hon-greg-hunt-mp/media/new-hope-for-breast-cancer-patients-with-key-drug-added-to-pbs				1.21396e+18	https://twitter.com/healthgovau/status/1213964820795547649
2020-01-05 22:00:00	healthgovau		10	206	226	If you鈥檙e a GP who has a patient who presents with cold symptoms, check to see if they have recently travelled overseas. There are measles outbreaks in NZ, Samoa, the Philippines and Tonga. http://health.gov.au/measles-outbreak				1.21394e+18	https://twitter.com/healthgovau/status/1213943254640709635
2020-01-03 22:23:01	healthgovau		0	10	16	It鈥檚 normal to be emotionally impacted after a natural disaster. If you know need mental health information or support, or know a family member or friend who is struggling, visit http://www.headtohealth.gov.au				1.21322e+18	https://twitter.com/healthgovau/status/1213224270270205952
2020-01-03 05:46:03	healthgovau		2	26	32	Pharmacists 鈥?state & territory arrangements enable you to supply medicines without a valid prescription to patients who have difficulty finding their prescription or getting a new one from their doctor. More information & other emergency guidelines: http://pbs.gov.au/info/news/2019/11/advice-for-approved-pharmacists-supplying-pbs-medicines				1.21297e+18	https://twitter.com/healthgovau/status/1212973376567959553
2020-01-03 05:05:01	healthgovau		0	0	4	Set a healthy example for your little ones in 2020. Eat a variety of nutritious foods and get active. Find pregnancy and nutrition tips in this free e-book: http://psanz.com.au/assets/Uploads/PSANZ-ELNC-2019-Consumer-booklet.pdf				1.21296e+18	https://twitter.com/healthgovau/status/1212963049545588736
2020-01-03 01:22:01	healthgovau		3	9	15	High temps continue today. Remember to stay safe by: - drinking plenty of water - not being outside longer than needed - avoiding physical activity during the hottest times - checking on family & friends For more tips & heat related health issues visit http://health.gov.au/news/heatwave-health-tips-and-information				1.21291e+18	https://twitter.com/healthgovau/status/1212906928227201024
2020-01-02 22:25:45	healthgovau	FSANZnews	0	0	1	Time and temperature are the most important measurements used to determine whether food needs to be regarded as potentially unsafe. Learn more at https://foodsafety.asn.au/when-the-power-goes-off/				1.21286e+18	https://twitter.com/healthgovau/status/1212862570228408320
2020-01-02 21:44:01	healthgovau		0	3	1	If you need mental health information and support, but don鈥檛 know where to start, visit http://headtohealth.gov.au				1.21285e+18	https://twitter.com/healthgovau/status/1212852068827967488
2020-01-02 04:26:01	healthgovau		0	0	0	Sweet treats eaten these #SchoolHolidays can leave behind something unwanted. Prevent cavities and check on your child鈥檚 dental health 鈥?book their annual dentist check-up. Eligible children 2-17 years old can access up to $1,000 for dental services. Visit http://health.gov.au/cdbs			#SchoolHolidays	1.21259e+18	https://twitter.com/healthgovau/status/1212590846597570561
2020-01-02 00:39:08	healthgovau	CancerAustralia	0	0	2	Melanoma occurs when abnormal cells in the skin grow in an uncontrolled way. Protect your skin this summer. Visit https://melanoma.canceraustralia.gov.au/home to learn more.				1.21253e+18	https://twitter.com/healthgovau/status/1212533749851623424
2020-01-01 20:45:02	healthgovau		1	1	0	A public consultation is now open on the revised Australian Guidelines to Reduce Health Risks from Drinking Alcohol. It鈥檚 not too late to have your say. Visit https://online.nhmrc.gov.au/public-consultation/nhmrc-draft-revised-australian-guidelines-reduce-health-risks-drinking-alcohol				1.21247e+18	https://twitter.com/healthgovau/status/1212474836225794048
2020-01-01 19:28:01	healthgovau		3	29	22	The air quality in parts of Australia is considered hazardous due to bushfire smoke. If your area's affected by smoke, take all necessary precautions particularly children, the elderly, people with respiratory issues or chronic illnesses sensitive to smoke http://health.gov.au/news/health-alert-bushfires-and-smoke				1.21246e+18	https://twitter.com/healthgovau/status/1212455455114567681
2019-12-30 02:02:01	healthgovau		1	1	6	Pregnant? Planning? Maybe? Not drinking alcohol is the safest option. Pregnancy and nutrition tips in this free e-book: http://psanz.com.au/assets/Uploads/PSANZ-ELNC-2019-Consumer-booklet.pdf				1.21147e+18	https://twitter.com/healthgovau/status/1211467446118502400
2019-12-29 23:25:01	healthgovau		0	0	5	#MoveitMonday Stand-up paddle boarding may look easy but it requires a lot of core strength, balance and is a fantastic full-body workout. Give it a go this summer. #girlsmove #girlsmakeyourmove			#MoveitMonday #girlsmove #girlsmakeyourmove	1.21143e+18	https://twitter.com/healthgovau/status/1211427933811888131
2019-12-29 22:22:01	healthgovau		1	2	5	The National Health and Medical Research Council (@nhmrc) has released draft Australian Guidelines to Reduce Health Risks from Drinking Alcohol. Have your say. Visit https://online.nhmrc.gov.au/public-consultation/nhmrc-draft-revised-australian-guidelines-reduce-health-risks-drinking-alcohol		@nhmrc		1.21141e+18	https://twitter.com/healthgovau/status/1211412079170785281
2019-12-29 21:00:10	healthgovau		0	2	5	Want to know more about #mentalhealth and #wellbeing, but not sure where to begin? Sam the chatbot can help by giving you information and pointing you to trusted online resources. Visit https://headtohealth.gov.au/sam-the-chatbot to get started.			#mentalhealth #mentalhealth #wellbeing	1.21139e+18	https://twitter.com/healthgovau/status/1211391482017599488
2019-12-26 06:04:01	healthgovau		0	2	4	While the festive season can be full of joy, it can also be a stressful time for many people. Particularly for those who may be experiencing mental health hurdles. Visit http://headtohealth.gov.au for support.				1.21008e+18	https://twitter.com/healthgovau/status/1210078793718734848
2019-12-25 23:11:01	healthgovau		0	6	4	Bring home memories not measles this festive season. Make sure your measles vaccinations are up-to-date to help keep yourself safe while travelling overseas. Speak to your GP, travel doctor or visit http://health.gov.au/measles-outbreak #TravelHealthWarning			#TravelHealthWarning	1.20997e+18	https://twitter.com/healthgovau/status/1209974858660093955
2019-12-24 21:00:12	healthgovau		0	1	1	These holidays, we want to remind you there is mental health support available when and where you need it. If you, a family member or friend are experiencing mental health challenges https://headtohealth.gov.au can help. There are phone, email and online services available.				1.20958e+18	https://twitter.com/healthgovau/status/1209579552911044609
2019-12-24 05:26:01	healthgovau		0	0	1	Alcohol can be a big part of the festive season. Find out how to look after yourself during this time: http://headtohealth.gov.au/mental-health-difficulties/mental-health-conditions/drugs-alcohol-and-other-substance-related-or-addictive-disorders				1.20934e+18	https://twitter.com/healthgovau/status/1209344454215294976
2019-12-23 23:44:08	healthgovau	DonateLifeToday	0	0	0	Make your decision count. Register as an organ and tissue donor today. Visit https://donatelife.gov.au/				1.20926e+18	https://twitter.com/healthgovau/status/1209258416356507648
2019-12-23 22:44:27	healthgovau	qldhealthnews	0	2	3	Taking care to prepare, cook and store food safely is important in preventing illness. Learn more about food safety this festive season at https://www.healthdirect.gov.au/food-safety				1.20924e+18	https://twitter.com/healthgovau/status/1209243399762526208
2019-12-23 21:54:02	healthgovau		0	0	2	Limit baby鈥檚 intake of added sugars this festive season 鈥?avoid juices and sweetened drinks, they increase the risk of dental cavities and other health issues. More pregnancy and nutrition tips in this free e-book: http://psanz.com.au/assets/Uploads/PSANZ-ELNC-2019-Consumer-booklet.pdf				1.20923e+18	https://twitter.com/healthgovau/status/1209230709518471168
2019-12-23 06:40:01	healthgovau		0	3	2	Visit http://headtohealth.gov.au to find #mentalhealth information, resources, and services. You can also learn how to help someone who may need mental health information or support.			#mentalhealth #mentalhealth	1.209e+18	https://twitter.com/healthgovau/status/1209000689055281153
2019-12-23 04:00:02	healthgovau		0	0	1	[NEWS] Delivering a stronger rural health workforce Regional, rural and remote communities and patients across Australia will benefit from changes that begin on 1 January 2020. More: https://www.health.gov.au/ministers/the-hon-mark-coulton-mp/media/delivering-a-stronger-rural-health-workforce				1.20896e+18	https://twitter.com/healthgovau/status/1208960430418386945
2019-12-23 03:44:01	healthgovau		0	1	1	This festive season make sure to add healthy Aussie produce to your meals! #FreshIsBest http://campaigns.health.gov.au/healthyproduce			#FreshIsBest	1.20896e+18	https://twitter.com/healthgovau/status/1208956397406294018
2019-12-23 00:18:14	healthgovau	BOM_au	0	1	2	Hot days and smoky conditions are not a great mix for your health. Reduce your risk of illness in today's conditions. Visit https://www.betterhealth.vic.gov.au/health/healthyliving/heat-stress-and-heat-related-illness to learn more.				1.2089e+18	https://twitter.com/healthgovau/status/1208904610724712449
2019-12-22 23:03:40	healthgovau	RoyalLifeSaving	0	1	1	.@RoyalLifeSaving research has shown that drowning continues to affect more men than women 鈥?in fact, men are four times more likely to drown than women, a statistic that has not changed for many years. Stay safe this summer. Visit https://www.royallifesaving.com.au/programs/maketherightcall to learn more!		@RoyalLifeSaving		1.20889e+18	https://twitter.com/healthgovau/status/1208885844607553537
2019-12-22 22:59:38	healthgovau	qldhealthnews	0	0	0	If you鈥檝e booked an overseas holiday, make sure you speak to your GP before you go to avoid exposure to potentially serious health risks. Visit https://www1.health.gov.au/internet/main/publishing.nsf/Content/health-pubhlth-strateg-quaranti-index.htm				1.20888e+18	https://twitter.com/healthgovau/status/1208884833205682176
2019-12-22 22:50:07	healthgovau	RoyalLifeSaving	0	6	8	@RoyalLifeSaving research has shown that drowning continues to affect more men than women 鈥?in fact, men are four times more likely to drown than women, a statistic that has not changed for many years. Stay safe this summer. Visit https://www.royallifesav		@RoyalLifeSaving		1.20888e+18	https://twitter.com/healthgovau/status/1208882437763108865
2019-12-22 22:02:01	healthgovau		0	0	1	[NEWS] Make registering your New Year鈥檚 resolution With many families and friends spending time together over the Christmas and New Year break, they are encouraged to discuss their wishes around organ and tissue donation. More: https://www.health.gov.au/ministers/the-hon-mark-coulton-mp/media/make-registering-your-new-years-resolution				1.20887e+18	https://twitter.com/healthgovau/status/1208870331441651714
2019-12-22 22:00:00	healthgovau		0	28	28	Travel Health Warning鈥揗easles outbreaks are currently occurring in: 鈥ew Zealand 鈥hilippines 鈥amoa 鈥onga If you鈥檙e treating a patient who will be travelling to these locations, talk to them about vaccinations to see if they're up-to-date http://health.gov.au/measles-outbreak				1.20887e+18	https://twitter.com/healthgovau/status/1208869825272938500
2019-12-22 21:03:20	healthgovau		0	0	3	Slide into the week head on. Have you tried softball yet? If you鈥檙e looking to get involved in a team sport 鈥?that will help improve your ball-handling skills this summer 鈥?then this might be the sport for you. #girlsmove #MoveitMonday			#girlsmove #MoveitMonday	1.20886e+18	https://twitter.com/healthgovau/status/1208855562114473986
2019-12-22 04:26:03	healthgovau		0	1	3	It鈥檚 #SchoolHoliday time. Make the most of your kid鈥檚 spare time 鈥?book their dentist check-up. Eligible children aged 2-17 years old can benefit from up to $1,000 over two years of basic dental services. Visit http://health.gov.au/cdbs			#SchoolHoliday	1.2086e+18	https://twitter.com/healthgovau/status/1208604588368187392
2019-12-21 19:42:01	healthgovau		0	3	13	These holidays, we want to remind you there is mental health support available when and where you need it. If you, a family member or friend are experiencing mental health challenges https://headtohealth.gov.au can help. There are phone, email and online services available.				1.20847e+18	https://twitter.com/healthgovau/status/1208472712643039233
2019-12-20 09:01:19	healthgovau		0	0	1	Are we there yet? Get tips for travelling with kids these holidays: http://pregnancybirthbaby.org.au/travelling-with-children?utm_source=Twitter&amp;utm_medium=OrganicSocial&amp;utm_campaign=BAU_social_activity&amp;utm_content=PBB_travelling_with_children				1.20795e+18	https://twitter.com/healthgovau/status/1207949088429367297
2019-12-20 04:41:01	healthgovau		1	0	2	Dementia can impact thinking, behaviour and the ability to perform everyday tasks. If you need mental health information and support, visit http://headtohealth.gov.au				1.20788e+18	https://twitter.com/healthgovau/status/1207883577993650176
2019-12-20 02:54:09	healthgovau	BOM_au	0	4	3	Conditions today & Sat are set to beat the hot temps earlier this week. Stay safe by: - staying hydrated - avoiding physical activity during the hottest times - checking on family & friends If you鈥檙e area's affected by smoke, take all necessary precautions http://health.gov.au/news/heatwave-health-tips-and-information				1.20786e+18	https://twitter.com/healthgovau/status/1207856684657328130
2019-12-20 01:54:17	healthgovau	qldhealthnews	0	1	3	Giving blood is one of the most generous things you can do for another person. Learn more at https://www.donateblood.com.au/one-step-closer?utm_source=twitter&amp;utm_medium=post&amp;utm_campaign=social-jan&amp;utm_content=christmas-tag-mid				1.20784e+18	https://twitter.com/healthgovau/status/1207841621657522177
2019-12-20 01:42:48	healthgovau	RoyalLifeSaving	0	7	8	Research carried out by the Royal Life Saving Society found 2855 people lost their lives to drowning between 2009-2019. An overwhelming 2262 of these deaths were male and, of these, 287 involved alcohol. Stay safe this summer. Learn more at https://www.royallifesaving.com.au/about/news-and-events/news-items/royal-life-saving-urges-men-to-make-the-right-call-this-summer				1.20784e+18	https://twitter.com/healthgovau/status/1207838731262025729
2019-12-20 00:18:01	healthgovau		1	2	1	Drugs and alcohol: do you know what to say to your teen? With end of year festivities approaching, find out what you need to know, how to talk to your teen and what to do if you are concerned your child may be misusing drugs or alcohol. http://learningpotential.gov.au/talking-about-drugs-and-alcohol-start-early				1.20782e+18	https://twitter.com/healthgovau/status/1207817395773038594
2019-12-19 23:18:07	healthgovau		0	31	23	[News] Temperature spike prompts warning for elderly Australians have been urged to look out for the elderly and vulnerable as hot weather sweeps across the nation in the lead up to Christmas. Read more: http://health.gov.au/ministers/senator-the-hon-richard-colbeck/media/temperature-spike-prompts-warning-for-elderly				1.2078e+18	https://twitter.com/healthgovau/status/1207802317770235905
2019-12-19 05:50:01	healthgovau		0	5	4	As children grow and develop it is important they engage in active play, spend less time sitting and have sufficient sleep. #SleepMovePlay These #schoolholidays, find out the right balance for your child鈥檚 age here: http://health.gov.au/internet/main/publishing.nsf/content/health-pubhlth-strateg-phys-act-guidelines#npa05			#SleepMovePlay #schoolholidays	1.20754e+18	https://twitter.com/healthgovau/status/1207538557100974082
2019-12-19 01:32:02	healthgovau		0	3	4	Did you know antibiotic resistant bacteria can spread between people, & between animals & people? Learn how to protect yourself, your community & animals from antibiotic resistance: http://amr.gov.au/what-you-can-do/general-public				1.20747e+18	https://twitter.com/healthgovau/status/1207473633679040512
2019-12-18 22:52:11	healthgovau	healthdirectAU	0	5	4	Follow these tips to stay safe in the heat at https://www.healthdirect.gov.au/blog/how-to-handle-the-heatwave				1.20743e+18	https://twitter.com/healthgovau/status/1207433406910324736
2019-12-18 21:42:40	healthgovau	CancerAustralia	0	1	0	Did you know that lifestyle choices can make a big difference to your risk of cancer? Check your risk today at https://lifestylerisk.canceraustralia.gov.au/#/				1.20742e+18	https://twitter.com/healthgovau/status/1207415909628829696
2019-12-18 21:00:18	healthgovau		0	2	2	Want to know more about #mentalhealth and #wellbeing, but not sure where to begin? Sam the chatbot can help by giving you information and pointing you to trusted online resources. Visit https://headtohealth.gov.au/sam-the-chatbot to get started.			#mentalhealth #mentalhealth #wellbeing	1.20741e+18	https://twitter.com/healthgovau/status/1207405250270957576
2019-12-18 08:00:09	healthgovau		1	6	8	If you鈥檙e travelling to New Zealand , Samoa , Philippines or Tonga these holidays, ensure your #measles vaccinations are up-to-date as measles outbreaks have occurred in these counties. Talk to your GP or visit http://health.gov.au/measles-outbreak #TravelHealthWarning			#measles #TravelHealthWarning	1.20721e+18	https://twitter.com/healthgovau/status/1207208916855271425
2019-12-18 05:04:03	healthgovau		0	0	1	With kids at home raiding the snack draw these #SchoolHolidays, now鈥檚 a great time to book their dental check-up. Eligible 2-17 year olds can access up to $1,000 of general dental care. Visit http://health.gov.au/cdbs			#SchoolHolidays	1.20716e+18	https://twitter.com/healthgovau/status/1207164599864381440
2019-12-18 05:01:01	healthgovau		0	6	6	[NEWS] Senior Australians in areas of need will benefit from the availability of new government subsidised aged care places released as part of the 2020 Aged Care Approvals Round. Read more: http://health.gov.au/ministers/senator-the-hon-richard-colbeck/media/meeting-future-demand-for-residential-aged-care-places				1.20716e+18	https://twitter.com/healthgovau/status/1207163836001914880
2019-12-18 00:00:07	healthgovau		0	4	2	[NEWS] $8.9 million investment for cancer research. A media release from Senator the Hon. Anne Ruston MP, Acting Minister for Health, about $8.9 million for cancer research in Australia. More: https://www.health.gov.au/ministers/the-hon-greg-hunt-mp/media/8-point-9-million-dollar-investment-for-cancer-research				1.20709e+18	https://twitter.com/healthgovau/status/1207088113102807041
2019-12-17 23:16:13	healthgovau	TGAgovau	0	0	3	Labels will explain how to store your medicine, for example 'store below 30 degrees' or 'avoid exposure to sunlight'. Some medicines don't work as well if not stored correctly. Learn more at https://www.tga.gov.au/whats-my-medicine-label				1.20708e+18	https://twitter.com/healthgovau/status/1207077065670811648
2019-12-17 23:13:20	healthgovau	heartfoundation	0	0	1	Looking for healthy festive season recipes? Visit https://fal.cn/35Ece				1.20708e+18	https://twitter.com/healthgovau/status/1207076340249182208
2019-12-17 22:22:01	healthgovau		0	2	0	The National Health and Medical Research Council (@nhmrc) has released draft Australian Guidelines to Reduce Health Risks from Drinking Alcohol. Have your say. Visit https://online.nhmrc.gov.au/public-consultation/nhmrc-draft-revised-australian-guidelines-reduce-health-risks-drinking-alcohol		@nhmrc		1.20706e+18	https://twitter.com/healthgovau/status/1207063425165283334
2019-12-17 06:11:02	healthgovau		0	0	1	Don鈥檛 add salt to a baby鈥檚 food 鈥?their kidneys are immature and unable to excrete excess salt. More pregnancy and nutrition tips in this free e-book: http://psanz.com.au/assets/Uploads/PSANZ-ELNC-2019-Consumer-booklet.pdf				1.20682e+18	https://twitter.com/healthgovau/status/1206819071616000000
2019-12-17 00:12:42	healthgovau	BOM_au	0	3	2	Make sure you stay safe and hydrated this week, as temperatures sour across most of the country. Learn more at http://www.bom.gov.au/				1.20673e+18	https://twitter.com/healthgovau/status/1206728891290644480
2019-12-17 00:01:01	healthgovau		0	0	1	Read the 2019 survey of public attitudes towards genetically modified organisms, gene technology and its regulation here: http://www.ogtr.gov.au/internet/ogtr/publishing.nsf/Content/reports-other				1.20673e+18	https://twitter.com/healthgovau/status/1206725953088569345
2019-12-16 23:01:01	healthgovau		0	0	0	[NEWS] Primary care boost for Indigenous Australians A media release from Senator the Hon. Anne Ruston MP, Acting Minister for Health, announcing the Government's $7.2 million investment in enhanced primary care for Indigenous Australians. More: https://www.health.gov.au/ministers/the-hon-greg-hunt-mp/media/primary-care-boost-for-indigenous-australians-0				1.20671e+18	https://twitter.com/healthgovau/status/1206710853627719681
2019-12-16 22:55:11	healthgovau	FSANZnews	0	1	0	Food poisoning is a common problem, but it can often be prevented. Follow these steps to keep food safe to eat this summer.				1.20671e+18	https://twitter.com/healthgovau/status/1206709383448522752
2019-12-16 10:18:01	healthgovau		0	0	0	Visit http://headtohealth.gov.au to find #mentalhealth information, resources, and services. You can also learn how to help someone who may need mental health information or support.			#mentalhealth #mentalhealth	1.20652e+18	https://twitter.com/healthgovau/status/1206518836410880005
2019-12-16 07:14:01	healthgovau		0	0	1	[News] A media release from Senator the Hon. Anne Ruston MP, Acting Minister for Health, announcing $5 million for research into ways to improve quality of life for people with brain cancer. Read more: http://health.gov.au/ministers/the-hon-greg-hunt-mp/media/5-million-to-improve-quality-of-life-and-the-survivorship-experience-for-brain-cancer-survivors				1.20647e+18	https://twitter.com/healthgovau/status/1206472532901150720
2019-12-16 05:59:51	healthgovau		0	1	1	[News] A media release from Senator the Hon. Anne Ruston MP, Acting Minister for Health, about $7.5m for research into the use of artificial intelligence in health care. Read more: http://health.gov.au/ministers/the-hon-greg-hunt-mp/media/75-million-for-artificial-intelligence-research-has-potential-to-transform-health-care				1.20645e+18	https://twitter.com/healthgovau/status/1206453867187261446
2019-12-16 05:43:21	healthgovau		0	0	0	[News] Doorstop interview at the Bilateral Regional Health Forum Read the transcript of Minister Coulton at the Bilateral Regional Health Forum in Wagga Wagga. Read more: http://health.gov.au/ministers/the-hon-mark-coulton-mp/media/doorstop-interview-at-the-bilateral-regional-health-forum				1.20645e+18	https://twitter.com/healthgovau/status/1206449716206194689
2019-12-16 05:40:45	healthgovau		0	2	1	[News] New rural medical school underway in Orange Joint media release with Deputy Prime Minister, the Hon Michael McCormack MP, and Member for Calare, Andrew Gee MP, announcing construction is underway on a new medical school in Orange. Read more: http://health.gov.au/ministers/the-hon-mark-coulton-mp/media/new-rural-medical-school-underway-in-orange				1.20645e+18	https://twitter.com/healthgovau/status/1206449061303336960
2019-12-16 04:00:10	healthgovau		0	0	2	Wondering what鈥檚 best to feed your family this festive season? #FreshIsBest http://campaigns.health.gov.au/healthyproduce			#FreshIsBest	1.20642e+18	https://twitter.com/healthgovau/status/1206423748208926722
2019-12-16 02:44:48	healthgovau		0	10	7	Call for papers! We鈥檙e seeking scientific articles on epidemiology, surveillance, prevention & control of communicable diseases in Australia to place in our peer-reviewed academic journal: Communicable Diseases Intelligence. View the journal or submit here http://health.gov.au/internet/main/publishing.nsf/Content/cdi-call-for-papers.htm				1.2064e+18	https://twitter.com/healthgovau/status/1206404782405013505
2019-12-15 23:28:15	healthgovau	JeanHailes	0	1	2	The information we receive in our environment can affect body image and behaviour, and often in a negative way. Having a poor body image can diminish your self-esteem and, in turn, your self-care. Learn more about building positive body image at https://jeanhailes.org.au/news/building-positive-body-image-in-the-information-age-free-health-article				1.20636e+18	https://twitter.com/healthgovau/status/1206355317023367168
2019-12-15 23:08:11	healthgovau		0	0	1	[News] Mental health boost for young people in the North-West A joint media release with Gavin Pearce MP, Member for Braddon, about funding to expand headspace Devonport. Read More: http://health.gov.au/ministers/senator-the-hon-richard-colbeck/media/mental-health-boost-for-young-people-in-the-north-west				1.20635e+18	https://twitter.com/healthgovau/status/1206350266439741440
2019-12-15 23:04:39	healthgovau	qldhealthnews	0	0	3	Food poisoning is caused by bacteria, viruses or toxins in the food we eat. Some of these toxins are found naturally in foods, while some have accumulated in the environment. Learn more at https://www.healthdirect.gov.au/food-poisoning				1.20635e+18	https://twitter.com/healthgovau/status/1206349378606137344
2019-12-15 22:30:00	healthgovau		6	110	81	Travel Health Warning 鈥?Measles outbreaks are currently occurring in: 鈥?New Zealand 鈥?Philippines 鈥?Samoa 鈥?Tonga If you鈥檙e treating a patient who will be travelling to these locations, talk to them about vaccinations to see if they are up-to-date http://health.gov.au/measles-outbreak				1.20634e+18	https://twitter.com/healthgovau/status/1206340657805242368
2019-12-15 21:03:11	healthgovau		0	2	2	Give hockey a try this #MoveitMonday. Head down to the oval with a group of friends or join your local club. Looking for more inspiration this summer? Visit http://www.girlsmove.gov.au #girlsmove #girlsmakeyourmove			#MoveitMonday #girlsmove #girlsmakeyourmove	1.20632e+18	https://twitter.com/healthgovau/status/1206318810296471553
2019-12-14 04:45:12	healthgovau		0	1	2	Looking for outdoor activities this #summer? Try gardening 鈥?fresh air, exercise, vitamin D &amp; it's great for your mental health: http://health.qld.gov.au/news-alerts/news/health-benefits-of-gardening			#summer	1.20571e+18	https://twitter.com/healthgovau/status/1205710306841911296
2019-12-13 05:27:06	healthgovau		0	1	1	[News] A media release from The Hon Alan Tudge MP, A/g Minister for Health about $8m in cutting edge research to address drug resistant tuberculosis & antimicrobial resistance. Read more: http://health.gov.au/ministers/the-hon-greg-hunt-mp/media/8-million-to-tackle-drug-resistant-tuberculosis-and-antimicrobial-resistance				1.20536e+18	https://twitter.com/healthgovau/status/1205358461032288256
2019-12-13 04:58:00	healthgovau		0	4	9	Antimicrobial resistant infections require more complex & expensive treatments, longer hospital stays & can lead to death. Reduce the need for antibiotics 鈥?prevent infections in the first place. Get the facts & stop infections:				1.20535e+18	https://twitter.com/healthgovau/status/1205351138716983297
2019-12-13 04:15:18	healthgovau		0	0	1	[News] Boosting bush healthcare top of agenda at first rural health forum A joint media release with the NSW Government about Australia鈥檚 first Bilateral Regional Health Forum to boost NSW rural healthcare. Read more: http://health.gov.au/ministers/the-hon-mark-coulton-mp/media/boosting-bush-healthcare-top-of-agenda-at-first-rural-health-forum				1.20534e+18	https://twitter.com/healthgovau/status/1205340392553635840
2019-12-13 01:11:21	healthgovau		0	1	1	[News] Aust and NZ joint bid for FIFA Women鈥檚 World Cup Joint Media release with NZ Minister for Sport and Recreation, Hon Grant Robertson, announcing a joint bid to bring the FIFA Women鈥檚 World Cup to the Southern Hemisphere for the 1st time. Read more: http://health.gov.au/ministers/senator-the-hon-richard-colbeck/media/australia-and-new-zealand-confirm-joint-bid-for-fifa-womens-world-cup				1.20529e+18	https://twitter.com/healthgovau/status/1205294102432165890
2019-12-12 22:33:07	healthgovau	FSANZnews	0	0	1	Use this handy guide to help make decisions about what to eat and what to avoid during pregnancy. Visit http://www.foodauthority.nsw.gov.au/foodsafetyandyou/life-events-and-food/pregnancy/foods-to-eat-or-avoid-when-pregnant				1.20525e+18	https://twitter.com/healthgovau/status/1205254278220148737
2019-12-12 22:13:03	healthgovau	qldhealthnews	0	2	5	When you鈥檝e been through a natural disaster, your mental wellbeing can take a hit. Learn about taking care of yourself during tough times at https://www.health.qld.gov.au/news-events/news/look-after-your-mental-wellbeing-health-after-natural-disaster?fbclid=IwAR2RJ0PHmo2pHx1OQhNhoTmdmPYgNNfE556IeSwCQ-jbySBhuQ7HLp1hExU or visit http://www.headtohealth.gov.au				1.20525e+18	https://twitter.com/healthgovau/status/1205249228898889728
2019-12-12 21:40:02	healthgovau		0	0	0	Visit http://headtohealth.gov.au to find #mentalhealth information, resources, and services. You can also learn how to help someone who may need mental health information or support.			#mentalhealth #mentalhealth	1.20524e+18	https://twitter.com/healthgovau/status/1205240919630462982
2019-12-12 21:00:10	healthgovau		0	1	0	[NEWS] Government acts to ban pure and highly concentrated caffeine products Pure and highly concentrated caffeinated food products have been banned as the Australian Government continues to deliver on its earlier commitment to protect consumers. More: https://www.health.gov.au/ministers/senator-the-hon-richard-colbeck/media/government-acts-to-ban-pure-and-highly-concentrated-caffeine-products				1.20523e+18	https://twitter.com/healthgovau/status/1205230888545595393
2019-12-12 05:19:26	healthgovau		0	1	1	[News] Supporting action on elder abuse The Australian Government is taking action on elder abuse so all senior Australians are safe and supported as they age. Read more: http://health.gov.au/ministers/senator-the-hon-richard-colbeck/media/supporting-action-on-elder-abuse				1.20499e+18	https://twitter.com/healthgovau/status/1204994145787494400
2019-12-12 03:12:01	healthgovau		0	1	2	Don鈥檛 let your #Christmas party become an event to remember for the wrong reasons. Follow our tips on safer drinking: http://alcohol.gov.au/internet/alcohol/publishing.nsf/Content/guide-adult. For help now, call the National Alcohol and Other Drug Hotline 1800 250 015.			#Christmas	1.20496e+18	https://twitter.com/healthgovau/status/1204962079314194433
2019-12-12 01:56:00	healthgovau		0	0	1	[News] Acting Minister for Health, announces $14.7m for 17 ground-breaking medical projects to help turn innovative medical ideas into reality, helping generations of future Australians. Read more: http://health.gov.au/ministers/the-hon-greg-hunt-mp/media/government-invests-in-innovative-medical-projects				1.20494e+18	https://twitter.com/healthgovau/status/1204942947973783552
2019-12-12 00:35:42	healthgovau		0	2	0	[News] Australian Youth Development Index 2020 The Australian Government will commission the delivery of the 2020 Australian Youth Development Index鈥攁 one-stop shop for information related to the most significant issues young Australians face. Read more: http://health.gov.au/ministers/senator-the-hon-richard-colbeck/media/australian-youth-development-index-2020				1.20492e+18	https://twitter.com/healthgovau/status/1204922738961506305
2019-12-11 23:11:08	healthgovau		2	6	3	Holidaying to New Zealand , Samoa , Philippines or Tonga ? Make sure your measles vaccinations are up to date. Two doses are recommended for full protection. Visit http://health.gov.au/measles-outbreak #TravelHealthWarning			#TravelHealthWarning	1.2049e+18	https://twitter.com/healthgovau/status/1204901460133269505
2019-12-11 23:10:24	healthgovau	FSANZnews	0	0	0	Food allergies can be life threatening and can develop later in life. For people who have a food allergy the only way to manage the allergy is to avoid the food allergen. Visit https://www.foodstandards.gov.au/consumer/foodallergies/foodallergenportal/Pages/default.aspx to learn more.				1.2049e+18	https://twitter.com/healthgovau/status/1204901274392518656
2019-12-11 23:09:21	healthgovau	CancerAustralia	0	0	1	Are you being sun smart? Melanoma can occur anywhere on the skin, but it is more common on the trunk, head or neck in men 鈥?and the arms and legs in women. Visit https://melanoma.canceraustralia.gov.au/ to learn more.				1.2049e+18	https://twitter.com/healthgovau/status/1204901008423260161
2019-12-11 22:00:10	healthgovau		0	0	0	[NEWS] $22 million funding for ageing and aged care research The Australian Government is investing $22 million in research into aged care and better outcomes for older Australians. More: https://www.health.gov.au/ministers/the-hon-greg-hunt-mp/media/22-million-funding-for-ageing-and-aged-care-research				1.20488e+18	https://twitter.com/healthgovau/status/1204883599679471616
2019-12-11 20:50:03	healthgovau		0	0	0	Wondering what鈥檚 best to feed your family this festive season? #FreshIsBest http://campaigns.health.gov.au/healthyproduce			#FreshIsBest	1.20487e+18	https://twitter.com/healthgovau/status/1204865954007670784
2019-12-11 07:45:01	healthgovau		0	2	1	While the festive season can be full of joy, it can also be a stressful time for many people. Particularly for those who may be experiencing mental health hurdles. Visit http://headtohealth.gov.au for support.				1.20467e+18	https://twitter.com/healthgovau/status/1204668393619673088
2019-12-11 02:18:01	healthgovau		0	2	2	The national obesity strategy consultation is CLOSING SOON. Have your say to help shape this important strategy. Visit https://consultations.health.gov.au/population-health-and-sport-division/national-obesity-strategy/				1.20459e+18	https://twitter.com/healthgovau/status/1204586100997660672
2019-12-11 00:02:01	healthgovau		0	1	2	Having positive relationships with people can help support your mental health. Spending time with the people you care about can increase your energy and establish a sense of belonging. Make a positive connection today. Visit http://headtohealth.gov.au for more information.				1.20455e+18	https://twitter.com/healthgovau/status/1204551877934899200
2019-12-10 23:14:02	healthgovau	DonateLifeToday	0	5	3	Make your decision count. Register as an organ and tissue donor today at https://donatelife.gov.au/				1.20454e+18	https://twitter.com/healthgovau/status/1204539802546163712
2019-12-10 22:35:23	healthgovau	qldhealthnews	0	4	6	To work well, every organ in the body needs water. Are you drinking enough? Learn more at https://www1.health.gov.au/internet/publications/publishing.nsf/Content/sugar-drinks-toc~sugar-drinks-3-fact-sheets~sugar-drinks-factsheet-3-1-benefits-healthy-drinks				1.20453e+18	https://twitter.com/healthgovau/status/1204530075749629953
2019-12-10 22:01:01	healthgovau		0	1	0	Read the 2019 survey of public attitudes towards genetically modified organisms, gene technology and its regulation here: http://www.ogtr.gov.au/internet/ogtr/publishing.nsf/Content/reports-other				1.20452e+18	https://twitter.com/healthgovau/status/1204521427883483137
2019-12-10 01:25:19	healthgovau	NSWHealth	1	0	1	Extreme heat can have serious health impacts. During these hot times, check out the 4 tips below from @NSWHealth on how to take care of both yourself &amp; others during this time http://health.nsw.gov.au/environment/beattheheat/Pages/default.aspx		@NSWHealth		1.20421e+18	https://twitter.com/healthgovau/status/1204210451682217984
2019-12-10 00:21:33	healthgovau	ACTHealth	0	4	3	Smoke from the bush fires is affecting the air quality in numerous states & territories. Check your local health or environment department websites for air quality updates & take any necessary precautions.				1.20419e+18	https://twitter.com/healthgovau/status/1204194402542837760
2019-12-09 23:58:03	healthgovau		0	0	2	#SchoolHolidays are just around the corner. While kids are home, book them into the dentist. Up to $1,000 of basic dental services for eligible 2-17 year olds is available. Visit http://health.gov.au/cdbs			#SchoolHolidays	1.20419e+18	https://twitter.com/healthgovau/status/1204188491963342848
2019-12-09 22:54:40	healthgovau	healthdirectAU	0	0	0	BMI provides an estimate of total body fat and your risk of developing weight-related diseases. Do you know yours? Visit https://www.healthdirect.gov.au/body-mass-index-bmi-and-waist-circumference				1.20417e+18	https://twitter.com/healthgovau/status/1204172537480929280
2019-12-09 22:39:48	healthgovau	CancerAustralia	0	3	4	Cancer Australia is inviting the public to have their say about the Lung Cancer Screening enquiry through this dedicated Consultation Hub. Visit https://consultations.health.gov.au/cancer-care/cancer-australia-lung-cancer-screening-enquiry/				1.20417e+18	https://twitter.com/healthgovau/status/1204168796530864129
2019-12-09 04:23:02	healthgovau		0	1	1	A baby鈥檚 iron stores start to run low from six months. Choose iron-rich foods when introducing solids. Find more pregnancy and nutrition tips in this free e-book: http://psanz.com.au/assets/Uploads/PSANZ-ELNC-2019-Consumer-booklet.pdf				1.20389e+18	https://twitter.com/healthgovau/status/1203892785906176000
2019-12-09 00:37:04	healthgovau	qldhealthnews	0	1	0	Apart from the increased risk of mozzie bites, alcoholic drinks contain ethanol, which irritates your body鈥檚 cells. Over a prolonged period of time (even with moderate amounts), this cell irritation can lead to cancer. Learn more at https://www.cancercouncil.com.au/1in3cancers/lifestyle-choices-and-cancer/alcohol-and-cancer/				1.20384e+18	https://twitter.com/healthgovau/status/1203835919674961920
2019-12-09 00:35:11	healthgovau	CancerAustralia	0	3	2	The most common symptom of endometrial cancer is abnormal discharge, particularly if it occurs after menopause. Learn more about the signs and symptoms at https://endometrial-cancer.canceraustralia.gov.au/symptoms				1.20384e+18	https://twitter.com/healthgovau/status/1203835448075800578
2019-12-08 22:57:51	healthgovau		12	127	103	Travel Health Warning鈥揗easles outbreaks are currently occurring in: 鈥?New Zealand 鈥?Philippines 鈥?Samoa 鈥?Tonga If you鈥檙e treating a patient who will be travelling to these locations, talk to them about vaccinations to see if they're up-to-date http://health.gov.au/measles-outbreak				1.20381e+18	https://twitter.com/healthgovau/status/1203810952845508609
2019-12-08 20:04:11	healthgovau		0	2	6	Today鈥檚 #MoveitMonday challenge: Get out there and do something active and fun with your friends 鈥?something you haven鈥檛 tried before. You never know, you could be the next martial arts champion. #girlsmove			#MoveitMonday #girlsmove	1.20377e+18	https://twitter.com/healthgovau/status/1203767247740817408
