# Supplementary material for: Emotion diffusion effect: Negative sentiment COVID-19 tweets of public organizations attract more responses from followers
Source: PLoS One. 2022 Mar 8;17(3):e0264794. doi: 10.1371/journal.pone.0264794 (PMC8903302; doi:10.1371/journal.pone.0264794)
Supplement: S1 File — (ZIP) [file pone.0264794.s001.zip › COVID-19_PlosOne/news_xlx/BBCWorld.xlsx]

## Sheet: BBCWorld
date	username	to	replies	retweets	favorites	text	geo	mentions	hashtags	id	permalink
2020-05-20 23:42:00	BBCWorld		19	123	423	Coronavirus: Sleepless nights for doctors in a war zone				1.26325e+18	https://twitter.com/BBCWorld/status/1263253673968390149
2020-05-20 23:14:56	BBCWorld		40	97	317	Michael Cohen: Prison release for ex-Trump lawyer over virus				1.26325e+18	https://twitter.com/BBCWorld/status/1263246863660171264
2020-05-20 21:44:04	BBCWorld		18	82	203	Apple and Google release marks 'watershed moment' for contact-tracing apps				1.26322e+18	https://twitter.com/BBCWorld/status/1263223994196602881
2020-05-20 21:41:54	BBCWorld		23	138	728	Woman wins Picasso painting worth 鈧?m in raffle				1.26322e+18	https://twitter.com/BBCWorld/status/1263223448790347784
2020-05-20 21:32:33	BBCWorld		10	36	78	Read more about the coronavirus lockdown in America:				1.26322e+18	https://twitter.com/BBCWorld/status/1263221095433412608
2020-05-20 21:31:52	BBCWorld		20	88	182	Meanwhile Texas has already begun reopening in earnest, despite reporting its highest single-day jump in cases on Saturday, with 1,801 new infections http://bbc.in/36enfhE				1.26322e+18	https://twitter.com/BBCWorld/status/1263220923550892033
2020-05-20 21:31:04	BBCWorld		6	25	90	In California, some restaurants and retail locations will be allowed to open, but only in counties that meet standards for testing and declining infection rates http://bbc.in/36enfhE				1.26322e+18	https://twitter.com/BBCWorld/status/1263220723541323776
2020-05-20 21:30:24	BBCWorld		5	15	54	The more cautious states - mostly concentrated in the country's North East and West Coast - have begun partial openings http://bbc.in/36enfhE				1.26322e+18	https://twitter.com/BBCWorld/status/1263220553512620032
2020-05-20 21:29:23	BBCWorld		8	12	42	But in Oklahoma, residents can attend religious services, get a tattoo, and spend an evening at a nightclub http://bbc.in/36enfhE				1.26322e+18	https://twitter.com/BBCWorld/status/1263220297391620096
2020-05-20 21:28:36	BBCWorld		3	15	62	In the state of Maryland, outdoor recreation like golf courses, beaches and campgrounds are now open http://bbc.in/36enfhE				1.26322e+18	https://twitter.com/BBCWorld/status/1263220101882535941
2020-05-20 21:27:53	BBCWorld		7	37	81	As the US nears 100,000 coronavirus-related deaths, wide discrepancies remain between states in terms of infection rates and death rates and the pace of their economic restart http://bbc.in/36enfhE				1.26322e+18	https://twitter.com/BBCWorld/status/1263219921502326784
2020-05-20 21:25:37	BBCWorld		35	152	461	After a two-month shutdown, all 50 US states have partially reopened [Thread] https://www.bbc.com/news/world-us-canada-52745050				1.26322e+18	https://twitter.com/BBCWorld/status/1263219349508304896
2020-05-20 21:22:44	BBCWorld		49	96	271	Brazil authorises use of controversial anti-malarial drugs for coronavirus patients https://bbc.in/2WRbCdv				1.26322e+18	https://twitter.com/BBCWorld/status/1263218627513368577
2020-05-20 21:12:31	BBCWorld		8	38	78	鈥淭he top 10 options are available to us now, without the need for controversial and expensive new technologies鈥?The lead author, Dr Diana Ivanova from Leeds University, says: 鈥淲e need a complete change of mindset鈥?http://bbc.in/Top10CO2e				1.26322e+18	https://twitter.com/BBCWorld/status/1263216053070499843
2020-05-20 21:12:30	BBCWorld		23	86	152	Annual household emissions are around 10 tonnes in the UK, and 17 in the US Scientists say the coronavirus lockdown has shown that we could reduce these emissions, by living without cars - if public transport, walking and cycling were improved http://bbc.in/Top10CO2e				1.26322e+18	https://twitter.com/BBCWorld/status/1263216049224376320
2020-05-20 21:12:29	BBCWorld		3	13	34	Heating buildings with renewable energy could also help - an average of 0.64 tonnes of CO2e could be stopped from polluting the environment every year http://bbc.in/Top10CO2e				1.26322e+18	https://twitter.com/BBCWorld/status/1263216045776678912
2020-05-20 21:12:28	BBCWorld		3	12	31	Switching from polluting cookstoves (particularly in developing countries) to better methods of cooking would help drive emissions down by 0.65 tonnes of CO2e, annually, scientists suggest http://bbc.in/Top10CO2e				1.26322e+18	https://twitter.com/BBCWorld/status/1263216042995785729
2020-05-20 21:12:28	BBCWorld		3	10	21	Using heat pumps more widely could help to reduce emissions by 0.795 tonnes of CO2e, per person, per year http://bbc.in/Top10CO2e				1.26322e+18	https://twitter.com/BBCWorld/status/1263216040433135616
2020-05-20 21:12:27	BBCWorld		3	9	28	Switching to a vegan diet will help reduce emissions by 0.8 tonnes of CO2e, annually But this is much less than tackling transport, research shows http://bbc.in/Top10CO2e				1.26322e+18	https://twitter.com/BBCWorld/status/1263216036989612038
2020-05-20 21:12:26	BBCWorld		2	10	22	Researchers suggest insulating your home well could save around 0.895 tonnes of CO2e, every year http://bbc.in/Top10CO2e				1.26322e+18	https://twitter.com/BBCWorld/status/1263216034103820289
2020-05-20 21:12:25	BBCWorld		4	10	22	Using public transport could help to reduce emissions by 0.98 tonnes of CO2 equivalent, per person, annually http://bbc.in/Top10CO2e				1.26322e+18	https://twitter.com/BBCWorld/status/1263216031054659584
2020-05-20 21:12:25	BBCWorld		4	9	25	Changing to renewable energy could save as much as 1.6 tonnes of CO2e per year http://bbc.in/Top10CO2e				1.26322e+18	https://twitter.com/BBCWorld/status/1263216027711782912
2020-05-20 21:12:24	BBCWorld		2	11	23	Taking one less long-haul flight each year would save an average 1.68 tonnes of CO2e, per person http://bbc.in/Top10CO2e				1.26322e+18	https://twitter.com/BBCWorld/status/1263216025094496256
2020-05-20 21:12:23	BBCWorld		5	12	31	Driving a battery electric car saves 1.95 tonnes of CO2e, per year http://bbc.in/Top10CO2e				1.26322e+18	https://twitter.com/BBCWorld/status/1263216022359851008
2020-05-20 21:12:23	BBCWorld		3	11	33	Living car-free equates to a saving of an average saving of 2.04 tonnes of CO2 equivalent (CO2e) per person annually http://bbc.in/Top10CO2e				1.26322e+18	https://twitter.com/BBCWorld/status/1263216018991824896
2020-05-20 21:12:22	BBCWorld		54	228	503	Climate change can be tackled, but only if people are willing to embrace major shifts in the way we live, researchers suggest The Centre for Research into Energy Demand Solutions have published ten top ways to help reduce your carbon footprint [Thread] http://bbc.in/Top10CO2e				1.26322e+18	https://twitter.com/BBCWorld/status/1263216015325962251
2020-05-20 20:55:07	BBCWorld		14	82	222	Coronavirus outbreaks push Germany to clean up abattoirs				1.26321e+18	https://twitter.com/BBCWorld/status/1263211673848107009
2020-05-20 20:33:55	BBCWorld		183	400	1018	Man detained in Turkey for hanging a towel emblazoned with the UK's union jack The man, an Iranian national, said he was simply putting it out to dry				1.26321e+18	https://twitter.com/BBCWorld/status/1263206340320690177
2020-05-20 20:05:56	BBCWorld		18	67	194	Coronavirus: How world leaders adapted to the pandemic				1.2632e+18	https://twitter.com/BBCWorld/status/1263199299250380803
2020-05-20 19:20:29	BBCWorld		39	108	289	Scientists warn Covid-19 deaths could 'soar' in South Africa in coming months				1.26319e+18	https://twitter.com/BBCWorld/status/1263187862444523522
2020-05-20 18:53:23	BBCWorld		49	272	504	"To go through this in the midst of a global pandemic is almost unthinkable" About 10,000 residents have been evacuated in the US state of Michigan after two dams breached following days of heavy rain http://bbc.in/3bQPYKx				1.26318e+18	https://twitter.com/BBCWorld/status/1263181041038233601
2020-05-20 18:40:24	BBCWorld		31	152	597	Greece to reopen tourism season in June, PM says				1.26318e+18	https://twitter.com/BBCWorld/status/1263177775197847552
2020-05-20 18:05:05	BBCWorld		39	148	472	Greece to reopen tourism season in June, PM says https://bbc.in/2zfd9kt				1.26317e+18	https://twitter.com/BBCWorld/status/1263168884141633536
2020-05-20 17:23:54	BBCWorld		33	95	334	All 50 US states move toward reopening after a two-month shutdown				1.26316e+18	https://twitter.com/BBCWorld/status/1263158521283186688
2020-05-20 17:12:27	BBCWorld		15	101	243	Carlos Ghosn: US ex-Green Beret and son arrested over escape from Japan				1.26316e+18	https://twitter.com/BBCWorld/status/1263155639926296579
2020-05-20 16:26:03	BBCWorld		53	228	762	Spain issues new rules on compulsory face masks				1.26314e+18	https://twitter.com/BBCWorld/status/1263143964422610948
2020-05-20 15:38:57	BBCWorld		141	61	265	President Trump says he may ask leaders to gather for G7 summit, after previously moving it online https://bbc.in/3ea09LX				1.26313e+18	https://twitter.com/BBCWorld/status/1263132111407636480
2020-05-20 15:10:56	BBCWorld		36	145	460	鈥淲e are trying to convince people of the problem that is right in front of them鈥?Brazil's health workers battle Covid-19 'fake news'				1.26313e+18	https://twitter.com/BBCWorld/status/1263125057703993344
2020-05-20 14:31:01	BBCWorld		8	75	248	Indian domestic flights to resume next week after two-month break https://bbc.in/3g78jXe				1.26312e+18	https://twitter.com/BBCWorld/status/1263115013126004738
2020-05-20 14:24:06	BBCWorld		23	66	197	Burundi blocks social media platforms on election day as voters choose a leader to replace long-serving president Pierre Nkurunziza				1.26311e+18	https://twitter.com/BBCWorld/status/1263113274121424896
2020-05-20 13:17:12	BBCWorld		47	214	398	Unsold potatoes Unpicked veg Rotten cheese How Europe is dealing with a collapse in the food industry because of the coronavirus crisis http://bbc.in/2AMOUKX				1.2631e+18	https://twitter.com/BBCWorld/status/1263096435576373250
2020-05-20 13:02:39	BBCWorld		40	228	602	US prosecutors seek to confiscate 3,500-year-old artefact from Bible museum The Gilgamesh tablet is one of the world's oldest works of literature				1.26309e+18	https://twitter.com/BBCWorld/status/1263092775320530944
2020-05-20 12:41:05	BBCWorld		54	304	693	Brazil's daily coronavirus death toll hits 1,000 for first time				1.26309e+18	https://twitter.com/BBCWorld/status/1263087346376982529
2020-05-20 12:22:27	BBCWorld		52	128	410	Palestinians 'ending accords with Israel and US' over annexation plan				1.26308e+18	https://twitter.com/BBCWorld/status/1263082659896528897
2020-05-20 12:12:28	BBCWorld		137	2265	9956	Afghanistan's all-girl robotics team make ventilators out of car parts				1.26308e+18	https://twitter.com/BBCWorld/status/1263080147948843008
2020-05-20 12:00:58	BBCWorld		34	196	703	Wearing masks made compulsory in Spain both indoors and out if social distancing is not possible https://bbc.in/2WL1Edm				1.26308e+18	https://twitter.com/BBCWorld/status/1263077252029448193
2020-05-20 10:45:44	BBCWorld		23	76	379	Nazanin Zaghari-Ratcliffe's family says her furlough from Tehran's prison has again been extended until a decision is made on her clemency https://bbc.in/2zPYU5I				1.26306e+18	https://twitter.com/BBCWorld/status/1263058318920212480
2020-05-20 10:30:23	BBCWorld		14	77	208	Greece expected to announce plans to allow visitors from European countries Spain to make it mandatory for everyone over six to wear a face mask in shops etc Russia announces record number of daily deaths, jumping by 135 Latest: http://bbc.in/2zPHPsC				1.26305e+18	https://twitter.com/BBCWorld/status/1263054456385667073
2020-05-20 10:11:12	BBCWorld		38	229	822	Knives, forks, scissors and tools found hidden beneath chimney at Auschwitz concentration camp complex				1.26305e+18	https://twitter.com/BBCWorld/status/1263049630188797952
2020-05-20 10:09:48	BBCWorld		23	107	282	Head of Nasa's human spaceflight programme steps down just days before "historic" launch				1.26305e+18	https://twitter.com/BBCWorld/status/1263049275099021312
2020-05-20 09:57:47	BBCWorld		59	306	592	Brazil sees highest daily rise in coronavirus cases and deaths, with 17,408 cases and 1,179 deaths reported in the past 24 hours https://bbc.in/2zW8FPv				1.26305e+18	https://twitter.com/BBCWorld/status/1263046252121513984
2020-05-20 09:26:47	BBCWorld		41	293	517	Singapore court sentences man to death via Zoom - the city-state's first case in which the death penalty was announced remotely https://bbc.in/2AFnVAM				1.26304e+18	https://twitter.com/BBCWorld/status/1263038451882000386
2020-05-20 09:26:43	BBCWorld		32	108	393	San Francisco announces two more "safe sleeping villages", where homeless people can set up tents while practising social distancing https://bbc.in/2Todh81				1.26304e+18	https://twitter.com/BBCWorld/status/1263038434010152962
2020-05-20 08:58:11	BBCWorld		40	342	666	About 10,000 residents evacuated in US state of Michigan after two dams collapsed following days of heavy rain				1.26303e+18	https://twitter.com/BBCWorld/status/1263031255001595910
2020-05-20 08:33:56	BBCWorld		26	264	613	Some South Korean students return to their classrooms after a five-month break Thermal scanners and plastic partitions are just two of many changes https://bbc.in/2WMZ07a				1.26303e+18	https://twitter.com/BBCWorld/status/1263025150825574400
2020-05-20 08:01:02	BBCWorld		10	54	189	A year on since Ukraine's best known comedian was sworn in as president, is Volodymyr Zelensky's dream of transformation over?				1.26302e+18	https://twitter.com/BBCWorld/status/1263016871424593920
2020-05-20 07:33:46	BBCWorld		78	405	1005	"Nobody helped us. My cousin didn't have to die - but it was a choice between hunger and the long journey" India's migrants are fleeing hunger in locked down cities and dying trying to get home				1.26301e+18	https://twitter.com/BBCWorld/status/1263010011195858944
2020-05-20 04:02:42	BBCWorld		84	312	839	Roe v Wade: Woman behind US abortion ruling was paid to recant				1.26296e+18	https://twitter.com/BBCWorld/status/1262956892290154508
2020-05-20 03:31:07	BBCWorld		9	115	402	Amphan: Heavy rains in India and Bangladesh as cyclone bears down				1.26295e+18	https://twitter.com/BBCWorld/status/1262948943325024259
2020-05-20 00:33:08	BBCWorld		1309	387	2864	Nancy Pelosi accused of fat-shaming 'obese' Trump				1.2629e+18	https://twitter.com/BBCWorld/status/1262904152876777473
2020-05-20 00:26:22	BBCWorld		28	83	266	Venezuelan bank files legal claim with Bank of England over gold				1.2629e+18	https://twitter.com/BBCWorld/status/1262902451436478464
2020-05-20 00:17:22	BBCWorld		67	119	302	Coronavirus in Africa: Contained or unrecorded?				1.2629e+18	https://twitter.com/BBCWorld/status/1262900186529095683
2020-05-19 23:50:21	BBCWorld		7	41	121	Rami Makhlouf: The rift at the heart of Syria's ruling family				1.26289e+18	https://twitter.com/BBCWorld/status/1262893385142190082
2020-05-19 23:48:03	BBCWorld		17	84	294	Letter-writing: Connection in disconnected times				1.26289e+18	https://twitter.com/BBCWorld/status/1262892809067081730
2020-05-19 23:34:33	BBCWorld		7	91	297	Coronavirus bites into Australia's bushfire recovery				1.26289e+18	https://twitter.com/BBCWorld/status/1262889411823493121
2020-05-19 23:32:20	BBCWorld		23	118	338	Teenage boy charged in Canada's first 'incel' terror case				1.26289e+18	https://twitter.com/BBCWorld/status/1262888854442434567
2020-05-19 23:14:16	BBCWorld		15	131	375	Coronavirus lockdown: The Indian migrants dying to get home https://bbc.in/3cOxBXN				1.26288e+18	https://twitter.com/BBCWorld/status/1262884307779178502
2020-05-19 23:05:19	BBCWorld		687	537	1630	Trump says US topping world virus cases is 'badge of honour'				1.26288e+18	https://twitter.com/BBCWorld/status/1262882053521051650
2020-05-19 21:00:25	BBCWorld		83	159	565	Hungary outlaws changing birth gender on documents				1.26285e+18	https://twitter.com/BBCWorld/status/1262850622476468224
2020-05-19 20:08:20	BBCWorld		27	104	363	Canada Facebook fines $6.5m over 'false' privacy claims				1.26284e+18	https://twitter.com/BBCWorld/status/1262837516165619717
2020-05-19 19:58:24	BBCWorld		18	68	197	'Tortured Zimbabwe abductees' may face prosecution				1.26284e+18	https://twitter.com/BBCWorld/status/1262835012891824130
2020-05-19 19:56:15	BBCWorld		25	126	291	Coronavirus threatening vulnerable indigenous communities in Amazon region https://bbc.in/3cNu8sG				1.26283e+18	https://twitter.com/BBCWorld/status/1262834473898565633
2020-05-19 19:21:51	BBCWorld	BBCkatyaadler	12	21	87	.@BBCkatyaadler with latest on EU-UK post-Brexit trade talks http://bbc.in/2yhxCVf		@BBCkatyaadler		1.26283e+18	https://twitter.com/BBCWorld/status/1262825815441584135
2020-05-19 18:33:19	BBCWorld		38	75	323	US election 2020 : All you need to know about the presidential race				1.26281e+18	https://twitter.com/BBCWorld/status/1262813603616509953
2020-05-19 17:52:52	BBCWorld		33	171	625	How lockdown is being lifted across Europe				1.2628e+18	https://twitter.com/BBCWorld/status/1262803422601981954
2020-05-19 17:30:57	BBCWorld		50	43	183	US treasury secretary says lockdown risks 'permanent' economical damage https://bbc.in/2TjRv5x				1.2628e+18	https://twitter.com/BBCWorld/status/1262797908061163521
2020-05-19 17:13:01	BBCWorld		646	485	1190	Israeli investors develop face mask with remote-controlled mouth hole http://bbc.in/CoronavirusLatest				1.26279e+18	https://twitter.com/BBCWorld/status/1262793394541256704
2020-05-19 17:04:30	BBCWorld		8	65	156	Court curbs German spy agency's bugging abroad				1.26279e+18	https://twitter.com/BBCWorld/status/1262791249980989447
2020-05-19 17:03:08	BBCWorld		13	44	137	Why Volodymyr Zelensky's dream to reform Ukraine may turn sour				1.26279e+18	https://twitter.com/BBCWorld/status/1262790906048110593
2020-05-19 16:59:42	BBCWorld		50	233	517	French President Emmanuel Macron loses majority as defectors form new party				1.26279e+18	https://twitter.com/BBCWorld/status/1262790045087514625
2020-05-19 16:49:57	BBCWorld		3	33	111	Why Ukraine's president's dream to reform country may turn sour https://bbc.in/2TiHXI0				1.26279e+18	https://twitter.com/BBCWorld/status/1262787588450062338
2020-05-19 15:58:22	BBCWorld		43	171	508	Anger grows for stranded crew on forgotten cruises				1.26277e+18	https://twitter.com/BBCWorld/status/1262774608018669568
2020-05-19 15:24:22	BBCWorld		37	120	340	Disney orders unauthorised copies of its Club Penguin game to close after offensive messages found by BBC investigation http://bbc.in/2zU440d				1.26277e+18	https://twitter.com/BBCWorld/status/1262766050652966913
2020-05-19 15:00:01	BBCWorld		90	149	532	Russia denounces President Trump's threat to pull US out of World Health Organization https://bbc.in/3g6kHGX				1.26276e+18	https://twitter.com/BBCWorld/status/1262759924272168960
2020-05-19 14:35:18	BBCWorld		22	77	319	Large antibody study planned to track how coronavirus is spreading across US https://bbc.in/2Tm0cw6				1.26275e+18	https://twitter.com/BBCWorld/status/1262753705108975618
2020-05-19 13:27:08	BBCWorld		27	96	298	Sudan 'must pay' punitive damages to victims of 1998 embassy bombings in Kenya and Tanzania carried out by al-Qaeda				1.26274e+18	https://twitter.com/BBCWorld/status/1262736549176913920
2020-05-19 13:05:48	BBCWorld		70	208	760	World Health Organization member states agree to set up independent inquiry into the global response to the coronavirus pandemic				1.26273e+18	https://twitter.com/BBCWorld/status/1262731180446814208
2020-05-19 12:44:42	BBCWorld		35	216	858	Fossils of 10m-long dinosaur found in Argentina				1.26273e+18	https://twitter.com/BBCWorld/status/1262725869082116097
2020-05-19 12:23:27	BBCWorld		53	102	400	Pakistan man who kissed murdered girls in video arrested				1.26272e+18	https://twitter.com/BBCWorld/status/1262720520732147712
2020-05-19 12:12:43	BBCWorld		17	85	185	South Sudan's Vice-President Riek Machar gets Covid-19				1.26272e+18	https://twitter.com/BBCWorld/status/1262717822846763009
2020-05-19 11:27:48	BBCWorld		28	91	427	Apple is gradually reopening its US stores, following easing of lockdowns intended to slow the coronavirus pandemic				1.26271e+18	https://twitter.com/BBCWorld/status/1262706518719442945
2020-05-19 11:10:49	BBCWorld		34	184	437	Polish public radio accused of censoring anti-government song that topped the charts and was then removed from station's website				1.2627e+18	https://twitter.com/BBCWorld/status/1262702244664938497
2020-05-19 11:00:58	BBCWorld		17	46	178	Country star Travis McCready played to an audience wearing face masks in what's been described as the first US concert since the Covid-19 lockdown				1.2627e+18	https://twitter.com/BBCWorld/status/1262699763700584449
2020-05-19 09:44:16	BBCWorld		211	203	731	Panama's lockdown allows men and women out on alternate days, but some trans people are being harassed				1.26268e+18	https://twitter.com/BBCWorld/status/1262680460959850496
2020-05-19 09:14:15	BBCWorld		17	95	299	Cyclone Amphan expected to make landfall on Wednesday afternoon and hit coastal areas of India and Bangladesh				1.26267e+18	https://twitter.com/BBCWorld/status/1262672909409157126
2020-05-19 09:07:10	BBCWorld		82	530	2891	Chinese couple whose son was abducted in a hotel in 1988 are reunited with him after 32 years				1.26267e+18	https://twitter.com/BBCWorld/status/1262671124946714626
2020-05-19 08:24:55	BBCWorld		117	64	389	Ariana Grande and Justin Bieber defend themselves after rapper Tekashi 6ix9ine accused them of buying the number one spot on the US chart				1.26266e+18	https://twitter.com/BBCWorld/status/1262660495364014080
2020-05-19 08:22:17	BBCWorld		43	130	396	Coronavirus: Brazil records third-highest Covid-19 infection level				1.26266e+18	https://twitter.com/BBCWorld/status/1262659831288270853
2020-05-19 08:17:33	BBCWorld		51	300	580	Gregory Tyree Boyce, who was in the first Twilight film, has been found dead alongside his girlfriend Natalie Adepoju				1.26266e+18	https://twitter.com/BBCWorld/status/1262658642064662528
2020-05-19 08:09:58	BBCWorld		25	40	105	There are significant medical warnings about using the unproven drug hydroxychloroquine as a preventive treatment for Covid-19 Read @BBCRealityCheck鈥檚 latest analysis:		@BBCRealityCheck		1.26266e+18	https://twitter.com/BBCWorld/status/1262656731370401792
2020-05-19 08:09:58	BBCWorld		18	37	113	Tablets containing chloroquine are used to treat malaria; reducing fever & inflammation The hope is that they can also inhibit the virus behind Covid-19 But there is insufficient evidence, to date, from current trials in their use to fight coronavirus http://bbc.in/CoronavirusChloroquine				1.26266e+18	https://twitter.com/BBCWorld/status/1262656729940209666
2020-05-19 08:09:57	BBCWorld		2	11	41	As a result of the publicity given to these drugs there has been a global surge in demand for them In late March, there was a sharp increase reported in prescriptions in the US for both chloroquine and hydrochloroquine, although demand has since declined http://bbc.in/CoronavirusChloroquine				1.26266e+18	https://twitter.com/BBCWorld/status/1262656727553658880
2020-05-19 08:09:56	BBCWorld		1	8	44	Studies are underway to examine the effectiveness of chloroquine and its derivatives But the World Health Organization says it's concerned by reports of individuals self-medicating and causing themselves serious harm http://bbc.in/CoronavirusChloroquine				1.26266e+18	https://twitter.com/BBCWorld/status/1262656724479234049
2020-05-19 08:09:56	BBCWorld		4	14	53	Asked whether the White House doctor had recommended he start taking the disputed remedy, Mr Trump said he, himself, had requested it The US Food and Drug Administration says hydroxychloroquine has "not been shown to be safe & effective" treating Covid-19 http://bbc.in/CV19TxHq				1.26266e+18	https://twitter.com/BBCWorld/status/1262656722063278080
2020-05-19 08:09:55	BBCWorld		22	24	83	"I get a lot of tremendously positive news on the hydroxy," the president said, adding: "What do you have to lose?" Doctors around the world say it can cause heart failure, suicidal thoughts and signs of liver disease http://bbc.in/CV19TxHq				1.26266e+18	https://twitter.com/BBCWorld/status/1262656719630610433
2020-05-19 08:09:55	BBCWorld		253	233	752	US President Donald Trump says he is taking hydroxychloroquine to help keep him safe from coronavirus, despite public health officials warning it may be unsafe There is no evidence that it can fight coronavirus and it can have major side effects [Thread] http://bbc.in/CV19TxHq				1.26266e+18	https://twitter.com/BBCWorld/status/1262656717600538624
2020-05-19 07:48:31	BBCWorld		162	503	1437	Australian man who acted alone to free whale caught in sea nets says he's been fined by authorities for performing the rescue				1.26265e+18	https://twitter.com/BBCWorld/status/1262651332797833218
2020-05-19 07:03:57	BBCWorld		735	486	1420	US President Donald Trump says he is taking the anti-malarial drug hydroxychloroquine to ward off coronavirus, despite public health officials warning it may be unsafe http://bbc.in/2TdFvT1				1.26264e+18	https://twitter.com/BBCWorld/status/1262640118344671235
2020-05-19 05:45:52	BBCWorld		28	161	422	Amphan: India evacuates millions ahead of super cyclone				1.26262e+18	https://twitter.com/BBCWorld/status/1262620465715085313
2020-05-19 04:58:32	BBCWorld		264	303	942	Coronavirus: Trump gives WHO ultimatum over Covid-19 handling				1.26261e+18	https://twitter.com/BBCWorld/status/1262608556202905600
2020-05-19 04:00:13	BBCWorld		21	50	203	India lockdown 4.0: What is allowed in your city?				1.26259e+18	https://twitter.com/BBCWorld/status/1262593878294777861
2020-05-19 01:00:13	BBCWorld		38	189	358	Coronavirus: Chile protesters clash with police over lockdown				1.26255e+18	https://twitter.com/BBCWorld/status/1262548582126804992
2020-05-18 23:50:17	BBCWorld		20	58	161	Burundi election: Nkurunziza set to become 'supreme guide'				1.26253e+18	https://twitter.com/BBCWorld/status/1262530983020179457
2020-05-18 23:25:37	BBCWorld		24	76	254	Coronavirus splits couple from baby born through surrogacy 8,000 miles away				1.26252e+18	https://twitter.com/BBCWorld/status/1262524772686139395
2020-05-18 23:14:15	BBCWorld		78	158	369	Coronavirus: What's going wrong in Sweden's care homes?				1.26252e+18	https://twitter.com/BBCWorld/status/1262521913122918402
2020-05-18 23:05:15	BBCWorld		35	140	472	Coronavirus: French court orders ban on worship to end				1.26252e+18	https://twitter.com/BBCWorld/status/1262519649239019521
2020-05-18 21:44:35	BBCWorld		197	185	476	President Trump says he started taking the malaria and lupus medication recently Health officials however are warning the drug may be unsafe to use There is no evidence hydroxychloroquine can fight off coronavirus, though clinical trials are under way				1.2625e+18	https://twitter.com/BBCWorld/status/1262499350070034433
2020-05-18 21:15:09	BBCWorld		835	507	1908	"I'm taking it for about a week and a half now and I'm still here, I'm still here" US President Donald Trump says he has started to take malaria medication to ward off coronavirus https://bbc.in/2WG360A				1.26249e+18	https://twitter.com/BBCWorld/status/1262491943013154818
2020-05-18 20:48:45	BBCWorld		16	89	303	Myanmar police seize largest haul of synthetic drugs				1.26249e+18	https://twitter.com/BBCWorld/status/1262485298728120320
2020-05-18 20:01:06	BBCWorld		63	212	650	Coronavirus: France and Germany propose 鈧?00bn recovery fund				1.26247e+18	https://twitter.com/BBCWorld/status/1262473304280981504
2020-05-18 19:35:16	BBCWorld		91	359	1597	Fossil unearthed in Australia identified as rare, toothless dinosaur that roamed the country 110 million years ago				1.26247e+18	https://twitter.com/BBCWorld/status/1262466805408452612
2020-05-18 18:01:32	BBCWorld		26	56	211	Coronavirus 'could lead to easing of tensions in Gulf countries', says UAE minister				1.26244e+18	https://twitter.com/BBCWorld/status/1262443214344196097
2020-05-18 17:52:47	BBCWorld		75	253	885	First hints vaccine can train people's immune system to fight coronavirus reported by US company				1.26244e+18	https://twitter.com/BBCWorld/status/1262441015367143425
2020-05-18 17:38:05	BBCWorld		29	49	123	The US restricted travel from China and other countries from 2 February The WHO did not publicly criticise this move But it has recommended against international travel restrictions, saying they can have adverse social and economic impacts http://bbc.in/CoronavirusTrumpWHO				1.26244e+18	https://twitter.com/BBCWorld/status/1262437313478524928
2020-05-18 17:38:04	BBCWorld		7	44	120	Claim 4: "One of the most dangerous decisions... from the WHO was... to oppose travel restrictions. They actually fought us,鈥?President Trump has said http://bbc.in/CoronavirusTrumpWHO				1.26244e+18	https://twitter.com/BBCWorld/status/1262437310215356416
2020-05-18 17:38:03	BBCWorld		4	28	59	The US accounted for 15% of WHO funding last financial year 鈥?the UK & Germany are also major contributors The WHO praised China鈥檚 "commitment to transparency" on 30 January President Trump also commended the country鈥檚 鈥渢ransparency鈥?on January 24 http://bbc.in/CoronavirusTrumpWHO				1.26244e+18	https://twitter.com/BBCWorld/status/1262437306931314688
2020-05-18 17:38:03	BBCWorld		6	24	45	Claim 3: "The WHO [is] funded largely by the United States, yet is very China-centric," President Trump has said http://bbc.in/CoronavirusTrumpWHO				1.26244e+18	https://twitter.com/BBCWorld/status/1262437304557359106
2020-05-18 17:38:02	BBCWorld		5	17	46	On 14 January, the WHO said Wuhan had seen 鈥渓imited鈥?human-to-human transmission 鈥?but also tweeted that China had found 鈥渘o clear evidence鈥?that same day 8 days later, it confirmed there was clear evidence of human-to-human transmission in Wuhan http://bbc.in/CoronavirusTrumpWHO				1.26244e+18	https://twitter.com/BBCWorld/status/1262437301310894081
2020-05-18 17:38:01	BBCWorld		3	10	28	Claim 2: "Through the middle of January, [the WHO] parroted... the idea that there was no human-to-human transmission happening despite... clear evidence to the contrary,鈥?President Trump says http://bbc.in/CoronavirusTrumpWHO				1.26244e+18	https://twitter.com/BBCWorld/status/1262437298836312064
2020-05-18 17:38:00	BBCWorld		3	26	58	The WHO says it was told by China of "a pneumonia of an unknown cause" on 31 December 2019 On 12 January, China publicly shared Covid-19's genetic sequence By the end of January, the WHO had declared a public-health emergency, of global concern http://bbc.in/CoronavirusTrumpWHO				1.26244e+18	https://twitter.com/BBCWorld/status/1262437295413702661
2020-05-18 17:38:00	BBCWorld		5	20	52	Claim 1: "The WHO failed to adequately obtain, vet and share information in a timely and transparent fashion," President Trump says The WHO can鈥檛 compel countries to hand over data, but says it shared what it was given with experts worldwide http://bbc.in/CoronavirusTrumpWHO				1.26244e+18	https://twitter.com/BBCWorld/status/1262437292435746816
2020-05-18 17:37:59	BBCWorld		109	203	439	US President Donald Trump says the World Health Organization has mismanaged and helped cover up the spread of coronavirus The WHO has defended its handling @BBCRealityCheck has analysed President Trump鈥檚 comments [Thread]		@BBCRealityCheck		1.26244e+18	https://twitter.com/BBCWorld/status/1262437289789136896
2020-05-18 17:19:05	BBCWorld		30	104	336	US naval base attack that left three sailors dead in 2019 was 'motivated by al-Qaeda', officials say				1.26243e+18	https://twitter.com/BBCWorld/status/1262432534467620871
2020-05-18 15:47:47	BBCWorld		178	288	883	Who is the Wuhan writer who was seen as a traitor to China, instead of a bearer of truth?				1.26241e+18	https://twitter.com/BBCWorld/status/1262409555969036290
2020-05-18 15:24:32	BBCWorld		38	92	355	Australian Prime Minister Scott Morrison was heavily criticised with how he dealt with last year's bushfire crisis, but is now being applauded for his response to coronavirus How did he turn it around?				1.2624e+18	https://twitter.com/BBCWorld/status/1262403704701038592
2020-05-18 14:57:52	BBCWorld		50	158	451	Thomas Thabane resigns as Lesotho prime minister				1.2624e+18	https://twitter.com/BBCWorld/status/1262396994087157763
2020-05-18 14:44:36	BBCWorld		12	83	316	Restaurants, cafes, beauty salons and hairdressers reopen in Poland https://bbc.in/2ZgiuCQ				1.26239e+18	https://twitter.com/BBCWorld/status/1262393654737539079
2020-05-18 13:26:19	BBCWorld	BBCPanorama	11	53	158	Locked down in a migrant camp https://bbc.in/3cIHmH1				1.26237e+18	https://twitter.com/BBCWorld/status/1262373955693920258
2020-05-18 12:54:31	BBCWorld		20	218	634	Spain set for monthly basic income scheme for the most vulnerable households hit by coronavirus pandemic				1.26237e+18	https://twitter.com/BBCWorld/status/1262365954928979969
2020-05-18 12:29:37	BBCWorld		18	47	154	South Africa's Cyril Ramaphosa jokes about arrest for breaking coronavirus rules				1.26236e+18	https://twitter.com/BBCWorld/status/1262359688622084096
2020-05-18 12:11:11	BBCWorld		57	218	644	Most businesses in Italy, including bars and hairdressers, will be free to reopen after more than two months of nationwide lockdown measures from today				1.26236e+18	https://twitter.com/BBCWorld/status/1262355047276515328
2020-05-18 11:38:52	BBCWorld		62	144	545	Israeli court convicts Jewish settler of murdering three members of a Palestinian family in an arson attack in 2015 in the occupied West Bank				1.26235e+18	https://twitter.com/BBCWorld/status/1262346915410214912
2020-05-18 11:09:49	BBCWorld		17	53	333	After people complained the first version didn't resemble the revolutionary African icon, Burkina Faso unveils new statue of Thomas Sankara				1.26234e+18	https://twitter.com/BBCWorld/status/1262339605191368704
2020-05-18 10:53:14	BBCWorld		216	223	762	What are President Trump's charges against the World Health Organization?				1.26234e+18	https://twitter.com/BBCWorld/status/1262335429900226562
2020-05-18 10:41:06	BBCWorld	StephenMcDonell	21	45	137	World Health Assembly gets under way For the latest updates https://www.bbc.co.uk/news/live/world-52702067				1.26233e+18	https://twitter.com/BBCWorld/status/1262332376522395648
2020-05-18 10:16:46	BBCWorld		102	690	861	Seven French schools close after reopening last week as child tests positive for Covid-19 https://bbc.in/36dunuK				1.26233e+18	https://twitter.com/BBCWorld/status/1262326255543820288
2020-05-18 09:47:14	BBCWorld		21	139	412	Indian officials brace for Cyclone Amphan and "very severe" storm on east coast				1.26232e+18	https://twitter.com/BBCWorld/status/1262318820506640384
2020-05-18 09:19:06	BBCWorld		26	185	614	Singapore to test 30,000 pre-school staff before they go back to work https://bbc.in/2zanEFJ				1.26231e+18	https://twitter.com/BBCWorld/status/1262311740391514113
2020-05-18 08:57:40	BBCWorld		52	326	1488	Cambodia 'virus-free' after only remaining Covid-19 patient treated and released from hospital https://bbc.in/2ABvcBD				1.26231e+18	https://twitter.com/BBCWorld/status/1262306349498740736
2020-05-18 08:07:04	BBCWorld		200	1763	2208	Pro-democracy lawmakers in Hong Kong carried out of parliament during row about Chinese national anthem bill https://bbc.in/2TgYvQy				1.26229e+18	https://twitter.com/BBCWorld/status/1262293613200969728
2020-05-18 07:36:05	BBCWorld		41	173	432	India coronavirus cases up by more than 5,000, a one-day record https://bbc.in/2XaIJrq				1.26229e+18	https://twitter.com/BBCWorld/status/1262285816488960001
2020-05-18 06:34:44	BBCWorld		12	103	484	Ireland begins first phase of easing lockdown rules, with some construction firms returning to work and garden centres and hardware stores reopening				1.26227e+18	https://twitter.com/BBCWorld/status/1262270377012666368
2020-05-18 05:15:00	BBCWorld		331	1309	3933	Coronavirus football: FC Seoul apologises for 'sex dolls' in stands				1.26225e+18	https://twitter.com/BBCWorld/status/1262250310514413570
2020-05-18 00:44:50	BBCWorld		276	319	1389	Coronavirus: Can India replace China as world's factory?				1.26218e+18	https://twitter.com/BBCWorld/status/1262182320209092609
2020-05-18 00:06:34	BBCWorld		71	325	547	Coronavirus: Hospitals in Brazil's S茫o Paulo 'near collapse'				1.26217e+18	https://twitter.com/BBCWorld/status/1262172691550912516
2020-05-17 23:53:07	BBCWorld		516	289	1067	Coronavirus: Why Africans should take part in vaccine trials				1.26217e+18	https://twitter.com/BBCWorld/status/1262169307427061760
2020-05-17 23:46:24	BBCWorld		43	235	931	Afghan maternity ward attack: The woman nursing the babies of murdered mothers				1.26217e+18	https://twitter.com/BBCWorld/status/1262167617269313536
2020-05-17 23:41:55	BBCWorld		50	203	384	Coronavirus: Heath workers face violent attacks in Mexico				1.26217e+18	https://twitter.com/BBCWorld/status/1262166489618173955
2020-05-17 23:37:23	BBCWorld		23	86	274	Coronavirus: European countries set to further ease lockdowns				1.26217e+18	https://twitter.com/BBCWorld/status/1262165345894350851
2020-05-17 23:26:12	BBCWorld		29	100	309	Canadian Snowbirds acrobatic jet crashes in residential area				1.26216e+18	https://twitter.com/BBCWorld/status/1262162533030526978
2020-05-17 22:10:13	BBCWorld		156	1302	3660	Belgian hospital staff turn backs on PM Sophie Wilm猫s http://bbc.in/2X6Bile				1.26214e+18	https://twitter.com/BBCWorld/status/1262143412326858754
2020-05-17 21:32:37	BBCWorld		112	313	872	Mysterious US military aircraft launches				1.26213e+18	https://twitter.com/BBCWorld/status/1262133949217865740
2020-05-17 21:31:54	BBCWorld		41	125	289	Fed chairman Powell warns downturn 'may last until late 2021'				1.26213e+18	https://twitter.com/BBCWorld/status/1262133769189953537
2020-05-17 20:24:59	BBCWorld		49	315	481	"The number of dead would be horrible" Venezuela's doctors fear the spread of coronavirus in the country https://bbc.in/2LDGZ4B				1.26212e+18	https://twitter.com/BBCWorld/status/1262116930888118272
2020-05-17 20:05:21	BBCWorld		19	55	205	'Some people were fitted with tracking devices' Inside the spectator-free world of Germany's 'Ghost Games', as Bundesliga football returns				1.26211e+18	https://twitter.com/BBCWorld/status/1262111988475473925
2020-05-17 19:46:16	BBCWorld		3	33	136	"I hope to see the same world again when we go home" Dr Tomar sympathises with people in lockdown in the rest of the world "It is beyond my imagination to realise the entire world going out with their masks on" http://bbc.in/CoronavirusAntartica				1.26211e+18	https://twitter.com/BBCWorld/status/1262107185359749121
2020-05-17 19:46:15	BBCWorld		4	31	125	Before the lockdown was introduced, teams from other nations would visit Bharati base Since measures were put in place, the team hasn鈥檛 seen anyone from elsewhere in Antarctica http://bbc.in/CoronavirusAntartica				1.26211e+18	https://twitter.com/BBCWorld/status/1262107182784544769
2020-05-17 19:46:15	BBCWorld		2	21	67	"It feels like we are isolated within the isolation" Anyone who comes to Antarctica must now be quarantined for 14 days before they arrive If a team member shows symptoms of coronavirus, they must be isolated immediately http://bbc.in/CoronavirusAntartica				1.26211e+18	https://twitter.com/BBCWorld/status/1262107180209225733
2020-05-17 19:46:14	BBCWorld		3	24	60	Dr Pradeep Tomar is five months into a year-long deployment at India鈥檚 Bharati base He says even a single coronavirus case in the Antarctic winter "could be disastrous" Medical facilities are limited and it becomes impossible to airlift people out http://bbc.in/CoronavirusAntartica				1.26211e+18	https://twitter.com/BBCWorld/status/1262107176337891330
2020-05-17 19:46:13	BBCWorld		57	259	859	Antarctica is the only continent without any cases of coronavirus So, why are research teams in this frozen and isolated land following lockdown rules? [Thread] http://bbc.in/CoronavirusAntartica				1.26211e+18	https://twitter.com/BBCWorld/status/1262107172378468352
2020-05-17 18:52:30	BBCWorld		85	384	878	The daily death toll in Brazil rose by 816 to 15,633 - the world's fifth highest				1.26209e+18	https://twitter.com/BBCWorld/status/1262093656166666242
2020-05-17 17:38:08	BBCWorld		21	79	318	A seal by a London bridge, North Korea's rice planting season and penguins at a museum 鈥?here are some stories you may have missed this week http://bbc.in/3bGEIjV				1.26207e+18	https://twitter.com/BBCWorld/status/1262074939668074496
2020-05-17 15:15:27	BBCWorld		32	53	318	Afghanistan: Rival leaders Ghani and Abdullah in power-sharing deal				1.26204e+18	https://twitter.com/BBCWorld/status/1262039032327999489
2020-05-17 14:59:44	BBCWorld		19	52	272	Coronavirus: Tanzania President Magufuli says hospital numbers reducing				1.26204e+18	https://twitter.com/BBCWorld/status/1262035079020318721
2020-05-17 14:48:28	BBCWorld		31	186	649	India extends coronavirus lockdown by two weeks				1.26203e+18	https://twitter.com/BBCWorld/status/1262032241976397824
2020-05-17 13:45:27	BBCWorld		21	58	253	Israel's unity government to be sworn in after long political crisis				1.26202e+18	https://twitter.com/BBCWorld/status/1262016382180438019
2020-05-17 12:32:42	BBCWorld		52	350	1884	Spain records 87 deaths in the past 24 hours - the first drop under 100 since the lockdown began Latest: https://bbc.in/2ZhMdeF				1.262e+18	https://twitter.com/BBCWorld/status/1261998075192791041
2020-05-17 12:08:04	BBCWorld		9	100	294	Jorge Armenta: Mexican journalist killed in 'armed attack'				1.26199e+18	https://twitter.com/BBCWorld/status/1261991875868798977
2020-05-17 10:12:31	BBCWorld		130	481	820	South Africa's strict lockdown measures include a ban on cigarettes and alcohol. We take a look at the impact of the ban http://bbc.in/2X4TdZy				1.26196e+18	https://twitter.com/BBCWorld/status/1261962796511698945
2020-05-17 09:26:40	BBCWorld		26	127	576	F茅licien Kabuga: Rwanda genocide survivors happy with arrest				1.26195e+18	https://twitter.com/BBCWorld/status/1261951256186191872
2020-05-17 07:56:43	BBCWorld		30	153	418	Hash oil factory blast injures 11 firefighters in Los Angeles				1.26193e+18	https://twitter.com/BBCWorld/status/1261928621960310784
2020-05-17 07:43:07	BBCWorld		264	1112	2174	Chinese ambassador to Israel 'found dead at home'				1.26193e+18	https://twitter.com/BBCWorld/status/1261925199311769600
2020-05-17 03:40:02	BBCWorld		261	381	2528	Coronavirus: Obama criticises Trump administration's virus response				1.26186e+18	https://twitter.com/BBCWorld/status/1261864023773065216
2020-05-17 01:22:47	BBCWorld		16	40	325	Coronavirus: 'Camaraderie got us through cancer treatment'				1.26183e+18	https://twitter.com/BBCWorld/status/1261829486053646336
2020-05-17 00:35:33	BBCWorld		40	108	402	Steve Linick: Democrats probe Trump's firing of inspector general				1.26182e+18	https://twitter.com/BBCWorld/status/1261817597311492096
2020-05-17 00:04:02	BBCWorld		22	75	238	Letter from Africa: Spare a thought for stranded migrants				1.26181e+18	https://twitter.com/BBCWorld/status/1261809668105605121
2020-05-16 23:59:32	BBCWorld		55	142	338	Gedhun Choekyi Niyima: Tibetan Buddhism's 'reincarnated' leader who disappeared aged six				1.26181e+18	https://twitter.com/BBCWorld/status/1261808536067223553
2020-05-16 23:55:00	BBCWorld		175	119	312	Coronavirus: Why Taiwan won't have a seat at the virus talks				1.26181e+18	https://twitter.com/BBCWorld/status/1261807394465685508
2020-05-16 23:48:14	BBCWorld		31	107	262	How Covid-19 is threatening Central America's economic lifeline				1.26181e+18	https://twitter.com/BBCWorld/status/1261805691293110272
2020-05-16 23:43:46	BBCWorld		10	43	166	Plinofficial: The downfall of a Russian rapper who loved dollars				1.2618e+18	https://twitter.com/BBCWorld/status/1261804566921838598
2020-05-16 23:39:12	BBCWorld		138	173	721	Coronavirus: Are Italians losing faith in the EU?				1.2618e+18	https://twitter.com/BBCWorld/status/1261803416617201666
2020-05-16 22:49:48	BBCWorld		71	198	663	Polish archbishop refers child sex abuse case to Vatican				1.26179e+18	https://twitter.com/BBCWorld/status/1261790985106972672
2020-05-16 22:49:48	BBCWorld		46	152	634	#LastNormalPhoto: Thousands share last images before lockdown			#LastNormalPhoto	1.26179e+18	https://twitter.com/BBCWorld/status/1261790984897249280
2020-05-16 19:15:13	BBCWorld		54	67	351	German Bundesliga returns: What did football's new reality look like?				1.26174e+18	https://twitter.com/BBCWorld/status/1261736985011552256
2020-05-16 19:13:58	BBCWorld		274	307	1599	How face masks are becoming fashionable				1.26174e+18	https://twitter.com/BBCWorld/status/1261736669180542976
2020-05-16 18:38:04	BBCWorld		39	23	131	Get in touch, and send us your #LastNormalPhoto			#LastNormalPhoto	1.26173e+18	https://twitter.com/BBCWorld/status/1261727635278835712
2020-05-16 18:37:48	BBCWorld		63	69	312	From visiting relatives, to a day at the football, the last school run or a meal out with a partner What was your #LastNormalPhoto before the pandemic changed how we live? https://bbc.in/LastNormalPhoto			#LastNormalPhoto	1.26173e+18	https://twitter.com/BBCWorld/status/1261727565800189954
2020-05-16 18:08:31	BBCWorld		64	377	803	Babies born to surrogate mothers have been left stuck in Ukraine because of coronavirus lockdown restrictions https://bbc.in/2LEaoLX				1.26172e+18	https://twitter.com/BBCWorld/status/1261720197502849035
2020-05-16 17:00:50	BBCWorld		27	43	179	New York Giants's Deandre Baker surrenders after robbery charge				1.2617e+18	https://twitter.com/BBCWorld/status/1261703164937502724
2020-05-16 15:44:10	BBCWorld		38	144	563	Bosnia: Protesters condemn Mass for WWII Croat Nazi collaborators				1.26168e+18	https://twitter.com/BBCWorld/status/1261683869465657349
2020-05-16 14:52:24	BBCWorld		24	55	229	Coronavirus: Jersey to borrow up to 拢500m for economic recovery				1.26167e+18	https://twitter.com/BBCWorld/status/1261670844046159873
2020-05-16 12:41:51	BBCWorld		81	222	648	JC Penney: US department store files for bankruptcy				1.26164e+18	https://twitter.com/BBCWorld/status/1261637991702937608
2020-05-16 10:37:39	BBCWorld		21	55	272	German football season to resume after two-month break, with six matches played behind closed doors Latest: https://bbc.in/3fSpBXP				1.26161e+18	https://twitter.com/BBCWorld/status/1261606733560131584
2020-05-16 10:15:34	BBCWorld		73	488	1860	F茅licien Kabuga: Rwanda genocide suspect arrested in France				1.2616e+18	https://twitter.com/BBCWorld/status/1261601178313527296
2020-05-16 09:21:33	BBCWorld		36	145	351	Fariba Adelkhah: French academic 'jailed for six years' in Iran				1.26159e+18	https://twitter.com/BBCWorld/status/1261587581562740736
2020-05-16 07:42:36	BBCWorld		35	124	402	India coronavirus lockdown: Road accident kills 24 migrant workers				1.26156e+18	https://twitter.com/BBCWorld/status/1261562679161958401
2020-05-16 07:17:52	BBCWorld		92	203	607	Steve Linick: Trump fires state department inspector general				1.26156e+18	https://twitter.com/BBCWorld/status/1261556458254204928
2020-05-16 03:16:41	BBCWorld		169	593	1454	Coronavirus: Italy to lift travel restrictions as lockdown eases				1.2615e+18	https://twitter.com/BBCWorld/status/1261495759922438144
2020-05-16 00:16:37	BBCWorld		50	135	594	Kobe Bryant helicopter crash post-mortem released				1.26145e+18	https://twitter.com/BBCWorld/status/1261450447296094208
2020-05-15 23:51:39	BBCWorld		34	145	297	Coronavirus in Nigeria: The child beggars at the heart of the outbreak				1.26144e+18	https://twitter.com/BBCWorld/status/1261444162391470080
2020-05-15 23:45:06	BBCWorld		29	77	267	Coronavirus leaves Gulf migrant workers stranded				1.26144e+18	https://twitter.com/BBCWorld/status/1261442512918474754
2020-05-15 23:11:13	BBCWorld		13	102	290	Koyambedu: India's coronavirus cluster at a vegetable market				1.26143e+18	https://twitter.com/BBCWorld/status/1261433985168703490
2020-05-15 23:02:09	BBCWorld		12	60	361	Relaxed Swiss borders will reunite families and lovers				1.26143e+18	https://twitter.com/BBCWorld/status/1261431703773630465
2020-05-15 22:41:57	BBCWorld		36	61	267	Coronavirus: Two Americas in the nation's capital				1.26143e+18	https://twitter.com/BBCWorld/status/1261426623976366081
2020-05-15 22:13:04	BBCWorld		30	112	290	Five Canadian soldiers stationed in nursing homes have been infected with coronavirus https://bbc.in/3fSpeMX				1.26142e+18	https://twitter.com/BBCWorld/status/1261419354823913472
2020-05-15 21:20:10	BBCWorld		62	304	968	A population of 97 million people and only just over 300 cases of Covid-19 recorded How Vietnam kept virus at bay https://bbc.in/2Lvki2q				1.26141e+18	https://twitter.com/BBCWorld/status/1261406042140770304
2020-05-15 19:58:33	BBCWorld		139	238	979	Dutch singletons advised to seek 鈥榮ex buddy鈥?during the coronavirus pandemic				1.26139e+18	https://twitter.com/BBCWorld/status/1261385499819663360
2020-05-15 19:39:06	BBCWorld		16	50	177	Rick Bright led the US government鈥檚 programme to develop a coronavirus vaccine, but was removed from his post last month He told Congress that it 鈥渘ormally takes up to 10 years to make a vaccine鈥?He said a 12-18 month time frame was optimistic http://bbc.in/CoronavirusDarkestWinter				1.26138e+18	https://twitter.com/BBCWorld/status/1261380606878978048
2020-05-15 19:34:20	BBCWorld		77	55	199	US President Donald Trump says Rick Bright 鈥渓ooks like an angry, disgruntled employee who, frankly, according to some people, didn't do a very good job鈥?http://bbc.in/CoronavirusDarkestWinter				1.26138e+18	https://twitter.com/BBCWorld/status/1261379404657242112
2020-05-15 19:33:37	BBCWorld		17	74	140	To date, more than 85,000 people in the US have died with coronavirus And almost a quarter of US workers are now claiming unemployment benefits http://bbc.in/CoronavirusDarkestWinter				1.26138e+18	https://twitter.com/BBCWorld/status/1261379225954791426
2020-05-15 19:31:56	BBCWorld		13	49	126	Mr Bright also told the House of Representatives subcommittee on health "lives were lost" because of government "inaction" in the early stages of the outbreak http://bbc.in/CoronavirusDarkestWinter				1.26138e+18	https://twitter.com/BBCWorld/status/1261378803147784192
2020-05-15 19:30:29	BBCWorld		72	268	695	"Without better planning, 2020 could be the darkest winter in modern history鈥?Former top US health official Rick Bright told Congress 鈥渢here will likely be a resurgence of Covid-19鈥?in the autumn, which will be compounded by the seasonal flu [Thread]				1.26138e+18	https://twitter.com/BBCWorld/status/1261378436175736832
2020-05-15 19:00:27	BBCWorld		451	204	899	US President Donald Trump vows coronavirus vaccine will be ready by end of 2020 http://bbc.in/3dNERmX				1.26137e+18	https://twitter.com/BBCWorld/status/1261370881672007680
2020-05-15 18:04:06	BBCWorld		122	493	1586	Brazil loses second health minister in a month				1.26136e+18	https://twitter.com/BBCWorld/status/1261356699136466946
2020-05-15 17:20:08	BBCWorld		28	76	307	Face coverings advised as Ireland eases restrictions				1.26135e+18	https://twitter.com/BBCWorld/status/1261345632167460866
2020-05-15 17:19:44	BBCWorld		18	30	107	Five arrested for brazen teen abduction over drug debt				1.26135e+18	https://twitter.com/BBCWorld/status/1261345533878124550
2020-05-15 16:45:46	BBCWorld		77	86	299	Members of the Russian parliament are pictured wearing badges that are meant to protect the wearer from coronavirus https://bbc.in/2z2Ai9z				1.26134e+18	https://twitter.com/BBCWorld/status/1261336985022664706
2020-05-15 15:52:41	BBCWorld		81	234	930	Brazil loses second health minister in two months, after Nelson Teich resigns https://bbc.in/2LxOTww				1.26132e+18	https://twitter.com/BBCWorld/status/1261323626986573825
2020-05-15 15:38:32	BBCWorld		26	94	354	Teenagers around the world show us how they spend their days during lockdown http://bbc.in/MyWorld				1.26132e+18	https://twitter.com/BBCWorld/status/1261320066840264705
2020-05-15 15:20:06	BBCWorld		56	141	319	Afghan maternity ward attackers 'came to kill the mothers'				1.26132e+18	https://twitter.com/BBCWorld/status/1261315426577002497
2020-05-15 15:00:47	BBCWorld		237	2131	2339	Hong Kong's police watchdog exonerates officers for their handling of democracy protests last year				1.26131e+18	https://twitter.com/BBCWorld/status/1261310564128694272
2020-05-15 14:47:37	BBCWorld		28	116	261	From lockdown to gridlock - traffic in Asia resumes after fall in pollution				1.26131e+18	https://twitter.com/BBCWorld/status/1261307252545327104
2020-05-15 14:32:37	BBCWorld		235	114	415	President Trump has been praising the US coronavirus testing programme, but are his claims true?				1.2613e+18	https://twitter.com/BBCWorld/status/1261303479076864000
2020-05-15 14:05:13	BBCWorld		52	145	543	Israel gets first Ethiopia-born minister, in Pnina Tamano-Shata The country's Ethiopian-Jewish community often complains of discrimination				1.2613e+18	https://twitter.com/BBCWorld/status/1261296580197580800
2020-05-15 13:34:15	BBCWorld		20	146	257	Coronavirus restrictions impede Philippines relief effort, as 200,000 people need to be rescued following Typhoon Vongfong https://bbc.in/2y3TEe0				1.26129e+18	https://twitter.com/BBCWorld/status/1261288790548717569
2020-05-15 13:21:14	BBCWorld		163	160	379	Millions of US pigs face being destroyed as meat factories remain closed or with reduced capacity, industry body warns https://bbc.in/2WZJTGb				1.26129e+18	https://twitter.com/BBCWorld/status/1261285514356887552
2020-05-15 13:12:13	BBCWorld		78	192	656	Facebook to build internet cable 'circumference of Earth' to supply faster internet to 16 countries in Africa				1.26128e+18	https://twitter.com/BBCWorld/status/1261283245183942662
2020-05-15 12:51:36	BBCWorld		100	351	944	Mass testing under way in Wuhan, China, as officials hope to check all 11 million residents https://bbc.in/3cC5E5v				1.26128e+18	https://twitter.com/BBCWorld/status/1261278056255238144
2020-05-15 12:32:38	BBCWorld		71	154	636	Macaque monkey trial offers hope for coronavirus vaccine				1.26127e+18	https://twitter.com/BBCWorld/status/1261273281463713792
2020-05-15 11:43:39	BBCWorld		101	66	227	NFL's Deandre Baker and Quinton Dunbar charged with armed robbery				1.26126e+18	https://twitter.com/BBCWorld/status/1261260954597314561
2020-05-15 10:40:08	BBCWorld		95	170	879	Amazon says it'll produce face shields for medics and sell them at cost price in the US				1.26124e+18	https://twitter.com/BBCWorld/status/1261244970905882624
2020-05-15 09:59:18	BBCWorld		48	665	2838	Meet Bear - the rescue dog that's saved more than 100 injured koalas in the aftermath of Australia's bushfires https://bbc.in/2LuqzM7				1.26123e+18	https://twitter.com/BBCWorld/status/1261234695544745990
2020-05-15 09:46:54	BBCWorld		29	54	125	How exposed to coronavirus might you be in your job? And how does that compare to others? See how your job ranks, using our new tool: http://bbc.in/CoronavirusExposure				1.26123e+18	https://twitter.com/BBCWorld/status/1261231573527146497
2020-05-15 09:46:52	BBCWorld		984	1121	2894	Germany makes burning of EU flag punishable by up to three years in jail				1.26123e+18	https://twitter.com/BBCWorld/status/1261231567197921281
2020-05-15 09:26:51	BBCWorld		26	86	267	Germany's economy shrank by 2.2% in the first three months of this year, official figures suggest				1.26123e+18	https://twitter.com/BBCWorld/status/1261226527192158208
2020-05-15 07:53:14	BBCWorld		24	184	534	Estonia, Latvia and Lithuania open borders to one another, creating a coronavirus "travel bubble"				1.2612e+18	https://twitter.com/BBCWorld/status/1261202968260546560
2020-05-15 07:39:58	BBCWorld		66	287	853	Smaller class sizes, frequent hand washing and children playing in smaller groups This is how Denmark reopened its primary schools http://bbc.in/2ApPrSI				1.2612e+18	https://twitter.com/BBCWorld/status/1261199631859531776
2020-05-15 07:17:43	BBCWorld		78	195	665	'Ousted' US vaccine expert says country facing "darkest winter in modern history"				1.26119e+18	https://twitter.com/BBCWorld/status/1261194029619974149
2020-05-15 05:09:22	BBCWorld		27	128	368	Mexico at 'peak moment' of coronavirus crisis after biggest daily rise in cases				1.26116e+18	https://twitter.com/BBCWorld/status/1261161732699021312
2020-05-15 03:39:21	BBCWorld		55	636	1937	Coronavirus: How 'overreaction' made Vietnam a virus success				1.26114e+18	https://twitter.com/BBCWorld/status/1261139075827994624
2020-05-14 23:58:46	BBCWorld		41	86	195	Aarogya Setu: Why India's Covid-19 contact tracing app is controversial				1.26108e+18	https://twitter.com/BBCWorld/status/1261083564256485376
2020-05-14 23:52:00	BBCWorld		92	143	604	Coronavirus: Is Putin rushing Russia out of lockdown?				1.26108e+18	https://twitter.com/BBCWorld/status/1261081860949659649
2020-05-14 23:21:00	BBCWorld		61	109	363	How can you make a face covering? Here鈥檚 some handy tips:				1.26107e+18	https://twitter.com/BBCWorld/status/1261074060626268162
2020-05-14 23:09:11	BBCWorld		15	33	134	Africa's week in pictures: 8 - 14 May 2020				1.26107e+18	https://twitter.com/BBCWorld/status/1261071088286666754
2020-05-14 23:04:45	BBCWorld		9	21	118	Quiz of the Week: Little Richard, Project Restart and more				1.26107e+18	https://twitter.com/BBCWorld/status/1261069971381260294
2020-05-14 22:38:48	BBCWorld		75	128	449	How can I travel safely on public transport?				1.26106e+18	https://twitter.com/BBCWorld/status/1261063442116599809
2020-05-14 22:25:28	BBCWorld		18	91	231	Coronavirus: Surge in deaths reported in southern Yemen				1.26106e+18	https://twitter.com/BBCWorld/status/1261060083880001536
2020-05-14 22:24:18	BBCWorld		58	342	952	Qatar has made wearing face masks compulsory, anyone defying the order could face three years in prison or be fined more than $50,000 (拢41,000) https://bbc.in/362n7S1				1.26106e+18	https://twitter.com/BBCWorld/status/1261059790890991619
2020-05-14 22:06:00	BBCWorld		49	473	873	It may seem simple, but there are important things to remember about safely putting on and taking off a face covering http://bbc.in/CoronavirusMasks				1.26106e+18	https://twitter.com/BBCWorld/status/1261055186010664960
2020-05-14 21:10:10	BBCWorld		44	201	541	Austria's Chancellor Sebastian Kurz is receiving criticism after visiting a small Alpine community and breaking social distancing rules https://bbc.in/3fOxTjj				1.26104e+18	https://twitter.com/BBCWorld/status/1261041135805489153
2020-05-14 20:30:54	BBCWorld		49	259	477	Two people test positive for Covid-19 in world's largest refugee camp				1.26103e+18	https://twitter.com/BBCWorld/status/1261031254524342277
2020-05-14 19:36:04	BBCWorld		76	217	709	France says it would be "unacceptable" for French drug giant Sanofi to prioritise the US market if it develops a coronavirus vaccine				1.26102e+18	https://twitter.com/BBCWorld/status/1261017454374989824
2020-05-14 19:21:53	BBCWorld		272	170	750	Can China test all of Wuhan in just 10 days? https://bbc.in/2Atghtk				1.26101e+18	https://twitter.com/BBCWorld/status/1261013884208586752
2020-05-14 19:00:00	BBCWorld		123	271	903	US church sues Zoom after Bible study 'zoombombed' by porn				1.26101e+18	https://twitter.com/BBCWorld/status/1261008379092373510
2020-05-14 18:18:48	BBCWorld		83	65	261	Are US states reopening ahead of White House guidelines?				1.261e+18	https://twitter.com/BBCWorld/status/1260998009258737668
2020-05-14 18:01:41	BBCWorld		14	49	148	Irish Prime Minister Leo Varadkar 'increasingly confident' about lifting lockdown				1.26099e+18	https://twitter.com/BBCWorld/status/1260993701897293826
2020-05-14 18:01:27	BBCWorld		494	316	1187	"We could cut off the whole relationship" Trump mulls cutting ties with China http://bbc.in/2Lu1ZuA				1.26099e+18	https://twitter.com/BBCWorld/status/1260993645060263936
2020-05-14 17:50:00	BBCWorld		12	47	203	South African minister embraces meme that mocks her cannabis slang				1.26099e+18	https://twitter.com/BBCWorld/status/1260990760494796801
2020-05-14 17:26:27	BBCWorld		27	85	237	"There is some magical thinking going on that lockdowns work perfectly and that unlocking lockdowns will go great鈥?The WHO鈥檚 emergency director says 鈥淏oth are fraught with dangers鈥?Read the full story: http://bbc.in/CoronavirusNeverGoAway				1.26098e+18	https://twitter.com/BBCWorld/status/1260984836254314496
2020-05-14 17:24:20	BBCWorld		61	100	310	But, several countries have begun to gradually ease lockdown measures That鈥檚 despite Dr Tedros鈥?warning that there was no guaranteed way of easing restrictions without triggering a second wave of infections http://bbc.in/CoronavirusNeverGoAway				1.26098e+18	https://twitter.com/BBCWorld/status/1260984304030683136
2020-05-14 17:15:44	BBCWorld		17	63	208	"The trajectory is in our hands, and it's everybody's business, and we should all contribute to stop this pandemic" WHO Director-General Tedros Adhanom Ghebreyesus says it is possible to control the virus, with effort http://bbc.in/CoronavirusNeverGoAway				1.26098e+18	https://twitter.com/BBCWorld/status/1260982140289900548
2020-05-14 17:13:19	BBCWorld		11	78	179	There are currently more than 100 potential vaccines in development But, Dr Ryan says there are other illnesses, such as measles, that still haven't been eliminated despite there being vaccines for them http://bbc.in/CoronavirusNeverGoAway				1.26098e+18	https://twitter.com/BBCWorld/status/1260981531344068608
2020-05-14 17:12:15	BBCWorld		11	72	179	Almost 300,000 people worldwide have died with coronavirus and more than 4.3m cases have been recorded With lockdown in place in many countries, the UN has warned the pandemic is causing widespread distress and having a huge impact on mental health http://bbc.in/CoronavirusNeverGoAway				1.26098e+18	https://twitter.com/BBCWorld/status/1260981263487438850
2020-05-14 17:10:33	BBCWorld		152	529	986	Coronavirus 鈥渕ay never go away鈥?Dr Mike Ryan, WHO emergencies director, has warned against trying to predict when coronavirus will disappear But what does this mean for the world? [Thread] http://bbc.in/CoronavirusNeverGoAway				1.26098e+18	https://twitter.com/BBCWorld/status/1260980835907440642
2020-05-14 16:51:18	BBCWorld		10	52	205	"What this whole lockdown has taught me is how little we need to survive" Two musicians from different parts of the world discuss how the coronavirus is affecting their life https://bbc.in/2WvPrJx				1.26098e+18	https://twitter.com/BBCWorld/status/1260975990609793028
2020-05-14 16:15:05	BBCWorld		15	54	169	"It's as if people have the attitude that 'no one's going to arrest us for this when they have other things to do'" How the pandemic 'is relaxing US drinking laws'				1.26097e+18	https://twitter.com/BBCWorld/status/1260966875284021248
2020-05-14 15:54:09	BBCWorld		55	245	1025	As restrictions ease, people in New Zealand are allowed to see friends and families again And that means one big thing... hugs http://bbc.in/3dLfAdb				1.26096e+18	https://twitter.com/BBCWorld/status/1260961608970403842
2020-05-14 15:35:46	BBCWorld		19	54	199	Nearly three million more Americans seek unemployment benefits in past week https://bbc.in/2zBvnfW				1.26096e+18	https://twitter.com/BBCWorld/status/1260956981751361536
2020-05-14 15:23:26	BBCWorld		28	87	303	EU's top court rules Hungary's detention of asylum seekers in border zones illegal				1.26095e+18	https://twitter.com/BBCWorld/status/1260953879434452992
2020-05-14 14:30:35	BBCWorld		55	117	474	India announces free food for fleeing migrants, as tens of thousands travel on foot, trying to return to their villages				1.26094e+18	https://twitter.com/BBCWorld/status/1260940577136431105
2020-05-14 13:34:23	BBCWorld		27	223	811	Scientists 'find way to help coral reefs' fight devastating effects of bleaching, caused by rising sea temperatures				1.26093e+18	https://twitter.com/BBCWorld/status/1260926433272176640
2020-05-14 13:17:09	BBCWorld		204	280	754	Misleading YouTube videos about the coronavirus pandemic have been viewed more than 62 million times, study suggests				1.26092e+18	https://twitter.com/BBCWorld/status/1260922096512897026
2020-05-14 13:03:04	BBCWorld		29	71	206	Israel's Benjamin Netanyahu is starting a record fifth term in office He is the country's longest-serving leader and the first to face criminal prosecution while in office				1.26092e+18	https://twitter.com/BBCWorld/status/1260918554028912644
2020-05-14 12:45:10	BBCWorld		38	94	264	Israel West Bank annexation looms as unity government sworn in				1.26091e+18	https://twitter.com/BBCWorld/status/1260914050701107202
2020-05-14 12:32:33	BBCWorld		20	177	574	State of emergency lifted in most of Japan after sharp fall in new coronavirus infections				1.26091e+18	https://twitter.com/BBCWorld/status/1260910874597953537
2020-05-14 12:04:37	BBCWorld		67	141	621	'Unacceptable' for French drug giant to give priority to US if it develops a coronavirus vaccine, minister warns				1.2609e+18	https://twitter.com/BBCWorld/status/1260903845737218048
2020-05-14 11:28:19	BBCWorld		18	162	292	Prosecutors in Malaysia drop charges against Wolf of Wall Street producer Riza Aziz over multi-billion-dollar 1MDB state fund scandal				1.26089e+18	https://twitter.com/BBCWorld/status/1260894709817491456
2020-05-14 11:22:59	BBCWorld		14	58	157	Scouting Ireland review uncovers child abuse cover up				1.26089e+18	https://twitter.com/BBCWorld/status/1260893366973345793
2020-05-14 11:04:27	BBCWorld		71	476	1388	Primary children in Denmark have been back at school for a month From hourly hand-washing to small playgroups, this is how they are making it work				1.26089e+18	https://twitter.com/BBCWorld/status/1260888701502214144
2020-05-14 10:57:19	BBCWorld		26	109	613	Hollywood actor Matt Damon stuns local Irish radio station with surprise interview				1.26089e+18	https://twitter.com/BBCWorld/status/1260886908743438338
2020-05-14 10:50:32	BBCWorld		23	197	431	German police investigating links between the military and far right seize weapons and explosives at home of special forces soldier				1.26089e+18	https://twitter.com/BBCWorld/status/1260885199040249856
2020-05-14 10:39:54	BBCWorld		110	130	373	"What do you say to the businesses that you're destroying?" A scuffle broke out when a group of stay-at-home protesters turned up at the city council president's home in Fresno, California https://bbc.in/3dVAVkn				1.26088e+18	https://twitter.com/BBCWorld/status/1260882523435020288
2020-05-14 10:28:27	BBCWorld		55	104	433	Cardboard guests fill empty seats at one cafe in Sydney, Australia as cafes and restaurants reopen https://bbc.in/2WtXSF5				1.26088e+18	https://twitter.com/BBCWorld/status/1260879642392657920
2020-05-14 09:59:04	BBCWorld		29	141	523	Thousands of businesses reopen in New Zealand as some hairdressers see overnight queues round the block				1.26087e+18	https://twitter.com/BBCWorld/status/1260872246647816194
2020-05-14 08:54:10	BBCWorld		49	122	471	China relocates villagers living up 800m-high cliffs to urban housing estate in anti-poverty drive				1.26086e+18	https://twitter.com/BBCWorld/status/1260855916708184065
2020-05-14 08:04:04	BBCWorld		49	130	507	Firms in India and Pakistan to make drug shown to cut duration of coronavirus symptoms				1.26084e+18	https://twitter.com/BBCWorld/status/1260843308781318145
2020-05-14 07:45:43	BBCWorld		170	187	716	US accuses China of hacking coronavirus research				1.26084e+18	https://twitter.com/BBCWorld/status/1260838691515351041
2020-05-14 07:29:03	BBCWorld		52	65	262	12 terror suspects 'found dead in their cells' in Burkina Faso				1.26083e+18	https://twitter.com/BBCWorld/status/1260834495395176449
2020-05-14 05:48:40	BBCWorld		17	95	511	Irish Army deal with 100-year-old War of Independence grenade				1.26081e+18	https://twitter.com/BBCWorld/status/1260809231579656192
2020-05-14 01:27:43	BBCWorld		324	255	889	Coronavirus: Trump say Dr Fauci's warning 'not acceptable'				1.26074e+18	https://twitter.com/BBCWorld/status/1260743560690876416
2020-05-13 23:37:22	BBCWorld		17	52	177	Somalia's coronavirus khat bans leaves chewers in a stew				1.26072e+18	https://twitter.com/BBCWorld/status/1260715793584701447
2020-05-13 23:35:09	BBCWorld		31	77	267	Covid-19 booze rush in India as restrictions ease				1.26072e+18	https://twitter.com/BBCWorld/status/1260715233452208130
2020-05-13 23:32:53	BBCWorld		20	77	194	Coronavirus: France's boom city Toulouse shaken by pandemic				1.26071e+18	https://twitter.com/BBCWorld/status/1260714664708771841
2020-05-13 23:30:40	BBCWorld		33	99	226	Why this ICU nurse treating Covid patients could be deported				1.26071e+18	https://twitter.com/BBCWorld/status/1260714105146617856
2020-05-13 23:26:10	BBCWorld		80	73	314	Republicans snatch rarest prize of California seat				1.26071e+18	https://twitter.com/BBCWorld/status/1260712975444463616
2020-05-13 23:26:10	BBCWorld		16	93	355	Coronavirus and Antarctica: 'Isolated within isolation'				1.26071e+18	https://twitter.com/BBCWorld/status/1260712975360495627
2020-05-13 23:23:57	BBCWorld		27	93	259	A world in crisis even without the pandemic: Five looming problems				1.26071e+18	https://twitter.com/BBCWorld/status/1260712416373018624
2020-05-13 22:15:43	BBCWorld		536	1578	3032	Coronavirus may never go away, World Health Organization warns				1.2607e+18	https://twitter.com/BBCWorld/status/1260695242350776326
2020-05-13 21:37:36	BBCWorld		184	1311	7766	It took a group of volunteers 45 minutes to rescue a wild horse stuck in a deep mud hole in the foothills of Alberta, Canada http://bbc.in/3fJQ5ux				1.26069e+18	https://twitter.com/BBCWorld/status/1260685653056118786
2020-05-13 21:16:23	BBCWorld		27	44	166	Coronavirus response: Things the US has got right - and got wrong				1.26068e+18	https://twitter.com/BBCWorld/status/1260680311630893056
2020-05-13 20:24:53	BBCWorld		64	115	272	Buzzfeed to close UK and Australian news operations				1.26067e+18	https://twitter.com/BBCWorld/status/1260667353265774594
2020-05-13 20:05:07	BBCWorld		16	33	145	Coronavirus: Taoiseach hints he favours re-opening schools before autumn				1.26066e+18	https://twitter.com/BBCWorld/status/1260662376262762498
2020-05-13 17:36:40	BBCWorld		31	112	374	US says it won't use Russian ventilators linked to two deadly hospital fires				1.26063e+18	https://twitter.com/BBCWorld/status/1260625018389778437
2020-05-13 17:03:08	BBCWorld		26	101	257	In Kenya, fear and misinformation around coronavirus is causing harassment, data leaks and social media cyberbullying				1.26062e+18	https://twitter.com/BBCWorld/status/1260616581035548673
2020-05-13 16:57:08	BBCWorld		82	63	241	Ex-Trump aide Paul Manafort to serve sentence at home amid virus fears				1.26062e+18	https://twitter.com/BBCWorld/status/1260615068854693899
2020-05-13 15:55:45	BBCWorld		72	270	894	Russian investigators refuse to drop murder charge against three sisters who killed their abusive father				1.2606e+18	https://twitter.com/BBCWorld/status/1260599622193610753
2020-05-13 15:49:35	BBCWorld	BBCNews	19	83	208	Primary schools reopened in France on Monday, and striking pictures of children practising social distancing are now being shared on social media https://bbc.in/35UTUIQ The move follows Denmark's lead a month ago - read below to learn about the practical measures adopted				1.2606e+18	https://twitter.com/BBCWorld/status/1260598071358033920
2020-05-13 15:07:12	BBCWorld		18	105	276	Belgium moves to new phase of lockdown easing - allowing partial reopening of schools, shops and businesses under strict conditions from Monday https://bbc.in/35Ues4l				1.26059e+18	https://twitter.com/BBCWorld/status/1260587404953554944
2020-05-13 13:14:18	BBCWorld		77	183	697	Angela Merkel says she is 'pained' by Russian hacking				1.26056e+18	https://twitter.com/BBCWorld/status/1260558991907848192
2020-05-13 13:11:50	BBCWorld		23	93	265	European Commission sets out travel and tourism guidance for EU countries				1.26056e+18	https://twitter.com/BBCWorld/status/1260558369791885312
2020-05-13 13:09:59	BBCWorld		24	68	218	Germany aims to open some European border crossings from Saturday http://bbc.in/3bzyFxC				1.26056e+18	https://twitter.com/BBCWorld/status/1260557907571113986
2020-05-13 12:23:41	BBCWorld		72	248	550	Tanzania hospitals overwhelmed by coronavirus, US embassy warns				1.26055e+18	https://twitter.com/BBCWorld/status/1260546252263116801
2020-05-13 12:01:05	BBCWorld		33	92	297	Police in Mexico searching for source of adulterated alcohol which has killed 46 people				1.26054e+18	https://twitter.com/BBCWorld/status/1260540568553361408
2020-05-13 11:26:32	BBCWorld		61	233	753	Breonna Taylor: Lawsuit after US health worker shot dead by police				1.26053e+18	https://twitter.com/BBCWorld/status/1260531870384734208
2020-05-13 10:32:04	BBCWorld		26	87	549	"I know policemen are supposed to be tough, but we are also humans"				1.26052e+18	https://twitter.com/BBCWorld/status/1260518166779830274
2020-05-13 10:23:38	BBCWorld		53	245	439	Number of people killed in militant attack on maternity ward in Kabul, Afghanistan rises to 24				1.26052e+18	https://twitter.com/BBCWorld/status/1260516041928568839
2020-05-13 10:06:04	BBCWorld		75	99	415	We will have summer tourist season, promises EU				1.26051e+18	https://twitter.com/BBCWorld/status/1260511622319267840
2020-05-13 09:45:22	BBCWorld		79	107	334	US Secretary of State Mike Pompeo flies to Israel for talks despite coronavirus pandemic https://bbc.in/2Wt9Ij6				1.26051e+18	https://twitter.com/BBCWorld/status/1260506411915776000
2020-05-13 09:19:22	BBCWorld		20	167	356	Brazil has recorded its highest daily rise in number of coronavirus deaths, health officials say				1.2605e+18	https://twitter.com/BBCWorld/status/1260499869766221828
2020-05-13 09:13:11	BBCWorld		45	329	751	Coronavirus: Japanese sumo wrestler dies at 28				1.2605e+18	https://twitter.com/BBCWorld/status/1260498312739860481
2020-05-13 08:10:47	BBCWorld		27	173	358	Coronavirus infections linked to nightlife district in Seoul, South Korea, rise to 119 https://bbc.in/2T0xsZL				1.26048e+18	https://twitter.com/BBCWorld/status/1260482610561769472
2020-05-13 07:52:54	BBCWorld		26	222	1002	Thailand reports no new coronavirus cases in past 24 hours, the first time its daily toll hits zero since early March https://bbc.in/2T03dln				1.26048e+18	https://twitter.com/BBCWorld/status/1260478110459461633
2020-05-13 01:11:11	BBCWorld		20	81	299	Coronavirus: Crew on virus-hit cruise ship allowed to disembark in Uruguay				1.26038e+18	https://twitter.com/BBCWorld/status/1260377012092502016
2020-05-13 00:17:05	BBCWorld		192	219	1289	Rapper 6ix9ine has $200k charity donation rejected				1.26036e+18	https://twitter.com/BBCWorld/status/1260363397381660682
2020-05-12 23:18:38	BBCWorld		13	61	202	Kenyan nurse: 'I became a Covid suspect for doing my job'				1.26035e+18	https://twitter.com/BBCWorld/status/1260348690436407298
2020-05-12 23:14:10	BBCWorld		64	133	411	Saudi Arabia: Just how deep are its troubles?				1.26035e+18	https://twitter.com/BBCWorld/status/1260347566648184833
2020-05-12 23:09:34	BBCWorld		19	50	203	India coronavirus: How cake and songs made police pandemic heroes				1.26035e+18	https://twitter.com/BBCWorld/status/1260346406344196101
2020-05-12 23:07:21	BBCWorld		176	131	430	Coronavirus: China鈥檚 new army of tough-talking diplomats				1.26035e+18	https://twitter.com/BBCWorld/status/1260345849374220289
2020-05-12 23:02:51	BBCWorld		33	84	240	Afghan attack: US secretary of state condemns shooting at Kabul maternity ward				1.26034e+18	https://twitter.com/BBCWorld/status/1260344717268725762
2020-05-12 21:41:03	BBCWorld		103	1027	5423	'Oldest woman in Spain' beats coronavirus at 113				1.26032e+18	https://twitter.com/BBCWorld/status/1260324131704377344
2020-05-12 21:13:59	BBCWorld		3	34	139	International Nurses Day is celebrated today, 12 May, to mark the birthday of Florence Nightingale, the founder of modern nursing Read more about the day, and the incredible work of nurses, globally:				1.26032e+18	https://twitter.com/BBCWorld/status/1260317322524459011
2020-05-12 21:13:59	BBCWorld		5	24	133	"Their immunity is low. A single infected person can threaten the whole population" Shanti Teresa Lakrahas has made a name for herself providing health services for the rapidly declining tribal groups of India's Andaman and Nicobar islands http://bbc.in/CVIND20				1.26032e+18	https://twitter.com/BBCWorld/status/1260317320720850944
2020-05-12 21:13:58	BBCWorld		2	14	55	鈥淭wo Covid-19 patients I was taking care of had underlying health conditions and were above 70. Yet they managed to survive. This gives me hope" Gabriela Serrano, a nurse in the US, has seen incredible recoveries, but tragic events too http://bbc.in/CVIND20				1.26032e+18	https://twitter.com/BBCWorld/status/1260317318074249216
2020-05-12 21:13:58	BBCWorld		1	12	36	"I realised the picture became bigger than just the moment it captured. It was moving but also unsettling" This picture of Elena Pagliarini captured the devastation coronavirus was wreaking in Italy http://bbc.in/CVIND20				1.26032e+18	https://twitter.com/BBCWorld/status/1260317315272445952
2020-05-12 21:13:57	BBCWorld		1	12	38	"At first my family weren't comfortable with me joining the fight against Covid-19. But when they saw the pictures of my protective gear they understood that I am protected enough" Mzwakhe Mohlaloganye is part of a mobile Covid-19 team in South Africa http://bbc.in/CVIND20				1.26032e+18	https://twitter.com/BBCWorld/status/1260317312705540096
2020-05-12 21:13:57	BBCWorld		15	116	406	The coronavirus pandemic has brought the work done by nurses into the spotlight, more than ever To mark International Nurses Day, we spoke to nurses working on four different continents, to learn about the challenges they face daily [Thread] http://bbc.in/CVIND20				1.26032e+18	https://twitter.com/BBCWorld/status/1260317310751051781
2020-05-12 20:13:25	BBCWorld		64	51	328	Coronavirus and tipping: Will the outbreak make us more generous?				1.2603e+18	https://twitter.com/BBCWorld/status/1260302080042041345
2020-05-12 19:23:44	BBCWorld		17	69	315	Man who hosted party during coronavirus lockdown and had drugs posted to island, has been jailed				1.26029e+18	https://twitter.com/BBCWorld/status/1260289577325125634
2020-05-12 18:57:02	BBCWorld		136	417	1067	In a virtual hearing, Dr Anthony Fauci, the top US health expert, said premature reopening of states could lead to avoidable "suffering and death" http://bbc.in/2WqnB1h				1.26028e+18	https://twitter.com/BBCWorld/status/1260282856628256772
2020-05-12 18:23:56	BBCWorld		46	98	442	India's PM Narendra Modi announces $260bn economic package to help country cope with lockdown				1.26027e+18	https://twitter.com/BBCWorld/status/1260274526853779456
2020-05-12 17:12:14	BBCWorld		13	89	197	Google Search results topped by suspected scam gadget store				1.26026e+18	https://twitter.com/BBCWorld/status/1260256481573814276
2020-05-12 17:07:11	BBCWorld		16	57	179	Angola billionaire Isobel dos Santos wants assets unfrozen				1.26026e+18	https://twitter.com/BBCWorld/status/1260255211928633344
2020-05-12 17:06:14	BBCWorld		93	104	535	Anthony Fauci: The face of America's fight against coronavirus				1.26025e+18	https://twitter.com/BBCWorld/status/1260254972966506496
2020-05-12 16:48:51	BBCWorld		30	75	235	US Supreme Court hears arguments over Trump's tax returns				1.26025e+18	https://twitter.com/BBCWorld/status/1260250598357819392
2020-05-12 16:01:18	BBCWorld		19	134	340	First Brazil coronavirus death happened almost two months earlier than previously thought, say researchers				1.26024e+18	https://twitter.com/BBCWorld/status/1260238630850899971
2020-05-12 15:50:04	BBCWorld		21	90	295	Germany 'not alarmed' by coronavirus infection rate rise				1.26024e+18	https://twitter.com/BBCWorld/status/1260235802413596672
2020-05-12 15:41:10	BBCWorld		15	72	197	"Even under the best of circumstances, when you pull back on mitigation you will see some cases appear," Dr Fauci testifies to the Senate It's "entirely conceivable and possible" that there will be a second wave of the pandemic in the US http://bbc.in/2LqiTKs				1.26023e+18	https://twitter.com/BBCWorld/status/1260233566602084354
2020-05-12 15:14:36	BBCWorld		72	193	701	Top US infectious disease specialist Dr Anthony Fauci tells a Senate committee hearing that at least eight potential vaccines are being tested and one may be available before next year http://bbc.in/2LqiTKs				1.26023e+18	https://twitter.com/BBCWorld/status/1260226879929356294
2020-05-12 15:04:43	BBCWorld		122	434	1082	Russia now has second-highest virus case total in the world				1.26022e+18	https://twitter.com/BBCWorld/status/1260224390278582273
2020-05-12 14:55:33	BBCWorld		10	82	189	"How can I ensure there is isolation if there are people sleeping under the beds and in the bathrooms?" The Colombian jail with 859 coronavirus cases				1.26022e+18	https://twitter.com/BBCWorld/status/1260222085261074432
2020-05-12 13:43:58	BBCWorld		25	206	446	Total lockdown announced in Lebanon after a resurgence of coronavirus cases http://bbc.in/2Wr0Z0s				1.2602e+18	https://twitter.com/BBCWorld/status/1260204072210239488
2020-05-12 13:03:48	BBCWorld		71	144	419	Madagascar President Rajoelina hits out at coronavirus tonic 'detractors'				1.26019e+18	https://twitter.com/BBCWorld/status/1260193960372338689
2020-05-12 12:14:18	BBCWorld		84	215	796	Fauci to warn US Senate of 'needless suffering and death' if country opens too soon				1.26018e+18	https://twitter.com/BBCWorld/status/1260181503511846912
2020-05-12 12:08:32	BBCWorld		37	83	214	Hackers hit A-list law firm of Lady Gaga, Drake and Madonna				1.26018e+18	https://twitter.com/BBCWorld/status/1260180053045972992
2020-05-12 11:28:13	BBCWorld		75	173	530	In some parts of Asia everyone wears a face mask by default, now many European nations have issued advisories asking people to wear a mask in certain public settings				1.26017e+18	https://twitter.com/BBCWorld/status/1260169909860028417
2020-05-12 10:15:37	BBCWorld		13	88	218	Czech media name Russian diplomat in 'poison plot' row				1.26015e+18	https://twitter.com/BBCWorld/status/1260151639006117891
2020-05-12 09:47:28	BBCWorld		18	80	298	For #InternationalNursesDay, the BBC has spoken to nurses working across four different continents, to find out about the challenges they face in the battle against coronavirus			#InternationalNursesDay	1.26014e+18	https://twitter.com/BBCWorld/status/1260144554906456065
2020-05-12 09:41:20	BBCWorld		40	68	182	French officials launch investigation into former President Val茅ry Giscard d'Estaing for allegedly groping a journalist				1.26014e+18	https://twitter.com/BBCWorld/status/1260143010542747654
2020-05-12 09:40:58	BBCWorld		39	128	342	Australia's Federal Treasurer tested for Covid-19 after coughing fit				1.26014e+18	https://twitter.com/BBCWorld/status/1260142917416562689
2020-05-12 09:31:27	BBCWorld		44	218	647	How people in Europe are emerging from life under lockdown				1.26014e+18	https://twitter.com/BBCWorld/status/1260140521957318656
2020-05-12 08:58:35	BBCWorld		198	649	1079	Afghan authorities send special forces to defend hospital in Kabul after it came under attack by gunmen				1.26013e+18	https://twitter.com/BBCWorld/status/1260132250152296448
2020-05-12 08:51:01	BBCWorld		110	474	1340	Chinese city of Wuhan drawing up plans to test its entire population of 11 million people for Covid-19, state media say				1.26013e+18	https://twitter.com/BBCWorld/status/1260130347674669056
2020-05-12 06:05:02	BBCWorld		53	444	2196	India's carbon emissions fall for first time in four decades				1.26009e+18	https://twitter.com/BBCWorld/status/1260088574210461696
2020-05-12 04:59:48	BBCWorld		16	88	503	Scott Johnson death: Australian man arrested in 1988 gay hate killing				1.26007e+18	https://twitter.com/BBCWorld/status/1260072160409923585
2020-05-11 23:15:33	BBCWorld		15	37	84	South Africa's coronavirus lockdown: Doubts creep in				1.25999e+18	https://twitter.com/BBCWorld/status/1259985526599421952
2020-05-11 23:13:15	BBCWorld		10	58	99	Coronavirus: Israel turns surveillance tools on itself				1.25998e+18	https://twitter.com/BBCWorld/status/1259984947378618369
2020-05-11 23:02:08	BBCWorld		109	276	583	Safoora Zargar: Why did India jail a pregnant student during Covid-19?				1.25998e+18	https://twitter.com/BBCWorld/status/1259982150146940929
2020-05-11 22:26:04	BBCWorld		143	236	914	White House staff ordered to wear masks				1.25997e+18	https://twitter.com/BBCWorld/status/1259973075220783117
2020-05-11 22:04:49	BBCWorld		32	53	266	Ahmaud Arbery: What do we know about the case?				1.25997e+18	https://twitter.com/BBCWorld/status/1259967724433879051
2020-05-11 21:26:29	BBCWorld		42	74	215	President Trump says US now conducting 300,000 tests per day and will hit the 10m mark for total tests this week Some public health researchers say at least 900,000 daily tests are needed before reopening http://bbc.in/3bpCXqY				1.25996e+18	https://twitter.com/BBCWorld/status/1259958077673148416
2020-05-11 20:52:08	BBCWorld		131	71	269	"Next year we're going to have one of the best years we've ever had" President Trump says US economy will improve in coming months after unemployment claims hit 33 million last week http://bbc.in/3bpCXqY				1.25995e+18	https://twitter.com/BBCWorld/status/1259949436203122689
2020-05-11 20:40:57	BBCWorld		151	110	493	President Trump says US coronavirus testing is part of plan to "gradually and safely reopen America", adding many Americans are enthusiastic to get back to work http://bbc.in/3bpCXqY				1.25995e+18	https://twitter.com/BBCWorld/status/1259946619027546120
2020-05-11 20:36:51	BBCWorld		212	80	527	Why are Trump and Obama in a new spat over Flynn?				1.25995e+18	https://twitter.com/BBCWorld/status/1259945586456961025
2020-05-11 20:06:27	BBCWorld		38	315	1105	The photographer taking pictures of New Yorkers smiling behind their masks http://bbc.in/3csFphS				1.25994e+18	https://twitter.com/BBCWorld/status/1259937936419815425
2020-05-11 19:18:58	BBCWorld		142	346	916	Two hotels demolished in Nigeria 'for breach of lockdown rules'				1.25993e+18	https://twitter.com/BBCWorld/status/1259925986231177216
2020-05-11 17:59:06	BBCWorld		20	45	149	Argentina debt talks deadlocked as deadline looms				1.25991e+18	https://twitter.com/BBCWorld/status/1259905886916612097
2020-05-11 17:56:16	BBCWorld		77	211	1225	Hate crime charges considered over US jogger killing				1.25991e+18	https://twitter.com/BBCWorld/status/1259905176888016904
2020-05-11 17:37:09	BBCWorld		27	99	311	Puppies and robots add cheer to social distancing http://bbc.in/3fyD5rH				1.2599e+18	https://twitter.com/BBCWorld/status/1259900366541520898
2020-05-11 16:23:44	BBCWorld		18	86	295	New York Governor Andrew Cuomo announces first easing of the state's lockdown, saying that some low-risk businesses can reopen starting on Friday http://bbc.in/3co2J01				1.25988e+18	https://twitter.com/BBCWorld/status/1259881889881624584
2020-05-11 15:51:06	BBCWorld		108	283	920	President Putin says Russia's nationwide lockdown will be eased from Tuesday and businesses will go back to work				1.25987e+18	https://twitter.com/BBCWorld/status/1259873677568598017
2020-05-11 15:32:08	BBCWorld		20	108	409	IS regional leader Sheikh Khorasani 'arrested in Afghanistan'				1.25987e+18	https://twitter.com/BBCWorld/status/1259868903024533506
2020-05-11 13:09:10	BBCWorld		38	139	475	France cautiously begins to lift lockdown, with millions back in work after eight weeks of restrictions				1.25983e+18	https://twitter.com/BBCWorld/status/1259832926444937216
2020-05-11 12:47:16	BBCWorld		50	169	431	Surge of coronavirus cases takes Russia's total above UK and Italy https://bbc.in/2LjqcUl				1.25983e+18	https://twitter.com/BBCWorld/status/1259827413938249729
2020-05-11 11:19:34	BBCWorld		22	103	208	Africa's Sahel becomes latest al-Qaeda-IS battleground				1.25981e+18	https://twitter.com/BBCWorld/status/1259805344806690818
2020-05-11 11:12:04	BBCWorld		21	83	218	Moscow care home fire kills at least nine and injures several others				1.2598e+18	https://twitter.com/BBCWorld/status/1259803456132521985
2020-05-11 11:06:51	BBCWorld		79	179	714	Notorious Mexican gang leader, Mois茅s Escamilla May, dies in prison after contracting coronavirus				1.2598e+18	https://twitter.com/BBCWorld/status/1259802140802977792
2020-05-11 10:50:04	BBCWorld		23	179	672	Dutch care home finds a way to bring people together 鈥?by reuniting families in a glass pod https://bbc.in/2zwArSs				1.2598e+18	https://twitter.com/BBCWorld/status/1259797920901103616
2020-05-11 10:38:35	BBCWorld		192	632	3487	Sioux tribes in South Dakota, US refuse to remove coronavirus checkpoints they set up on roads passing through their land				1.2598e+18	https://twitter.com/BBCWorld/status/1259795028110647302
2020-05-11 09:37:03	BBCWorld		44	174	591	More European nations begin easing lockdown restrictions In France, people will be able to walk outside without a permit for the first time in weeks Latest: https://bbc.in/2A9E7Kj				1.25978e+18	https://twitter.com/BBCWorld/status/1259779545768525824
2020-05-11 09:13:01	BBCWorld		162	817	1472	New coronavirus cluster reported in Wuhan city, China - where the virus first emerged				1.25977e+18	https://twitter.com/BBCWorld/status/1259773495774515201
2020-05-11 08:53:43	BBCWorld		50	155	400	Saudi Arabia triples VAT as part of austerity measures to support its coronavirus-hit economy				1.25977e+18	https://twitter.com/BBCWorld/status/1259768637658927104
2020-05-11 05:37:29	BBCWorld		110	94	417	Richard Pusey: Australian driver 'taunted dying police at crash scene'				1.25972e+18	https://twitter.com/BBCWorld/status/1259719256159158277
2020-05-11 03:13:12	BBCWorld		134	216	869	Iranian navy ship Konarak 'sunk by friendly fire' from frigate				1.25968e+18	https://twitter.com/BBCWorld/status/1259682944173645832
2020-05-11 01:54:09	BBCWorld		32	92	325	At least 20 people killed in attacks on Niger villages				1.25966e+18	https://twitter.com/BBCWorld/status/1259663050237513728
2020-05-11 01:06:52	BBCWorld		50	193	566	Colombian airline Avianca files for bankruptcy at US court				1.25965e+18	https://twitter.com/BBCWorld/status/1259651153018654726
2020-05-11 00:08:24	BBCWorld		11	63	206	Coronavirus lockdown: The freed prisoner who is unable to return home				1.25964e+18	https://twitter.com/BBCWorld/status/1259636438016167937
2020-05-11 00:03:56	BBCWorld		11	53	186	Coronavirus: How 鈥榮ecret burials鈥?in South Africa could help tackle Covid-19				1.25964e+18	https://twitter.com/BBCWorld/status/1259635315335204865
2020-05-10 23:59:24	BBCWorld		23	185	547	Coronavirus: Italy鈥檚 other emergency - survivors鈥?mental health				1.25963e+18	https://twitter.com/BBCWorld/status/1259634171741450241
2020-05-10 17:05:56	BBCWorld		90	157	487	Malta's ambassador to Finland quits after comparing German Chancellor Angela Merkel to Nazi dictator Adolf Hitler, local media report				1.25953e+18	https://twitter.com/BBCWorld/status/1259530120617955330
2020-05-10 16:54:53	BBCWorld		40	273	1947	Italian aid worker kidnapped in Kenya in 2018 returns home				1.25953e+18	https://twitter.com/BBCWorld/status/1259527340658434055
2020-05-10 16:26:34	BBCWorld		24	71	238	Italian jail scheme to be reviewed after it emerged mobsters had been allowed out under house arrest https://bbc.in/2WJcDmr				1.25952e+18	https://twitter.com/BBCWorld/status/1259520212459806721
2020-05-10 14:58:56	BBCWorld		20	52	111	South Koreans fear stigma for contact with 鈥榮uper-spreader鈥?in venues including LGBT bars https://bbc.in/2WhVelV				1.2595e+18	https://twitter.com/BBCWorld/status/1259498161741144069
2020-05-10 13:26:30	BBCWorld		33	103	408	Belgium allows 鈥榮ocial bubbles鈥?as lockdown eases https://bbc.in/2YWmJmy				1.25947e+18	https://twitter.com/BBCWorld/status/1259474899342708738
2020-05-10 12:57:32	BBCWorld		316	1222	2440	Wuhan reports first new coronavirus case for more than a month https://bbc.in/2zv3fL9				1.25947e+18	https://twitter.com/BBCWorld/status/1259467610556715009
2020-05-10 12:17:12	BBCWorld		96	204	490	The number of confirmed coronavirus cases worldwide has topped the four million mark, according to data https://bbc.in/3dvjA17				1.25946e+18	https://twitter.com/BBCWorld/status/1259457460903051264
2020-05-10 12:00:32	BBCWorld		20	66	256	Spain reports lowest daily death toll in two months, as the country emerges from strict lockdown restrictions https://bbc.in/2yHXGcp				1.25945e+18	https://twitter.com/BBCWorld/status/1259453265122648064
2020-05-10 11:45:12	BBCWorld		156	294	914	Indian and Chinese troops 'clash on border' in Sikkim				1.25945e+18	https://twitter.com/BBCWorld/status/1259449404924276736
2020-05-10 11:27:50	BBCWorld		41	127	250	Seoul nightlife spot a 'ghost town鈥?after clubs close due to spike in new coronavirus cases https://bbc.in/35LOfVr				1.25945e+18	https://twitter.com/BBCWorld/status/1259445034182676480
2020-05-10 10:57:38	BBCWorld		60	237	487	Russia鈥檚 coronavirus cases pass 200,000, with 11,012 new infections the past 24 hours https://bbc.in/2STaALv				1.25944e+18	https://twitter.com/BBCWorld/status/1259437434858868738
2020-05-10 10:43:46	BBCWorld		240	1614	3341	Coronavirus infections rise in Germany as lockdown restrictions ease				1.25943e+18	https://twitter.com/BBCWorld/status/1259433947592888320
2020-05-10 10:25:11	BBCWorld		55	380	706	South Korea fears second wave after spike in new cases http://bbc.in/2zmmRBp				1.25943e+18	https://twitter.com/BBCWorld/status/1259429267508736002
2020-05-10 09:48:49	BBCWorld		56	134	570	Australian police arrest 10 anti-lockdown protesters in Melbourne https://bbc.in/2SPHLzJ				1.25942e+18	https://twitter.com/BBCWorld/status/1259420119085785089
2020-05-10 08:48:07	BBCWorld		100	190	705	Coronavirus: White House task force members self-isolate				1.2594e+18	https://twitter.com/BBCWorld/status/1259404840284966912
2020-05-10 00:12:12	BBCWorld		30	94	285	Cameroon's deadly mix of war and coronavirus				1.25928e+18	https://twitter.com/BBCWorld/status/1259275008880398337
2020-05-10 00:10:01	BBCWorld		30	70	462	Hisham Selim, famed Egyptian actor, praised over transgender son				1.25927e+18	https://twitter.com/BBCWorld/status/1259274456184348674
2020-05-09 23:13:43	BBCWorld		18	70	328	The day the pirates came				1.25926e+18	https://twitter.com/BBCWorld/status/1259260287833817089
2020-05-09 19:52:40	BBCWorld		463	375	1819	Elon Musk vows to move Tesla headquarters out of California after he is ordered to keep US factory shut due to coronavirus				1.25921e+18	https://twitter.com/BBCWorld/status/1259209693987291137
2020-05-09 19:25:53	BBCWorld		689	1474	7786	Obama calls US coronavirus response 'chaotic disaster'				1.2592e+18	https://twitter.com/BBCWorld/status/1259202952117526531
2020-05-09 17:08:19	BBCWorld		110	124	504	The Director of China's National Health Commission says the coronavirus pandemic is a "big test" that has exposed weaknesses in the country's public health system https://bbc.in/3fvbnMm				1.25917e+18	https://twitter.com/BBCWorld/status/1259168334974763008
2020-05-09 16:49:55	BBCWorld		19	68	252	Spain鈥檚 PM urges "total caution" before easing lockdown restrictions https://bbc.in/3bfBVxL				1.25916e+18	https://twitter.com/BBCWorld/status/1259163701409611777
2020-05-09 16:36:50	BBCWorld		67	95	233	The WHO has already called for stricter hygiene and safety standards for so-called wet markets in China But in many cases markets are informal, so very difficult to regulate Read more here: http://bbc.in/CoronavirusOrigin				1.25916e+18	https://twitter.com/BBCWorld/status/1259160409099075586
2020-05-09 16:36:09	BBCWorld		19	97	275	What we do know is that our contact with, and trading of, wild animals puts us in the path of new diseases that are silently seeking a host http://bbc.in/CoronavirusOrigin				1.25916e+18	https://twitter.com/BBCWorld/status/1259160237304668160
2020-05-09 16:35:10	BBCWorld		15	33	109	In the search for the missing link in this particular transmission chain, scientists found clues pointing to mink, ferrets and even turtles as a host However, none of these suspect species has been shown to be involved in this outbreak http://bbc.in/CoronavirusOrigin				1.25916e+18	https://twitter.com/BBCWorld/status/1259159988968325120
2020-05-09 16:33:38	BBCWorld		10	27	88	"The infection could have come from somewhere else and just, by chance, clustered around people there" Prof James Wood from the University of Cambridge says "given that it is an animal virus, the market association is highly suggestive" http://bbc.in/CoronavirusOrigin				1.25916e+18	https://twitter.com/BBCWorld/status/1259159605344710658
2020-05-09 16:32:00	BBCWorld		35	80	196	Most of us have heard that the virus "started" in a wildlife market in Wuhan But the source of the virus - an animal with this pathogen in its body - has never been found in the market http://bbc.in/CoronavirusOrigin				1.25916e+18	https://twitter.com/BBCWorld/status/1259159193879224325
2020-05-09 16:31:20	BBCWorld		23	64	156	The virus that causes Covid-19 joins a murky list, including Ebola, rabies, Sars and Mers All of these originated in wild bat populations http://bbc.in/CoronavirusOrigin				1.25916e+18	https://twitter.com/BBCWorld/status/1259159027386331138
2020-05-09 16:26:35	BBCWorld		226	501	1153	Infectious disease experts agree that, like most emerging human disease, coronavirus initially jumped undetected from an animal to a human But it remains unclear whether that animal was linked to the now infamous Wuhan wildlife market in China [Thread]				1.25916e+18	https://twitter.com/BBCWorld/status/1259157831355437057
2020-05-09 16:00:48	BBCWorld		15	77	237	At least six killed in clashes at Afghanistan food aid protest				1.25915e+18	https://twitter.com/BBCWorld/status/1259151342280544258
2020-05-09 14:17:13	BBCWorld		43	177	523	鈥淚 do feel trapped - but I know this is where I need to be鈥?Tia is 18 and she's one of the only volunteers left at the migrant camp in Calais https://bbc.in/2SPdLUx				1.25913e+18	https://twitter.com/BBCWorld/status/1259125275473907712
2020-05-09 14:15:22	BBCWorld		31	216	1136	Slovakia records no new coronavirus cases for the first time in more than two months https://bbc.in/2LgfRsc				1.25912e+18	https://twitter.com/BBCWorld/status/1259124808840818689
2020-05-09 13:20:57	BBCWorld		54	179	677	Triple-drug antiviral trial reports hopeful results in Hong Kong https://bbc.in/2WEryhH				1.25911e+18	https://twitter.com/BBCWorld/status/1259111116480937984
2020-05-09 12:16:58	BBCWorld		40	113	515	Russia marks WW2 Victory Day with subdued celebrations amid the coronavirus outbreak				1.2591e+18	https://twitter.com/BBCWorld/status/1259095013918720001
2020-05-09 11:45:45	BBCWorld		47	146	575	Air France to introduce temperature checks and masks from Monday https://bbc.in/3cklvp5				1.25909e+18	https://twitter.com/BBCWorld/status/1259087156523524101
2020-05-09 10:39:47	BBCWorld		42	188	409	South Korea fears spread of coronaivirus from nightclub infections in Seoul https://bbc.in/2yJBw9J				1.25907e+18	https://twitter.com/BBCWorld/status/1259070556269416448
2020-05-09 09:54:15	BBCWorld		56	86	299	Pakistan loosens economic lockdown despite rising coronavirus cases https://bbc.in/2SSypmO				1.25906e+18	https://twitter.com/BBCWorld/status/1259059095182680064
2020-05-09 09:19:04	BBCWorld		72	248	563	Russia's coronavirus cases continue to soar, with 10,817 new cases in the past 24 hours https://bbc.in/3bjgPyH				1.25905e+18	https://twitter.com/BBCWorld/status/1259050240822448128
2020-05-09 08:04:28	BBCWorld		80	128	578	Coronavirus: China offers to help North Korea fight pandemic				1.25903e+18	https://twitter.com/BBCWorld/status/1259031470267666433
2020-05-09 07:44:18	BBCWorld		26	133	425	Slovenia cyclists hold anti-government protest				1.25903e+18	https://twitter.com/BBCWorld/status/1259026394971021314
2020-05-09 05:02:17	BBCWorld		99	268	1055	Magician Roy Horn dies after catching coronavirus				1.25899e+18	https://twitter.com/BBCWorld/status/1258985622317998086
2020-05-09 04:21:41	BBCWorld		41	246	563	Coronavirus: Brazil's outbreak 'threatens Paraguay's success'				1.25898e+18	https://twitter.com/BBCWorld/status/1258975404125192193
2020-05-09 00:16:26	BBCWorld		47	170	736	Coronavirus: Tesla ordered to keep main US plant closed				1.25891e+18	https://twitter.com/BBCWorld/status/1258913686112124929
2020-05-08 23:35:56	BBCWorld		28	102	427	Coronavirus: Belarus WW2 parade defies pandemic and upstages Putin				1.2589e+18	https://twitter.com/BBCWorld/status/1258903490728001537
2020-05-08 21:42:15	BBCWorld		46	282	546	Brazil's Amazon: Surge in deforestation as military prepares to deploy				1.25887e+18	https://twitter.com/BBCWorld/status/1258874882886184960
2020-05-08 19:55:10	BBCWorld		89	244	984	US Vice-President Mike Pence's aide tests positive for coronavirus				1.25885e+18	https://twitter.com/BBCWorld/status/1258847933207887878
2020-05-08 18:36:25	BBCWorld		227	190	533	What did China do about coronavirus? A timeline				1.25883e+18	https://twitter.com/BBCWorld/status/1258828117805858817
2020-05-08 16:50:44	BBCWorld		164	172	824	President Trump calls fatal shooting of Ahmaud Arbery, an unarmed black man in the US state of Georgia, a "very disturbing situation"				1.2588e+18	https://twitter.com/BBCWorld/status/1258801519475986432
2020-05-08 15:57:26	BBCWorld		80	89	257	Venezuela: Trump denies role in bungled incursion				1.25879e+18	https://twitter.com/BBCWorld/status/1258788106125430784
2020-05-08 14:42:54	BBCWorld		148	4933	16083	Scientists obtain 'lucky' image of Jupiter https://bbc.in/3dyFkcN				1.25877e+18	https://twitter.com/BBCWorld/status/1258769348585537536
2020-05-08 12:18:37	BBCWorld		37	157	452	Dateci Voce: Italian women demand voice in Covid-19 fight				1.25873e+18	https://twitter.com/BBCWorld/status/1258733038642638849
2020-05-08 08:47:36	BBCWorld		100	147	532	China 'copycat' buildings: Government clamps down on foreign imitations				1.25868e+18	https://twitter.com/BBCWorld/status/1258679934362492929
2020-05-08 08:29:49	BBCWorld		262	274	743	Coronavirus: WHO warns 190,000 could die in Africa in one year				1.25868e+18	https://twitter.com/BBCWorld/status/1258675462546612224
2020-05-08 07:17:51	BBCWorld		101	165	535	Indian migrant deaths: 16 sleeping workers run over by train				1.25866e+18	https://twitter.com/BBCWorld/status/1258657347771289600
2020-05-08 07:17:44	BBCWorld		17	103	274	India gas leak: Culpable homicide charges after 11 die				1.25866e+18	https://twitter.com/BBCWorld/status/1258657322110517248
2020-05-08 04:19:00	BBCWorld		31	142	530	VE Day: Europe marks 75th anniversary while under lockdown				1.25861e+18	https://twitter.com/BBCWorld/status/1258612338967613440
2020-05-08 02:03:54	BBCWorld		117	1001	5386	Germany passes law banning 'gay conversion therapy' for minors				1.25858e+18	https://twitter.com/BBCWorld/status/1258578339478081536
2020-05-08 00:38:16	BBCWorld		280	1795	6701	Ahmaud Arbery: Dad and son charged with murder of US black jogger				1.25856e+18	https://twitter.com/BBCWorld/status/1258556790599532544
2020-05-07 23:33:04	BBCWorld		15	96	288	Spy princess and Lady Death: Eight women of WW2				1.25854e+18	https://twitter.com/BBCWorld/status/1258540384352743425
2020-05-07 23:33:04	BBCWorld		32	304	746	VE Day: The fall of Nazi Berlin in pictures				1.25854e+18	https://twitter.com/BBCWorld/status/1258540382335295489
2020-05-07 23:30:54	BBCWorld		76	111	421	What will emerge when post-WW2 order ends?				1.25854e+18	https://twitter.com/BBCWorld/status/1258539837893668865
2020-05-07 23:24:10	BBCWorld		110	58	269	Quiz of the Week: What's in a (baby) name for Elon Musk?				1.25854e+18	https://twitter.com/BBCWorld/status/1258538142988034049
2020-05-07 23:12:48	BBCWorld		3	52	184	Africa's week in pictures: 1 - 7 May 2020				1.25854e+18	https://twitter.com/BBCWorld/status/1258535282057506817
2020-05-07 23:10:36	BBCWorld		17	100	298	VE Day: Berlin marks end of WW2 with unprecedented holiday				1.25853e+18	https://twitter.com/BBCWorld/status/1258534727125889024
2020-05-07 23:08:27	BBCWorld		37	62	198	Call for credit card freeze on porn sites				1.25853e+18	https://twitter.com/BBCWorld/status/1258534186001895424
2020-05-07 23:03:50	BBCWorld		11	55	174	India coronavirus: Why celebrating Covid-19 'success models' is dangerous				1.25853e+18	https://twitter.com/BBCWorld/status/1258533025932906496
2020-05-07 21:42:25	BBCWorld		15	78	347	California moves towards second phase of reopening http://bbc.in/3bk3xlC				1.25851e+18	https://twitter.com/BBCWorld/status/1258512538997714944
2020-05-07 21:38:26	BBCWorld		67	90	316	Meat shortage leaves US farmers with 'mind-blowing' choice				1.25851e+18	https://twitter.com/BBCWorld/status/1258511535871123456
2020-05-07 20:42:47	BBCWorld		637	572	2451	Biden sex attack accuser urges him to quit race				1.2585e+18	https://twitter.com/BBCWorld/status/1258497528930205703
2020-05-07 18:57:52	BBCWorld		55	71	302	Texas governor amends lockdown orders to free salon owner from jail				1.25847e+18	https://twitter.com/BBCWorld/status/1258471128630202368
2020-05-07 18:33:43	BBCWorld		93	126	413	Thousands of US learner drivers given licences without test due to virus backlog http://bbc.in/2WFt2Z0				1.25847e+18	https://twitter.com/BBCWorld/status/1258465048718184448
2020-05-07 18:18:33	BBCWorld		32	188	464	Norway eases lockdown measures: - Groups of up to 20 allowed to gather privately, provided they stay 1m apart - Schools reopen Monday - From 1 June bars and amusement parks can reopen with social distancing - Top-level football allowed from 16 June http://bbc.in/3fsoAWc				1.25846e+18	https://twitter.com/BBCWorld/status/1258461231545044994
2020-05-07 18:13:06	BBCWorld		23	80	259	Foreign tourists welcome in Georgia from July http://bbc.in/2SLiLth				1.25846e+18	https://twitter.com/BBCWorld/status/1258459859424608256
2020-05-07 17:39:14	BBCWorld		73	151	682	Guns n' Roses singer Axl Rose and US Treasury Secretary Steven Mnuchin in coronavirus Twitter spat				1.25845e+18	https://twitter.com/BBCWorld/status/1258451338775728129
2020-05-07 17:23:21	BBCWorld		16	82	250	Third of passengers arriving into Dublin Airport do not fill out isolation form, Irish government data shows				1.25845e+18	https://twitter.com/BBCWorld/status/1258447338751868932
2020-05-07 17:00:39	BBCWorld		12	90	227	Paris restrictions to stay as lockdown eases elsewhere in France, country's PM says				1.25844e+18	https://twitter.com/BBCWorld/status/1258441629888925696
2020-05-07 16:44:22	BBCWorld		56	140	311	Venezuelan state TV broadcasts apparent video of American citizen confessing US plot to overthrow President Nicol谩s Maduro, claims denied by President Trump				1.25844e+18	https://twitter.com/BBCWorld/status/1258437528585150464
2020-05-07 16:26:00	BBCWorld		12	48	148	US Supreme Court overturns convictions in 'Bridgegate' political revenge plot				1.25843e+18	https://twitter.com/BBCWorld/status/1258432909792378883
2020-05-07 16:12:01	BBCWorld		22	141	454	Russian capital, Moscow, extends lockdown restrictions until 31 May https://bbc.in/2SJNRBz				1.25843e+18	https://twitter.com/BBCWorld/status/1258429389278150657
2020-05-07 15:51:13	BBCWorld		24	175	331	Countries across the world are approaching coronavirus testing differently But what is testing and why does it matter? http://bbc.in/CoronavirusSymptoms				1.25842e+18	https://twitter.com/BBCWorld/status/1258424155139198977
2020-05-07 15:40:51	BBCWorld		27	81	318	While people around the globe were panic buying and stocking up, one man was running low on food and fuel as he sailed between islands trying to find somewhere to dock, while following his dream of sailing solo around the Pacific				1.25842e+18	https://twitter.com/BBCWorld/status/1258421545082519552
2020-05-07 15:25:53	BBCWorld		17	103	300	France to gradually end lockdown from 11 May, but tight restrictions will remain in place in regions still determined to be at risk https://bbc.in/2SI8HBc				1.25842e+18	https://twitter.com/BBCWorld/status/1258417777481744387
2020-05-07 15:12:18	BBCWorld		31	78	346	US airline drops 'distancing' seat charge after criticism it was "capitalising on fear" https://bbc.in/3cf0ex7				1.25841e+18	https://twitter.com/BBCWorld/status/1258414360105541641
2020-05-07 14:55:17	BBCWorld		184	168	617	Dr Tedros Adhanom Ghebreyesus, World Health Organization chief, has become a familiar face in the global fight against coronavirus But what's the story behind the first African head of the WHO? https://bbc.in/2WBImWx				1.25841e+18	https://twitter.com/BBCWorld/status/1258410080288063495
2020-05-07 14:43:05	BBCWorld		38	72	248	Texas was one of a handful of states to deem abortions non-essential procedures during the pandemic But what impact has that decision had?				1.25841e+18	https://twitter.com/BBCWorld/status/1258407009990385664
2020-05-07 14:10:39	BBCWorld		43	282	805	Japan approves anti-viral drug Remdesivir to treat coronavirus patients https://bbc.in/3ftv4nP				1.2584e+18	https://twitter.com/BBCWorld/status/1258398845031022592
2020-05-07 13:53:55	BBCWorld		47	81	226	Pakistan to begin lifting five-week coronavirus lockdown despite number of cases still accelerating https://bbc.in/3b78yO8				1.25839e+18	https://twitter.com/BBCWorld/status/1258394633647915013
2020-05-07 13:36:08	BBCWorld		25	109	330	France looks to lift lockdown on Monday, but the damage is done for many				1.25839e+18	https://twitter.com/BBCWorld/status/1258390159218954243
2020-05-07 13:05:49	BBCWorld		37	133	522	India's animals are adjusting to the strange circumstances of the lockdown and some are coping better than others Veterinary worker Jai Prakash has stepped up his duties to make sure all are getting the care they need http://bbc.in/2L9px7S				1.25838e+18	https://twitter.com/BBCWorld/status/1258382531172368387
2020-05-07 12:44:11	BBCWorld		36	158	317	Nearly 3.2 million Americans filed for unemployment in last week, bringing number of jobless claims to some 33 million since mid-March https://bbc.in/2A2aAlK				1.25838e+18	https://twitter.com/BBCWorld/status/1258377088018546689
2020-05-07 12:24:08	BBCWorld		23	73	306	New Iraq prime minister after five months of deadlock				1.25837e+18	https://twitter.com/BBCWorld/status/1258372040870039553
2020-05-07 12:20:48	BBCWorld		72	162	322	The Russian military contractor Wagner is also believed to be involved in many broader covert operations across Africa So, what's behind Moscow's push into the continent?				1.25837e+18	https://twitter.com/BBCWorld/status/1258371200201510913
2020-05-07 12:15:36	BBCWorld		78	89	409	S茫o Paulo governor brands President Bolsonaro a "second virus" over his handling of Brazil's pandemic response https://bbc.in/2SN3Crw				1.25837e+18	https://twitter.com/BBCWorld/status/1258369891003965448
2020-05-07 11:51:49	BBCWorld		40	275	606	Russia's Wagner military group 'fighting in Libya', claims leaked UN report				1.25836e+18	https://twitter.com/BBCWorld/status/1258363907619663876
2020-05-07 11:23:28	BBCWorld		17	71	192	"For many, the damage from one of Europe's strictest lockdowns has been done" BBC Paris correspondent Lucy Williamson looks ahead to the French government's plans to ease lockdown http://bbc.in/2YGR48J				1.25836e+18	https://twitter.com/BBCWorld/status/1258356775058882561
2020-05-07 10:55:27	BBCWorld		29	106	449	Norway mosque attack and murder trial begins in Oslo				1.25835e+18	https://twitter.com/BBCWorld/status/1258349722491854848
2020-05-07 10:29:41	BBCWorld		93	64	223	Turkish gown supplier responsible for "unfit" UK PPE order defends its stock as "certified" https://bbc.in/3fstXow				1.25834e+18	https://twitter.com/BBCWorld/status/1258343237544181760
2020-05-07 10:14:16	BBCWorld		38	117	472	The US Supreme Court made history this week by allowing arguments to be held via conference call for the first time. But the court is not immune from everyday working from home problems, including forgetting to mute the microphone...				1.25834e+18	https://twitter.com/BBCWorld/status/1258339358513520646
2020-05-07 09:50:59	BBCWorld		37	114	237	- UN official warns coronavirus pandemic could cause multiple famines - Brazil reports 615 deaths, the highest one-day tally ever in the southern hemisphere - Bank of England warns UK economy set for record recession Latest coronavirus updates: https://bb				1.25833e+18	https://twitter.com/BBCWorld/status/1258333497502175234
2020-05-07 09:47:26	BBCWorld		244	264	879	Madonna says she had Covid-19 while on Madame X world tour https://bbc.in/3dsZuob				1.25833e+18	https://twitter.com/BBCWorld/status/1258332605730217985
2020-05-07 09:25:41	BBCWorld		16	34	223	Tennis stars Novak Djokovic and Rafael Nadal told to halt training after prematurely returning to court practice https://bbc.in/2L94bru				1.25833e+18	https://twitter.com/BBCWorld/status/1258327131643351043
2020-05-07 08:12:07	BBCWorld		29	206	523	Kenya and Uganda hit by deadly flooding				1.25831e+18	https://twitter.com/BBCWorld/status/1258308616517550080
2020-05-07 07:08:56	BBCWorld		34	91	460	Disney announces Shanghai theme park to reopen next week - its first since pandemic began https://bbc.in/2SFL1gH				1.25829e+18	https://twitter.com/BBCWorld/status/1258292716557029376
2020-05-07 05:28:35	BBCWorld		40	82	283	Cardinal Pell 'knew of' clergy abuse, says Australian royal commission				1.25827e+18	https://twitter.com/BBCWorld/status/1258267461692030976
2020-05-07 03:04:30	BBCWorld		23	105	306	At least three dead after gas leak in south India				1.25823e+18	https://twitter.com/BBCWorld/status/1258231205088112641
2020-05-07 02:55:32	BBCWorld		106	447	932	Coronavirus: Professor Bing Liu's murder fuels wild theories				1.25823e+18	https://twitter.com/BBCWorld/status/1258228948166684678
2020-05-07 00:04:30	BBCWorld		28	76	267	Poland's presidential poll postponed over coronavirus				1.25819e+18	https://twitter.com/BBCWorld/status/1258185904289648646
2020-05-06 23:28:30	BBCWorld		12	52	132	Coronavirus: Lockdown bites poor as France eases lockdown grip				1.25818e+18	https://twitter.com/BBCWorld/status/1258176844488212481
2020-05-06 23:24:02	BBCWorld		28	60	186	Coronavirus: The health advice that is misleading or worse				1.25818e+18	https://twitter.com/BBCWorld/status/1258175720951615490
2020-05-06 23:14:59	BBCWorld		10	62	186	Coronavirus in Kenya: Fearing 'money heists' amid pandemic				1.25817e+18	https://twitter.com/BBCWorld/status/1258173445130551297
2020-05-06 23:08:14	BBCWorld		29	107	309	India coronavirus: Massive evacuation operation to begin from 12 countries				1.25817e+18	https://twitter.com/BBCWorld/status/1258171746659827715
2020-05-06 23:06:01	BBCWorld		552	181	1376	Coronavirus lockdown: Would you report people who break the rules?				1.25817e+18	https://twitter.com/BBCWorld/status/1258171189219991553
2020-05-06 22:54:50	BBCWorld		65	147	366	Venezuela TV shows 'US citizens confessing over failed coup'				1.25817e+18	https://twitter.com/BBCWorld/status/1258168372656832512
2020-05-06 22:48:00	BBCWorld		264	166	615	Trumps says coronavirus 'worse attack' than Pearl Harbor				1.25817e+18	https://twitter.com/BBCWorld/status/1258166652472111106
2020-05-06 21:04:34	BBCWorld		358	206	789	Coronavirus: Will we ever shake hands again?				1.25814e+18	https://twitter.com/BBCWorld/status/1258140624026578949
2020-05-06 20:58:43	BBCWorld		22	61	152	Find out more about climate change and coronavirus:				1.25814e+18	https://twitter.com/BBCWorld/status/1258139152740204544
2020-05-06 20:58:43	BBCWorld		38	92	208	Many climate researchers are optimistic that the pandemic has taught governments critical lessons that they can apply to the problem of rising temperatures They say the big challenge is ensuring our coronavirus recovery has a green focus http://bbc.in/CoronavirusClimateChange				1.25814e+18	https://twitter.com/BBCWorld/status/1258139150676635648
2020-05-06 20:58:42	BBCWorld		121	162	288	鈥淚f Covid-19 leads to a drop in emissions of around 5% in 2020, then that is the sort of reduction we need every year until net-zero emissions are reached around 2050鈥?says Glen Peters, from the Centre for International Climate and Environmental Research http://bbc.in/CoronavirusClimateChange				1.25814e+18	https://twitter.com/BBCWorld/status/1258139147413401607
2020-05-06 20:58:41	BBCWorld		3	44	99	While emissions have dropped everywhere 鈥?some places have seen much starker changes Paris saw a CO2 drop of 72% (+/-15%) in the month of March compared to normal Yet New York, in the same period, saw a CO2 fall of around 10% http://bbc.in/CoronavirusClimateChange				1.25814e+18	https://twitter.com/BBCWorld/status/1258139144364179463
2020-05-06 20:58:40	BBCWorld		2	31	78	Emissions this year are expected to fall by 4-8% That鈥檚 two to three billion tonnes of gas (six to ten times larger than during the last global recession) http://bbc.in/CoronavirusClimateChange				1.25814e+18	https://twitter.com/BBCWorld/status/1258139140719345666
2020-05-06 20:58:40	BBCWorld		5	38	98	Demand for energy, globally, has fallen off a cliff The International Energy Agency says the world will use 6% less this year That鈥檚 equivalent to losing the entire energy demand of India This means large falls in CO2 http://bbc.in/CoronavirusClimateChange				1.25814e+18	https://twitter.com/BBCWorld/status/1258139137619759105
2020-05-06 20:58:39	BBCWorld		3	31	68	Across the full year, the need for electricity is expected to fall by 5% That鈥檚 the biggest drop since the Great Depression of the 1930s http://bbc.in/CoronavirusClimateChange				1.25814e+18	https://twitter.com/BBCWorld/status/1258139134125891585
2020-05-06 20:58:38	BBCWorld		3	31	55	In Europe, the number of flights is down around 90% In the US it has been more resilient with around 50% of planes taking off compared to last year Globally though, the demand for jet fuel is down 65% year-on-year to April http://bbc.in/CoronavirusClimateChange				1.25814e+18	https://twitter.com/BBCWorld/status/1258139131156332544
2020-05-06 20:58:37	BBCWorld		1	45	81	The world has cut back heavily on travel Global average road transport activity fell to 50% of the 2019 level by the end of March 2020 http://bbc.in/CoronavirusClimateChange				1.25814e+18	https://twitter.com/BBCWorld/status/1258139127444320259
2020-05-06 20:58:36	BBCWorld		110	883	1815	Coronavirus has seen CO2 emissions fall dramatically No war, recession or previous pandemic has had such an impact over the past 100 years, as coronavirus has in a few short months [Thread] http://bbc.in/CoronavirusClimateChange				1.25814e+18	https://twitter.com/BBCWorld/status/1258139123677908997
2020-05-06 20:23:57	BBCWorld		67	178	1405	Ruth Bader Ginsburg: US Supreme Court Justice returns to work from hospital bed				1.25813e+18	https://twitter.com/BBCWorld/status/1258130404151832579
2020-05-06 20:01:35	BBCWorld		89	91	301	Coronavirus: Texas banned abortions - how did that affect women?				1.25812e+18	https://twitter.com/BBCWorld/status/1258124774796152839
2020-05-06 19:52:30	BBCWorld		35	53	215	New US campus sex assault plan gets pushback				1.25812e+18	https://twitter.com/BBCWorld/status/1258122489164677120
2020-05-06 18:12:40	BBCWorld		29	43	124	Former Danish prime minister Helle Thorning-Schmidt to co-chair Facebook's 'supreme court'				1.2581e+18	https://twitter.com/BBCWorld/status/1258097365275344899
2020-05-06 17:44:22	BBCWorld		19	111	235	Uber axes 3,700 full-time staff as business plunges following pandemic shutdowns				1.25809e+18	https://twitter.com/BBCWorld/status/1258090241816244224
2020-05-06 17:35:18	BBCWorld		51	80	173	US President Donald Trump says virus task force will shift its focus to reopening the economy, a day after suggesting it would be disbanded				1.25809e+18	https://twitter.com/BBCWorld/status/1258087959456251904
2020-05-06 17:25:06	BBCWorld		27	83	305	Russia brings army doctors sent to fight coronavirus outbreak in Italy home				1.25809e+18	https://twitter.com/BBCWorld/status/1258085392978522112
2020-05-06 16:00:17	BBCWorld		39	141	306	How is coronavirus affecting climate activism? For some it is a "double crisis" that has stopped big demonstrations - but others see it as bringing new opportunities http://bbc.in/2zhSBHy				1.25806e+18	https://twitter.com/BBCWorld/status/1258064047871844355
2020-05-06 15:53:51	BBCWorld		79	725	1161	Kraftwerk founder Florian Schneider dies at 73				1.25806e+18	https://twitter.com/BBCWorld/status/1258062429541535744
2020-05-06 15:40:09	BBCWorld		44	101	330	Coronavirus Nigeria's death penalty by Zoom 'inhumane'				1.25806e+18	https://twitter.com/BBCWorld/status/1258058981311950849
2020-05-06 15:38:22	BBCWorld		102	284	1461	Tom Cruise working with Nasa to film aboard the International Space Station				1.25806e+18	https://twitter.com/BBCWorld/status/1258058533125468170
2020-05-06 15:33:33	BBCWorld		127	176	1044	Texas hair salon owner jailed for staying open despite coronavirus restrictions				1.25806e+18	https://twitter.com/BBCWorld/status/1258057320724135937
2020-05-06 15:20:46	BBCWorld		26	69	359	Mexico receives ventilators shipment from US				1.25805e+18	https://twitter.com/BBCWorld/status/1258054105391665153
2020-05-06 14:46:25	BBCWorld		88	79	309	Egypt says jailed filmmaker who mocked Sisi died from alcohol poisoning				1.25805e+18	https://twitter.com/BBCWorld/status/1258045458074779660
2020-05-06 13:33:20	BBCWorld		68	70	240	Riyaz Naikoo: Indian forces kill top Kashmir militant				1.25803e+18	https://twitter.com/BBCWorld/status/1258027065770680326
2020-05-06 13:28:05	BBCWorld		22	109	244	Peru confirms more than 50,000 coronavirus cases, the second-highest number in South America, after Brazil http://bbc.in/3dnhCzQ				1.25803e+18	https://twitter.com/BBCWorld/status/1258025747064786946
2020-05-06 13:27:02	BBCWorld		40	148	307	More than two-thirds of people surveyed in 20 African countries say they would run out of food and water in 14-day lockdown				1.25803e+18	https://twitter.com/BBCWorld/status/1258025483310174210
2020-05-06 11:48:12	BBCWorld		29	141	346	Coronavirus lockdown: India jobless numbers cross 120 million in April				1.258e+18	https://twitter.com/BBCWorld/status/1258000608063377408
2020-05-06 11:40:56	BBCWorld		79	235	1355	Biden demands justice for Georgia killing of black jogger Arbery				1.258e+18	https://twitter.com/BBCWorld/status/1257998782807117824
2020-05-06 11:01:09	BBCWorld		625	1325	4444	X 脝 A-12 Elon Musk and Grimes confirm baby name				1.25799e+18	https://twitter.com/BBCWorld/status/1257988770294566913
2020-05-06 10:49:45	BBCWorld		48	271	784	German plan to restart economy and reopening of society leaked Bundesliga likely to resume Schools to reopen gradually for all pupils Shops also to reopen Germany has seen fewer than 7,000 deaths in the coronavirus pandemic				1.25799e+18	https://twitter.com/BBCWorld/status/1257985900832792577
2020-05-06 10:25:52	BBCWorld		16	75	249	Spain's death toll rises by 244 as PM seeks state of emergency extension http://bbc.in/2L7ikFj				1.25798e+18	https://twitter.com/BBCWorld/status/1257979889518592000
2020-05-06 10:03:52	BBCWorld		56	226	522	Most Africans 'would go hungry in 14-day coronavirus lockdown'				1.25797e+18	https://twitter.com/BBCWorld/status/1257974351946801152
2020-05-06 09:15:27	BBCWorld		18	109	357	New Zealand coronavirus: The massive car heist under cover of lockdown				1.25796e+18	https://twitter.com/BBCWorld/status/1257962169905315840
2020-05-06 05:57:03	BBCWorld		26	94	409	India's 鈥榗orona warrior鈥?who is also fighting cancer				1.25791e+18	https://twitter.com/BBCWorld/status/1257912240063332353
2020-05-06 05:48:05	BBCWorld		118	184	992	Kim Jong-un: No signs of heart surgery, says South Korean intelligence				1.25791e+18	https://twitter.com/BBCWorld/status/1257909984375066625
2020-05-06 03:33:57	BBCWorld		48	105	457	US Supreme Court Justice Ginsburg back in hospital				1.25788e+18	https://twitter.com/BBCWorld/status/1257876229467799552
2020-05-05 23:12:41	BBCWorld		63	82	278	Brexit: Tension and uncertainty stalk trade talks				1.25781e+18	https://twitter.com/BBCWorld/status/1257810476282626054
2020-05-05 23:10:23	BBCWorld		20	71	290	Coronavirus: How India's lockdown sparked a debate over maids				1.25781e+18	https://twitter.com/BBCWorld/status/1257809898961883136
2020-05-05 23:10:23	BBCWorld		15	105	324	Coronavirus: I watched the president reveal I had Covid-19 on TV				1.25781e+18	https://twitter.com/BBCWorld/status/1257809898844360710
2020-05-05 21:13:23	BBCWorld		251	392	925	Coronavirus: White House plans to disband virus task force				1.25778e+18	https://twitter.com/BBCWorld/status/1257780455342030856
2020-05-05 20:32:49	BBCWorld		17	65	303	Coronavirus lockdown: I got a life-changing opportunity				1.25777e+18	https://twitter.com/BBCWorld/status/1257770245885919232
2020-05-05 20:01:21	BBCWorld		36	349	492	Abbco Tower: Fire engulfs skyscraper in UAE city of Sharjah				1.25776e+18	https://twitter.com/BBCWorld/status/1257762328898088961
2020-05-05 18:44:13	BBCWorld		10	31	94	The Iraqi government says Mahan Air flights, after the flight ban to and from Iran, were repatriation flights approved by Iraq's Civil Aviation Authority They say flights will continue, but there are restrictions on travellers from Iran entering Iraq				1.25774e+18	https://twitter.com/BBCWorld/status/1257742913699643392
2020-05-05 17:45:11	BBCWorld		240	140	522	Coronavirus: Why is there a US backlash to masks?				1.25773e+18	https://twitter.com/BBCWorld/status/1257728059257638913
2020-05-05 17:42:10	BBCWorld		52	89	384	Germans may be able to have summer holidays abroad, the country's tourism chief says				1.25773e+18	https://twitter.com/BBCWorld/status/1257727300180869120
2020-05-05 15:54:30	BBCWorld		77	675	1329	Philippines' biggest broadcaster, ABS-CBN, forced off air				1.2577e+18	https://twitter.com/BBCWorld/status/1257700203932590081
2020-05-05 15:49:11	BBCWorld		241	582	2143	Five-year-old caught driving parents' car 'to California to buy a Lamborghini'				1.2577e+18	https://twitter.com/BBCWorld/status/1257698866863968256
2020-05-05 14:19:01	BBCWorld		13	74	190	Somalia probes Kenyan aid plane crash				1.25768e+18	https://twitter.com/BBCWorld/status/1257676175897485313
2020-05-05 14:04:21	BBCWorld		17	62	154	The BBC contacted Mahan Air, the Iranian government, and other governments which allowed Mahan Air to land, despite their travel bans They all declined the BBC鈥檚 request for comment https://bbc.in/2yutvp0				1.25767e+18	https://twitter.com/BBCWorld/status/1257672486482739202
2020-05-05 14:04:21	BBCWorld		4	36	77	There were other airlines flying in and out of Iran at this time But Mahan Air was the only one operating on such a scale Its links to the powerful Revolutionary Guard may have given it cover to ignore flight bans https://bbc.in/2yutvp0				1.25767e+18	https://twitter.com/BBCWorld/status/1257672484607885312
2020-05-05 14:04:20	BBCWorld		4	26	43	The BBC has found evidence that Mahan Air was operating in other countries that had travel bans with Iran: - UAE - Turkey - Malaysia - Thailand All these countries gave Mahan Air permission to land, despite their own bans https://bbc.in/2yutvp0				1.25767e+18	https://twitter.com/BBCWorld/status/1257672480937979904
2020-05-05 14:04:19	BBCWorld		4	19	29	On 8 March, Syria suspended routine travel with Iran But Mahan Air flew another 8 times to Syria after the ban was imposed Passengers were taken to a makeshift quarantine centre, set up by the Syrian government https://bbc.in/2yutvp0				1.25767e+18	https://twitter.com/BBCWorld/status/1257672477603508226
2020-05-05 14:04:19	BBCWorld		4	26	34	An airline insider says 50+ cabin crew had symptoms of coronavirus during these 鈥榬epatriation flights鈥?They claim calls for PPE were ignored and say staff were told to sign non-disclosure agreements, threatening criminal charges if they spoke out https://bbc.in/2yutvp0				1.25767e+18	https://twitter.com/BBCWorld/status/1257672475783159812
2020-05-05 14:04:18	BBCWorld		2	15	22	Mahan Air was given permission to take off and land in Iraq 15 times after the ban was put into place Iraqi authorities told the BBC these were repatriation flights https://bbc.in/2yutvp0				1.25767e+18	https://twitter.com/BBCWorld/status/1257672472004042753
2020-05-05 14:04:17	BBCWorld		3	17	25	On 21 February, Iraq suspended all routine travel with Iran But, a video posted on Twitter six days after the ban proves Mahan Air was still flying to Baghdad https://bbc.in/2yutvp0				1.25767e+18	https://twitter.com/BBCWorld/status/1257672468250140675
2020-05-05 14:04:16	BBCWorld		2	12	24	Lebanon鈥檚 鈥榩atient zero鈥?was on this flight This footage was filmed, by an advisor to the Lebanese Minister of Health, inside the Mahan Air plane https://bbc.in/2yutvp0				1.25767e+18	https://twitter.com/BBCWorld/status/1257672465519697921
2020-05-05 14:04:15	BBCWorld		1	17	26	Using a combination of flight data and local sources @BBCArabic has confirmed that the first diagnosed patients with coronavirus in Lebanon and Iraq both travelled on Mahan Air flights https://bbc.in/2yutvp0		@BBCArabic		1.25767e+18	https://twitter.com/BBCWorld/status/1257672461165965314
2020-05-05 14:04:15	BBCWorld		1	14	26	By February, coronavirus had reached Iran, even infecting the deputy health minister @BBCPersian reported 210 dead in February; Iran said 34 had died Mahan Air was still flying to Lebanon, Syria &amp; Iraq, all countries with strong links to the IRGC https://bbc.in/2yutvp0		@bbcpersian		1.25767e+18	https://twitter.com/BBCWorld/status/1257672458418688000
2020-05-05 14:04:14	BBCWorld		2	16	26	On 31 January, Iran suspended routine flights to and from China, to slow the spread of coronavirus But Mahan Air continued flying 鈥?they say they flew 10 aid & repatriation flights Data shows 157 more flights (to 20 April) https://bbc.in/2yutvp0				1.25767e+18	https://twitter.com/BBCWorld/status/1257672455314911233
2020-05-05 14:04:13	BBCWorld		3	15	38	Iranian airline, Mahan Air, were sanctioned in 2011 by the US for transporting weapons and key personnel for Iran鈥檚 Revolutionary Guard They had previously carried the IRGC commander Gen Qasem Soleimani https://bbc.in/2yutvp0				1.25767e+18	https://twitter.com/BBCWorld/status/1257672452722905090
2020-05-05 14:04:13	BBCWorld		43	233	453	As coronavirus spread worldwide, strict travel restrictions were imposed But they were ignored by some @BBCArabic can reveal that the first coronavirus cases in Iraq and Lebanon were flown into the country, on Mahan Air flights https://bbc.in/2yutvp0		@BBCArabic		1.25767e+18	https://twitter.com/BBCWorld/status/1257672449904324608
2020-05-05 14:01:31	BBCWorld		86	306	712	More than three billion people will live in places with "near un-liveable" temperatures by 2070				1.25767e+18	https://twitter.com/BBCWorld/status/1257671773102972929
2020-05-05 13:53:45	BBCWorld		32	238	475	Italy鈥檚 organised crime gangs have been looking to make millions during the coronavirus pandemic Many feel they have no choice but to accept the mafia's help - even though it comes at a price				1.25767e+18	https://twitter.com/BBCWorld/status/1257669819010289664
2020-05-05 13:48:58	BBCWorld		176	143	440	The Trump administration is publicly pushing the claim that coronavirus originated in a Chinese laboratory accident Some of its closest allies are more cautious				1.25767e+18	https://twitter.com/BBCWorld/status/1257668614351728642
2020-05-05 13:18:35	BBCWorld		17	76	220	IS militants step up attacks on security forces in north-eastern Iraq, reportedly killing at least 18 people since the weekend				1.25766e+18	https://twitter.com/BBCWorld/status/1257660969473511430
2020-05-05 13:08:44	BBCWorld		31	74	262	Venezuela detains two Americans over speedboat incursion				1.25766e+18	https://twitter.com/BBCWorld/status/1257658488341368833
2020-05-05 12:43:17	BBCWorld		16	77	241	Latvian authorities searching for rogue drone that went missing mid-flight				1.25765e+18	https://twitter.com/BBCWorld/status/1257652082083074051
2020-05-05 12:25:50	BBCWorld		82	124	687	Elon Musk puts two luxury Californian homes up for sale after promising to get rid of 鈥減hysical possessions鈥?,,,,1257647691850485760,https://twitter.com/BBCWorld/status/1257647691850485760 2020-05-05 11:40:06,BBCWorld,,47,175,690,From a flower drop to a star performance - here are some of the ways people have expressed thanks to the healthcare workers on the front line against Covid-19 around the…				1.25764e+18	https://twitter.com/BBCWorld/status/1257636184370614273
2020-05-05 11:32:13	BBCWorld		44	54	367	The Met Gala was called off, but that didn't stop everyone from dressing up...				1.25763e+18	https://twitter.com/BBCWorld/status/1257634198611001344
2020-05-05 10:50:41	BBCWorld		40	121	353	India records sharpest rise in daily cases of Covid-19				1.25762e+18	https://twitter.com/BBCWorld/status/1257623748880064514
2020-05-05 10:06:24	BBCWorld		68	428	1132	"When your children are crying because there's no food on the table or if your business is about to go bankrupt you don't think about the consequences of getting help from the wrong people. You just think about surviving"				1.25761e+18	https://twitter.com/BBCWorld/status/1257612603150516225
2020-05-05 09:50:12	BBCWorld		363	319	1218	Chinese state newspaper calls US Secretary of State Mike Pompeo a 鈥渄egenerate鈥?and accuses him of lying Pompeo said there was 鈥渆normous evidence鈥?coronavirus originated in a Wuhan laboratory				1.25761e+18	https://twitter.com/BBCWorld/status/1257608526031138817
2020-05-05 09:21:15	BBCWorld		86	280	805	Mink at two fur farms in the Netherlands tested positive for coronavirus a week ago				1.2576e+18	https://twitter.com/BBCWorld/status/1257601241443598337
2020-05-05 09:13:35	BBCWorld		12	119	499	Australia and New Zealand plan 鈥渢ravel bubble鈥?to allow people to move between the two countries				1.2576e+18	https://twitter.com/BBCWorld/status/1257599312130969605
2020-05-05 08:59:35	BBCWorld		22	60	176	Germany鈥檚 top court rules European Central Bank鈥檚 mass bond-buying violates German constitution				1.2576e+18	https://twitter.com/BBCWorld/status/1257595786604535808
2020-05-05 08:50:04	BBCWorld		14	123	566	US author Colson Whitehead wins second Pulitzer Prize for novel The Nickel Boys He鈥檚 the fourth writer ever to win the fiction award twice				1.25759e+18	https://twitter.com/BBCWorld/status/1257593392269230080
2020-05-05 08:37:03	BBCWorld		28	88	210	IS claims responsibility for string of recent attacks in Mozambique, and appears to be promoting its involvement there as part of its expanding African footprint				1.25759e+18	https://twitter.com/BBCWorld/status/1257590117151191041
2020-05-05 08:19:44	BBCWorld		32	127	337	No waiting area No magazines And no dry cuts How Germany is opening its hairdressers after lockdown				1.25759e+18	https://twitter.com/BBCWorld/status/1257585758195638272
2020-05-05 08:07:05	BBCWorld		112	267	620	Coronavirus death toll in the US could reach 3,000 people a day, an increase of 70% from current figure https://bbc.in/2SCVDNp				1.25758e+18	https://twitter.com/BBCWorld/status/1257582577038381056
2020-05-05 07:37:03	BBCWorld		139	955	2061	Patient diagnosed with pneumonia in France in December 2019 actually had coronavirus, his doctor says				1.25758e+18	https://twitter.com/BBCWorld/status/1257575018629922817
2020-05-05 07:27:13	BBCWorld		27	158	497	Indian police detain boy, 15, over Instagram group chat which shared images of underage girls				1.25757e+18	https://twitter.com/BBCWorld/status/1257572543726342144
2020-05-05 07:18:46	BBCWorld		42	207	359	Number of coronavirus deaths around the world passes 250,000 https://bbc.in/3dgRir7				1.25757e+18	https://twitter.com/BBCWorld/status/1257570418510180353
2020-05-05 06:41:06	BBCWorld		99	97	542	PewDiePie signs exclusive deal to stream on YouTube The videomaker - real name Felix Kjellberg - abruptly left the platform in 2019				1.25756e+18	https://twitter.com/BBCWorld/status/1257560935566360582
2020-05-05 05:41:40	BBCWorld		134	156	528	Coronavirus: Chinese state media take aim at US 'lab theory' https://bbc.in/2L1Qcni				1.25755e+18	https://twitter.com/BBCWorld/status/1257545982075637760
2020-05-05 03:51:04	BBCWorld		102	596	2299	New Zealand PM: No open borders for 'a long time'				1.25752e+18	https://twitter.com/BBCWorld/status/1257518147239895040
2020-05-05 01:06:23	BBCWorld		362	722	1569	US family 'murdered shop guard for enforcing mask policy'				1.25748e+18	https://twitter.com/BBCWorld/status/1257476702978084866
2020-05-04 23:38:32	BBCWorld		89	587	1274	Coronavirus: France's first known case 'was in December' https://bbc.in/2A2ju2V				1.25745e+18	https://twitter.com/BBCWorld/status/1257454596420706305
2020-05-04 23:13:53	BBCWorld		22	129	427	Coronavirus: The lure of mafia money during the crisis https://bbc.in/2KZKVfR				1.25745e+18	https://twitter.com/BBCWorld/status/1257448392197910528
2020-05-04 23:04:52	BBCWorld		16	53	155	Mozambique: Is Cabo Delgado the latest Islamic State outpost?				1.25745e+18	https://twitter.com/BBCWorld/status/1257446122710282240
2020-05-04 23:02:37	BBCWorld		23	91	307	Coronavirus: How to open a hairdressers after lockdown				1.25745e+18	https://twitter.com/BBCWorld/status/1257445556999290882
2020-05-04 22:53:36	BBCWorld		26	209	1007	Colson Whitehead: Black author makes Pulitzer Prize history in fiction win				1.25744e+18	https://twitter.com/BBCWorld/status/1257443288942067712
2020-05-04 19:07:45	BBCWorld		30	46	216	Irish election: Green Party divided on coalition government				1.25739e+18	https://twitter.com/BBCWorld/status/1257386448984121346
2020-05-04 18:22:07	BBCWorld		244	437	1207	'Murder hornets' land in the US for the first time				1.25737e+18	https://twitter.com/BBCWorld/status/1257374966024151048
2020-05-04 17:57:58	BBCWorld		53	231	1234	Taika Waititi to make new Star Wars film				1.25737e+18	https://twitter.com/BBCWorld/status/1257368888549036037
2020-05-04 17:28:18	BBCWorld		16	89	260	Staggered schooldays In Norway children are arriving for school at staggered times and are then placed in small groups which they must remain in - both for lessons and playtime http://bbc.in/2ynNVji				1.25736e+18	https://twitter.com/BBCWorld/status/1257361422658527233
2020-05-04 17:27:05	BBCWorld		9	43	178	Social bubbles This plan sees households 鈥?or 鈥榖ubbles鈥?鈥?expand their bubble by joining with another one The idea is that social contact increases in a controlled way				1.25736e+18	https://twitter.com/BBCWorld/status/1257361116998615040
2020-05-04 17:26:22	BBCWorld		16	45	112	Temperature watch Thermal cameras could be used in transport hubs to detect high temperatures and possible virus carriers Here鈥檚 how they might work http://bbc.in/3fgksZp				1.25736e+18	https://twitter.com/BBCWorld/status/1257360937524367364
2020-05-04 17:25:09	BBCWorld		8	33	92	Track and trace Millions of us could be asked to download contact tracing apps to track infections Australia and South Korea are already using such apps http://bbc.in/CoronavirusContactTracing				1.25736e+18	https://twitter.com/BBCWorld/status/1257360631122006019
2020-05-04 17:24:22	BBCWorld		13	35	165	Easy does it Today Italy has begun easing some of its restrictions, but it will be a phased approach For example, parks and factories will open before schools				1.25736e+18	https://twitter.com/BBCWorld/status/1257360431112499200
2020-05-04 17:21:43	BBCWorld		35	172	465	Countries around the world are beginning to emerge from restrictive lockdowns But there will be different routes back to normal life [Thread]				1.25736e+18	https://twitter.com/BBCWorld/status/1257359766244003841
2020-05-04 17:20:00	BBCWorld		25	64	214	IS militants 'dumped bodies in Syria gorge', HRW says				1.25736e+18	https://twitter.com/BBCWorld/status/1257359333291163649
2020-05-04 16:42:36	BBCWorld		29	119	549	Spain's capital Madrid adjusts to new normal				1.25735e+18	https://twitter.com/BBCWorld/status/1257349921230987265
2020-05-04 15:59:21	BBCWorld		50	337	833	Amazon vice president quits over virus firings, citing "evidence of a vein of toxicity running through the company culture"				1.25734e+18	https://twitter.com/BBCWorld/status/1257339035816808449
2020-05-04 15:59:07	BBCWorld		10	64	195	Air France 'must cut domestic flights to get state loan'				1.25734e+18	https://twitter.com/BBCWorld/status/1257338978694463491
2020-05-04 15:50:33	BBCWorld		71	78	282	Why are some African states easing lockdowns?				1.25734e+18	https://twitter.com/BBCWorld/status/1257336823371763713
2020-05-04 15:00:40	BBCWorld		46	165	381	Cameras to monitor masks and social distancing in France				1.25732e+18	https://twitter.com/BBCWorld/status/1257324271493246980
2020-05-04 14:58:50	BBCWorld		40	198	353	"We already had nothing. Now all we've got is hunger, plague and famine" Inside some of Naples' poorest neighbourhoods as Italy begins to ease its lockdown measures http://bbc.in/2zRooiU				1.25732e+18	https://twitter.com/BBCWorld/status/1257323807053766657
2020-05-04 14:04:57	BBCWorld		266	195	596	President Trump warns US death toll could hit 100,000				1.25731e+18	https://twitter.com/BBCWorld/status/1257310246826938381
2020-05-04 13:47:14	BBCWorld		301	290	738	'Missing link' species that passed coronavirus from bats to humans may never be found				1.25731e+18	https://twitter.com/BBCWorld/status/1257305787971428352
2020-05-04 13:04:05	BBCWorld		11	68	263	Mexican drug lord Carrillo Fuentes' villa auctioned for $2m				1.25729e+18	https://twitter.com/BBCWorld/status/1257294929446961154
2020-05-04 12:55:27	BBCWorld		32	406	1105	Malaria 'completely stopped' by microbe				1.25729e+18	https://twitter.com/BBCWorld/status/1257292758869585921
2020-05-04 12:53:51	BBCWorld		10	32	115	German court ends trial over 21 stampede deaths in 2010				1.25729e+18	https://twitter.com/BBCWorld/status/1257292355205554176
2020-05-04 10:47:10	BBCWorld		22	91	345	Nigerians cautious as coronavirus lockdown eased				1.25726e+18	https://twitter.com/BBCWorld/status/1257260473734647809
2020-05-04 10:33:29	BBCWorld		34	143	342	Russian authorities confirm more than 10,000 new coronavirus infections for second day running https://bbc.in/2W0uzKh				1.25726e+18	https://twitter.com/BBCWorld/status/1257257031070887937
2020-05-04 10:00:53	BBCWorld		70	186	686	Police in Delhi shut some liquor stores, hours after they opened for the first time since 24 March, due to crowds in the Indian capital				1.25725e+18	https://twitter.com/BBCWorld/status/1257248826487906312
2020-05-04 09:53:51	BBCWorld		21	120	423	After more than two months of enforced quarantine, Italy starts easing some of its lockdown restrictions https://bbc.in/2YvAIzH				1.25725e+18	https://twitter.com/BBCWorld/status/1257247058513313794
2020-05-04 09:42:06	BBCWorld		7	58	180	Coronavirus stokes Middle East boiling points				1.25724e+18	https://twitter.com/BBCWorld/status/1257244097720565760
2020-05-04 09:32:02	BBCWorld		13	52	177	Theft suspects tried in France over fake police checks				1.25724e+18	https://twitter.com/BBCWorld/status/1257241564360966145
2020-05-04 08:51:38	BBCWorld		14	91	362	Greece and Croatia acted fast, now need to save summer				1.25723e+18	https://twitter.com/BBCWorld/status/1257231397628018688
2020-05-04 08:19:28	BBCWorld	BBCSteveR	23	41	151	Follow the latest coronavirus pandemic developments http://bbc.in/3dpnUzh				1.25722e+18	https://twitter.com/BBCWorld/status/1257223304135544833
2020-05-04 07:34:01	BBCWorld		350	683	1296	Conspiracy theories and speculation about coronavirus have flooded social media. But who starts these rumours? And who spreads them? Specialist disinformation reporter Marianna Spring has some answers (via @[BBC Monitoring]) https://bbc.in/35ut8qH				1.25721e+18	https://twitter.com/BBCWorld/status/1257211864565649421
2020-05-04 05:44:35	BBCWorld		70	122	453	India coronavirus lockdown: Outrage as migrants told to pay own fare				1.25718e+18	https://twitter.com/BBCWorld/status/1257184325642133505
2020-05-04 05:22:03	BBCWorld		418	394	1448	Coronavirus: Trump warns US death toll could hit 100,000				1.25718e+18	https://twitter.com/BBCWorld/status/1257178654716592128
2020-05-04 04:34:46	BBCWorld		15	62	322	Australian lockdown: Celebrating easing of restrictions				1.25717e+18	https://twitter.com/BBCWorld/status/1257166757543981066
2020-05-04 03:52:03	BBCWorld		108	314	1421	Coronavirus: World must 'pull together' to find and fund vaccine				1.25716e+18	https://twitter.com/BBCWorld/status/1257156006070624258
2020-05-04 02:15:21	BBCWorld		32	132	865	Man, dog and five camels rescued from fall in Australian bush				1.25713e+18	https://twitter.com/BBCWorld/status/1257131672551788544
2020-05-04 01:39:14	BBCWorld		29	96	256	Coronavirus: How Covid-19 is ravaging India's newsrooms				1.25712e+18	https://twitter.com/BBCWorld/status/1257122582584799237
2020-05-04 01:32:29	BBCWorld		14	87	205	Night burials amid Tanzania's coronavirus defiance				1.25712e+18	https://twitter.com/BBCWorld/status/1257120882457292800
2020-05-04 01:30:18	BBCWorld		8	76	222	Coronavirus lockdown: The routes back to normal life				1.25712e+18	https://twitter.com/BBCWorld/status/1257120333020225536
2020-05-04 01:25:47	BBCWorld		26	131	298	Coronavirus: Disease meets deforestation at heart of Brazil's Amazon				1.25712e+18	https://twitter.com/BBCWorld/status/1257119199610179584
2020-05-04 01:23:30	BBCWorld		14	97	311	Coronavirus: Greece and Croatia acted fast, now need to save summer				1.25712e+18	https://twitter.com/BBCWorld/status/1257118624768294914
2020-05-04 01:14:32	BBCWorld		31	77	360	Coronavirus: High-schoolers take their proms online				1.25712e+18	https://twitter.com/BBCWorld/status/1257116368077565954
2020-05-03 23:21:03	BBCWorld		840	606	2137	US Secretary of State, Mike Pompeo, claims "enormous evidence" coronavirus pandemic originated in Chinese laboratory, but does not provide any supporting facts				1.25709e+18	https://twitter.com/BBCWorld/status/1257087807362863104
2020-05-03 22:48:45	BBCWorld		32	168	444	Venezuela accuses Colombia of attempting 'terrorist' sea invasion				1.25708e+18	https://twitter.com/BBCWorld/status/1257079679565082625
2020-05-03 22:42:41	BBCWorld		240	124	512	What are the allegations of sexual assault and harassment against US Democratic presidential candidate Joe Biden?				1.25708e+18	https://twitter.com/BBCWorld/status/1257078151848562688
2020-05-03 21:56:53	BBCWorld		111	437	2519	France, Spain and Italy record lowest coronavirus daily death tolls for weeks				1.25707e+18	https://twitter.com/BBCWorld/status/1257066627482427393
2020-05-03 20:17:12	BBCWorld		122	105	388	US officials in Stillwater, Oklahoma, make same-day reversal on requirement to wear face coverings in stores and restaurants after staff face threats https://bbc.in/3c1pO8T				1.25704e+18	https://twitter.com/BBCWorld/status/1257041540813328384
2020-05-03 19:58:33	BBCWorld		52	143	404	Afghanistan investigates reports Iran border guards forced drowned migrants into river				1.25704e+18	https://twitter.com/BBCWorld/status/1257036848335073281
2020-05-03 15:24:53	BBCWorld	BBCSteveR	34	144	321	Russia's total number of coronavirus cases rises to 134,686 http://bbc.in/2WozCmu				1.25697e+18	https://twitter.com/BBCWorld/status/1256967974805803008
2020-05-03 13:43:09	BBCWorld		219	290	776	The WHO says there is no proof of a cure for coronavirus after Madagascar's president Andry Rajoelina launched the herbal "cure"				1.25694e+18	https://twitter.com/BBCWorld/status/1256942373059342341
2020-05-03 13:21:45	BBCWorld		91	466	914	Russia's coronavirus cases surge by 10,000 in one-day record http://bbc.in/2StijQ4				1.25694e+18	https://twitter.com/BBCWorld/status/1256936987732426753
2020-05-03 13:05:50	BBCWorld		423	531	1513	World Health Organization warns against "self-medication with any medicines... as a prevention or cure for Covid-19" after Tanzanian president promises to import 'herbal cure'				1.25693e+18	https://twitter.com/BBCWorld/status/1256932982075592705
2020-05-03 08:43:33	BBCWorld		37	134	510	Algerian singer Hamid Cheriet, known as Idir, dies in France aged 70				1.25687e+18	https://twitter.com/BBCWorld/status/1256866978200985601
2020-05-03 08:08:15	BBCWorld		41	103	376	Coronavirus: Which African countries are ahead on testing?				1.25686e+18	https://twitter.com/BBCWorld/status/1256858094128242688
2020-05-03 04:14:17	BBCWorld		203	786	2215	North and South Korea exchange gunfire at border				1.2568e+18	https://twitter.com/BBCWorld/status/1256799213020753920
2020-05-03 03:31:25	BBCWorld		68	269	885	Warren Buffett's company Berkshire Hathaway sells US airline shares				1.25679e+18	https://twitter.com/BBCWorld/status/1256788428248793092
2020-05-03 00:15:37	BBCWorld		43	113	546	Coronavirus: Three acts of kindness that won hearts in India				1.25674e+18	https://twitter.com/BBCWorld/status/1256739153670176768
2020-05-03 00:13:28	BBCWorld		44	139	391	Coronavirus: Yemen medics braced for 'unspeakable' crisis				1.25674e+18	https://twitter.com/BBCWorld/status/1256738609866121216
2020-05-03 00:04:29	BBCWorld		130	336	972	Coronavirus: What global travel may look like ahead of a vaccine				1.25674e+18	https://twitter.com/BBCWorld/status/1256736348431622146
2020-05-02 23:59:58	BBCWorld		105	97	493	Kim Jong-un: Trump 'glad' about reappearance of North Korean leader				1.25674e+18	https://twitter.com/BBCWorld/status/1256735212677074945
2020-05-02 23:55:24	BBCWorld		24	83	186	Mystery 'poison plot' sends Czech mayors into hiding				1.25673e+18	https://twitter.com/BBCWorld/status/1256734064654024706
2020-05-02 23:50:55	BBCWorld		18	85	299	Michael Wray: How a Hell's Kitchen winner ended up on the streets				1.25673e+18	https://twitter.com/BBCWorld/status/1256732934788218881
2020-05-02 22:55:31	BBCWorld		39	139	627	Parents of murdered US journalist Daniel Pearl launch appeal in Pakistan				1.25672e+18	https://twitter.com/BBCWorld/status/1256718992317784072
2020-05-02 21:52:11	BBCWorld		110	377	2575	Game of Thrones actor Hafthor Bjornsson breaks 501kg deadlift record				1.2567e+18	https://twitter.com/BBCWorld/status/1256703056303075328
2020-05-02 19:50:07	BBCWorld		31	113	341	Venezuela prison riot leaves more than 40 dead				1.25667e+18	https://twitter.com/BBCWorld/status/1256672337895792640
2020-05-02 19:20:48	BBCWorld		236	405	1202	Kim Jong-un has appeared in public for the first time in 20 days, North Korean state media says The reports, which come amid global speculation over the leader's health, could not be independently confirmed https://bbc.in/2zSqi2T				1.25666e+18	https://twitter.com/BBCWorld/status/1256664960412913664
2020-05-02 19:16:14	BBCWorld		40	227	1097	Spain makes masks compulsory on public transport				1.25666e+18	https://twitter.com/BBCWorld/status/1256663811295268872
2020-05-02 14:13:24	BBCWorld		73	165	598	Five presumed dead following Canada navy helicopter crash				1.25659e+18	https://twitter.com/BBCWorld/status/1256587597339676672
2020-05-02 13:26:48	BBCWorld		31	91	295	Malaysia migrant raids 'to reduce Covid-19 spread'				1.25658e+18	https://twitter.com/BBCWorld/status/1256575873635008514
2020-05-02 12:20:12	BBCWorld		57	91	389	Islamic State militants kill ten Iraqis in 'fierce clashes'				1.25656e+18	https://twitter.com/BBCWorld/status/1256559111384240128
2020-05-02 11:25:48	BBCWorld		56	380	1396	Spectacular dust devil captured on film in Washington state https://bbc.in/2KOM6i2				1.25655e+18	https://twitter.com/BBCWorld/status/1256545419162783745
2020-05-02 09:31:31	BBCWorld		39	143	978	Spain enjoys first exercise freedom for weeks http://bbc.in/2zRppHR				1.25652e+18	https://twitter.com/BBCWorld/status/1256516661752082432
2020-05-02 09:05:17	BBCWorld		108	291	895	Why so many people are dying with coronavirus in Belgium				1.25651e+18	https://twitter.com/BBCWorld/status/1256510058587971585
2020-05-02 04:45:06	BBCWorld		143	302	1325	Kim Jong-un and the brutal North Korea rumour mill				1.25644e+18	https://twitter.com/BBCWorld/status/1256444581480103936
2020-05-02 03:39:49	BBCWorld		72	237	780	Coronavirus: US authorises use of anti-viral drug Remdesivir				1.25643e+18	https://twitter.com/BBCWorld/status/1256428154157248518
2020-05-02 00:19:37	BBCWorld		75	326	829	Coronavirus: Why so many people are dying in Belgium https://bbc.in/2KTuDoA				1.25638e+18	https://twitter.com/BBCWorld/status/1256377771766546432
2020-05-02 00:06:03	BBCWorld		60	181	829	Gods in face masks: India's folk artists take on Covid-19				1.25637e+18	https://twitter.com/BBCWorld/status/1256374357254963201
2020-05-01 21:55:33	BBCWorld		276	360	1484	Coronavirus: Will New York ever be New York again?				1.25634e+18	https://twitter.com/BBCWorld/status/1256341513828806658
2020-05-01 20:30:39	BBCWorld		39	160	374	US Food and Drug Administration has given emergency approval for drug Remdesivir to be used as coronavirus treatment, President Trump says				1.25632e+18	https://twitter.com/BBCWorld/status/1256320149231144963
2020-05-01 20:24:51	BBCWorld		18	62	201	Russian military church scraps plan for Putin mosaic				1.25632e+18	https://twitter.com/BBCWorld/status/1256318690477305857
2020-05-01 19:47:30	BBCWorld		21	89	288	Coronavirus: Immigration detention centres in crisis				1.25631e+18	https://twitter.com/BBCWorld/status/1256309291343998978
2020-05-01 19:39:04	BBCWorld		93	416	1127	Dogs are being trained to find out if they can detect people with coronavirus https://bbc.in/3d7aHuw				1.25631e+18	https://twitter.com/BBCWorld/status/1256307165926764547
2020-05-01 19:21:10	BBCWorld		672	415	1821	Coronavirus: WHO say they gave world 'enough time' over outbreak				1.2563e+18	https://twitter.com/BBCWorld/status/1256302662145970176
2020-05-01 19:09:45	BBCWorld		191	671	4486	Canada Prime Minister Justin Trudeau introduces ban on assault-style weapons				1.2563e+18	https://twitter.com/BBCWorld/status/1256299788519321602
2020-05-01 19:04:58	BBCWorld		6	43	173	Coronavirus: Guernsey approves 拢650m economic recovery package				1.2563e+18	https://twitter.com/BBCWorld/status/1256298584594669572
2020-05-01 18:59:51	BBCWorld		7	43	164	Coronavirus: Jersey announces exit strategy				1.2563e+18	https://twitter.com/BBCWorld/status/1256297297488609287
2020-05-01 18:39:45	BBCWorld		145	188	906	Coronavirus: Animals in zoos 'lonely' without visitors				1.25629e+18	https://twitter.com/BBCWorld/status/1256292238851784706
2020-05-01 18:38:20	BBCWorld		14	70	186	The Irish government will relax some restrictions from Tuesday: People will be allowed to exercise up to 5km (3.1 miles) from their home - up from the previous 2km People over 70 will be allowed to leave their house up to the 5km limit				1.25629e+18	https://twitter.com/BBCWorld/status/1256291884428910593
2020-05-01 18:15:11	BBCWorld		11	86	235	The death toll in France's hospitals and nursing homes has risen by 218 to reach 24,594 http://bbc.in/2Yp5om0				1.25629e+18	https://twitter.com/BBCWorld/status/1256286056208621569
2020-05-01 18:09:15	BBCWorld		25	160	527	Republic of Ireland extends its current restrictions on people leaving their home for non-essential reasons until 18 May http://bbc.in/2Yn3t1l				1.25628e+18	https://twitter.com/BBCWorld/status/1256284564416106501
2020-05-01 17:36:48	BBCWorld		26	55	317	Harrison Ford: The ups and downs of his long flying career				1.25628e+18	https://twitter.com/BBCWorld/status/1256276399779954688
2020-05-01 17:12:18	BBCWorld		289	120	565	What's Trump's new strategy on China?				1.25627e+18	https://twitter.com/BBCWorld/status/1256270232093691905
2020-05-01 15:44:38	BBCWorld		56	122	470	Baltimore will use planes to to conduct surveillance on city's residents from the air				1.25625e+18	https://twitter.com/BBCWorld/status/1256248172227289099
2020-05-01 15:17:06	BBCWorld		41	316	463	"We'll starve to death if this continues" Rosa, Femi, Anju and Prasanna live in different countries, but they are all among some 1.6 billion people who could lose their jobs because of the coronavirus pandemic, as lockdowns continue worldwide https://bbc.in/2YlWUfs				1.25624e+18	https://twitter.com/BBCWorld/status/1256241242641436673
2020-05-01 15:03:11	BBCWorld		50	258	599	Swedish police find body of missing Pakistani journalist				1.25624e+18	https://twitter.com/BBCWorld/status/1256237739831431170
2020-05-01 14:53:03	BBCWorld		23	121	422	Canada's military confirms six people were on board Nato helicopter that crashed off Greek coast				1.25624e+18	https://twitter.com/BBCWorld/status/1256235187937120258
2020-05-01 14:38:28	BBCWorld		17	57	237	India's lockdown extended for two more weeks				1.25623e+18	https://twitter.com/BBCWorld/status/1256231517942165505
2020-05-01 14:16:05	BBCWorld		9	32	169	South Africans jog and box on the street as strict lockdown measures are slightly eased				1.25623e+18	https://twitter.com/BBCWorld/status/1256225887781097474
2020-05-01 14:05:32	BBCWorld		8	33	128	May Day rallies take place around the world in support of workers' rights 鈥?but in scaled back or socially-distanced form https://bbc.in/2YpFlLQ				1.25622e+18	https://twitter.com/BBCWorld/status/1256223229707943942
2020-05-01 13:43:53	BBCWorld		29	103	362	Former Honduras police chief faces drug trafficking charges in US				1.25622e+18	https://twitter.com/BBCWorld/status/1256217784041824256
2020-05-01 13:23:13	BBCWorld		23	135	323	Millions of children risk missing vaccines, UN warns, after "massive backlog" of shipments due to coronavirus				1.25621e+18	https://twitter.com/BBCWorld/status/1256212580554747905
2020-05-01 13:02:09	BBCWorld		264	109	595	Joe Biden denies sexually assaulting former staff assistant Tara Reade nearly 30 years ago				1.25621e+18	https://twitter.com/BBCWorld/status/1256207280275628032
2020-05-01 12:33:05	BBCWorld		62	510	790	Scientists have identified the highest levels of microplastics ever recorded on the seafloor Visible plastic rubbish is thought to be only 1% of the total amount in the oceans https://bbc.in/3d8bRWy				1.2562e+18	https://twitter.com/BBCWorld/status/1256199966512603138
2020-05-01 12:14:05	BBCWorld		201	1487	6957	Sudan criminalises female genital mutilation				1.2562e+18	https://twitter.com/BBCWorld/status/1256195184611725313
2020-05-01 11:59:11	BBCWorld		31	271	957	Eel meet again				1.25619e+18	https://twitter.com/BBCWorld/status/1256191434035732483
2020-05-01 11:46:00	BBCWorld		26	145	639	European Parliament shelters 100 homeless women				1.25619e+18	https://twitter.com/BBCWorld/status/1256188118249754625
2020-05-01 11:24:35	BBCWorld	bbcworldservice	66	880	4069	Follow the latest pandemic developments https://www.bbc.co.uk/news/live/world-52495737				1.25618e+18	https://twitter.com/BBCWorld/status/1256182726778109959
2020-05-01 10:04:53	BBCWorld		15	73	342	First train carrying migrant workers stranded by lockdown in India leaves state of Telangana				1.25616e+18	https://twitter.com/BBCWorld/status/1256162669540802563
2020-05-01 09:43:46	BBCWorld		574	371	1571	President Trump appeared to undercut his own intelligence agencies by suggesting he'd seen proof coronavirus originated in a Chinese lab				1.25616e+18	https://twitter.com/BBCWorld/status/1256157353659060225
2020-05-01 09:23:14	BBCWorld		433	301	750	Armed protestors demonstrating against Michigan's lockdown rallied in the state's capitol building https://bbc.in/3aU5bKm				1.25615e+18	https://twitter.com/BBCWorld/status/1256152186117070849
2020-05-01 08:12:44	BBCWorld		155	319	1592	The younger sister of Kim Jong-un, Kim Yo-jong is a key figure in Pyongyang and the only one of his siblings considered a close and powerful ally				1.25613e+18	https://twitter.com/BBCWorld/status/1256134448292204545
2020-05-01 07:33:01	BBCWorld		32	269	630	Highest levels of microplastics ever recorded on seafloor found in Mediterranean				1.25612e+18	https://twitter.com/BBCWorld/status/1256124453014159360
2020-05-01 07:18:33	BBCWorld		29	222	605	Tony Allen, pioneering drummer and co-founder of afrobeat genre, dies aged 79 in Paris				1.25612e+18	https://twitter.com/BBCWorld/status/1256120812509200385
2020-05-01 05:28:17	BBCWorld		28	92	377	Australian police shoot man dead after stabbings in Pilbara				1.25609e+18	https://twitter.com/BBCWorld/status/1256093062952103939
2020-05-01 03:46:56	BBCWorld		71	345	932	Coronavirus: Seven million Afghan children risk hunger - report				1.25607e+18	https://twitter.com/BBCWorld/status/1256067555896242176
2020-05-01 01:45:28	BBCWorld		21	79	349	Coronavirus: Northern Territory first in Australia to lift major restrictions				1.25604e+18	https://twitter.com/BBCWorld/status/1256036987179597825
2020-05-01 00:19:53	BBCWorld		22	50	170	Coronavirus: How can I help?				1.25602e+18	https://twitter.com/BBCWorld/status/1256015450300985346
2020-05-01 00:13:13	BBCWorld		17	92	291	Nigerian drummer Tony Allen dies aged 79 https://bbc.in/2Yngrw4				1.25601e+18	https://twitter.com/BBCWorld/status/1256013770616438790
2020-05-01 00:13:13	BBCWorld		107	126	422	Coronavirus: Armed protesters enter Michigan statehouse				1.25601e+18	https://twitter.com/BBCWorld/status/1256013770587090956
2020-04-30 23:27:41	BBCWorld		14	44	200	Africa's week in pictures: 24 - 30 April 2020				1.256e+18	https://twitter.com/BBCWorld/status/1256002311488507906
2020-04-30 23:23:09	BBCWorld		20	78	250	Quiz of the Week: On UFOs, lockdown loosening and more				1.256e+18	https://twitter.com/BBCWorld/status/1256001173355716616
2020-04-30 23:18:42	BBCWorld		15	88	277	Coronavirus in Ghana: Online funerals, face masks and elections without rallies				1.256e+18	https://twitter.com/BBCWorld/status/1256000053438750721
2020-04-30 23:11:58	BBCWorld		9	36	173	Coronavirus: Three continents, four lives, one day				1.256e+18	https://twitter.com/BBCWorld/status/1255998356133986307
2020-04-30 23:02:55	BBCWorld		12	64	267	Coronavirus: Gulshan Ewing's death adds to care home tragedy				1.256e+18	https://twitter.com/BBCWorld/status/1255996081378377731
2020-04-30 22:22:25	BBCWorld		152	489	1376	Coronavirus: US intelligence debunks theory it was 'manmade'				1.25599e+18	https://twitter.com/BBCWorld/status/1255985888103936000
2020-04-30 21:31:47	BBCWorld		54	282	987	This 'angry' alligator wasn't a welcome visitor at a US family's home https://bbc.in/3fb65FQ				1.25597e+18	https://twitter.com/BBCWorld/status/1255973144151588866
2020-04-30 20:18:15	BBCWorld		34	158	1102	Coronavirus lockdown: Sierra Leone 'role model' minister carries baby and holds Zoom meeting				1.25595e+18	https://twitter.com/BBCWorld/status/1255954638706290689
2020-04-30 19:50:28	BBCWorld		164	197	884	The White House wants to send the next man and the first woman to the Moon in 2024				1.25595e+18	https://twitter.com/BBCWorld/status/1255947646692450305
2020-04-30 19:49:01	BBCWorld		32	68	414	Coronavirus: Beach partygoer jailed for breaching lockdown				1.25595e+18	https://twitter.com/BBCWorld/status/1255947285239861248
2020-04-30 19:47:05	BBCWorld		863	424	2132	Nasa names companies to build Moon landers for human missions in 20024 https://bbc.in/2WdsOYT				1.25595e+18	https://twitter.com/BBCWorld/status/1255946798822285321
2020-04-30 18:40:08	BBCWorld		78	231	594	Kenyans rally to help widow filmed cooking stones to feed hungry children				1.25593e+18	https://twitter.com/BBCWorld/status/1255929948709310470
2020-04-30 17:57:08	BBCWorld		18	49	234	PSG awarded Ligue 1 title after French league halted due to coronavirus https://bbc.in/3aT80vb				1.25592e+18	https://twitter.com/BBCWorld/status/1255919127811817475
2020-04-30 17:35:05	BBCWorld		58	326	696	Russian Prime Minister Mikhail Mishustin says he has been diagnosed with coronavirus				1.25591e+18	https://twitter.com/BBCWorld/status/1255913577082486784
2020-04-30 17:19:36	BBCWorld		168	198	692	President Trump鈥檚 claims about coronavirus testing in the US are fact-checked				1.25591e+18	https://twitter.com/BBCWorld/status/1255909682067243011
2020-04-30 16:58:37	BBCWorld		21	61	254	Why Nigeria's government rice handouts aren't going down well during lockdown				1.2559e+18	https://twitter.com/BBCWorld/status/1255904400406712320
2020-04-30 15:52:26	BBCWorld		233	583	3478	Dubai ruler donates 60 tonnes of personal protective equipment to UK's National Health Service https://bbc.in/3f8Df8I				1.25589e+18	https://twitter.com/BBCWorld/status/1255887746780090375
2020-04-30 15:29:39	BBCWorld		29	230	964	Los Angeles becomes first major US city to offer free Covid-19 testing to all its residents https://bbc.in/2KJVlA4				1.25588e+18	https://twitter.com/BBCWorld/status/1255882013963411458
2020-04-30 15:11:30	BBCWorld		27	51	233	US infectious disease chief 'cautiously optimistic' as the nation begins reopening https://bbc.in/2YjwKdt				1.25588e+18	https://twitter.com/BBCWorld/status/1255877443782610945
2020-04-30 14:51:28	BBCWorld		18	67	292	Austrian Alpine valley community feel 'cut off' and appeal for border restrictions to be lifted https://bbc.in/3aRnTT1				1.25587e+18	https://twitter.com/BBCWorld/status/1255872404699648000
2020-04-30 14:00:29	BBCWorld		11	85	290	Guards at Colombia's Villavicencio jail, which has hundreds of coronavirus cases, foil prison break plan by inmates who dug escape tunnel				1.25586e+18	https://twitter.com/BBCWorld/status/1255859570712469508
2020-04-30 12:34:16	BBCWorld		100	313	1120	Germany bans all activity by Islamist Hezbollah movement and police carry out raids on mosques and centres linked to the group				1.25584e+18	https://twitter.com/BBCWorld/status/1255837874961944580
2020-04-30 12:32:17	BBCWorld		33	246	870	Missing the cinema? Madrid locals can join neighbours to watch films from their balconies, thanks to huge screens brought in by the local government http://bbc.in/2SmI5ph				1.25584e+18	https://twitter.com/BBCWorld/status/1255837375370080260
2020-04-30 12:01:11	BBCWorld		18	67	242	Concerns grow over potentially lethal coronavirus outbreak in Yemen after first two deaths confirmed				1.25583e+18	https://twitter.com/BBCWorld/status/1255829548203212800
2020-04-30 11:55:14	BBCWorld		26	159	537	France offers subsidy to boost cycling as lockdown set to ease				1.25583e+18	https://twitter.com/BBCWorld/status/1255828051885281282
2020-04-30 11:53:58	BBCWorld		23	269	839	Janna and Stefan's wedding was cancelled, but the bride-to-be found her own virtual aisle - complete with family and friends on either side - in the world of Animal Crossing http://bbc.in/CoronavirusIsolationPod				1.25583e+18	https://twitter.com/BBCWorld/status/1255827734938468355
2020-04-30 11:28:17	BBCWorld		41	85	247	Experts warn storage space for excess crude oil "running out", particularly in North America https://bbc.in/3f6WdNh				1.25582e+18	https://twitter.com/BBCWorld/status/1255821271516024833
2020-04-30 10:46:43	BBCWorld		20	87	339	German Foreign Minister Heiko Maas says the country cannot yet "recommend carefree travel"				1.25581e+18	https://twitter.com/BBCWorld/status/1255810809499975680
2020-04-30 10:20:41	BBCWorld		99	174	462	鈥淭esting is fundamental.. that allows you to get eyes on the virus鈥?Dr Margaret Harris from the WHO says testing for coronavirus is important as countries ease lockdowns as 鈥測ou want to know exactly where transmission is likely to be happening鈥?https://bbc.in/2Wb8tDI				1.2558e+18	https://twitter.com/BBCWorld/status/1255804258764697602
2020-04-30 09:55:33	BBCWorld		85	993	2863	South Korea's national testing programme credited with helping to turn its coronavirus fight around, as it reports no new local cases for first time				1.2558e+18	https://twitter.com/BBCWorld/status/1255797932399435777
2020-04-30 09:33:24	BBCWorld		17	161	509	- South Korea report no new local transmissions - US drug trials suggest remdesivir, an Ebola antiviral, may also help coronavirus recovery - Global emissions fall by record 8% due to lockdowns Latest global headlines: https://bbc.in/2WaZthU				1.25579e+18	https://twitter.com/BBCWorld/status/1255792359184437252
2020-04-30 04:25:55	BBCWorld		79	369	1226	Bollywood actor Rishi Kapoor dies aged 67				1.25571e+18	https://twitter.com/BBCWorld/status/1255714979996667904
2020-04-30 02:51:25	BBCWorld		2810	1104	5428	Coronavirus: Trump says China wants him to lose re-election				1.25569e+18	https://twitter.com/BBCWorld/status/1255691196107755521
2020-04-30 01:19:10	BBCWorld		79	82	369	Harrison Ford investigated over LA runway incident				1.25567e+18	https://twitter.com/BBCWorld/status/1255667983046901760
2020-04-29 23:44:38	BBCWorld		53	201	427	Coronavirus kills 70 veterans at Massachusetts care home				1.25564e+18	https://twitter.com/BBCWorld/status/1255644188953247745
2020-04-29 23:33:22	BBCWorld		25	38	211	Staging a 'socially distanced' boxing match				1.25564e+18	https://twitter.com/BBCWorld/status/1255641353666641920
2020-04-29 23:19:49	BBCWorld		43	31	123	Coronavirus: India's Alpine flag show and other claims checked				1.25564e+18	https://twitter.com/BBCWorld/status/1255637945488375808
2020-04-29 23:15:24	BBCWorld		14	59	244	Training AI 'to translate mum's phone messages'				1.25564e+18	https://twitter.com/BBCWorld/status/1255636832181719047
2020-04-29 23:13:08	BBCWorld		16	58	118	Coronavirus: Searching for truth behind Spain's care home tragedy				1.25564e+18	https://twitter.com/BBCWorld/status/1255636265262776321
2020-04-29 23:08:38	BBCWorld		60	326	639	Coronavirus: Japan's low testing rate raises questions				1.25564e+18	https://twitter.com/BBCWorld/status/1255635132322648064
2020-04-29 23:06:26	BBCWorld		42	263	1723	Irrfan Khan: The Bollywood star loved by Hollywood				1.25563e+18	https://twitter.com/BBCWorld/status/1255634575570743296
2020-04-29 22:43:51	BBCWorld		57	76	376	US 'hasn't seen' North Korean leader Kim Jong-un recently, Mike Pompeo				1.25563e+18	https://twitter.com/BBCWorld/status/1255628894838960132
2020-04-29 22:19:12	BBCWorld		39	132	358	Coronavirus: Why so many US healthcare workers are out of work				1.25562e+18	https://twitter.com/BBCWorld/status/1255622689030578176
2020-04-29 22:07:04	BBCWorld		21	38	87	Coronavirus: NYC mayor 'sorry' for Jewish funeral criticism				1.25562e+18	https://twitter.com/BBCWorld/status/1255619635841556480
2020-04-29 21:34:13	BBCWorld		187	481	1828	Swedish city of Lund to spread chicken manure in its central park in effort to deter crowds gathering for a festival				1.25561e+18	https://twitter.com/BBCWorld/status/1255611370864852999
2020-04-29 21:21:04	BBCWorld		65	94	362	Clip of California cop striking boy sparks uproar				1.25561e+18	https://twitter.com/BBCWorld/status/1255608062527844353
2020-04-29 21:09:26	BBCWorld		110	143	409	Barber shops, tattoo parlours, beaches and restaurants have now reopened in the US state of Georgia http://bbc.in/3d19e9e				1.25561e+18	https://twitter.com/BBCWorld/status/1255605131590189059
2020-04-29 21:08:18	BBCWorld		23	121	318	Nato helicopter missing off Greece				1.2556e+18	https://twitter.com/BBCWorld/status/1255604848902496267
2020-04-29 19:08:03	BBCWorld		20	69	159	Household size, population density, healthcare capacity and pre-existing conflicts "could all increase the risk of major outbreaks developing" In Pakistan and India, only six in 10 people have access to basic hand washing facilities at home https://bbc.in/Coronavirus1Billion				1.25557e+18	https://twitter.com/BBCWorld/status/1255574586529374208
2020-04-29 19:05:47	BBCWorld		26	113	265	In the UK, there are around 28 doctors per 10,000 people In Afghanistan, there are fewer than three, in DR Congo, there is less than 1 doctor per 10,000 people https://bbc.in/Coronavirus1Billion				1.25557e+18	https://twitter.com/BBCWorld/status/1255574017999876096
2020-04-29 19:03:01	BBCWorld		13	37	117	The number of confirmed coronavirus cases in the developing world is low, compared to Europe and the US But so are the number of tests that have been carried out, so there could be many undetected cases https://bbc.in/Coronavirus1Billion				1.25557e+18	https://twitter.com/BBCWorld/status/1255573321770549254
2020-04-29 19:01:04	BBCWorld		18	86	133	Italy, which has one of the highest coronavirus death tolls in the world, had 80 ventilators per one million at the beginning of the pandemic In Kenya, it鈥檚 five per million, and in Nigeria, it鈥檚 0.8 ventilators per million https://bbc.in/Coronavirus1Billion				1.25557e+18	https://twitter.com/BBCWorld/status/1255572829963194372
2020-04-29 18:58:08	BBCWorld		15	52	144	"The full, devastating & disproportionate weight of this pandemic has yet to be felt in the world's most fragile & war-torn countries" IRC head, David Miliband says "Governments must work together to remove any impediment to humanitarian assistance鈥?https://bbc.in/Coronavirus1Billion				1.25557e+18	https://twitter.com/BBCWorld/status/1255572091946106882
2020-04-29 18:55:29	BBCWorld		6	31	69	The IRC report is based on models and data from the World Health Organization and Imperial College London They say there could be between 500m鈥?bn infections globally and more than 3m deaths across conflict-affected and unstable countries https://bbc.in/Coronavirus1Billion				1.25557e+18	https://twitter.com/BBCWorld/status/1255571424338759680
2020-04-29 18:54:00	BBCWorld		11	53	108	鈥淔ragile countries鈥?like Afghanistan and Syria need 鈥渦rgent funding鈥?to avoid a major outbreak, the aid group says The warning comes as 3 million coronavirus cases have been confirmed globally, with more than 210,000 deaths https://bbc.in/2Vob1j4				1.25557e+18	https://twitter.com/BBCWorld/status/1255571051699978240
2020-04-29 18:51:39	BBCWorld		112	494	1033	One billion people could become infected with coronavirus around the world unless vulnerable countries are given urgent help, the International Rescue Committee (IRC) has warned [Thread]				1.25557e+18	https://twitter.com/BBCWorld/status/1255570457136377856
2020-04-29 17:57:26	BBCWorld		22	31	129	'My son's asthmatic killer doesn't deserve to die in jail'				1.25556e+18	https://twitter.com/BBCWorld/status/1255556814667681792
2020-04-29 17:47:03	BBCWorld		29	70	273	Has Greece performed better in warding off coronavirus than other countries? https://bbc.in/2VOJxCW				1.25555e+18	https://twitter.com/BBCWorld/status/1255554200211202055
2020-04-29 17:30:14	BBCWorld		24	119	629	"Your talent forged the way for so many in so many avenues. You inspired so many of us" Movie world pays tribute to Bollywood star Irrfan Khan				1.25555e+18	https://twitter.com/BBCWorld/status/1255549969102184448
2020-04-29 17:29:29	BBCWorld		53	80	295	Kentucky governor calls Tupac Shakur to apologise for benefits error				1.25555e+18	https://twitter.com/BBCWorld/status/1255549781340049415
2020-04-29 17:29:23	BBCWorld		18	38	120	India rejects scathing US religious freedom report as 'biased'				1.25555e+18	https://twitter.com/BBCWorld/status/1255549754639093760
2020-04-29 17:23:11	BBCWorld		21	98	472	Spotify hits 130 million subscribers amid Covid-19				1.25555e+18	https://twitter.com/BBCWorld/status/1255548197449187330
2020-04-29 16:58:13	BBCWorld		62	155	574	"People are so happy. It's something they've never seen before" A strip club in Portland, Oregon has adapted its business due to the coronavirus lockdown, to offer food deliveries and a unique drive-through food service http://bbc.in/2KMgU33				1.25554e+18	https://twitter.com/BBCWorld/status/1255541911160528899
2020-04-29 16:47:25	BBCWorld		21	69	267	New Berlin airport set to take off nine years late				1.25554e+18	https://twitter.com/BBCWorld/status/1255539193834614784
2020-04-29 16:44:46	BBCWorld		35	78	262	Australians urged to sign up to coronavirus tracking app which could be "ticket" to normal life resuming				1.25554e+18	https://twitter.com/BBCWorld/status/1255538529104531456
2020-04-29 16:33:24	BBCWorld		16	78	274	India allows millions of people stranded by its nationwide lockdown to return home, subject to health checks and quarantine				1.25554e+18	https://twitter.com/BBCWorld/status/1255535667238625280
2020-04-29 16:32:36	BBCWorld		9	48	153	Europe grapples with lifting limits on travel				1.25554e+18	https://twitter.com/BBCWorld/status/1255535467438759938
2020-04-29 15:40:00	BBCWorld		56	198	528	US federal prison inmate, who gave birth while on a ventilator, dies of Covid-19				1.25552e+18	https://twitter.com/BBCWorld/status/1255522228332085251
2020-04-29 15:39:41	BBCWorld		49	69	329	Greece considers ban on fax machines in state offices as part of proposed digital reforms				1.25552e+18	https://twitter.com/BBCWorld/status/1255522149621694466
2020-04-29 15:36:50	BBCWorld		31	130	484	Millions of people around the world are in lockdown - but self-isolation has taken on a whole new meaning for this couple, who are spending it on a deserted Australian island http://bbc.in/2VO6LcA				1.25552e+18	https://twitter.com/BBCWorld/status/1255521432966180865
2020-04-29 14:11:40	BBCWorld		9	54	178	The added coronavirus dilemma facing Palestinian workers in Israel				1.2555e+18	https://twitter.com/BBCWorld/status/1255500000492244993
2020-04-29 13:36:41	BBCWorld		19	68	143	US economy sinks 4.8%, its worst first quarter contraction in a decade, as coronavirus shutdowns bite				1.25549e+18	https://twitter.com/BBCWorld/status/1255491196891418629
2020-04-29 13:00:06	BBCWorld		313	200	560	US Vice-President Mike Pence, head of the White House coronavirus taskforce, visited a hospital without wearing a mask, despite the medical centre's own rules stating visitors should wear one http://bbc.in/2VLOH2p				1.25548e+18	https://twitter.com/BBCWorld/status/1255481990704508930
2020-04-29 12:56:31	BBCWorld		70	279	604	'More than 1.5 billion people risk losing livelihoods' because of the coronavirus pandemic http://bbc.in/3bPMKHR				1.25548e+18	https://twitter.com/BBCWorld/status/1255481086924206089
2020-04-29 12:45:06	BBCWorld		32	141	693	Irrfan Khan obituary: Bollywood icon and Hollywood groundbreaker				1.25548e+18	https://twitter.com/BBCWorld/status/1255478215763734529
2020-04-29 12:27:31	BBCWorld		201	367	797	Outcry as Spanish beach sprayed with bleach in an attempt to protect children from coronavirus				1.25547e+18	https://twitter.com/BBCWorld/status/1255473787946127361
2020-04-29 12:23:53	BBCWorld		46	427	902	Senior Russian official uncovered as MH17 suspect				1.25547e+18	https://twitter.com/BBCWorld/status/1255472873311002624
2020-04-29 12:23:08	BBCWorld		5	27	50	Dozens killed in fire following explosion at warehouse construction site in Icheon, South Korea				1.25547e+18	https://twitter.com/BBCWorld/status/1255472686681243654
2020-04-29 12:00:18	BBCWorld		6	26	54	Nine inmates killed and scores injured during prison riot in Peru over coronavirus deaths, say country's authorities https://bbc.in/2SjgyoH				1.25547e+18	https://twitter.com/BBCWorld/status/1255466939176103944
2020-04-29 11:20:00	BBCWorld		80	361	1221	Swiss authorities say it is now safe for children under the age of 10 to hug their grandparents in updated coronavirus guidance https://bbc.in/2Ydd5fb				1.25546e+18	https://twitter.com/BBCWorld/status/1255456798322102273
2020-04-29 10:57:16	BBCWorld		23	26	103	Do you have a question for the @BBCGlobalQuest panel on China's response to the coronavirus outbreak or its relationship with the world? http://bbc.in/CoronavirusQuestions		@BBCGlobalQuest		1.25545e+18	https://twitter.com/BBCWorld/status/1255451077111173124
2020-04-29 10:15:02	BBCWorld		29	118	484	Streamed films temporarily made eligible to compete at next year's Oscars due to the coronavirus pandemic https://bbc.in/3f1JXgP				1.25544e+18	https://twitter.com/BBCWorld/status/1255440446865780739
2020-04-29 09:40:11	BBCWorld		42	294	955	Japanese Prime Minister Shinzo Abe says it is "impossible" for Tokyo to hold the Olympic and Paralympic Games until the coronavirus pandemic is contained https://bbc.in/2xiSmeN				1.25543e+18	https://twitter.com/BBCWorld/status/1255431676949417984
2020-04-29 08:34:02	BBCWorld	BBCBreaking	10	64	226	Correction - Irrfan Khan, who has been called one of India's most talented actors, starred in Jurassic World, not Jurassic Park				1.25542e+18	https://twitter.com/BBCWorld/status/1255415032353099778
2020-04-29 08:33:09	BBCWorld		76	166	477	Australia and Singapore already have contact-tracing apps, and the UK may get one soon But how effective are they? https://bbc.in/2Wcr2Yh				1.25541e+18	https://twitter.com/BBCWorld/status/1255414807580282883
2020-04-29 08:04:25	BBCWorld		63	166	545	- US coronavirus cases surpass one million, with more than 57,000 dead (John Hopkins) - China schedules delayed parliamentary gathering for end of May - France to begin easing lockdown restrictions by reopening shops on 11 May Latest world headlines: http				1.25541e+18	https://twitter.com/BBCWorld/status/1255407579272040448
2020-04-29 02:39:30	BBCWorld		28	48	114	Coronavirus: Trump orders meatpacking plants to stay open				1.25533e+18	https://twitter.com/BBCWorld/status/1255325810262712320
2020-04-28 23:16:59	BBCWorld		22	33	68	Coronavirus: Transgender people 'extremely vulnerable' during lockdown				1.25527e+18	https://twitter.com/BBCWorld/status/1255274844725395457
2020-04-28 23:14:52	BBCWorld		51	365	1572	Coronavirus: Wild animals enjoy freedom of a quieter world				1.25527e+18	https://twitter.com/BBCWorld/status/1255274311058960388
2020-04-28 23:08:02	BBCWorld		16	57	121	Coronavirus: Two million Bangladesh jobs 'at risk' as clothes orders dry up				1.25527e+18	https://twitter.com/BBCWorld/status/1255272592812003330
2020-04-28 23:05:44	BBCWorld		10	54	181	India coronavirus: The man giving dignified burial to Covid-19 victims				1.25527e+18	https://twitter.com/BBCWorld/status/1255272013687664640
2020-04-28 23:03:30	BBCWorld		14	119	346	Jumia: The e-commerce start-up that fell from grace				1.25527e+18	https://twitter.com/BBCWorld/status/1255271452686893056
2020-04-28 21:50:03	BBCWorld		64	223	767	Coronavirus: Spain plans return to 'new normal' by end of June				1.25525e+18	https://twitter.com/BBCWorld/status/1255252967235760132
2020-04-28 21:38:35	BBCWorld		678	512	1869	Coronavirus: Mike Pence flouts rule on masks at hospital				1.25525e+18	https://twitter.com/BBCWorld/status/1255250082959687681
2020-04-28 21:37:40	BBCWorld		70	190	363	Syria war: Dozens killed in truck bomb attack at Afrin market				1.25525e+18	https://twitter.com/BBCWorld/status/1255249849164988427
2020-04-28 19:17:08	BBCWorld		161	113	425	Tara Reade: What are the sex attack allegations against Joe Biden?				1.25521e+18	https://twitter.com/BBCWorld/status/1255214484895006720
2020-04-28 18:29:09	BBCWorld		67	227	591	Putin admits PPE shortage as lockdown extended				1.2552e+18	https://twitter.com/BBCWorld/status/1255202408201965570
2020-04-28 17:57:33	BBCWorld		23	56	276	Australia marks Cook anniversary under lockdown				1.25519e+18	https://twitter.com/BBCWorld/status/1255194457282170885
2020-04-28 17:40:40	BBCWorld		18	49	166	Former Ivory Coast rebel leader Guillaume Soro fined $7m in absentia				1.25519e+18	https://twitter.com/BBCWorld/status/1255190205793013761
2020-04-28 17:12:01	BBCWorld		54	266	907	France will make face masks compulsory on public transport and in secondary schools, when it starts easing lockdown restrictions				1.25518e+18	https://twitter.com/BBCWorld/status/1255182999538319366
2020-04-28 16:51:18	BBCWorld		39	84	262	US Congress abandons return to Washington after lawmakers revolt				1.25518e+18	https://twitter.com/BBCWorld/status/1255177785309564928
2020-04-28 15:30:07	BBCWorld		27	92	308	Norwegian police arrest property and energy magnate, Tom Hagen, over the disappearance of his wife 18 months ago				1.25516e+18	https://twitter.com/BBCWorld/status/1255157353080643584
2020-04-28 14:59:26	BBCWorld		34	179	437	Police protecting Prague mayor after 'Russian murder plot'				1.25515e+18	https://twitter.com/BBCWorld/status/1255149631098327045
2020-04-28 14:17:47	BBCWorld		204	1047	2484	US Department of Defense releases three declassified videos of "unexplained aerial phenomena" to "clear up any misconceptions by the public on whether or not the footage that has been circulating was real"				1.25514e+18	https://twitter.com/BBCWorld/status/1255139150560235521
2020-04-28 14:12:46	BBCWorld		30	132	544	French Prime Minister 脡douard Philippe says the country's lockdown measures have saved 62,000 lives over a month https://bbc.in/2YbTUCj				1.25514e+18	https://twitter.com/BBCWorld/status/1255137888792002562
2020-04-28 13:04:05	BBCWorld		74	264	612	'One billion' could become infected with coronavirus worldwide unless vulnerable countries given urgent help, International Rescue Committee report warns				1.25512e+18	https://twitter.com/BBCWorld/status/1255120605361438720
2020-04-28 12:39:15	BBCWorld		95	548	748	More than three million cases of coronavirus have been confirmed around the world Of those, more than 840,000 have recovered so far, while 210,000+ have died http://bbc.in/2Vob1j4				1.25511e+18	https://twitter.com/BBCWorld/status/1255114353084436482
2020-04-28 11:15:21	BBCWorld		86	134	524	El Salvador gangs: 'No ray of sunlight for inmates'				1.25509e+18	https://twitter.com/BBCWorld/status/1255093239889235968
2020-04-28 11:03:22	BBCWorld		290	1098	4089	"Make sure she's praised as a hero. She's a casualty just as much as anyone else who has died"				1.25509e+18	https://twitter.com/BBCWorld/status/1255090225690423297
2020-04-28 10:57:45	BBCWorld		50	129	383	Two police officers in Paris suspended after being filmed using extremely offensive racist slur				1.25509e+18	https://twitter.com/BBCWorld/status/1255088808783237121
2020-04-28 10:42:39	BBCWorld		33	115	290	What is behind Nigeria's unexplained deaths in Kano?				1.25509e+18	https://twitter.com/BBCWorld/status/1255085009901441026
2020-04-28 10:35:43	BBCWorld		108	180	660	As speculation continues about Kim Jong-un's health, we look at the people who might succeed him in the short or long term				1.25508e+18	https://twitter.com/BBCWorld/status/1255083267658784769
2020-04-28 09:53:14	BBCWorld		18	69	248	Man dies following overnight clashes between protesters and soldiers in Lebanese city of Tripoli				1.25507e+18	https://twitter.com/BBCWorld/status/1255072573051809792
2020-04-28 08:22:49	BBCWorld		34	93	368	Members of an Indian Islamic organisation volunteer to donate blood after their congregation sparked dozens of Covid-19 clusters across the country				1.25505e+18	https://twitter.com/BBCWorld/status/1255049821888577538
2020-04-28 08:05:42	BBCWorld		84	207	987	"It's just great to have a wee treat at the end of a pretty tough period in lockdown"				1.25505e+18	https://twitter.com/BBCWorld/status/1255045512765616129
2020-04-28 06:56:01	BBCWorld		67	270	795	- 3 million virus cases globally - Australia has just 12 new cases, as 2.4 million download tracking app - UK to hold minute's silence for key workers who have died with Covid-19 - Nigeria to begin easing virus lockdown from 4 May Get the latest http://bb				1.25503e+18	https://twitter.com/BBCWorld/status/1255027975919206401
2020-04-28 04:24:43	BBCWorld		105	406	935	Coronavirus: India cancels order for 'faulty' China rapid test kits				1.25499e+18	https://twitter.com/BBCWorld/status/1254989901638119424
2020-04-28 03:59:59	BBCWorld		410	1421	3070	Coronavirus: Top NYC doctor takes her own life https://bbc.in/2KFdChY				1.25498e+18	https://twitter.com/BBCWorld/status/1254983677588770817
2020-04-28 03:50:58	BBCWorld		10	67	184	Record 50.8 million internally displaced, IDMC report says				1.25498e+18	https://twitter.com/BBCWorld/status/1254981407270678530
2020-04-28 00:08:14	BBCWorld		452	499	1854	Trump 'can't imagine why' disinfectant calls spiked in US state				1.25493e+18	https://twitter.com/BBCWorld/status/1254925353505697792
2020-04-27 23:58:12	BBCWorld		162	91	284	"Dumbfounded" or "great job" - Americans who backed the president in 2016 rate his pandemic response http://bbc.in/2VIIQeh				1.25492e+18	https://twitter.com/BBCWorld/status/1254922827737817091
2020-04-27 23:56:54	BBCWorld		10	181	412	Coronavirus: Argentina bans commercial flight sales until 1 September				1.25492e+18	https://twitter.com/BBCWorld/status/1254922500498128896
2020-04-27 23:25:26	BBCWorld		41	124	382	Coronavirus: What Africa countries are doing to help people to eat amid the lockdowns				1.25491e+18	https://twitter.com/BBCWorld/status/1254914581283188736
2020-04-27 23:18:39	BBCWorld		15	76	225	Coronavirus: Mexico factory staff question 'essential work'				1.25491e+18	https://twitter.com/BBCWorld/status/1254912874180481032
2020-04-27 23:05:46	BBCWorld		14	61	173	Coronavirus: Nigeria to ease Abuja and Lagos lockdowns on 4 May				1.25491e+18	https://twitter.com/BBCWorld/status/1254909633187270658
2020-04-27 23:05:37	BBCWorld		154	271	787	India coronavirus: The 'mystery' of low Covid-19 death rates				1.25491e+18	https://twitter.com/BBCWorld/status/1254909597325950976
2020-04-27 22:16:37	BBCWorld		299	358	1050	鈥淲e are not happy with China - we are not happy with that whole situation鈥?President Trump says coronavirus 鈥渃ould have been stopped at the source鈥?and 鈥渟erious investigations鈥?are taking place Latest: http://bbc.in/2Sd3elT				1.2549e+18	https://twitter.com/BBCWorld/status/1254897263014490114
2020-04-27 22:01:08	BBCWorld		89	87	291	鈥淭he United States has now conducted more than 5.4 million tests鈥?President Trump praises the country鈥檚 鈥渁mbitious testing effort鈥?as it fights the coronavirus pandemic Latest: http://bbc.in/2Sd3elT				1.25489e+18	https://twitter.com/BBCWorld/status/1254893368695574530
2020-04-27 21:51:05	BBCWorld		114	86	299	鈥淲e continue to see encouraging signs of progress鈥?US President Trump gives briefing on coronavirus pandemic and says all parts of the country are 鈥済etting better鈥?Latest: http://bbc.in/2Sd3elT				1.25489e+18	https://twitter.com/BBCWorld/status/1254890839383441409
2020-04-27 19:34:25	BBCWorld		25	97	445	Coronavirus pandemic is "huge opportunity" to fast-track Australia's shift towards renewable energy, climate scientists tell BBC				1.25486e+18	https://twitter.com/BBCWorld/status/1254856446145110016
2020-04-27 18:56:39	BBCWorld		270	104	651	Donald Trump's briefings may be over Why the change in script?				1.25485e+18	https://twitter.com/BBCWorld/status/1254846939675443201
2020-04-27 18:39:57	BBCWorld		303	75	380	Secretary of State Mike Pompeo says the US is doing more than any other country to combat coronavirus in Africa http://bbc.in/3bHPwPD				1.25484e+18	https://twitter.com/BBCWorld/status/1254842738413051904
2020-04-27 17:30:07	BBCWorld		70	117	423	Gay men harassed in Morocco after photos from gay chat apps circulated online				1.25483e+18	https://twitter.com/BBCWorld/status/1254825166875566087
2020-04-27 17:02:56	BBCWorld		85	243	1240	Belgians urged to eat more chips by lockdown-hit potato growers				1.25482e+18	https://twitter.com/BBCWorld/status/1254818322320932868
2020-04-27 16:37:07	BBCWorld		40	125	387	US reports deaths of civilians in Somali air strike				1.25481e+18	https://twitter.com/BBCWorld/status/1254811827634135040
2020-04-27 16:12:55	BBCWorld		15	75	163	So, how long until we find a cure? We should start to get the results of trials in the next few months but it鈥檚 too soon to really know Find out how far off we are from coronavirus vaccine				1.25481e+18	https://twitter.com/BBCWorld/status/1254805735852122118
2020-04-27 16:12:21	BBCWorld		35	95	269	Malaria drugs have also been in the spotlight But the World Health Organization says there is no definitive evidence of its effectiveness				1.25481e+18	https://twitter.com/BBCWorld/status/1254805592838995974
2020-04-27 16:11:10	BBCWorld		9	69	197	The antiviral drug designed to treat Ebola has been shown to be effective at treating other deadly coronaviruses in animals This had led to hopes it will also be effective against Covid-19 There has been talk that HIV drugs could also be effective http://bbc.in/CoronavirusDrugs				1.25481e+18	https://twitter.com/BBCWorld/status/1254805295777357832
2020-04-27 16:09:53	BBCWorld		6	78	153	There are three approaches: Antivirals that target the virus's ability to thrive Drugs that calm the immune system, which can damage the body when it overreacts Antibodies, from survivors' blood or made in a lab, that attack the virus				1.2548e+18	https://twitter.com/BBCWorld/status/1254804975315759105
2020-04-27 16:08:01	BBCWorld		9	64	137	More than 150 different drugs are being researched around the world Most are existing drugs that are being trialled against the virus What are they? http://bbc.in/CoronavirusDrugs				1.2548e+18	https://twitter.com/BBCWorld/status/1254804503758594050
2020-04-27 16:07:03	BBCWorld		112	318	726	More than 200,000 people across the globe have died with coronavirus, but there are still no drugs proven to help doctors treat it Scientists across the world are racing to find an effective treatment So how far are we from a cure? [THREAD]				1.2548e+18	https://twitter.com/BBCWorld/status/1254804260174409735
2020-04-27 15:38:53	BBCWorld		56	482	1922	"It felt like pure freedom" A professional dancer in Spain performed to neighbours as he took out the rubbish The country has started easing some lockdown restrictions http://bbc.in/2VFQ42C				1.2548e+18	https://twitter.com/BBCWorld/status/1254797172526252032
2020-04-27 15:31:20	BBCWorld		29	109	447	Major film festivals to unite for YouTube event after international events face cancellation due to coronavirus				1.2548e+18	https://twitter.com/BBCWorld/status/1254795273496379394
2020-04-27 15:01:15	BBCWorld		15	77	435	Notre-Dame repairs restart amid coronavirus lockdown				1.25479e+18	https://twitter.com/BBCWorld/status/1254787702731362304
2020-04-27 14:25:51	BBCWorld		279	407	984	China denies spreading disinformation about the coronavirus outbreak, despite EU report citing 'significant evidence' of covert social media campaign https://bbc.in/3bIGcei				1.25478e+18	https://twitter.com/BBCWorld/status/1254778793765400583
2020-04-27 14:21:10	BBCWorld		31	133	373	Norwegian Air says it may run out of cash by mid-May if the company's financial rescue plan is not approved https://bbc.in/3eVpx9j				1.25478e+18	https://twitter.com/BBCWorld/status/1254777614947856386
2020-04-27 14:04:25	BBCWorld		17	71	236	"The trees are so green, I like it" Children in Spain are allowed out for the first time in six weeks as the country starts to ease some lockdown measures http://bbc.in/2y49MvZ				1.25477e+18	https://twitter.com/BBCWorld/status/1254773400246956033
2020-04-27 13:47:43	BBCWorld		21	84	270	Coronavirus tests cause tailbacks at Kenya-Uganda border				1.25477e+18	https://twitter.com/BBCWorld/status/1254769195973312513
2020-04-27 13:47:06	BBCWorld		39	149	489	Airbus boss warns company is 'bleeding cash at an unprecedented speed' due to coronavirus travel restrictions https://bbc.in/2y6i2eW				1.25477e+18	https://twitter.com/BBCWorld/status/1254769039651467267
2020-04-27 12:43:35	BBCWorld		34	98	396	Singalongs with Sting and Sir Rod Stewart, a Shakespeare lesson with Sir Patrick Stewart and a virtual cocktail with Hillary Clinton offered in charity auction to raise funds for refugees during coronavirus https://bbc.in/3cU2YQi				1.25475e+18	https://twitter.com/BBCWorld/status/1254753056123691009
2020-04-27 12:27:41	BBCWorld		21	76	291	Five bars and restaurants in Stockholm closed by city council after failing coronavirus safety inspections https://bbc.in/2Kz3mHY				1.25475e+18	https://twitter.com/BBCWorld/status/1254749056016015361
2020-04-27 12:15:44	BBCWorld		29	157	553	Germans wear compulsory masks as coronavirus lockdown eases				1.25475e+18	https://twitter.com/BBCWorld/status/1254746047676637187
2020-04-27 11:42:32	BBCWorld		35	120	493	Older students in China's biggest cities start returning to school following coronavirus outbreak				1.25474e+18	https://twitter.com/BBCWorld/status/1254737693763866625
2020-04-27 11:26:38	BBCWorld		24	98	295	Students in Shanghai and Beijing start returning to classes as countries across Asia begin to ease coronavirus restrictions https://bbc.in/2S9UzAD				1.25473e+18	https://twitter.com/BBCWorld/status/1254733691013812224
2020-04-27 11:23:21	BBCWorld		18	133	499	Reconstruction work on Notre-Dame cathedral in Paris resumes after it was halted because of France's lockdown restrictions https://bbc.in/2zu7xT6				1.25473e+18	https://twitter.com/BBCWorld/status/1254732866455588864
2020-04-27 11:05:10	BBCWorld		17	114	254	El Salvador: Gangs 'taking advantage of pandemic'				1.25473e+18	https://twitter.com/BBCWorld/status/1254728289148698627
2020-04-27 11:01:41	BBCWorld		76	444	1167	People in Germany will have to wear facemasks as new rules come into force to curb the spread of coronavirus https://bbc.in/3cSba3S				1.25473e+18	https://twitter.com/BBCWorld/status/1254727413466046464
2020-04-27 10:48:34	BBCWorld		25	119	413	"Now I am in quarantine, I get to draw a lot more" How art is helping some children make sense of the coronavirus http://bbc.in/2zACzsH				1.25472e+18	https://twitter.com/BBCWorld/status/1254724113517686786
2020-04-27 10:05:22	BBCWorld		929	311	1512	Why is there so much US resistance to coronavirus lockdowns? https://bbc.in/3bTfO16				1.25471e+18	https://twitter.com/BBCWorld/status/1254713240791191553
2020-04-27 10:01:27	BBCWorld		31	69	347	New Zealand says it will relax some social distancing measures - but is it safe for other countries to consider similar strategies?				1.25471e+18	https://twitter.com/BBCWorld/status/1254712253443686403
2020-04-27 06:58:55	BBCWorld		84	190	690	- Global coronavirus cases near 3 million (John Hopkins) - UK PM to return amid pressure over strategy - Italy details plans to ease restrictions as Spain lifts six-week child lockdown - Coronavirus 'currently eliminated' in New Zealand Follow the latest:				1.25467e+18	https://twitter.com/BBCWorld/status/1254666319590502400
2020-04-27 04:53:34	BBCWorld		81	685	2775	Coronavirus: New Zealand claims no community cases as lockdown eases				1.25463e+18	https://twitter.com/BBCWorld/status/1254634771432591361
2020-04-27 00:19:04	BBCWorld		118	277	1101	Saudi Arabia to end executions for crimes committed by minors, says commission				1.25457e+18	https://twitter.com/BBCWorld/status/1254565693640630272
2020-04-26 23:13:43	BBCWorld		182	804	2112	Coronavirus: Why the world will look to India for a vaccine				1.25455e+18	https://twitter.com/BBCWorld/status/1254549247942426624
2020-04-26 23:08:20	BBCWorld		15	60	209	Is it too early to expand our lockdown 'social bubbles'? http://bbc.in/2Y6XCNJ				1.25455e+18	https://twitter.com/BBCWorld/status/1254547893811363848
2020-04-26 23:06:57	BBCWorld		37	159	394	El Salvador's jails: : Where social distancing is impossible				1.25455e+18	https://twitter.com/BBCWorld/status/1254547542118932480
2020-04-26 23:06:50	BBCWorld		8	38	165	Ken Walibora: How Kenya's 'king' of Swahili writing inspired me				1.25455e+18	https://twitter.com/BBCWorld/status/1254547515887816710
2020-04-26 22:44:02	BBCWorld		208	272	1069	The US resistance movement to a continued lockdown				1.25454e+18	https://twitter.com/BBCWorld/status/1254541776641277954
2020-04-26 21:42:10	BBCWorld		93	480	566	Chile to introduce controversial 'virus-free' certificates				1.25453e+18	https://twitter.com/BBCWorld/status/1254526205652590597
2020-04-26 20:01:57	BBCWorld		36	180	678	Italy's PM outlines lockdown easing measures from 4 May				1.2545e+18	https://twitter.com/BBCWorld/status/1254500987299139588
2020-04-26 18:34:38	BBCWorld		88	140	491	More US states begin lifting virus lockdown orders				1.25448e+18	https://twitter.com/BBCWorld/status/1254479012400902144
2020-04-26 18:02:47	BBCWorld		157	585	877	A boat carrying hundreds of Rohingya refugees was turned away from Malaysia, through fears of coronavirus The UN issued a plea for the international community to take urgent action, after dozens died on the journey http://bbc.in/2y3nq2D				1.25447e+18	https://twitter.com/BBCWorld/status/1254470998449106945
2020-04-26 17:22:44	BBCWorld		92	152	552	Trump faces scrutiny over plans to deliver New York graduation speech				1.25446e+18	https://twitter.com/BBCWorld/status/1254460919498883073
2020-04-26 16:44:53	BBCWorld		108	386	1138	More than a million Australians download COVIDSafe contact tracing app within hours of government release				1.25445e+18	https://twitter.com/BBCWorld/status/1254451394586779652
2020-04-26 16:21:09	BBCWorld		82	338	988	One of Belgium's last Holocaust survivors Henri Kichka dies with Covid-19 https://bbc.in/2VXSLM5				1.25445e+18	https://twitter.com/BBCWorld/status/1254445420387983361
2020-04-26 15:52:43	BBCWorld		33	188	909	Spain reports lowest daily coronavirus death toll in more than one month, with 288 fatalities https://bbc.in/3cPBqvD				1.25444e+18	https://twitter.com/BBCWorld/status/1254438264116785153
2020-04-26 15:11:22	BBCWorld		46	107	413	A lot of people are looking for new things to do during lockdown and with many people living alone, could robots be the answer? http://bbc.in/2VBXKTJ				1.25443e+18	https://twitter.com/BBCWorld/status/1254427857868263424
2020-04-26 14:15:55	BBCWorld		34	107	330	Swedish author Per Olov Enquist dies, aged 85				1.25441e+18	https://twitter.com/BBCWorld/status/1254413904622628864
2020-04-26 13:49:03	BBCWorld		20	74	279	From wine merchants and streaming services to home workouts and fast fashion - here are five firms which are booming despite the lockdown				1.25441e+18	https://twitter.com/BBCWorld/status/1254407143098396674
2020-04-26 13:09:45	BBCWorld		31	126	425	French police seize 140,000 black market face masks near Paris				1.2544e+18	https://twitter.com/BBCWorld/status/1254397255701929984
2020-04-26 12:40:55	BBCWorld		37	239	536	17 police officers die of Covid-19 in Peru				1.25439e+18	https://twitter.com/BBCWorld/status/1254389998700371970
2020-04-26 12:36:32	BBCWorld		198	866	4195	More than 200 Cuban doctors go to South Africa to help fight coronavirus				1.25439e+18	https://twitter.com/BBCWorld/status/1254388895690743808
2020-04-26 11:48:21	BBCWorld		48	138	553	Israel allows some shops to reopen and considers schools going back https://bbc.in/3aAw9ql				1.25438e+18	https://twitter.com/BBCWorld/status/1254376770758946816
2020-04-26 10:16:21	BBCWorld		24	83	294	Saudi Arabia eases coronavirus lockdown restrictions https://bbc.in/3aD8llu				1.25435e+18	https://twitter.com/BBCWorld/status/1254353616019894272
2020-04-26 09:21:06	BBCWorld		185	370	1369	All coronavirus patients discharged in Wuhan https://bbc.in/2Y7fWX6				1.25434e+18	https://twitter.com/BBCWorld/status/1254339710882852865
2020-04-26 09:03:03	BBCWorld		735	333	1351	Sir Richard Branson seeks urgent offers for his stricken airline Virgin Atlantic https://bbc.in/3aG3Iag				1.25434e+18	https://twitter.com/BBCWorld/status/1254335169881931777
2020-04-26 05:06:48	BBCWorld		50	205	574	Yemen war: Separatists declare autonomous rule in south				1.25428e+18	https://twitter.com/BBCWorld/status/1254275713353613313
2020-04-26 03:43:31	BBCWorld		69	305	1083	Coronavirus: New York to allow tests in pharmacies				1.25425e+18	https://twitter.com/BBCWorld/status/1254254756291371009
2020-04-26 00:38:56	BBCWorld		55	197	811	Ramadan: Muslims fast under coronavirus lockdowns				1.25421e+18	https://twitter.com/BBCWorld/status/1254208305284685825
2020-04-25 23:24:40	BBCWorld		244	449	2022	Jack Ma: The billionaire trying to stop coronavirus (and fix China鈥檚 reputation)				1.25419e+18	https://twitter.com/BBCWorld/status/1254189612869849091
2020-04-25 23:15:43	BBCWorld		57	160	384	Coronavirus: US and China trade conspiracy theories				1.25419e+18	https://twitter.com/BBCWorld/status/1254187360717344774
2020-04-25 23:13:24	BBCWorld		25	91	281	Coronavirus: The different approaches to lockdowns in Africa				1.25419e+18	https://twitter.com/BBCWorld/status/1254186779726565378
2020-04-25 23:11:13	BBCWorld		714	292	2346	Should women be eligible for US military draft?				1.25419e+18	https://twitter.com/BBCWorld/status/1254186230419533834
2020-04-25 23:08:54	BBCWorld		82	88	372	Coronavirus: India's circuses struggle to survive the lockdown				1.25419e+18	https://twitter.com/BBCWorld/status/1254185647306354690
2020-04-25 23:04:27	BBCWorld		14	73	287	Coronavirus: Spain's children run free from lockdown - but not all				1.25418e+18	https://twitter.com/BBCWorld/status/1254184525946642432
2020-04-25 22:33:08	BBCWorld		28	354	1102	Five years ago, a devastating earthquake hit Nepal and killed more than 8,000 people BBC journalist Aamir Peerzada was filming a documentary on the Khumbu glacier of Mount Everest when the earthquake struck http://bbc.in/2W261iV				1.25418e+18	https://twitter.com/BBCWorld/status/1254176644849446912
2020-04-25 21:51:04	BBCWorld		35	128	404	Ecuador virus 'victim' found alive in hospital mix-up				1.25417e+18	https://twitter.com/BBCWorld/status/1254166059692756995
2020-04-25 19:12:05	BBCWorld		547	781	2235	Doctors warn that heeding US President Donald Trump's comments on using disinfectants or UV light to treat coronavirus could have fatal consequences http://bbc.in/3cNjX6Z				1.25413e+18	https://twitter.com/BBCWorld/status/1254126051330002946
2020-04-25 18:28:34	BBCWorld		58	144	346	Worldwide coronavirus death toll climbs to 200,000				1.25412e+18	https://twitter.com/BBCWorld/status/1254115100702670848
2020-04-25 17:43:54	BBCWorld		39	125	421	Man charged with hoarding and selling personal protective equipment and sanitiser in New York state http://bbc.in/2KBghcl				1.2541e+18	https://twitter.com/BBCWorld/status/1254103859313758208
2020-04-25 17:20:29	BBCWorld		153	338	611	Hong Kong tour guide jailed for 45 months for stabbing three people during last year's anti-government protests receives judge's sympathy				1.2541e+18	https://twitter.com/BBCWorld/status/1254097963879628800
2020-04-25 16:46:00	BBCWorld		26	221	1240	Italy marks Liberation Day by not going out and instead waving flags from their windows and singing a resistance song https://bbc.in/2VDnHSX				1.25409e+18	https://twitter.com/BBCWorld/status/1254089285470470145
2020-04-25 16:26:41	BBCWorld		47	261	668	Belarus orphanage seeks help amid 'critical' coronavirus outbreak				1.25408e+18	https://twitter.com/BBCWorld/status/1254084425937235970
2020-04-25 13:44:39	BBCWorld		51	366	652	Immunity passports 鈥榗ould increase virus spread鈥?,,,,1254043646598488064,https://twitter.com/BBCWorld/status/1254043646598488064 2020-04-25 13:05:54,BBCWorld,,38,132,615,Hong Kong bookseller Lam Wing-kee who defied China opens shop in Taiwan"				1.25403e+18	https://twitter.com/BBCWorld/status/1254033895940644864
2020-04-25 12:39:37	BBCWorld		28	112	424	Belgium unveils plans to lift coronavirus lockdown				1.25403e+18	https://twitter.com/BBCWorld/status/1254027283293233152
2020-04-25 11:41:03	BBCWorld		51	493	1046	Deforestation has skyrocketed in Colombia since the peace deal of 2016 That means that rare plant species are at risk but some people are on a mission to save them before they vanish forever http://bbc.in/3cMRWMR				1.25401e+18	https://twitter.com/BBCWorld/status/1254012544592883712
2020-04-25 11:13:38	BBCWorld		28	132	486	India allows small shops to reopen amid coronavirus lockdown				1.25401e+18	https://twitter.com/BBCWorld/status/1254005645101146114
2020-04-25 10:42:26	BBCWorld		199	672	1259	'No evidence' coronavirus recovery stops reinfection, says World Health Organization https://bbc.in/2VAxM2L				1.254e+18	https://twitter.com/BBCWorld/status/1253997791036178432
2020-04-25 08:44:09	BBCWorld		40	146	655	Brazil's top public prosecutor requests clearance to investigate allegations of political interference by President Bolsonaro				1.25397e+18	https://twitter.com/BBCWorld/status/1253968025562292224
2020-04-25 08:21:34	BBCWorld		35	104	443	Nova Scotia shooting: 'They had no idea the hell they were going to face'				1.25396e+18	https://twitter.com/BBCWorld/status/1253962342456602624
2020-04-25 04:41:39	BBCWorld		112	227	879	Coronavirus: Some states begin to reopen as US death toll passes 50,000				1.25391e+18	https://twitter.com/BBCWorld/status/1253906998137159680
2020-04-25 00:09:25	BBCWorld		31	130	360	Coronavirus: Belgium unveils plans to lift lockdown https://bbc.in/2Vzk8go				1.25384e+18	https://twitter.com/BBCWorld/status/1253838490032373762
2020-04-24 23:31:04	BBCWorld		89	195	554	Coronavirus: Has Sweden got its science right?				1.25383e+18	https://twitter.com/BBCWorld/status/1253828836585848839
2020-04-24 23:15:20	BBCWorld		22	70	260	India coronavirus doctors: Notes on hope, fear and longing				1.25382e+18	https://twitter.com/BBCWorld/status/1253824877771067396
2020-04-24 23:10:55	BBCWorld		10	73	298	Australia and New Zealand mark Anzac Day in driveways				1.25382e+18	https://twitter.com/BBCWorld/status/1253823767958216704
2020-04-24 23:08:38	BBCWorld		105	164	498	How do you fight a locust invasion amid coronavirus?				1.25382e+18	https://twitter.com/BBCWorld/status/1253823190004088835
2020-04-24 22:28:04	BBCWorld		22	79	331	Coronavirus: The junior US doctors rushing to the frontlines				1.25381e+18	https://twitter.com/BBCWorld/status/1253812983945461762
2020-04-24 22:19:06	BBCWorld		26	134	369	Coronavirus: Air France-KLM secures billions in government aid				1.25381e+18	https://twitter.com/BBCWorld/status/1253810725212078080
2020-04-24 20:10:39	BBCWorld		1256	3221	5192	China rejects calls for an independent international investigation into the origin of the coronavirus				1.25378e+18	https://twitter.com/BBCWorld/status/1253778402273869829
2020-04-24 19:57:45	BBCWorld		87	113	375	Millions of Americans have been promised stimulus payments of up to $1,200 as part of a government rescue package We asked them what they will spend it on				1.25378e+18	https://twitter.com/BBCWorld/status/1253775153412087808
2020-04-24 19:30:22	BBCWorld		174	348	1148	Saudi Arabia to abolish flogging as a form of punishment, document from the country's supreme court says				1.25377e+18	https://twitter.com/BBCWorld/status/1253768263042990083
2020-04-24 19:00:30	BBCWorld		60	182	521	Facebook's new 'Messenger Rooms' lets people start group video chats that can be joined by up to 50 people				1.25376e+18	https://twitter.com/BBCWorld/status/1253760746095349765
2020-04-24 17:58:54	BBCWorld		40	61	231	How has the coronavirus lockdown affected US crime?				1.25375e+18	https://twitter.com/BBCWorld/status/1253745246275620865
2020-04-24 16:51:34	BBCWorld		14	89	194	DR Congo's Virunga National Park hit by 'deadliest' attack				1.25373e+18	https://twitter.com/BBCWorld/status/1253728298426945543
2020-04-24 16:50:52	BBCWorld		11	102	285	Canada shooting suspect began his crime spree by assaulting girlfriend				1.25373e+18	https://twitter.com/BBCWorld/status/1253728122517819393
2020-04-24 16:18:16	BBCWorld		10	57	212	DR Congo's 'prophet' leader of Bundu Dia Kongo arrested				1.25372e+18	https://twitter.com/BBCWorld/status/1253719920283725824
2020-04-24 15:48:42	BBCWorld		39	176	664	Brazil's justice minister quits amid tensions with President Bolsonaro				1.25371e+18	https://twitter.com/BBCWorld/status/1253712479701663745
2020-04-24 15:38:41	BBCWorld		1051	303	1603	Media has "irresponsibly" taken US President Donald Trump's comments on injecting disinfectant to treat coronavirus "out of context", says White House https://bbc.in/2VTZwP5				1.25371e+18	https://twitter.com/BBCWorld/status/1253709958782357506
2020-04-24 15:17:30	BBCWorld		10	52	167	The coronavirus pandemic is having an impact on everyone鈥檚 mental health and wellbeing, for help, advice and support: http://bbc.in/ActionLine				1.2537e+18	https://twitter.com/BBCWorld/status/1253704625712226304
2020-04-24 15:17:29	BBCWorld		10	74	197	The government has hired more psychologists to work in hospitals But doctors are asking for a national helpline to be set up, so that people in the community can access support Watch the full report, from @jeanmackenzie:		@jeanmackenzie		1.2537e+18	https://twitter.com/BBCWorld/status/1253704623929675780
2020-04-24 15:17:29	BBCWorld		2	18	55	Charities and volunteers are stepping in to help Food bank volunteers are providing doorstep support to elderly and isolated people, suffering from loneliness http://bbc.in/CvI24mh				1.2537e+18	https://twitter.com/BBCWorld/status/1253704621404676098
2020-04-24 15:17:28	BBCWorld		3	33	64	Psychologists say the country is facing a mental health emergency that it is not equipped to treat They鈥檙e warning the rest of Europe to prepare http://bbc.in/CvI24mh				1.2537e+18	https://twitter.com/BBCWorld/status/1253704619169120257
2020-04-24 15:17:27	BBCWorld		3	44	73	Italy鈥檚 lockdown is one of the strictest and longest in the world, at seven weeks so far It鈥檚 leading to depression, anxiety and panic attacks Luca, 25, says he's struggling http://bbc.in/CvI24mh				1.2537e+18	https://twitter.com/BBCWorld/status/1253704615528468486
2020-04-24 15:17:27	BBCWorld		2	22	70	Many are struggling with traumatic bereavements Italy has the second highest death toll in the world Simona鈥檚 grandmother died after catching the virus from her parents http://bbc.in/CvI24mh				1.2537e+18	https://twitter.com/BBCWorld/status/1253704613099962369
2020-04-24 15:17:26	BBCWorld		61	584	987	Psychologists in Italy say the country is facing a mental health emergency The high death toll and strict lockdown is having a huge impact on Italians Support centres are being overwhelmed by calls from people at breaking point [Thread] http://bbc.in/CvI24mh				1.2537e+18	https://twitter.com/BBCWorld/status/1253704610705035267
2020-04-24 15:06:58	BBCWorld		52	145	402	France bans online sales of nicotine products, after untested theory they may help against coronavirus sparks run on items				1.2537e+18	https://twitter.com/BBCWorld/status/1253701976409419783
2020-04-24 14:16:47	BBCWorld		209	296	1294	Influencers' glossy lifestyles lose their shine amid pandemic				1.25369e+18	https://twitter.com/BBCWorld/status/1253689348903575552
2020-04-24 13:59:42	BBCWorld		55	144	329	Saudi Arabia: Prominent human rights activist 'dies in jail'				1.25369e+18	https://twitter.com/BBCWorld/status/1253685046332063744
2020-04-24 13:15:39	BBCWorld		29	102	267	Ireland uses earthquake technology to monitor movements during pandemic				1.25367e+18	https://twitter.com/BBCWorld/status/1253673962871173121
2020-04-24 13:13:56	BBCWorld		380	306	1014	Donald Trump鈥檚 disinfectant and sunlight claims fact-checked				1.25367e+18	https://twitter.com/BBCWorld/status/1253673528962035713
2020-04-24 12:38:19	BBCWorld		38	129	366	Japan investigates virus outbreak on docked liner				1.25366e+18	https://twitter.com/BBCWorld/status/1253664569404403712
2020-04-24 12:31:09	BBCWorld		47	330	1397	Would ewe believe the size of it! http://bbc.in/34ZvGwE				1.25366e+18	https://twitter.com/BBCWorld/status/1253662764473745408
2020-04-24 12:15:27	BBCWorld		76	290	643	Disinfectant producer warns "under no circumstance" should its products be injected or ingested, following President Trump comments				1.25366e+18	https://twitter.com/BBCWorld/status/1253658813300977664
2020-04-24 11:55:28	BBCWorld		65	690	1142	"Tokyo is overwhelmed with sick patients" Take a look inside an intensive care unit at a hospital in Tokyo which has built a makeshift Covid-19 unit in just 10 days https://bbc.in/2VVh4dt				1.25365e+18	https://twitter.com/BBCWorld/status/1253653782505951232
2020-04-24 11:46:41	BBCWorld		375	1376	3197	The world鈥檚 biggest manufacturer of disinfectants issues stark rebuttal of President Trump鈥檚 suggestion that injecting them could help treat coronavirus https://bbc.in/350rahe				1.25365e+18	https://twitter.com/BBCWorld/status/1253651574330724354
2020-04-24 11:17:56	BBCWorld		23	306	1138	Astronomers have nicknamed the scene the "Cosmic Reef" because it resembles an undersea world				1.25364e+18	https://twitter.com/BBCWorld/status/1253644340313968642
2020-04-24 11:13:47	BBCWorld		42	231	690	People in the Czech Republic can now leave home whenever they want, but social distancing rules and face masks remain compulsory				1.25364e+18	https://twitter.com/BBCWorld/status/1253643295110115328
2020-04-24 11:05:17	BBCWorld		4	70	209	Threats to pink dolphins are increasing, conservationists claim "We are at a crossroads,鈥?says Taison Chang: 鈥淭his battle is hard to fight, and it鈥檚 a long one, but we have to carry on鈥?Find out more about the dolphins and the people trying to save them: http://bbc.in/HKPinkDolphins				1.25364e+18	https://twitter.com/BBCWorld/status/1253641153850859520
2020-04-24 11:05:16	BBCWorld		5	43	163	In 2015, one dolphin, known as WL212, was found with cuts so deep that its tail was almost severed It鈥檚 thought the young six-year-old male was hit by the blades of a boat turbine Conservationists fought to save him http://bbc.in/HKPinkDolphins				1.25364e+18	https://twitter.com/BBCWorld/status/1253641150386364417
2020-04-24 11:05:15	BBCWorld		1	17	26	Marine traffic can be particularly devastating Hong Kong is one of the busiest ports in the world Their habitat is crisscrossed 24 hours a day with thousands of boats http://bbc.in/HKPinkDolphins				1.25364e+18	https://twitter.com/BBCWorld/status/1253641147609763841
2020-04-24 11:05:14	BBCWorld		2	20	34	Taison Chang, chairman of the Hong Kong Dolphin Conservation Society, says the remaining dolphins face four main threats http://bbc.in/HKPinkDolphins				1.25364e+18	https://twitter.com/BBCWorld/status/1253641143172112384
2020-04-24 11:05:13	BBCWorld		2	16	46	They鈥檙e a protected species in both Hong Kong and China They鈥檙e incredibly rare 鈥?but not actually pink Warm blood close to the skin鈥檚 surface gives them a bubblegum pink appearance But, they could soon disappear from the coastline forever http://bbc.in/HKPinkDolphins				1.25364e+18	https://twitter.com/BBCWorld/status/1253641138705219584
2020-04-24 11:05:13	BBCWorld		3	19	61	Back in the 1990s officials counted around 250 of the animals Now, there鈥檚 just 32 left http://bbc.in/HKPinkDolphins				1.25364e+18	https://twitter.com/BBCWorld/status/1253641136503173120
2020-04-24 11:05:11	BBCWorld		50	252	1068	Off the coast of Hong Kong beneath the murky waters, you鈥檒l find pink dolphins But could they soon disappear? [Thread] http://bbc.in/HKPinkDolphins				1.25364e+18	https://twitter.com/BBCWorld/status/1253641130643685376
2020-04-24 10:55:13	BBCWorld		28	109	246	At least seven people killed after severe weather and tornadoes hit southern Oklahoma, Texas and Louisiana http://bbc.in/3cBouJI				1.25364e+18	https://twitter.com/BBCWorld/status/1253638622022156288
2020-04-24 10:54:35	BBCWorld		15	108	231	Fix to combat a hack targeting iPhones to be included in upcoming software updates, Apple spokesperson says				1.25364e+18	https://twitter.com/BBCWorld/status/1253638461833318400
2020-04-24 10:23:46	BBCWorld		26	92	292	Genocide trial: IS suspect in court in Germany				1.25363e+18	https://twitter.com/BBCWorld/status/1253630705806069762
2020-04-24 10:23:24	BBCWorld		330	130	391	"We want our lives back, now" From Pennsylvania to Kansas, protesters across the US have been insisting that the coronavirus lockdowns should be lifted and states reopened http://bbc.in/3cL51pM				1.25363e+18	https://twitter.com/BBCWorld/status/1253630614194065408
2020-04-24 09:49:56	BBCWorld		111	194	789	'I faked having Covid-19 on Facebook and got arrested'				1.25362e+18	https://twitter.com/BBCWorld/status/1253622191868051456
2020-04-24 09:43:30	BBCWorld		24	83	284	Why Bamboo is shooting up the top trends for recipe searches around the world				1.25362e+18	https://twitter.com/BBCWorld/status/1253620572212334592
2020-04-24 09:23:10	BBCWorld		907	1248	4397	"This notion of injecting or ingesting any type of cleansing product into the body is irresponsible and it's dangerous."				1.25362e+18	https://twitter.com/BBCWorld/status/1253615457493450754
2020-04-24 08:15:37	BBCWorld		18	77	279	Coronavirus: South Africa to ease lockdown restrictions				1.2536e+18	https://twitter.com/BBCWorld/status/1253598457350230016
2020-04-24 05:40:30	BBCWorld		186	187	993	Jersey becomes first British Isle to enforce smacking ban				1.25356e+18	https://twitter.com/BBCWorld/status/1253559420891660293
2020-04-24 04:03:46	BBCWorld		1263	1091	3112	Coronavirus: Trump suggests injecting disinfectant as treatment https://bbc.in/2S5kkBX				1.25354e+18	https://twitter.com/BBCWorld/status/1253535077960683522
2020-04-24 03:56:59	BBCWorld		23	86	473	India coronavirus: The woman who pushed for homemade masks				1.25353e+18	https://twitter.com/BBCWorld/status/1253533371696906246
2020-04-24 03:36:47	BBCWorld		83	232	851	Coronavirus lockdown: Nobel prize economist says India must do more for poor				1.25353e+18	https://twitter.com/BBCWorld/status/1253528286728204288
2020-04-24 02:31:05	BBCWorld		61	207	1281	Tom Hanks offers friendship to bullied boy named Corona				1.25351e+18	https://twitter.com/BBCWorld/status/1253511750277828653
2020-04-23 23:24:13	BBCWorld		84	176	545	Coronavirus: Is social distancing an oxymoron in India?				1.25346e+18	https://twitter.com/BBCWorld/status/1253464724915789827
2020-04-23 23:21:59	BBCWorld		55	137	334	US-Iran war of words raise fresh fears of Gulf clash				1.25346e+18	https://twitter.com/BBCWorld/status/1253464164355526656
2020-04-23 23:10:51	BBCWorld		10	102	315	Africa's week in pictures: 17 - 23 April 2020				1.25346e+18	https://twitter.com/BBCWorld/status/1253461360295501824
2020-04-23 23:08:31	BBCWorld		41	41	181	Quiz of the Week: On satellites and stars Together at Home				1.25346e+18	https://twitter.com/BBCWorld/status/1253460775286554627
2020-04-23 23:01:48	BBCWorld		67	255	499	Coronavirus: 'I can't wash my hands - my water was cut off'				1.25346e+18	https://twitter.com/BBCWorld/status/1253459084935942148
2020-04-23 22:37:02	BBCWorld		64	118	404	Coronavirus pandemic exposes rather than heals America's divisions				1.25345e+18	https://twitter.com/BBCWorld/status/1253452849503260678
2020-04-23 22:21:18	BBCWorld		25	110	354	Coronavirus: Congress passes $484bn economic relief bill				1.25345e+18	https://twitter.com/BBCWorld/status/1253448893012074496
2020-04-23 22:10:06	BBCWorld		259	1710	2173	Hopes dashed as coronavirus drug remdesivir fails first trial				1.25345e+18	https://twitter.com/BBCWorld/status/1253446073013751808
2020-04-23 22:03:37	BBCWorld		35	241	767	'Ousted' US vaccine expert Rick Bright to file whistleblower complaint				1.25344e+18	https://twitter.com/BBCWorld/status/1253444441077092354
2020-04-23 21:21:55	BBCWorld		67	116	252	Europe 'wary of confronting China over coronavirus deaths'				1.25343e+18	https://twitter.com/BBCWorld/status/1253433947339407368
2020-04-23 21:05:52	BBCWorld		11	57	212	The recovery fund will be closely tied to the bloc's seven-year budget They also confirmed 鈧?40bn (拢470bn) of financial support				1.25343e+18	https://twitter.com/BBCWorld/status/1253429908753145857
2020-04-23 19:30:36	BBCWorld		58	213	704	EU leaders agree huge rescue package to support struggling economies during coronavirus crisis http://bbc.in/3bBhdJC				1.25341e+18	https://twitter.com/BBCWorld/status/1253405935357304834
2020-04-23 18:59:35	BBCWorld		113	191	679	US announces $12.1m (拢10m) aid package for mineral-rich Greenland				1.2534e+18	https://twitter.com/BBCWorld/status/1253398130348953601
2020-04-23 17:59:03	BBCWorld		38	143	321	Almost half of Irish Covid-19 deaths in care homes				1.25338e+18	https://twitter.com/BBCWorld/status/1253382893507837958
2020-04-23 17:44:01	BBCWorld		21	85	355	Amazon's 拢250,000 for bookshops fund stuns trade http://bbc.in/3cHEZE1				1.25338e+18	https://twitter.com/BBCWorld/status/1253379110338023425
2020-04-23 15:38:35	BBCWorld		236	388	931	Indian police begin manhunt after rapist damages eyes of six-year-old girl in apparent attempt to stop her identifying him				1.25335e+18	https://twitter.com/BBCWorld/status/1253347545633427459
2020-04-23 14:56:45	BBCWorld		16	90	304	Severe storms and tornado kill six and leave dozens injured in southern Oklahoma, Texas and Louisiana				1.25334e+18	https://twitter.com/BBCWorld/status/1253337017846390785
2020-04-23 14:49:43	BBCWorld		240	129	631	Leaving middle seats empty on flights to tackle coronavirus is "idiotic", says Ryanair boss Michael O'Leary				1.25334e+18	https://twitter.com/BBCWorld/status/1253335247963303943
2020-04-23 14:35:51	BBCWorld		56	378	751	Malaria deaths in sub-Saharan Africa could double this year, to more than 750,000, due to the coronavirus pandemic, World Health Organization warns https://bbc.in/2XZiBSD				1.25333e+18	https://twitter.com/BBCWorld/status/1253331757455179781
2020-04-23 14:21:23	BBCWorld		23	123	291	More than 15% of the US workforce, 26.4 million people, have now sought unemployment benefits since mid-March				1.25333e+18	https://twitter.com/BBCWorld/status/1253328118732877829
2020-04-23 13:46:39	BBCWorld		39	156	388	There are now more than 2.6 million confirmed cases of coronavirus in 185 countries, as the disease continues to spread Track worldwide infection and fatality rates worldwide				1.25332e+18	https://twitter.com/BBCWorld/status/1253319377723719680
2020-04-23 13:28:37	BBCWorld		31	117	459	Finland's Prime Minister Sanna Marin is self-isolating but symptom-free, after a person working at her official residence came into close contact with a confirmed coronavirus case https://bbc.in/350zGgn				1.25331e+18	https://twitter.com/BBCWorld/status/1253314838203371521
2020-04-23 13:09:38	BBCWorld		45	102	338	A further 4.4m Americans have filed for unemployment benefits in the last week, figures show Latest: https://bbc.in/2yCl7nb				1.25331e+18	https://twitter.com/BBCWorld/status/1253310060836671489
2020-04-23 12:28:05	BBCWorld		32	135	273	'Up to half' of Europe deaths in care homes, WHO warns Latest: https://bbc.in/3axPN6j				1.2533e+18	https://twitter.com/BBCWorld/status/1253299606110208000
2020-04-23 12:13:54	BBCWorld		47	101	393	Kenya quarantine escapees arrested while drinking at bar				1.2533e+18	https://twitter.com/BBCWorld/status/1253296035813822466
2020-04-23 11:00:58	BBCWorld		53	147	285	"We are all living in fear" There's a rising wave of coronavirus infections among Singapore鈥檚 massive migrant population About 80% of cases in the city-state have been linked to dormitories where they live http://bbc.in/3asCBiV				1.25328e+18	https://twitter.com/BBCWorld/status/1253277682130989056
2020-04-23 10:55:56	BBCWorld		12	70	222	Hundreds of primary schools in rural areas of Uruguay reopen although attendance is not compulsory				1.25328e+18	https://twitter.com/BBCWorld/status/1253276412997505024
2020-04-23 10:12:23	BBCWorld		84	310	629	Researchers around the world are working at unprecedented speed to develop a vaccine for coronavirus to help life return to normal But when might one be ready, and what's the science behind them? http://bbc.in/3aqRJgF				1.25327e+18	https://twitter.com/BBCWorld/status/1253265456166772739
2020-04-23 09:33:27	BBCWorld		117	578	1896	"We will be with it for a long time" German Chancellor Angela Merkel says her country must remain "clever and cautious" in handling the coronavirus crisis				1.25326e+18	https://twitter.com/BBCWorld/status/1253255657203085312
2020-04-23 09:01:59	BBCWorld		16	100	236	Syria civil war: Germany holds unprecedented state torture trial				1.25325e+18	https://twitter.com/BBCWorld/status/1253247738147454976
2020-04-23 08:21:51	BBCWorld		204	555	1556	A Chinese journalist who was chased and then detained in Wuhan - the centre of the country's virus outbreak - reappears after almost two months				1.25324e+18	https://twitter.com/BBCWorld/status/1253237639320403968
2020-04-23 04:33:09	BBCWorld		89	324	1309	Coronavirus: Australia urges G20 action on wildlife wet markets				1.25318e+18	https://twitter.com/BBCWorld/status/1253180085445824512
2020-04-23 04:01:41	BBCWorld		19	177	404	Wildfires rip through Poland's biggest national park				1.25317e+18	https://twitter.com/BBCWorld/status/1253172164561375234
2020-04-23 01:01:45	BBCWorld		77	112	347	Coronavirus: Trump signs order on immigration green card suspension				1.25313e+18	https://twitter.com/BBCWorld/status/1253126883367059456
2020-04-23 00:36:52	BBCWorld		15	63	204	The Saudi tribe and the tech city				1.25312e+18	https://twitter.com/BBCWorld/status/1253120620608528387
2020-04-22 23:42:50	BBCWorld		31	77	247	Coronavirus: Why some Nigerians are gloating about Covid-19				1.25311e+18	https://twitter.com/BBCWorld/status/1253107024717582336
2020-04-22 23:40:34	BBCWorld		5	55	199	Mothers of murdered sons fight for justice in Colombia				1.25311e+18	https://twitter.com/BBCWorld/status/1253106453893787649
2020-04-22 23:13:34	BBCWorld		21	64	186	Coronavirus: The controversy over 'India's first virus fatality'				1.2531e+18	https://twitter.com/BBCWorld/status/1253099656982269952
2020-04-22 23:11:20	BBCWorld		5	51	159	Coronavirus: Ischgl resort at heart of Europe鈥檚 outbreak reopens				1.2531e+18	https://twitter.com/BBCWorld/status/1253099095746584578
2020-04-22 23:09:06	BBCWorld		30	56	251	Coronavirus: Why fractious EU still believes together is better				1.2531e+18	https://twitter.com/BBCWorld/status/1253098534603292673
2020-04-22 22:03:52	BBCWorld		14	53	210	Canada shooting: Police defend lack of emergency alert				1.25308e+18	https://twitter.com/BBCWorld/status/1253082117950537729
2020-04-22 21:54:21	BBCWorld		40	119	512	Coronavirus: Harvard says it won't accept relief funds				1.25308e+18	https://twitter.com/BBCWorld/status/1253079721740509187
2020-04-22 21:22:44	BBCWorld		412	830	2179	"Make no mistake - we have a long way to go... this virus will be with us for a long time" World Health Organization (WHO) warns against complacency in fight against coronavirus				1.25307e+18	https://twitter.com/BBCWorld/status/1253071764378320898
2020-04-22 21:20:28	BBCWorld		13	54	191	Stories of unemployment, fear and hope in the US under coronavirus lockdown				1.25307e+18	https://twitter.com/BBCWorld/status/1253071195676737545
2020-04-22 21:02:58	BBCWorld		38	57	234	"I went on a social-distancing walk with my boyfriend... we did not get any closer than six feet" The 'new rules' for life under coronavirus lockdown				1.25307e+18	https://twitter.com/BBCWorld/status/1253066790579642371
2020-04-22 21:01:21	BBCWorld		107	224	519	Brazil's President Jair Bolsonaro has come under criticism for his response to coronavirus, most recently for attending an anti-lockdown rally where he was seen coughing without covering his mouth. http://bbc.in/3eGJb8K				1.25307e+18	https://twitter.com/BBCWorld/status/1253066382624862211
2020-04-22 21:00:30	BBCWorld		146	249	544	World Health Organization casts doubt on Madagascar president's claims of herbal coronavirus "cure"				1.25307e+18	https://twitter.com/BBCWorld/status/1253066171114491905
2020-04-22 20:45:58	BBCWorld		128	414	933	Pet cats test positive for coronavirus in New York - the felines both had mild respiratory symptoms, but are expected to recover Scientists think it unlikely that a pet could transmit coronavirus to a person				1.25306e+18	https://twitter.com/BBCWorld/status/1253062511718522885
2020-04-22 20:05:50	BBCWorld		358	209	902	"Looking back I think we declared the emergency at the right time and when the world had enough time to respond" World Health Organization (WHO) defends response to coronavirus outbreak http://bbc.in/2VT2Iuf				1.25305e+18	https://twitter.com/BBCWorld/status/1253052412241367047
2020-04-22 19:51:43	BBCWorld		44	93	266	TikTok continues to grow rapidly, with some of its creators building up a following of millions But is it possible to turn that fame into profit? http://bbc.in/MyWorld				1.25305e+18	https://twitter.com/BBCWorld/status/1253048859561021440
2020-04-22 19:21:45	BBCWorld		57	524	556	Yemen Democratic Republic of the Congo (DRC) Venezuela South Sudan Afghanistan These countries are most at risk from famine in 2020 because of coronavirus				1.25304e+18	https://twitter.com/BBCWorld/status/1253041317078319104
2020-04-22 18:22:15	BBCWorld		10	45	110	Why is this important? Understanding the death rates in different countries can help experts to see which interventions are working and saving lives Read more: https://bbc.in/CoronavirusWorldCompared				1.25303e+18	https://twitter.com/BBCWorld/status/1253026347275948032
2020-04-22 18:22:15	BBCWorld		12	85	174	In the UK, most of the people being tested for coronavirus are in hospital But in Germany and South Korea widespread testing showed a lot about how the virus was spreading Both countries have had much fewer deaths than the worst affected countries https://bbc.in/CoronavirusWorldCompared				1.25303e+18	https://twitter.com/BBCWorld/status/1253026344004399104
2020-04-22 18:22:14	BBCWorld		6	21	48	There are also other reasons why death rates in countries vary so much Population density, average age and the healthcare systems in place all play a role in how countries deal with coronavirus https://bbc.in/CoronavirusWorldCompared				1.25303e+18	https://twitter.com/BBCWorld/status/1253026340695158787
2020-04-22 18:22:13	BBCWorld		12	23	41	Can we trust the data coming from countries with tightly controlled political systems? China, where the virus broke out, has an extraordinarily low death-per-million figure https://bbc.in/CoronavirusWorldCompared				1.25303e+18	https://twitter.com/BBCWorld/status/1253026337461284871
2020-04-22 18:22:12	BBCWorld		3	28	45	But these numbers don鈥檛 tell the whole story The daily death tolls include different statistics 鈥?France includes deaths in care homes, but England only includes hospital deaths There is no international standard on measuring coronavirus deaths https://bbc.in/CoronavirusWorldCompared				1.25303e+18	https://twitter.com/BBCWorld/status/1253026334109990912
2020-04-22 18:22:12	BBCWorld		9	61	107	The population of the US is 330 million The combined population of the UK, Germany, France, Italy and Spain is 320 million The total number of confirmed coronavirus deaths in those countries is more than twice that of the US, over 85,000 https://bbc.in/CoronavirusWorldCompared				1.25303e+18	https://twitter.com/BBCWorld/status/1253026330784010241
2020-04-22 18:22:11	BBCWorld		44	161	401	Comparing coronavirus deaths between countries can be tricky The US has the highest number of recorded Covid-19 deaths in total (over 40,000) but it鈥檚 important to compare deaths by population size [Thread]				1.25303e+18	https://twitter.com/BBCWorld/status/1253026327734730760
2020-04-22 17:40:49	BBCWorld		33	328	455	The number of people worldwide facing "acute hunger" could grow to 265 million due to the pandemic, the UN's World Food Programme says Which countries are most at risk from famine?				1.25302e+18	https://twitter.com/BBCWorld/status/1253015919669936130
2020-04-22 17:27:01	BBCWorld		15	92	249	Ukrainian town sealed off after outbreak at one of Eastern Europe's largest Orthodox monasteries				1.25301e+18	https://twitter.com/BBCWorld/status/1253012446136205312
2020-04-22 17:12:22	BBCWorld		22	61	190	Who would get the vaccine first? Priority would be given to those most at risk, to maximise supply and healthcare system capacity Healthcare staff Older people, less receptive to vaccines with age High-risk groups with vulnerable immune systems https://bbc.in/2KntVzF				1.25301e+18	https://twitter.com/BBCWorld/status/1253008757182922755
2020-04-22 17:12:21	BBCWorld		13	59	180	How many people would need to be protected? Around 60 - 70% of people need to be immune to the virus to stop it spreading easily - known as herd immunity But the ultimate aim is eradication through global protection https://bbc.in/2KntVzF				1.25301e+18	https://twitter.com/BBCWorld/status/1253008754771144713
2020-04-22 17:12:20	BBCWorld		3	45	78	However, finding a vaccine against Covid-19 is just the first step So, what would have to happen next? Trials to prove the vaccine is effective Medical approval Proof the vaccine can be mass-produced https://bbc.in/2KntVzF				1.25301e+18	https://twitter.com/BBCWorld/status/1253008749842882560
2020-04-22 17:12:19	BBCWorld		3	49	83	Vaccine development normally takes years, but scientific teams generally hope to find success by mid-2021 First human trial for a vaccine announced last month University of Oxford researchers are aiming for 1 million doses of a vaccine by September https://bbc.in/2KntVzF				1.25301e+18	https://twitter.com/BBCWorld/status/1253008744616730626
2020-04-22 17:12:18	BBCWorld		73	208	531	As coronavirus continues to spread, medical researchers worldwide are working hard to find a vaccine against its disease, Covid-19 But how close are we to a vaccine, what's the science behind it, and who would get it first? [Thread]				1.25301e+18	https://twitter.com/BBCWorld/status/1253008740699308032
2020-04-22 16:54:04	BBCWorld		88	129	376	Caution urged over Madagascar's plant-based coronavirus 'cure'				1.253e+18	https://twitter.com/BBCWorld/status/1253004154869555200
2020-04-22 16:51:42	BBCWorld		38	256	1116	Mexican wrestlers sew Lucha Libre face masks				1.253e+18	https://twitter.com/BBCWorld/status/1253003556455624704
2020-04-22 15:57:45	BBCWorld		41	217	493	South Africa deploys 70,000 troops to enforce coronavirus lockdown				1.25299e+18	https://twitter.com/BBCWorld/status/1252989980538023938
2020-04-22 15:24:47	BBCWorld		26	83	211	Four police officers killed in crash involving lorry in Melbourne, Australia				1.25298e+18	https://twitter.com/BBCWorld/status/1252981684427010048
2020-04-22 15:13:21	BBCWorld		52	409	988	All German states announce plans to make face masks compulsory to combat spread of coronavirus				1.25298e+18	https://twitter.com/BBCWorld/status/1252978807889448962
2020-04-22 14:52:50	BBCWorld		32	137	331	First US coronavirus deaths weeks earlier than previously thought				1.25297e+18	https://twitter.com/BBCWorld/status/1252973642692079616
2020-04-22 13:52:17	BBCWorld		368	246	1060	US state of Missouri sues Chinese government over its handling of coronavirus				1.25296e+18	https://twitter.com/BBCWorld/status/1252958407633633280
2020-04-22 13:40:59	BBCWorld		66	186	512	Iran's Revolutionary Guards 鈥榮uccessfully launch military satellite鈥?,,,,1252955560737153024,https://twitter.com/BBCWorld/status/1252955560737153024 2020-04-22 11:36:11,BBCWorld,,26,81,288,Kenya hunts those filmed fleeing coronavirus quarantine centre"				1.25292e+18	https://twitter.com/BBCWorld/status/1252924154166288385
2020-04-22 10:56:12	BBCWorld		43	298	997	From hide and seek to Netflix and exercising - these Grandmas, Nannies and Nonnas from around the world share their tips for getting through the coronavirus pandemic http://bbc.in/YourCoronavirusStories				1.25291e+18	https://twitter.com/BBCWorld/status/1252914091250892800
2020-04-22 10:24:53	BBCWorld		28	94	332	Spain will slowly ease nationwide lockdown in second half of May, Prime Minister Pedro S谩nchez says, provided authorities stay "on top of the virus"				1.25291e+18	https://twitter.com/BBCWorld/status/1252906213530050561
2020-04-22 10:22:49	BBCWorld		54	129	293	Islamist militants kill dozens in Mozambique attack				1.25291e+18	https://twitter.com/BBCWorld/status/1252905690328432640
2020-04-22 10:07:12	BBCWorld		43	449	2050	Mural honouring medics painted in Melbourne, Australia See more pictures from around the world showing how daily life has changed due to the coronavirus pandemic https://bbc.in/2KmQkgv				1.2529e+18	https://twitter.com/BBCWorld/status/1252901762551382017
2020-04-22 09:57:14	BBCWorld		36	147	380	Journalists in Indian-administered Kashmir express alarm at reporters being investigated by police under stringent anti-terrorism law				1.2529e+18	https://twitter.com/BBCWorld/status/1252899252935811073
2020-04-22 09:52:19	BBCWorld		3	68	242	Lebanese security forces search for man who allegedly killed his wife and eight other people in country's worst mass shooting in years				1.2529e+18	https://twitter.com/BBCWorld/status/1252898017251819520
2020-04-22 09:31:47	BBCWorld		52	271	818	World mustn't forget "deeper environmental emergency" despite pandemic, says UN chief on Earth Day				1.25289e+18	https://twitter.com/BBCWorld/status/1252892847134695424
2020-04-22 09:15:14	BBCWorld		35	141	394	2019 was Europe's warmest year on record				1.25289e+18	https://twitter.com/BBCWorld/status/1252888683658858498
2020-04-22 09:02:28	BBCWorld		33	148	520	Romania issues 200,000 fines in under a month to people who failed to comply with restrictions to curb spread of coronavirus				1.25289e+18	https://twitter.com/BBCWorld/status/1252885469903196161
2020-04-22 08:34:55	BBCWorld		129	467	1130	Coronavirus: US health official warns of dangerous second wave				1.25288e+18	https://twitter.com/BBCWorld/status/1252878537444347905
2020-04-22 07:50:25	BBCWorld		146	141	581	"We must first take care of the American worker" President Trump says immigration into the US will be suspended for 60 days due to the coronavirus crisis http://bbc.in/2KmqlFZ				1.25287e+18	https://twitter.com/BBCWorld/status/1252867337918668800
2020-04-22 05:51:08	BBCWorld		120	362	751	India coronavirus: Rapid testing paused over China kit issues				1.25284e+18	https://twitter.com/BBCWorld/status/1252837319846973440
2020-04-22 03:33:52	BBCWorld		135	239	797	Coronavirus: Harvard rejects Trump demand to pay back aid				1.2528e+18	https://twitter.com/BBCWorld/status/1252802774305251328
2020-04-21 23:57:53	BBCWorld		34	144	390	Coronavirus: Latin American crime gangs adapt to pandemic				1.25275e+18	https://twitter.com/BBCWorld/status/1252748421418680321
2020-04-21 23:42:04	BBCWorld		88	162	475	Coronavirus: US green cards to be halted for 60 days, Trump says				1.25274e+18	https://twitter.com/BBCWorld/status/1252744441716256768
2020-04-21 23:17:15	BBCWorld		15	37	118	Israel coalition deal a victory for Netanyahu forged in isolation				1.25274e+18	https://twitter.com/BBCWorld/status/1252738194803757064
2020-04-21 23:15:05	BBCWorld		34	72	226	South Africa coronavirus lockdown: Is the alcohol ban working?				1.25274e+18	https://twitter.com/BBCWorld/status/1252737649581924354
2020-04-21 23:12:46	BBCWorld		30	88	307	Coronavirus crisis tests Putin's grip on power in Russia				1.25274e+18	https://twitter.com/BBCWorld/status/1252737067408334851
2020-04-21 23:10:34	BBCWorld		13	105	218	Coronavirus in India: Desperate migrant workers trapped in lockdown				1.25274e+18	https://twitter.com/BBCWorld/status/1252736513282117633
2020-04-21 22:08:08	BBCWorld		18	84	200	Cameroon admits army's role in civilian killings				1.25272e+18	https://twitter.com/BBCWorld/status/1252720802740527104
2020-04-21 21:11:09	BBCWorld		42	205	480	Death toll from Canada's worst mass shooting in modern history rises to 23				1.25271e+18	https://twitter.com/BBCWorld/status/1252706463623102465
2020-04-21 20:38:54	BBCWorld		30	116	410	Netflix sign-ups surge amid coronavirus lockdowns, as pandemic halts "almost all" filming				1.2527e+18	https://twitter.com/BBCWorld/status/1252698345732296704
2020-04-21 19:53:00	BBCWorld		18	69	165	Drastic measures are in place around the world to try to reduce the number of people infected with coronavirus, and relieve pressure on hospitals But how effective are they against the disease? https://bbc.in/CoronavirusProtectingHospitals				1.25269e+18	https://twitter.com/BBCWorld/status/1252686794530971648
2020-04-21 19:10:04	BBCWorld		145	271	1391	Photographer on the moment people in scrubs confronted drivers protesting against stay-at-home orders				1.25268e+18	https://twitter.com/BBCWorld/status/1252675991270559750
2020-04-21 18:51:04	BBCWorld		12	102	262	Anti-government protests in Santiago, Chile broken up by police, citing social distancing laws				1.25267e+18	https://twitter.com/BBCWorld/status/1252671210309197825
2020-04-21 18:32:32	BBCWorld		22	129	303	"My job was to place explosives. My family didn't know" Zakir, 14, is an inmate at Kabul's Juvenile Rehabilitation centre - home to teenage Taliban members http://bbc.in/2RSz1rN				1.25267e+18	https://twitter.com/BBCWorld/status/1252666544729001984
2020-04-21 18:32:08	BBCWorld		98	478	678	World risks famines "of biblical proportions" caused by coronavirus pandemic, UN warns				1.25267e+18	https://twitter.com/BBCWorld/status/1252666444283809796
2020-04-21 18:11:04	BBCWorld		39	170	546	Mass gatherings off in Ireland until autumn				1.25266e+18	https://twitter.com/BBCWorld/status/1252661142020919303
2020-04-21 17:55:00	BBCWorld		187	219	748	President Trump's immigration ban could be big blow for fast-growing US technology sector, experts say				1.25266e+18	https://twitter.com/BBCWorld/status/1252657100154638338
2020-04-21 17:00:36	BBCWorld		8	60	220	But it鈥檚 not all bad news Sales of orange juice in the US, which were declining, are now up by 38% It鈥檚 good news for orange growers in Florida and Brazil				1.25264e+18	https://twitter.com/BBCWorld/status/1252643410311249921
2020-04-21 17:00:00	BBCWorld		42	66	163	Stock is sitting unused As UK pubs remain closed, barrels of unused lager and ale are going to waste Some beers have a best-before date of just weeks meaning they will be undrinkable by the time lockdown ends http://bbc.in/CoronavirusFoodIndustry				1.25264e+18	https://twitter.com/BBCWorld/status/1252643257223393283
2020-04-21 16:59:00	BBCWorld		6	47	112	Change in our shopping habits The pandemic has led to changes in the way we shop and the items that we buy The UK has seen the demand for flour soar as people turn to home-baking France has seen a rapid increase in the demand for organic goods http://bbc.in/CoronavirusFoodIndustry				1.25264e+18	https://twitter.com/BBCWorld/status/1252643007934935042
2020-04-21 16:58:21	BBCWorld		6	47	84	Not enough workers Like a lot of businesses, farmers are encountering staff shortages Germany allowed Polish and Romanian workers to fly in and help with the spring harvest The UK are also flying in eastern European workers to help pick fruit and veg http://bbc.in/CoronavirusFoodIndustry				1.25264e+18	https://twitter.com/BBCWorld/status/1252642841668587520
2020-04-21 16:57:05	BBCWorld		6	82	99	Crops go to waste In the US hundreds of thousands of eggs are having to be smashed every week While in India the lockdown has already wasted the first crop of Darjeeling tea http://bbc.in/CoronavirusFoodIndustry				1.25264e+18	https://twitter.com/BBCWorld/status/1252642526433021955
2020-04-21 16:56:19	BBCWorld		22	85	126	Milk down the drain With coffee shops closed, oversupply of milk is emerging as a real side-effect of the pandemic In the US an estimated 3.7m gallons of milk is being dumped every single day UK dairy farmers are also seeing surplus http://bbc.in/CoronavirusFoodIndustry				1.25264e+18	https://twitter.com/BBCWorld/status/1252642333612523521
2020-04-21 16:55:27	BBCWorld		6	65	103	Number of people facing acute hunger Today the UN World Food Programme warned the pandemic could nearly double the number of people around the world facing acute hunger See the latest: http://bbc.in/3btuKDd				1.25264e+18	https://twitter.com/BBCWorld/status/1252642112400752640
2020-04-21 16:54:37	BBCWorld		30	190	436	As the world plunged into lockdown, the sight of empty supermarket shelves became familiar But with restaurants also closed, food producers warn food may go to waste Here are seven ways the coronavirus pandemic has impacted the food industry [Thread] http://bbc.in/CoronavirusFoodIndustry				1.25264e+18	https://twitter.com/BBCWorld/status/1252641902555467778
2020-04-21 15:55:37	BBCWorld		48	240	901	Netherlands doctors can no longer be prosecuted for carrying out euthanasia on dementia patients who have previously given written consent				1.25263e+18	https://twitter.com/BBCWorld/status/1252627056011227137
2020-04-21 15:46:29	BBCWorld		26	93	229	Austria to reopen bars and restaurants in May provided infections do not surge again, country's chancellor says https://bbc.in/34TDkZd				1.25262e+18	https://twitter.com/BBCWorld/status/1252624758883172354
2020-04-21 15:20:56	BBCWorld		114	642	1819	US nurses protest outside White House to demand protective gear for medical staff https://bbc.in/3eGSdmr				1.25262e+18	https://twitter.com/BBCWorld/status/1252618327077388290
2020-04-21 14:28:10	BBCWorld		40	357	541	Number of people facing acute hunger could nearly double to 265 million due to pandemic, UN World Food Programme warns https://bbc.in/34TT0M8				1.25261e+18	https://twitter.com/BBCWorld/status/1252605049529872385
2020-04-21 13:07:51	BBCWorld		106	718	4904	Italian football club Pescara adopt six-year-old's shirt design for next season				1.25258e+18	https://twitter.com/BBCWorld/status/1252584837971693568
2020-04-21 12:12:54	BBCWorld		21	78	371	Israel marks Holocaust Remembrance Day in shadow of pandemic https://bbc.in/3eDKmWt				1.25257e+18	https://twitter.com/BBCWorld/status/1252571005547163649
2020-04-21 11:56:40	BBCWorld		122	144	627	Spain's annual San Fermin bull-running festival in July cancelled due to coronavirus https://bbc.in/3cxBobF				1.25257e+18	https://twitter.com/BBCWorld/status/1252566920332787712
2020-04-21 11:34:02	BBCWorld		39	262	946	Italy's prime minister says lockdown exit plan coming this week http://bbc.in/34UKrAA				1.25256e+18	https://twitter.com/BBCWorld/status/1252561226963603458
2020-04-21 11:28:39	BBCWorld		37	58	237	TV soap Neighbours to resume filming but physical contact will be banned extras will not be used				1.25256e+18	https://twitter.com/BBCWorld/status/1252559873654566912
2020-04-21 11:21:22	BBCWorld		15	85	298	Mystery hacker returns $25m in 鈥榮tolen鈥?crypto-currencies				1.25256e+18	https://twitter.com/BBCWorld/status/1252558040689192961
2020-04-21 11:21:18	BBCWorld		39	190	350	World Health Organisation worker killed in Myanmar collecting Covid-19 samples				1.25256e+18	https://twitter.com/BBCWorld/status/1252558022687285249
2020-04-21 11:18:31	BBCWorld		13	37	143	Essex lorry deaths: Ronan Hughes appears in court in Dublin				1.25256e+18	https://twitter.com/BBCWorld/status/1252557320489439232
2020-04-21 10:30:42	BBCWorld		25	65	432	Nazanin Zaghari-Ratcliffe has temporary leave from prison in Iran extended for another month https://bbc.in/34ZTf8E				1.25255e+18	https://twitter.com/BBCWorld/status/1252545289677869056
2020-04-21 10:30:10	BBCWorld		68	110	358	"Out of nowhere, there's a hole in the wall" People have been reporting unusually vivid dreams, linked to the pandemic Why is this happening and what can you do to make your sleep more peaceful? http://bbc.in/2VseVam				1.25255e+18	https://twitter.com/BBCWorld/status/1252545153367248897
2020-04-21 09:45:31	BBCWorld		61	114	359	Nigerian government apologises for 鈥渕istakes鈥?made during the burial of president's aide, who died from coronavirus https://bbc.in/2XWK8E3				1.25253e+18	https://twitter.com/BBCWorld/status/1252533917904707584
2020-04-21 08:26:57	BBCWorld		60	276	715	Germany's beer-drinking festival Oktoberfest will not be taking place in Munich this year, Bavaria says https://bbc.in/3cyj3uR				1.25251e+18	https://twitter.com/BBCWorld/status/1252514144319942656
2020-04-21 07:30:05	BBCWorld		107	543	2495	Are hospital cleaners the forgotten heroes in this pandemic?				1.2525e+18	https://twitter.com/BBCWorld/status/1252499836227727360
2020-04-21 07:25:42	BBCWorld		22	108	532	India rescues broke tourists living in cave				1.2525e+18	https://twitter.com/BBCWorld/status/1252498731280338944
2020-04-21 07:25:12	BBCWorld		18	76	328	Sri Lanka marks Easter Sunday attack anniversary				1.2525e+18	https://twitter.com/BBCWorld/status/1252498604264226818
2020-04-21 05:37:16	BBCWorld		43	106	334	India coronavirus: Twenty held for stopping funeral of doctor who died of Covid-19				1.25247e+18	https://twitter.com/BBCWorld/status/1252471442207318018
2020-04-21 05:30:30	BBCWorld		41	97	254	Coronavirus further threatening media freedom, says Reporters Without Borders				1.25247e+18	https://twitter.com/BBCWorld/status/1252469741526147072
2020-04-21 05:26:00	BBCWorld		174	619	1566	Kim Jong-un illness rumours denied amid intense speculation				1.25247e+18	https://twitter.com/BBCWorld/status/1252468608338399233
2020-04-21 02:46:11	BBCWorld		333	706	1655	President Trump says he will sign an executive order to suspend all immigration to the US because of coronavirus				1.25243e+18	https://twitter.com/BBCWorld/status/1252428389241073665
2020-04-21 01:07:15	BBCWorld		161	241	817	Coronavirus: Governors ask Trump to call off lockdown protests				1.2524e+18	https://twitter.com/BBCWorld/status/1252403492280401920
2020-04-21 00:33:29	BBCWorld		35	90	231	Virgin Australia slumps into voluntary administration				1.25239e+18	https://twitter.com/BBCWorld/status/1252394992665890818
2020-04-21 00:04:14	BBCWorld		77	260	535	Saudi Arabia executed record number of people in 2019 - Amnesty				1.25239e+18	https://twitter.com/BBCWorld/status/1252387631192616967
2020-04-20 23:11:39	BBCWorld		36	158	480	India coronavirus: Can the Covid-19 lockdown spark a clean air movement?				1.25237e+18	https://twitter.com/BBCWorld/status/1252374401246310401
2020-04-20 23:11:39	BBCWorld		9	48	173	Coronavirus: Somali diaspora sends home stories of woe				1.25237e+18	https://twitter.com/BBCWorld/status/1252374401053413376
2020-04-20 23:09:21	BBCWorld		10	37	151	Afghanistan: The detention centre for teenage Taliban members				1.25237e+18	https://twitter.com/BBCWorld/status/1252373819857137674
2020-04-20 22:53:41	BBCWorld		18	112	288	Coronavirus: Republic of Ireland's death toll rises by 77				1.25237e+18	https://twitter.com/BBCWorld/status/1252369879895691267
2020-04-20 22:10:48	BBCWorld		39	402	2171	Hope as Italy records first fall in active virus cases				1.25236e+18	https://twitter.com/BBCWorld/status/1252359087720787970
2020-04-20 21:53:55	BBCWorld		66	106	467	New York's 50th anniversary Pride parade cancelled https://bbc.in/2RTtVvM				1.25235e+18	https://twitter.com/BBCWorld/status/1252354835661254657
2020-04-20 21:43:50	BBCWorld		786	408	1342	In over a dozen US states from coast to coast, protesters are taking to the streets, blocking roads and honking car horns But what's behind the anti-lockdown demonstrations?				1.25235e+18	https://twitter.com/BBCWorld/status/1252352299852132352
2020-04-20 20:54:08	BBCWorld		21	94	367	Virtual vigil to be held for victims of Canada's deadliest shooting				1.25234e+18	https://twitter.com/BBCWorld/status/1252339790378229768
2020-04-20 20:26:15	BBCWorld		20	107	247	Lesotho government agrees prime minister, accused of murdering his estranged wife, will immediately resign				1.25233e+18	https://twitter.com/BBCWorld/status/1252332775128039427
2020-04-20 20:04:50	BBCWorld		34	281	832	Thousands of Israelis hold socially-distanced protest against policies of Prime Minister Netanyahu https://bbc.in/2XRo8dV				1.25233e+18	https://twitter.com/BBCWorld/status/1252327386516987904
2020-04-20 19:22:09	BBCWorld		84	477	1545	First known comet to visit us from another star system has an unusual make-up, finds new research				1.25232e+18	https://twitter.com/BBCWorld/status/1252316643830751232
2020-04-20 17:51:04	BBCWorld		17	77	168	Prime Minister Netanyahu and political rival Gantz sign Israel coalition deal which will see the opponents rotating leadership of the country				1.25229e+18	https://twitter.com/BBCWorld/status/1252293723016376322
2020-04-20 17:26:53	BBCWorld		30	69	202	EU in disarray over lockdown easing				1.25229e+18	https://twitter.com/BBCWorld/status/1252287636519235587
2020-04-20 17:16:10	BBCWorld		33	111	409	Danes rush for haircuts as lockdown eases				1.25228e+18	https://twitter.com/BBCWorld/status/1252284938289889283
2020-04-20 16:52:25	BBCWorld		54	464	1593	How New Zealand relied on science and empathy to take on Covid-19				1.25228e+18	https://twitter.com/BBCWorld/status/1252278960278376452
2020-04-20 15:20:46	BBCWorld		52	298	668	Price of US oil falls to level not seen since 1999, as demand dries up and storage runs out				1.25226e+18	https://twitter.com/BBCWorld/status/1252255898149490692
2020-04-20 15:12:08	BBCWorld		35	89	502	Burger chain Shake Shack returns a $10m (拢8m) loan it received from the US government http://bbc.in/3akUzDX				1.25225e+18	https://twitter.com/BBCWorld/status/1252253723323183104
2020-04-20 15:00:07	BBCWorld		28	189	762	Kangaroo hops through empty Adelaide streets during Australia coronavirus lockdown http://bbc.in/2KggBNL				1.25225e+18	https://twitter.com/BBCWorld/status/1252250699762671618
2020-04-20 14:55:31	BBCWorld		220	110	404	Tennis world number one Novak Djokovic says he is opposed to compulsory coronavirus vaccination http://bbc.in/2XOmCsL				1.25225e+18	https://twitter.com/BBCWorld/status/1252249542516498432
2020-04-20 14:37:43	BBCWorld		150	228	759	Brazil's President Jair Bolsonaro comes under criticism for joining anti-coronavirus lockdown protests				1.25225e+18	https://twitter.com/BBCWorld/status/1252245062840463360
2020-04-20 14:28:14	BBCWorld		28	118	476	Germany reopens some small shops in a tentative easing of the coronavirus lockdown				1.25224e+18	https://twitter.com/BBCWorld/status/1252242677262880771
2020-04-20 14:18:28	BBCWorld		70	335	530	"If you don't want to work like a slave, you're out" The BBC investigates allegations of exploitation in Spain's fruit and vegetable growing region Almeria - which supplies many of Europe's supermarkets http://bbc.in/3am9UV0				1.25224e+18	https://twitter.com/BBCWorld/status/1252240221132988416
2020-04-20 11:05:17	BBCWorld		72	236	432	Singapore confirms 1,426 new coronavirus cases - its biggest daily jump yet With just over 8,000 cases, the country has the most number of infections in Southeast Asia http://bbc.in/2xBlkH8				1.25219e+18	https://twitter.com/BBCWorld/status/1252191603386650625
2020-04-20 10:35:17	BBCWorld		38	102	502	Richard Wadani: Austrian Nazi deserter dies aged 97				1.25218e+18	https://twitter.com/BBCWorld/status/1252184055476600835
2020-04-20 10:34:24	BBCWorld		20	118	205	The number of people diagnosed with coronavirus in Spain rises to 200,210 A total of 399 people have died of Covid-19 in Spain over the past 24 hours, down from 410 a day earlier, bringing the total of deaths to 20,852 http://bbc.in/2XLNfyJ				1.25218e+18	https://twitter.com/BBCWorld/status/1252183832926838784
2020-04-20 10:23:00	BBCWorld		137	416	755	As the debate on wearing face masks to slow coronavirus continues, what does the science say about when and where to wear them? http://bbc.in/CoronavirusMasks				1.25218e+18	https://twitter.com/BBCWorld/status/1252180961393102849
2020-04-20 10:04:10	BBCWorld		20	79	272	If you鈥檙e worried about coronavirus, or know someone who is, and need support, advice or guidance visit BBC Action Line: http://bbc.in/ActionLine				1.25218e+18	https://twitter.com/BBCWorld/status/1252176221808533507
2020-04-20 09:48:58	BBCWorld		63	349	1066	Germany begins reopening shops and schools after flattening curve of new coronavirus infections http://bbc.in/3br0Jni				1.25217e+18	https://twitter.com/BBCWorld/status/1252172396410417159
2020-04-20 09:43:02	BBCWorld		54	330	692	Japanese virus expert warns Tokyo Olympics might not be able to go ahead even by 2021 http://bbc.in/2VK6kP0				1.25217e+18	https://twitter.com/BBCWorld/status/1252170904366387202
2020-04-20 09:32:16	BBCWorld		142	939	3881	"We have done what very few countries have been able to do" New Zealand PM Jacinda Ardern announces an easing of lockdown measures after thanking people for "stopping an uncontrolled explosion of Covid-19"				1.25217e+18	https://twitter.com/BBCWorld/status/1252168194237890561
2020-04-20 09:20:17	BBCWorld		106	96	385	US faced with protests amid pressure to reopen economies shut by coronavirus pandemic http://bbc.in/2wRErw0				1.25217e+18	https://twitter.com/BBCWorld/status/1252165180806569985
2020-04-20 06:59:02	BBCWorld		51	88	359	Palghar lynching: India police arrest more than 100 suspects				1.25213e+18	https://twitter.com/BBCWorld/status/1252129633253888000
2020-04-20 04:43:50	BBCWorld		69	361	1236	Coronavirus journey: The 'last cruise ship on Earth' finally comes home				1.2521e+18	https://twitter.com/BBCWorld/status/1252095607822565376
2020-04-20 04:30:17	BBCWorld		18	76	309	India coronavirus lockdown: What stays open and what stays shut				1.25209e+18	https://twitter.com/BBCWorld/status/1252092199887659008
2020-04-19 23:25:09	BBCWorld		180	117	467	India coronavirus: Should people pay for their own Covid-19 tests?				1.25202e+18	https://twitter.com/BBCWorld/status/1252015409861144577
2020-04-19 23:13:30	BBCWorld		15	94	371	The translators giving indigenous migrants a voice				1.25201e+18	https://twitter.com/BBCWorld/status/1252012475500855303
2020-04-19 23:09:20	BBCWorld		281	132	518	US President Donald Trump says 4.18 million Americans have been tested for coronavirus, adding that testing is expanding "rapidly" and by "millions and millions of people" https://bbc.in/2VEn1vn				1.25201e+18	https://twitter.com/BBCWorld/status/1252011430225809410
2020-04-19 23:09:05	BBCWorld		8	66	172	Coronavirus: The fear of being sentenced to a Kenyan quarantine centre				1.25201e+18	https://twitter.com/BBCWorld/status/1252011367479103501
2020-04-19 23:06:48	BBCWorld		23	233	690	How Typhoid Mary left a trail of scandal and death				1.25201e+18	https://twitter.com/BBCWorld/status/1252010791622107138
2020-04-19 21:44:56	BBCWorld		68	290	463	US coronavirus death toll surpasses 41,000 https://bbc.in/2Vm54Tt				1.25199e+18	https://twitter.com/BBCWorld/status/1251990188294836225
2020-04-19 20:07:59	BBCWorld		35	147	360	Amazon extends closure of French warehouses in a row over conditions for workers amid the coronavirus pandemic				1.25197e+18	https://twitter.com/BBCWorld/status/1251965788854108162
2020-04-19 19:18:54	BBCWorld		109	204	640	Iran warns US Navy over Gulf incident				1.25195e+18	https://twitter.com/BBCWorld/status/1251953438902099971
2020-04-19 19:05:17	BBCWorld		38	98	319	New York Governor Andrew Cuomo says his state is "past the high point" of the coronavirus infection rate, but urges caution as the death toll continues to rise https://bbc.in/3eBHXvo				1.25195e+18	https://twitter.com/BBCWorld/status/1251950012503920647
2020-04-19 18:18:20	BBCWorld		506	198	972	Coronavirus: US gripped by protests amid pressure to reopen				1.25194e+18	https://twitter.com/BBCWorld/status/1251938194872033280
2020-04-19 17:08:15	BBCWorld		87	268	667	The coronavirus lockdown may have created some unintended benefits for the environment - but will these changes last? http://bbc.in/MyWorld				1.25192e+18	https://twitter.com/BBCWorld/status/1251920559925006336
2020-04-19 16:33:41	BBCWorld		13	66	257	鈥淚 wish I didn't have depression at all, but I'm learning to greet it as a familiar face, like my cat鈥?Lizzie says she鈥檚 hopeful for the future: 鈥渨hen this bout of depression passes, the light around me will shine much brighter than it did before鈥?,,,,1251911862020714496,https://twitter.com/BBCWorld/status/1251911862020714496 2020-04-19 16:32:25,BBCWorld,,12,71,291,鈥淚 see beauty in things I used …				1.25191e+18	https://twitter.com/BBCWorld/status/1251911542393757697
2020-04-19 16:31:20	BBCWorld		6	45	143	鈥淢y depression stems from PTSD and will probably affect me for the rest of my life鈥?Lizzie says 鈥渋t is something I have learnt to fuel into positive artwork鈥?http://bbc.in/CoronavirusADAdvice				1.25191e+18	https://twitter.com/BBCWorld/status/1251911266769276929
2020-04-19 16:29:58	BBCWorld		7	42	127	鈥淚've had to move out of the house I rented with my three best friends. Now I'm back at home with my family鈥?A change of environment is challenging: 鈥淗ome is a weird place for me because it reminds me of when my mental health was really bad鈥?,,,,1251910923557756928,https://twitter.com/BBCWorld/status/1251910923557756928 2020-04-19 16:28:32,BBCWorld,,5,50,156,鈥淚 have been waiting for my depression…				1.25191e+18	https://twitter.com/BBCWorld/status/1251910565158674436
2020-04-19 16:26:39	BBCWorld		10	82	255	鈥淒epression feels like my cat Rodney is sitting on my chest - he sits there for a few days and doesn't move鈥?Lizzie Knott is a 22-year-old illustrator, who lives with depression This is her story, during the pandemic https://bbc.in/2VEPUaL				1.25191e+18	https://twitter.com/BBCWorld/status/1251910092167032841
2020-04-19 16:24:27	BBCWorld		110	853	1994	The coronavirus pandemic is having a huge impact on everyone It鈥檚 particularly difficult for people with mental health problems [Thread] https://bbc.in/2VEPUaL				1.25191e+18	https://twitter.com/BBCWorld/status/1251909536639848449
2020-04-19 16:15:55	BBCWorld		23	203	408	Afghan President Ashraf Ghani self-isolating as dozens of staff members at the presidential palace test positive for coronavirus				1.25191e+18	https://twitter.com/BBCWorld/status/1251907388543840258
2020-04-19 15:27:22	BBCWorld		59	289	789	The coronavirus outbreak is said to be the biggest challenge the world has faced since World War Two BBC Stories has brought together young people and their grandparents to find out what lessons we can all learn to help us through http://bbc.in/2VkoWGt				1.2519e+18	https://twitter.com/BBCWorld/status/1251895172180385792
2020-04-19 15:19:06	BBCWorld		49	219	513	Canada shooting: Nova Scotia gunman 'dressed as policeman' arrested				1.25189e+18	https://twitter.com/BBCWorld/status/1251893088567660545
2020-04-19 15:02:37	BBCWorld		828	488	1210	People in the US have held protests against restrictions brought in to try and stop the spread of Covid-19 http://bbc.in/3agaLGA				1.25189e+18	https://twitter.com/BBCWorld/status/1251888940509990913
2020-04-19 14:53:12	BBCWorld		43	123	574	The eight-hour One World: Together at Home music event - broadcast on TV and streamed across the world - raised almost $128m (拢102m) https://bbc.in/3blXspt				1.25189e+18	https://twitter.com/BBCWorld/status/1251886574150864898
2020-04-19 13:52:16	BBCWorld		67	286	1063	New York Governor Andrew Cuomo signs order allowing online marriages, as many weddings are cancelled under lockdown restrictions				1.25187e+18	https://twitter.com/BBCWorld/status/1251871239548874752
2020-04-19 10:04:08	BBCWorld		101	140	656	Boko Haram suspects 'die of poison' in Chad jail				1.25181e+18	https://twitter.com/BBCWorld/status/1251813824652619778
2020-04-19 00:11:11	BBCWorld		63	225	575	We are not prepared at all': Haiti, already impoverished, confronts a pandemic				1.25166e+18	https://twitter.com/BBCWorld/status/1251664604423479303
2020-04-19 00:08:55	BBCWorld		43	254	922	Coronavirus: Madrid鈥檚 medical heroes in the fight of their lives				1.25166e+18	https://twitter.com/BBCWorld/status/1251664033545170956
2020-04-19 00:04:27	BBCWorld		20	99	271	Hudeidi: The Somali 'king of oud' who was felled by coronavirus				1.25166e+18	https://twitter.com/BBCWorld/status/1251662909383610372
2020-04-19 00:02:15	BBCWorld		27	56	195	Coronavirus: Advice columnists give tips on dating, work and parents				1.25166e+18	https://twitter.com/BBCWorld/status/1251662355991232513
2020-04-18 23:10:25	BBCWorld		78	236	757	Oklahoma City bombing: The day domestic terror shook America				1.25165e+18	https://twitter.com/BBCWorld/status/1251649315447111682
2020-04-18 22:59:54	BBCWorld		30	140	566	Spanish Prime Minister Pedro S谩nchez promises to ease confinement of children				1.25165e+18	https://twitter.com/BBCWorld/status/1251646667738304514
2020-04-18 19:18:59	BBCWorld		43	175	630	The One World: Together At Home show has began, with more than 100 artists performing from their homes in support of health workers - including The Rolling Stones, Billie Eilish, Lizzo, and Elton John https://bbc.in/2ROUq5e				1.25159e+18	https://twitter.com/BBCWorld/status/1251591073119571976
2020-04-18 18:59:19	BBCWorld		44	188	363	France coronavirus deaths rise to over 19,000 https://bbc.in/3evhMGR				1.25159e+18	https://twitter.com/BBCWorld/status/1251586121370394624
2020-04-18 16:01:38	BBCWorld		204	234	942	Iranian Instagram star, Sahar Tabar, has contracted coronavirus in prison, her lawyer says				1.25154e+18	https://twitter.com/BBCWorld/status/1251541408139354112
2020-04-18 15:44:04	BBCWorld		28	107	402	Orthodox Easter weekend marked under coronavirus lockdown				1.25154e+18	https://twitter.com/BBCWorld/status/1251536987384840193
2020-04-18 14:02:46	BBCWorld		47	230	417	Number of people who have died with coronavirus in Spain passes 20,000 https://bbc.in/3ak9sGP				1.25151e+18	https://twitter.com/BBCWorld/status/1251511493205602304
2020-04-18 13:36:32	BBCWorld		23	79	297	Lesotho's PM Thomas Thabane sends army into streets to "restore order"				1.2515e+18	https://twitter.com/BBCWorld/status/1251504890813308929
2020-04-18 12:25:31	BBCWorld		82	551	3730	A mother finally gets to meet her baby two weeks after he was born, while she was in an induced coma Yanira was suffering from Covid-19, but she's now fully recovered http://bbc.in/34KTmER				1.25149e+18	https://twitter.com/BBCWorld/status/1251487019949326338
2020-04-18 11:58:32	BBCWorld		294	1402	2022	Hong Kong: High-profile democracy activists arrested				1.25148e+18	https://twitter.com/BBCWorld/status/1251480226707771393
2020-04-18 09:55:16	BBCWorld		134	1092	2053	Doctors in Japan warn the country's medical system could collapse amid a wave of new coronavirus cases				1.25145e+18	https://twitter.com/BBCWorld/status/1251449207157899264
2020-04-18 05:56:44	BBCWorld		40	211	652	Indian Navy says 21 sailors test positive for coronavirus at key Mumbai base				1.25139e+18	https://twitter.com/BBCWorld/status/1251389177477959683
2020-04-17 23:52:15	BBCWorld		19	64	299	Ethiopia and Eritrea: A wedding, birth and baptism at the border				1.2513e+18	https://twitter.com/BBCWorld/status/1251297452814225413
2020-04-17 23:02:22	BBCWorld		297	454	1278	Coronavirus: Is pandemic being used for power grab in Europe?				1.25128e+18	https://twitter.com/BBCWorld/status/1251284897907556354
2020-04-17 21:48:57	BBCWorld		399	254	824	Could Donald Trump delay the US presidential election?				1.25127e+18	https://twitter.com/BBCWorld/status/1251266423386750976
2020-04-17 21:39:47	BBCWorld		42	243	371	The view from one of Latin America's worst-hit cities in the coronavirus pandemic In Guayaquil, Ecuador, the health service is overwhelmed and coffins are being made out of cardboard				1.25126e+18	https://twitter.com/BBCWorld/status/1251264115454214144
2020-04-17 20:19:17	BBCWorld		227	491	1067	World Health Organization casts doubt on usefulness of antibody tests, saying there is "no evidence" having the virus guarantees future immunity https://bbc.in/2wMqeQY				1.25124e+18	https://twitter.com/BBCWorld/status/1251243857314013191
2020-04-17 19:57:57	BBCWorld		14	79	193	Current and former Smithfield employees told BBC鈥榮 @Lussenpop that deciding between employment and their health has been an impossible choice "I have a lot of bills. My baby's coming soon - I have to work," said one employee Read the full story here: http://bbc.in/2VhqDV1		@Lussenpop		1.25124e+18	https://twitter.com/BBCWorld/status/1251238488109920264
2020-04-17 19:56:09	BBCWorld		15	86	183	The pork plant, like many food-processors across the US, has been deemed "critical infrastructure鈥?by the Trump administration, which means that while many businesses have closed to stop the spread of coronavirus, it was allowed to stay open http://bbc.in/2VhqDV1				1.25124e+18	https://twitter.com/BBCWorld/status/1251238035871739905
2020-04-17 19:54:41	BBCWorld		17	46	106	Smithfield would not comment on individual cases, but told the BBC 鈥渢he health and safety of our employees and communities is our top priority each and every day" For more of the company鈥檚 statement:				1.25124e+18	https://twitter.com/BBCWorld/status/1251237667418882052
2020-04-17 19:53:49	BBCWorld		16	49	112	Now, many are asking if more could be done to stop the virus from spreading like wildfire http://bbc.in/2VhqDV1				1.25124e+18	https://twitter.com/BBCWorld/status/1251237448727891968
2020-04-17 19:53:03	BBCWorld		6	40	109	This week brought the first known death of a Smithfield worker: 64-year-old Agustin Rodriguez Martinez His wife told the BBC she blames the company for her husband's death "I took him to the hospital and left with nothing鈥?http://bbc.in/2VhqDV1				1.25124e+18	https://twitter.com/BBCWorld/status/1251237257455042561
2020-04-17 19:50:43	BBCWorld		17	125	187	Employees from the pork plant began showing signs of coronavirus as early as 26 March鈥?by 15 April, when the plant was finally shut down, there were 644 confirmed cases among workers and people who contracted it from them http://bbc.in/2VhqDV1				1.25124e+18	https://twitter.com/BBCWorld/status/1251236669145190400
2020-04-17 19:49:05	BBCWorld		15	143	197	Smithfield Foods in Sioux Falls, South Dakota is now the site of America鈥檚 largest single outbreak of Covid-19 http://bbc.in/2VhqDV1				1.25124e+18	https://twitter.com/BBCWorld/status/1251236260238286849
2020-04-17 19:47:15	BBCWorld		57	532	947	The untold story of America's biggest coronavirus outbreak THREAD http://bbc.in/2VhqDV1				1.25124e+18	https://twitter.com/BBCWorld/status/1251235795958149120
2020-04-17 18:10:05	BBCWorld		15	65	296	'Voice of WWE' Howard Finkel dies age 69, as wrestlers pay tribute				1.25121e+18	https://twitter.com/BBCWorld/status/1251211344545812483
2020-04-17 17:51:31	BBCWorld		306	202	680	鈥楲iberate鈥?US states protesting against lockdown, says President Trump				1.25121e+18	https://twitter.com/BBCWorld/status/1251206670388285443
2020-04-17 17:37:04	BBCWorld		28	104	275	UN reports surge of deadly fighting in Myanmar, with at least 32 civilian fatalities since late March				1.2512e+18	https://twitter.com/BBCWorld/status/1251203037231747073
2020-04-17 17:22:36	BBCWorld		24	201	481	The Ahoy arena in Rotterdam in the Netherlands should have been gearing up for the glitz, glamour and cheese of the 2020 Eurovision Song Contest - instead, it has been transformed into an emergency Covid-19 hospital https://bbc.in/3eyUEaG				1.2512e+18	https://twitter.com/BBCWorld/status/1251199396617781251
2020-04-17 17:08:57	BBCWorld		27	181	436	Wildfire blankets Ukraine's capital Kyiv in thick smog, making its air pollution among worst in world				1.2512e+18	https://twitter.com/BBCWorld/status/1251195959553527813
2020-04-17 16:54:17	BBCWorld		934	857	2240	Anti-lockdown protests grow across US, despite number of infections and deaths continuing to rise https://bbc.in/2Kb6ppt				1.25119e+18	https://twitter.com/BBCWorld/status/1251192267584536580
2020-04-17 16:00:03	BBCWorld		18	73	298	A rivalry of giant proportions... Australian pumpkin-growers Dale and Garry had their annual weigh-ins canceled because of Covid-19, but the pair remain focused on next season as they aim to produce the heaviest pumpkin http://bbc.in/3euG6J6				1.25118e+18	https://twitter.com/BBCWorld/status/1251178618434334720
2020-04-17 15:23:21	BBCWorld		99	415	1578	Japanese Prime Minister Shinzo Abe says the World Health Organization (WHO) has "issues and challenges" that need to be inspected after coronavirus pandemic But added "now is time to support the WHO鈥?http://bbc.in/2XHdTZu				1.25117e+18	https://twitter.com/BBCWorld/status/1251169383398998018
2020-04-17 15:05:20	BBCWorld		46	263	725	Germany says its Covid-19 outbreak is 'under control' - here's how the country is handling the pandemic http://bbc.in/34UCOul				1.25116e+18	https://twitter.com/BBCWorld/status/1251164850979344385
2020-04-17 14:49:58	BBCWorld		27	112	430	Coronavirus infections 'should start to fall in Republic of Ireland'				1.25116e+18	https://twitter.com/BBCWorld/status/1251160983873024000
2020-04-17 14:46:16	BBCWorld		92	128	526	US President Donald Trump's former personal lawyer, Michael Cohen, set for 'early prison release', due to Covid-19				1.25116e+18	https://twitter.com/BBCWorld/status/1251160050887868417
2020-04-17 14:43:05	BBCWorld		65	150	424	Head of Sweden's public health agency defends country's approach to Covid-19 - where there is no formal lockdown, with schools, restaurants and shopping malls still open http://bbc.in/3aj8BGd				1.25116e+18	https://twitter.com/BBCWorld/status/1251159249566093322
2020-04-17 13:56:05	BBCWorld		62	384	902	The coronavirus pandemic has taken its toll on the mental health of millions around the world				1.25115e+18	https://twitter.com/BBCWorld/status/1251147422513762307
2020-04-17 13:46:10	BBCWorld		38	120	431	Israel is heading for an unprecedented fourth election, if no unity government is formed in time				1.25114e+18	https://twitter.com/BBCWorld/status/1251144927762771969
2020-04-17 13:34:37	BBCWorld		65	369	1218	Month-long lockdown brought Germany鈥檚 coronavirus outbreak under control, says health minister				1.25114e+18	https://twitter.com/BBCWorld/status/1251142022544666624
2020-04-17 13:30:13	BBCWorld		51	374	605	How one pork processing plant in South Dakota became the number one coronavirus hotspot in the US				1.25114e+18	https://twitter.com/BBCWorld/status/1251140912488615936
2020-04-17 13:21:58	BBCWorld		39	203	476	Groundbreaking jazz saxophonist Lee Konitz dies at the age of 92 after contracting Covid-19				1.25114e+18	https://twitter.com/BBCWorld/status/1251138838317215750
2020-04-17 13:13:32	BBCWorld		43	199	592	鈥淔or me, depression feels like my cat Rodney is sitting on my chest. He sits there for a few days and doesn't move鈥?Two young people describe how the pandemic and lockdown has affected their mental health				1.25114e+18	https://twitter.com/BBCWorld/status/1251136713524723718
2020-04-17 13:01:09	BBCWorld		12	108	210	Ecuador's official coronavirus death toll is 403, but new figures suggest thousands have died				1.25113e+18	https://twitter.com/BBCWorld/status/1251133599111417862
2020-04-17 12:41:15	BBCWorld		40	104	266	Number of daily coronavirus deaths in Spain increases to 585 today, up from 551 on Thursday https://bbc.in/2VyZv2I				1.25113e+18	https://twitter.com/BBCWorld/status/1251128590088966149
2020-04-17 12:30:53	BBCWorld		51	276	559	From mask thefts, to where in the world the virus started, there have been a number of dodgy claims from politicians around the world @BBCRealityCheck scrutinise some fake news that has been spreading across the globe		@BBCRealityCheck		1.25113e+18	https://twitter.com/BBCWorld/status/1251125982917996547
2020-04-17 12:16:02	BBCWorld		69	156	655	Man who stabbed at least three Spanish dancers in Saudi Arabia during live performance is executed				1.25112e+18	https://twitter.com/BBCWorld/status/1251122246376140801
2020-04-17 11:59:25	BBCWorld		484	913	1936	Chinese city of Wuhan, where coronavirus broke out, raises official Covid-19 death toll by 50%				1.25112e+18	https://twitter.com/BBCWorld/status/1251118063593959425
2020-04-17 11:01:09	BBCWorld		25	146	324	Scammers are sending 18 million coronavirus hoaxes every day				1.2511e+18	https://twitter.com/BBCWorld/status/1251103399166324738
2020-04-17 09:47:55	BBCWorld		88	199	404	There was a sharp increase in coronavirus cases in Africa last week Now, the WHO warns the continent could be next epicentre https://bbc.in/2K92sBM				1.25108e+18	https://twitter.com/BBCWorld/status/1251084968056455168
2020-04-17 09:35:06	BBCWorld		273	629	2122	French President Emmanuel Macron questions China's handling of coronavirus, saying things "happened that we don't know about"				1.25108e+18	https://twitter.com/BBCWorld/status/1251081744540893184
2020-04-17 09:20:49	BBCWorld		80	225	728	Denmark allowing beauty salons, hairdressers and tattoo parlours to reopen from Monday				1.25108e+18	https://twitter.com/BBCWorld/status/1251078151230369797
2020-04-17 09:10:04	BBCWorld		29	107	337	Indian officials suspended after allowing large crowds at chariot-pulling festival				1.25108e+18	https://twitter.com/BBCWorld/status/1251075443178057728
2020-04-17 08:29:48	BBCWorld		129	86	395	The "Opening up America Again" plan outlines three phases for states to gradually ease lockdowns				1.25107e+18	https://twitter.com/BBCWorld/status/1251065310339379200
2020-04-17 08:14:14	BBCWorld		100	622	1943	They left Earth in September 2019, well before the coronavirus pandemic Now, the world they return to is very different to the one they left behind				1.25106e+18	https://twitter.com/BBCWorld/status/1251061395631812609
2020-04-17 07:31:51	BBCWorld		138	286	913	China, the world鈥檚 second-biggest economy, shrank for the first time in decades in the first quarter of 2020				1.25105e+18	https://twitter.com/BBCWorld/status/1251050727092424704
2020-04-17 05:31:53	BBCWorld		14	146	347	Coronavirus: Singapore spike reveals scale of migrant worker infections				1.25102e+18	https://twitter.com/BBCWorld/status/1251020536861376513
2020-04-17 04:46:53	BBCWorld		106	95	396	Babita Phogat: India stars under fire for 'anti-Muslim' tweets on coronavirus				1.25101e+18	https://twitter.com/BBCWorld/status/1251009212534132736
2020-04-17 01:37:52	BBCWorld		57	382	687	Coronavirus: The untold story of America's biggest outbreak				1.25096e+18	https://twitter.com/BBCWorld/status/1250961644043280384
2020-04-17 00:46:01	BBCWorld		53	62	206	Coronavirus: Iran and the US trade blame over sanctions				1.25095e+18	https://twitter.com/BBCWorld/status/1250948596469547010
2020-04-17 00:41:32	BBCWorld		29	91	263	Doctors and coronavirus: 鈥楬ow can we not be afraid?鈥?,,,,1250947466108841984,https://twitter.com/BBCWorld/status/1250947466108841984 2020-04-17 00:39:13,BBCWorld,,257,570,1113,Africans in China: We face coronavirus discrimination"				1.25095e+18	https://twitter.com/BBCWorld/status/1250946883884851200
2020-04-17 00:34:43	BBCWorld		41	153	323	India coronavirus: The underpaid and unprotected women leading the Covid-19 war				1.25095e+18	https://twitter.com/BBCWorld/status/1250945754182582273
2020-04-17 00:32:31	BBCWorld		8	44	129	Africa's week in pictures: 10-16 April 2020				1.25095e+18	https://twitter.com/BBCWorld/status/1250945197225230336
2020-04-17 00:30:20	BBCWorld		21	26	147	Quiz of the week: What did 'Captain Tom' set out to do?				1.25094e+18	https://twitter.com/BBCWorld/status/1250944648497049600
2020-04-16 22:17:32	BBCWorld		23	140	459	World Press Photo 2020: Image from Sudan uprising wins				1.25091e+18	https://twitter.com/BBCWorld/status/1250911228802797568
2020-04-16 22:14:15	BBCWorld		172	497	1498	France's President Macron questions China's handling of outbreak, saying things "happened that we don't know about"				1.25091e+18	https://twitter.com/BBCWorld/status/1250910402734698496
2020-04-16 22:12:03	BBCWorld		135	100	321	President Trump gives US governors guidance on re-opening state economies https://bbc.in/2wQ5lVe				1.25091e+18	https://twitter.com/BBCWorld/status/1250909849652736000
2020-04-16 22:03:49	BBCWorld		223	228	547	President Trump says the US government is looking into unverified reports that coronavirus originated in a Chinese laboratory The BBC's @rincon_p asks, is there any evidence for this theory?		@rincon_p		1.25091e+18	https://twitter.com/BBCWorld/status/1250907777289068544
2020-04-16 21:46:06	BBCWorld		63	255	802	Golden Globe-winning actor Brian Dennehy dies of natural causes aged 81				1.2509e+18	https://twitter.com/BBCWorld/status/1250903319410814979
2020-04-16 21:07:10	BBCWorld		221	620	1632	Brazil's President Bolsonaro fires health minister over coronavirus response, having publicly criticised him for urging people to social distance				1.25089e+18	https://twitter.com/BBCWorld/status/1250893520585535488
2020-04-16 20:03:42	BBCWorld		64	227	602	As entire countries shut down to prevent the spread of coronavirus, "essential" services remain open In some places that's gun shops, for others it's chocolate stores http://bbc.in/2XIlWVU				1.25088e+18	https://twitter.com/BBCWorld/status/1250877550370394121
2020-04-16 19:39:07	BBCWorld		21	86	213	US small business lender, which grants loans to firms so they can pay employees, runs out of cash https://bbc.in/2wL0QuV				1.25087e+18	https://twitter.com/BBCWorld/status/1250871361834229761
2020-04-16 18:26:21	BBCWorld		53	255	529	US megadrought 'already underway', say scientists				1.25085e+18	https://twitter.com/BBCWorld/status/1250853051092611077
2020-04-16 17:45:43	BBCWorld		201	1669	2284	Security forces kill more Nigerians through enforcing lockdown than die from coronavirus itself, local rights group claims				1.25084e+18	https://twitter.com/BBCWorld/status/1250842824154767364
2020-04-16 17:31:44	BBCWorld		28	97	281	President Putin postpones Russia's World War Two victory parade due to coronavirus pandemic				1.25084e+18	https://twitter.com/BBCWorld/status/1250839303422345220
2020-04-16 17:05:51	BBCWorld		91	425	792	Police find 17 bodies at one of New Jersey's largest nursing homes after anonymous tip				1.25083e+18	https://twitter.com/BBCWorld/status/1250832793128624130
2020-04-16 16:55:15	BBCWorld		28	121	479	Australian mayor fined for breaching coronavirus restrictions after being pictured drinking beer on street				1.25083e+18	https://twitter.com/BBCWorld/status/1250830124985057286
2020-04-16 16:19:32	BBCWorld		48	135	495	Saudi princess 'appeals to king for release from detention'				1.25082e+18	https://twitter.com/BBCWorld/status/1250821136721510401
2020-04-16 16:01:04	BBCWorld		278	230	664	White House defends Ivanka Trump travelling across state lines to the Trump National Golf Club while government urged people to stay at home https://bbc.in/2REzLRm				1.25082e+18	https://twitter.com/BBCWorld/status/1250816486819737601
2020-04-16 15:57:28	BBCWorld		129	1696	6473	Lions nap on road during lockdown at South Africa's Kruger National Park				1.25082e+18	https://twitter.com/BBCWorld/status/1250815583014268930
2020-04-16 15:05:03	BBCWorld		90	392	706	This is the biggest graveyard in Latin America and it's getting even bigger https://bbc.in/3erBovz				1.2508e+18	https://twitter.com/BBCWorld/status/1250802391336828930
2020-04-16 14:43:26	BBCWorld	BBCkatyaadler	16	60	183	Following the EU's 'heartfelt apology' to Italy for not helping at the start of its deadly coronavirus outbreak, BBC Europe editor @BBCkatyaadler sets out the political landscape https://bbc.in/34IEcjf Thread		@BBCkatyaadler		1.2508e+18	https://twitter.com/BBCWorld/status/1250796950552743936
2020-04-16 14:37:34	BBCWorld		37	182	714	"It's hard to believe all the changes that have taken place" Astronauts return to very different Earth after months on the International Space Station				1.2508e+18	https://twitter.com/BBCWorld/status/1250795475315367937
2020-04-16 14:11:19	BBCWorld		79	638	1080	Japan declares nationwide state of emergency as country鈥檚 coronavirus outbreak worsens				1.25079e+18	https://twitter.com/BBCWorld/status/1250788867315294208
2020-04-16 13:47:54	BBCWorld		25	208	393	Chilean writer Luis Sep煤lveda dies of Covid-19, aged 70				1.25078e+18	https://twitter.com/BBCWorld/status/1250782977535217666
2020-04-16 13:41:09	BBCWorld		60	420	745	'Undocumented coronavirus explosion' spreading across Brazil suggests crisis may be worse than figures show				1.25078e+18	https://twitter.com/BBCWorld/status/1250781277986476032
2020-04-16 13:19:20	BBCWorld		52	187	707	60-year-old woman fined 鈧?06 (拢180) for taking pet tortoise for walk through Rome https://bbc.in/2RFOBqK				1.25078e+18	https://twitter.com/BBCWorld/status/1250775787135021058
2020-04-16 11:59:49	BBCWorld		44	176	460	Coronavirus kills 'brilliant' doctor in Nigeria				1.25076e+18	https://twitter.com/BBCWorld/status/1250755775720538114
2020-04-16 11:41:16	BBCWorld		56	181	434	India arrests religious leader over Covid-19 outbreak				1.25075e+18	https://twitter.com/BBCWorld/status/1250751108659777542
2020-04-16 11:40:06	BBCWorld		172	147	763	New Zealand comic 'deeply sorry' for Jacinda Ardern cake http://bbc.in/3bhicyK				1.25075e+18	https://twitter.com/BBCWorld/status/1250750815092051968
2020-04-16 11:21:05	BBCWorld		40	165	409	One of Germany's most famous annual traditions, Oktoberfest, may be cancelled amid the coronavirus pandemic, says Bavaria's state premier https://bbc.in/3eqycQG				1.25075e+18	https://twitter.com/BBCWorld/status/1250746026547445760
2020-04-16 10:35:56	BBCWorld		66	117	365	"Wait no more: Free our children!" Barcelona's mayor calls for end to strict coronavirus lockdown measures on children in Spain				1.25073e+18	https://twitter.com/BBCWorld/status/1250734664547008512
2020-04-16 10:24:54	BBCWorld		113	176	549	US Navy accuses Iranian vessels of carrying out "dangerous and provocative actions" in Gulf				1.25073e+18	https://twitter.com/BBCWorld/status/1250731890862063616
2020-04-16 10:11:07	BBCWorld	yogital	46	120	243	Frontline doctors in India have told the BBC's Yogita Limaye that they feel there has been an under-reporting of coronavirus cases in the country Thread http://bbc.in/3coeTFQ				1.25073e+18	https://twitter.com/BBCWorld/status/1250728418532089862
2020-04-16 09:58:42	BBCWorld		69	161	534	"Too many were not there on time when Italy needed a helping hand at the very beginning" European Commission President Ursula von der Leyen says Europe offers "heartfelt apology" for letting Italy down at beginning of coronavirus pandemic https://bbc.in/3bhfsBs				1.25073e+18	https://twitter.com/BBCWorld/status/1250725295101001730
2020-04-16 09:54:51	BBCWorld		26	141	202	Guatemala fears rise in coronavirus cases from nationals who have recently been deported from the US Three quarters of passengers on one returning flight were found to have the virus, the health minister says https://bbc.in/2xC5xaX				1.25072e+18	https://twitter.com/BBCWorld/status/1250724325780590592
2020-04-16 09:37:53	BBCWorld	marklowen	10	45	153	Read more about European Commission President Ursula von der Leyen's 'heartfelt apology' to Italy here: http://bbc.in/34HExmE				1.25072e+18	https://twitter.com/BBCWorld/status/1250720057103130627
2020-04-16 09:14:57	BBCWorld		58	434	742	Coronavirus outbreak on French aircraft carrier worsens with at least 668 sailors testing positive https://bbc.in/2yoqBBB				1.25071e+18	https://twitter.com/BBCWorld/status/1250714285707231232
2020-04-16 08:29:41	BBCWorld		96	883	1448	Japanese city of Hokkaido, which initially saw a drop in coronavirus cases, facing second wave of infections				1.2507e+18	https://twitter.com/BBCWorld/status/1250702895940538368
2020-04-16 07:22:10	BBCWorld		51	188	475	- UK expected to announce three-week lockdown extension - IMF warns impact of coronavirus on Asia will be "severe鈥?and unprecedented" - US President Donald Trump doubles down on his accusations WHO mishandled virus Follow live updates: https://bbc.in/2Vxr				1.25069e+18	https://twitter.com/BBCWorld/status/1250685903766523904
2020-04-16 05:51:32	BBCWorld		31	158	386	India coronavirus: All major cities named Covid-19 'red zone' hotspots				1.25066e+18	https://twitter.com/BBCWorld/status/1250663092666675207
2020-04-16 04:52:58	BBCWorld		33	195	656	Starving Rohingya refugees rescued off Bangladesh after two months at sea				1.25065e+18	https://twitter.com/BBCWorld/status/1250648354960310272
2020-04-16 03:29:38	BBCWorld		69	454	1958	North Korean defector becomes first to win South Korea parliamentary seat				1.25063e+18	https://twitter.com/BBCWorld/status/1250627385482981377
2020-04-16 02:17:47	BBCWorld		24	179	525	South Korea election: Ruling party wins amid coronavirus outbreak				1.25061e+18	https://twitter.com/BBCWorld/status/1250609302924115973
2020-04-16 00:51:59	BBCWorld		10	62	180	Coronavirus in Africa: 'No time for half measures in helping the economy'				1.25059e+18	https://twitter.com/BBCWorld/status/1250587711347527681
2020-04-16 00:47:30	BBCWorld		51	710	1745	Coronavirus: How India's Kerala state 'flattened the curve'				1.25059e+18	https://twitter.com/BBCWorld/status/1250586580122841088
2020-04-16 00:47:28	BBCWorld		22	151	478	Coronavirus: How California kept ahead of the curve				1.25059e+18	https://twitter.com/BBCWorld/status/1250586573948751872
2020-04-16 00:40:40	BBCWorld		8	51	178	Coronavirus: French care home fights to keep Covid-19 at bay				1.25058e+18	https://twitter.com/BBCWorld/status/1250584863578771457
2020-04-16 00:38:22	BBCWorld		23	135	276	Bangladesh overfishing: Almost all species pushed to brink				1.25058e+18	https://twitter.com/BBCWorld/status/1250584283653246979
2020-04-16 00:15:52	BBCWorld		699	514	2052	Coronavirus: Trump says peak is passed and US to reopen soon				1.25058e+18	https://twitter.com/BBCWorld/status/1250578620025917445
2020-04-15 21:38:00	BBCWorld		55	270	536	New York City's death count spikes to more than 10,000 after adding 3,778 people who likely had Covid-19, but died without being tested				1.25054e+18	https://twitter.com/BBCWorld/status/1250538893985939459
2020-04-15 21:19:40	BBCWorld		21	108	277	Australia's "miracle economy" that avoided recession during the 2007-08 financial crisis is in deep trouble, writes the BBC's Phil Mercer				1.25053e+18	https://twitter.com/BBCWorld/status/1250534278347309058
2020-04-15 20:15:42	BBCWorld		36	128	358	Greece begins relocating unaccompanied children in overcrowded migrant camps to other European countries				1.25052e+18	https://twitter.com/BBCWorld/status/1250518178930855939
2020-04-15 19:58:12	BBCWorld		37	102	364	New York governor announces executive order requiring people to cover their mouth and nose in public spaces where social distancing is not possible https://bbc.in/34GkS6c				1.25051e+18	https://twitter.com/BBCWorld/status/1250513778493579266
2020-04-15 19:36:28	BBCWorld		44	259	812	G20 nations suspend debt payments owed to them by some of the world's poorest countries				1.25051e+18	https://twitter.com/BBCWorld/status/1250508307418304512
2020-04-15 19:19:45	BBCWorld		40	264	439	An island off the coast of Estonia has been labelled by locals as "corona island" Health officials estimate half of its population has contracted Covid-19 http://bbc.in/3et0cDA				1.2505e+18	https://twitter.com/BBCWorld/status/1250504102360072193
2020-04-15 18:52:43	BBCWorld		245	274	757	"When we're divided, the virus exploits the cracks between us" World Health Organization Chief Tedros Adhanom Ghebreyesus has said he 'regrets' President Trump halting its US funding http://bbc.in/3bdJZjx				1.2505e+18	https://twitter.com/BBCWorld/status/1250497297630343170
2020-04-15 18:35:58	BBCWorld		230	1192	3383	"If we reopen too soon everything we're doing now might be for nothing" Canadian Prime Minister Justin Trudeau warns another Covid-19 outbreak could come if the country rushes to open the economy http://bbc.in/2VukRhD				1.25049e+18	https://twitter.com/BBCWorld/status/1250493083449524224
2020-04-15 18:06:56	BBCWorld		467	220	742	Is President Trump right to criticise the World Health Organization? @BBCRealityCheck fact-checked his claims		@BBCRealityCheck		1.25049e+18	https://twitter.com/BBCWorld/status/1250485776950927362
2020-04-15 18:05:12	BBCWorld		74	435	1112	Germany announces plans to slowly ease lockdown measures, with schools starting to reopen from 4 May				1.25049e+18	https://twitter.com/BBCWorld/status/1250485340533665794
2020-04-15 17:57:34	BBCWorld		226	95	385	White House hopeful Joe Biden denies allegation he sexually assaulted former aide nearly 30 years ago				1.25048e+18	https://twitter.com/BBCWorld/status/1250483416631578627
2020-04-15 17:46:10	BBCWorld		12	35	177	New Irish government places coronavirus aftermath at forefront of plans				1.25048e+18	https://twitter.com/BBCWorld/status/1250480551041122306
2020-04-15 17:25:07	BBCWorld		26	155	407	Amazon shuts French warehouses after court ruling to stop all but essential deliveries				1.25048e+18	https://twitter.com/BBCWorld/status/1250475250502053890
2020-04-15 17:05:04	BBCWorld		33	149	585	Polish protesters defy lockdown to oppose proposal that would almost completely ban abortion				1.25047e+18	https://twitter.com/BBCWorld/status/1250470206281048066
2020-04-15 16:16:45	BBCWorld		23	113	390	Second Brazilian governor tests positive for coronavirus, after criticising President Bolsonaro's handling of pandemic				1.25046e+18	https://twitter.com/BBCWorld/status/1250458047409016842
2020-04-15 15:56:40	BBCWorld		17	58	201	US retail sales suffer worst drop on record https://bbc.in/2yiV9EO				1.25045e+18	https://twitter.com/BBCWorld/status/1250452992253464576
2020-04-15 15:38:00	BBCWorld		281	501	1823	"Covid-19 does not discriminate... neither do we" WHO chief says "when we are divided the virus exploits the cracks between us" and thanks the "many nations" that have "expressed their support" http://bbc.in/3bbwpNF				1.25045e+18	https://twitter.com/BBCWorld/status/1250448296054849537
2020-04-15 15:28:52	BBCWorld		472	617	1889	"We regret the decision of the president of the United States" to cut funding, WHO chief Tedros Adhanom Ghebreyesus says He adds the agency is "reviewing" the impact of the withdrawal of US funds to "ensure our work continues uninterpreted" http://bbc.in/3bbwpNF				1.25045e+18	https://twitter.com/BBCWorld/status/1250445995395121154
2020-04-15 15:03:48	BBCWorld		109	471	793	Thousands rush to Mumbai's Bandra train station, hours after India's PM announced the extension of a nationwide lockdown Many expected trains to resume services as lockdown was originally due to end on 15 April http://bbc.in/3a8dced				1.25044e+18	https://twitter.com/BBCWorld/status/1250439687598010369
2020-04-15 14:46:52	BBCWorld		42	90	383	Mystery of Nigeria's fake armed robbery attacks solved by police				1.25044e+18	https://twitter.com/BBCWorld/status/1250435427464405001
2020-04-15 14:20:37	BBCWorld		70	137	682	Temporary hospital in Chinese city of Wuhan closes with fewer than 300 patients in Hubei province now being treated for coronavirus https://bbc.in/3a8xJPJ				1.25043e+18	https://twitter.com/BBCWorld/status/1250428820076630021
2020-04-15 12:07:56	BBCWorld		46	398	2168	99-year-old World War Two veteran discharged from hospital in Brazil to sound of trumpets and applause after recovering from coronavirus https://bbc.in/2wGJiQB				1.2504e+18	https://twitter.com/BBCWorld/status/1250395431978315778
2020-04-15 11:07:51	BBCWorld		40	263	580	Japanese city of Osaka urges residents to donate raincoats to help hospitals after mayor says some health workers had resorted to wearing rubbish bags to protect themselves against coronavirus https://bbc.in/2wGkBnv				1.25038e+18	https://twitter.com/BBCWorld/status/1250380309771759623
2020-04-15 10:05:50	BBCWorld		275	935	2407	Richard Horton, editor of medical journal The Lancet, says US President Donald Trump鈥檚 decision to cut funding to the WHO is an 鈥渁ppalling act that violates every principle of solidarity that we need more than ever today鈥?https://bbc.in/3bn05qQ				1.25036e+18	https://twitter.com/BBCWorld/status/1250364701290254337
2020-04-15 09:56:42	BBCWorld		356	148	602	US President Donald Trump's name to appear on coronavirus benefit cheques sent to tens of millions of Americans https://bbc.in/3abfIQM				1.25036e+18	https://twitter.com/BBCWorld/status/1250362406535966720
2020-04-15 09:42:59	BBCWorld		44	87	322	- President Trump says US to stop funding WHO over virus response - UK government promises tests for care home residents and staff with symptoms - S Korea's parliamentary elections go ahead amid tight restrictions Follow live coronavirus coverage: http://				1.25036e+18	https://twitter.com/BBCWorld/status/1250358951574556673
2020-04-15 09:29:03	BBCWorld		60	306	717	Danish government allows young children back to school, becoming first in Europe to relax coronavirus restrictions on education				1.25036e+18	https://twitter.com/BBCWorld/status/1250355447141289984
2020-04-15 08:50:41	BBCWorld		32	78	307	People in South Korea head to the polls for parliamentary elections, despite coronavirus pandemic https://bbc.in/3ciXbnb				1.25035e+18	https://twitter.com/BBCWorld/status/1250345792914608130
2020-04-15 07:39:03	BBCWorld		1322	1017	3498	US President Donald Trump says he is halting funding to the World Health Organization because it "failed in its basic duty" in response to the coronavirus outbreak https://bbc.in/2VaHb16				1.25033e+18	https://twitter.com/BBCWorld/status/1250327763656962056
2020-04-15 05:50:39	BBCWorld		17	119	448	Coronavirus lockdown: India removes farming restrictions, travel still banned				1.2503e+18	https://twitter.com/BBCWorld/status/1250300485652762625
2020-04-14 23:25:46	BBCWorld		58	132	325	Coronavirus: Why lockdowns may not be the answer in Africa				1.2502e+18	https://twitter.com/BBCWorld/status/1250203622954147841
2020-04-14 23:21:21	BBCWorld		30	98	196	Coronavirus: Are the bodies of victims undermining Iran's official figures?				1.2502e+18	https://twitter.com/BBCWorld/status/1250202513854345216
2020-04-14 23:14:36	BBCWorld		61	198	384	India coronavirus: Why are these migrants running away from quarantine?				1.2502e+18	https://twitter.com/BBCWorld/status/1250200815144443909
2020-04-14 23:05:45	BBCWorld		27	203	532	Coronavirus: South Korea holds elections in masks and clinics				1.2502e+18	https://twitter.com/BBCWorld/status/1250198586786226177
2020-04-14 23:03:23	BBCWorld		19	127	453	Notre Dame fire: Fragile old lady of Paris waits for rescue				1.2502e+18	https://twitter.com/BBCWorld/status/1250197992356950016
2020-04-14 22:36:23	BBCWorld		595	1125	2777	US to halt funding to WHO over coronavirus				1.25019e+18	https://twitter.com/BBCWorld/status/1250191198662332417
2020-04-14 22:18:19	BBCWorld		101	141	503	Coronavirus: Oprah warns black Americans about outbreak				1.25019e+18	https://twitter.com/BBCWorld/status/1250186650619129856
2020-04-14 22:02:48	BBCWorld		28	96	253	Coronavirus: 41 more deaths in Ireland bring total to 406				1.25018e+18	https://twitter.com/BBCWorld/status/1250182743817949185
2020-04-14 21:27:20	BBCWorld		9	66	233	One of Brazil's most wanted criminals arrested in Mozambique				1.25017e+18	https://twitter.com/BBCWorld/status/1250173819932860416
2020-04-14 21:15:11	BBCWorld		39	263	885	GSK and Sanofi join forces to create coronavirus vaccine				1.25017e+18	https://twitter.com/BBCWorld/status/1250170760703946755
2020-04-14 20:28:53	BBCWorld		333	623	3200	"I believe Joe has all the qualities we need in a president right now" Former US President Barack Obama has endorsed Joe Biden, who hopes to defeat President Trump in November's presidential election http://bbc.in/2xlGwkl				1.25016e+18	https://twitter.com/BBCWorld/status/1250159109330079744
2020-04-14 20:12:21	BBCWorld		30	52	213	Two swimmers talk about what it feels like to miss out on competing in the Olympics http://bbc.in/2V9yXpW				1.25015e+18	https://twitter.com/BBCWorld/status/1250154949268340739
2020-04-14 20:03:33	BBCWorld		54	113	482	New York Governor Andrew Cuomo accuses President Donald Trump of "spoiling for a fight" over coronavirus authority https://bbc.in/2xxwmge				1.25015e+18	https://twitter.com/BBCWorld/status/1250152736299024385
2020-04-14 19:42:58	BBCWorld		56	217	1769	Australian man wins lottery after losing job due to coronavirus outbreak https://bbc.in/3eqgYTQ				1.25015e+18	https://twitter.com/BBCWorld/status/1250147556551778305
2020-04-14 19:14:01	BBCWorld		48	120	602	'I lost my mum to coronavirus on Mother's Day'				1.25014e+18	https://twitter.com/BBCWorld/status/1250140271171579905
2020-04-14 19:00:20	BBCWorld		228	305	1130	CBS White House correspondent Paula Reid was met with a fiery response when she challenged President Trump during a coronavirus briefing http://bbc.in/2VvSbES				1.25014e+18	https://twitter.com/BBCWorld/status/1250136825521455104
2020-04-14 18:42:33	BBCWorld		10	53	229	Surviving lockdown blues in an Italian village				1.25013e+18	https://twitter.com/BBCWorld/status/1250132352073961475
2020-04-14 18:23:41	BBCWorld		19	34	187	Irish political rivals Fine Gael and Fianna F谩il agree framework agreement for future coalition government				1.25013e+18	https://twitter.com/BBCWorld/status/1250127601844269059
2020-04-14 18:03:10	BBCWorld		39	156	472	Amazon ordered to deliver only essential items in France, amid claims it is failing to protect workers from coronavirus				1.25012e+18	https://twitter.com/BBCWorld/status/1250122438622543873
2020-04-14 17:43:08	BBCWorld		315	361	964	WWE resumes airing live fights after being deemed "essential service" in Florida				1.25012e+18	https://twitter.com/BBCWorld/status/1250117398855852035
2020-04-14 17:21:26	BBCWorld		15	103	289	Ugandan floating island causes nationwide blackout after clogging turbine at hydroelectric power station				1.25011e+18	https://twitter.com/BBCWorld/status/1250111939285581825
2020-04-14 16:59:12	BBCWorld		74	92	343	Does President Trump have 鈥渢otal鈥?authority to lift nationwide lockdown measures? "It's hard to say what courts would decide... but experts agree there is no formal legal authority to override the state orders currently in place," writes @BBCRealityCheck https://bbc.in/2ycyIRO		@BBCRealityCheck		1.25011e+18	https://twitter.com/BBCWorld/status/1250106343849156615
2020-04-14 16:31:26	BBCWorld		23	140	334	Fears grow that coronavirus could disrupt efforts to help survivors of Cyclone Harold, which killed dozens in Pacific Islands last week				1.2501e+18	https://twitter.com/BBCWorld/status/1250099355660570626
2020-04-14 15:34:58	BBCWorld		456	681	1488	German zoo director admits some animals may have to be fed to others, as it struggles to survive lockdown				1.25009e+18	https://twitter.com/BBCWorld/status/1250085144804954115
2020-04-14 14:57:48	BBCWorld		13	32	111	#BBCGlobalQuestions usually come to where you are, around the world Now they鈥檙e asking you to come to them Questions about the coronavirus pandemic? Get in touch with @BBCGlobalQuestions below http://bbc.in/CoronavirusQuestions			#BBCGlobalQuestions	1.25008e+18	https://twitter.com/BBCWorld/status/1250075789883846658
2020-04-14 14:45:52	BBCWorld		70	185	442	Mumbai police use force to disperse migrant workers defying lockdown at railway station https://bbc.in/3b71DFC				1.25007e+18	https://twitter.com/BBCWorld/status/1250072786934136832
2020-04-14 14:15:36	BBCWorld		261	490	1641	"This has been the most dizzying, jaw-dropping, eyeball-popping, head-spinning news conference I have ever attended" @BBCJonSopel reflects on US President Donald Trump's latest press briefing http://bbc.in/2K32X0b		@BBCJonSopel		1.25007e+18	https://twitter.com/BBCWorld/status/1250065172003270659
2020-04-14 13:40:29	BBCWorld		49	221	684	The coronavirus pandemic has plunged the world into a "crisis like no other," says the International Monetary Fund				1.25006e+18	https://twitter.com/BBCWorld/status/1250056333325488130
2020-04-14 13:04:43	BBCWorld		24	63	305	Mary Lou McDonald, president of Sinn Fein, is "responding well" to medication after health complications caused by coronavirus https://bbc.in/2VuXbcS				1.25005e+18	https://twitter.com/BBCWorld/status/1250047332470661125
2020-04-14 13:01:17	BBCWorld		43	133	355	Nearly two million coronavirus cases recorded globally https://bbc.in/3ch6jIX				1.25005e+18	https://twitter.com/BBCWorld/status/1250046470574702593
2020-04-14 12:15:03	BBCWorld		11	68	218	"We want to make everyone understand that in the streets where we walk, talk, kiss and embrace, there was once bloodshed" Artists document racist violence throughout Greece				1.25003e+18	https://twitter.com/BBCWorld/status/1250034835441229824
2020-04-14 11:58:33	BBCWorld		20	87	200	Thousands of Pakistani workers stranded in Gulf after losing jobs http://bbc.in/2KggEsZ				1.25003e+18	https://twitter.com/BBCWorld/status/1250030681184403457
2020-04-14 11:43:15	BBCWorld		57	283	796	Chernobyl fire under control, Ukraine officials say http://bbc.in/2K7BM4c				1.25003e+18	https://twitter.com/BBCWorld/status/1250026828875599873
2020-04-14 10:57:22	BBCWorld		73	324	2248	Democrat Jill Karofsky ousts Trump-backed Justice Daniel Kelly in shock win				1.25002e+18	https://twitter.com/BBCWorld/status/1250015284561358849
2020-04-14 10:54:02	BBCWorld		74	440	646	Measles warning, as pandemic delays vaccination programmes				1.25001e+18	https://twitter.com/BBCWorld/status/1250014443746070528
2020-04-14 10:46:04	BBCWorld		36	165	590	The Indian postal service - the largest in the world - has stepped in to help deliver lifesaving medicine during the lockdown				1.25001e+18	https://twitter.com/BBCWorld/status/1250012439669866496
2020-04-14 10:39:11	BBCWorld		19	193	467	Austria and Italy reopen some shops as lockdown measures begin to ease				1.25001e+18	https://twitter.com/BBCWorld/status/1250010707699040257
2020-04-14 10:27:09	BBCWorld		19	89	206	Irish citizen questioned over 鈧?5m coronavirus mask scam				1.25001e+18	https://twitter.com/BBCWorld/status/1250007677633257473
2020-04-14 10:23:02	BBCWorld		501	1565	2359	McDonalds in China has apologised after a branch in the city of Guangzhou barred black people from entering				1.25001e+18	https://twitter.com/BBCWorld/status/1250006642797797376
2020-04-14 10:14:47	BBCWorld		15	56	189	Police in the Pakistani city of Karachi have sealed high-risk neighbourhoods by blocking entry and exit points with shipping containers https://bbc.in/2RAOVHk				1.25e+18	https://twitter.com/BBCWorld/status/1250004565572890624
2020-04-14 10:01:30	BBCWorld		116	266	552	Pet owners in the Middle East have abandoned their animals over fears they can spread coronavirus http://bbc.in/2RChfsW				1.25e+18	https://twitter.com/BBCWorld/status/1250001225568968704
2020-04-14 08:11:13	BBCWorld		48	121	327	Tour de France set to be postponed amid coronavirus pandemic http://bbc.in/2xv3RzM				1.24997e+18	https://twitter.com/BBCWorld/status/1249973470311710720
2020-04-14 07:34:40	BBCWorld		37	335	734	Ukraine officials call for calm as fire rages near abandoned Chernobyl plant http://bbc.in/2Xy40gD				1.24996e+18	https://twitter.com/BBCWorld/status/1249964271871688705
2020-04-14 06:54:08	BBCWorld		49	205	702	Amazon is offering as many as 75,000 new US jobs				1.24995e+18	https://twitter.com/BBCWorld/status/1249954073266266113
2020-04-14 05:19:11	BBCWorld		54	204	688	India extends coronavirus lockdown until 3 May				1.24993e+18	https://twitter.com/BBCWorld/status/1249930176298979334
2020-04-14 04:18:14	BBCWorld		337	500	1955	Coronavirus: Trump berates media at jaw-dropping briefing				1.24991e+18	https://twitter.com/BBCWorld/status/1249914839998349312
2020-04-14 01:56:00	BBCWorld		31	144	459	Coronavirus: Austria reopens some shops as lockdown eased https://bbc.in/3cdb4mX				1.24988e+18	https://twitter.com/BBCWorld/status/1249879044440633344
2020-04-13 23:18:31	BBCWorld		19	140	554	The audacious plan that could save a species				1.24984e+18	https://twitter.com/BBCWorld/status/1249839414471204866
2020-04-13 23:16:13	BBCWorld		12	60	170	Greek artists fight race violence with a digital map https://bbc.in/2RALMXV				1.24984e+18	https://twitter.com/BBCWorld/status/1249838831706259457
2020-04-13 23:16:12	BBCWorld		42	109	450	Coronavirus: 'I lost my mum on Mother's Day'				1.24984e+18	https://twitter.com/BBCWorld/status/1249838831626526721
2020-04-13 23:09:28	BBCWorld		34	203	537	Coronavirus: How to cope with living alone in self-isolation				1.24984e+18	https://twitter.com/BBCWorld/status/1249837134573457411
2020-04-13 23:02:39	BBCWorld		12	101	298	India coronavirus: World's largest postal service turns lifesaver				1.24984e+18	https://twitter.com/BBCWorld/status/1249835420696928256
2020-04-13 22:28:53	BBCWorld		18	99	294	What's it like to graduate high school in the middle of a pandemic? http://bbc.in/3a3tEwb				1.24983e+18	https://twitter.com/BBCWorld/status/1249826923766833152
2020-04-13 22:15:32	BBCWorld		56	148	805	US election 2020: Bernie Sanders endorses ex-rival Joe Biden for president				1.24982e+18	https://twitter.com/BBCWorld/status/1249823562283790336
2020-04-13 21:26:46	BBCWorld		59	106	395	New York region explores reopening as coronavirus cases 'plateau'				1.24981e+18	https://twitter.com/BBCWorld/status/1249811290169761794
2020-04-13 19:55:05	BBCWorld		23	116	259	Canadian seniors' homes become coronavirus hotspot				1.24979e+18	https://twitter.com/BBCWorld/status/1249788218381344775
2020-04-13 19:35:32	BBCWorld		105	377	716	Deadly olive tree disease across Europe 'could costs billions'				1.24978e+18	https://twitter.com/BBCWorld/status/1249783299003817990
2020-04-13 19:15:18	BBCWorld		20	94	292	Egypt's PM condemns 'disgraceful' villagers who blocked burial of doctor who reportedly died with coronavirus				1.24978e+18	https://twitter.com/BBCWorld/status/1249778206816821249
2020-04-13 18:53:06	BBCWorld		40	126	289	Trial of former US marine accused of spying begins behind closed doors in Moscow				1.24977e+18	https://twitter.com/BBCWorld/status/1249772618380644356
2020-04-13 18:38:34	BBCWorld		54	787	1281	France's President Macron announces extension to the country's lockdown until 11 May Latest: https://bbc.in/2wzMOMz				1.24977e+18	https://twitter.com/BBCWorld/status/1249768961304145923
2020-04-13 18:29:47	BBCWorld		385	2802	4670	Forest fire in Ukraine is now just 5km away from abandoned Chernobyl nuclear plant				1.24977e+18	https://twitter.com/BBCWorld/status/1249766749630861314
2020-04-13 18:07:00	BBCWorld		79	228	618	Russian army may be deployed to help tackle coronavirus outbreak as cases surge, President Putin says				1.24976e+18	https://twitter.com/BBCWorld/status/1249761017770512387
2020-04-13 15:53:13	BBCWorld		93	213	662	Two men arrested for murder of Miami girl over Adidas Yeezy shoes				1.24973e+18	https://twitter.com/BBCWorld/status/1249727350234918912
2020-04-13 15:36:08	BBCWorld		172	1104	2797	Indonesian village uses 'ghosts' to scare people into social distancing				1.24972e+18	https://twitter.com/BBCWorld/status/1249723051245293575
2020-04-13 15:08:58	BBCWorld		97	448	798	First sailor on virus-stricken USS Roosevelt dies				1.24972e+18	https://twitter.com/BBCWorld/status/1249716215104311296
2020-04-13 13:53:11	BBCWorld		77	395	787	Cases of domestic abuse have been increasing across Europe because of lockdown rules				1.2497e+18	https://twitter.com/BBCWorld/status/1249697141595017217
2020-04-13 13:29:46	BBCWorld		212	235	868	Coronavirus lockdown means suspension of Czech Easter tradition where men lightly whip women with switch made of willow branches				1.24969e+18	https://twitter.com/BBCWorld/status/1249691249281585152
2020-04-13 13:07:34	BBCWorld		74	360	1338	A piece of 50,000-year-old string - the oldest yet discovered - has cast further doubt Neanderthals were cognitively inferior to modern humans				1.24969e+18	https://twitter.com/BBCWorld/status/1249685663542398981
2020-04-13 12:36:33	BBCWorld		40	144	557	Doctors reattach Indian policeman's chopped hand He was attacked while enforcing lockdown in a northern Punjab state				1.24968e+18	https://twitter.com/BBCWorld/status/1249677856252268544
2020-04-13 12:21:03	BBCWorld		97	1991	8016	Christ the Redeemer statue in Rio de Janeiro has been projected with images of medics to pay tribute to those working on the front line battling coronavirus http://bbc.in/34yXdV				1.24967e+18	https://twitter.com/BBCWorld/status/1249673956455481347
2020-04-13 11:47:38	BBCWorld		32	168	422	Five ways the coronavirus outbreak is hitting global food industry				1.24967e+18	https://twitter.com/BBCWorld/status/1249665545596809216
2020-04-13 11:24:15	BBCWorld		176	1339	2273	Animal Crossing removed from sale in China amid Hong Kong protests				1.24966e+18	https://twitter.com/BBCWorld/status/1249659662775050243
2020-04-13 11:05:05	BBCWorld		44	201	497	Former Israeli chief rabbi Eliyahu Bakshi-Doron dies with coronavirus https://bbc.in/2yXeCvh				1.24965e+18	https://twitter.com/BBCWorld/status/1249654838096429058
2020-04-13 10:16:03	BBCWorld		30	140	555	Coronavirus cases and deaths fall in Spain as lockdown eases https://bbc.in/2RyDEaF				1.24964e+18	https://twitter.com/BBCWorld/status/1249642496918990848
2020-04-13 09:53:52	BBCWorld		105	1102	4027	This is so powerful Italian tenor Andrea Bocelli delivers a message of hope to millions in lockdown across the world during an online concert from Milan http://bbc.in/2y8nhKU				1.24964e+18	https://twitter.com/BBCWorld/status/1249636915369971712
2020-04-13 08:18:59	BBCWorld		89	214	747	Spain begins to ease lockdown measures to revive economy				1.24961e+18	https://twitter.com/BBCWorld/status/1249613036664631296
2020-04-13 07:06:04	BBCWorld		19	64	308	Kenyan weddings, births and deaths in the age of Covid-19				1.24959e+18	https://twitter.com/BBCWorld/status/1249594688266518533
2020-04-13 06:52:35	BBCWorld	StephenMcDonell	21	49	160	Get the latest coronavirus coverage, across the BBC http://bbc.in/CoronavirusLatest				1.24959e+18	https://twitter.com/BBCWorld/status/1249591293531115520
2020-04-13 04:05:30	BBCWorld		51	193	561	Why next few weeks are critical in India's coronavirus war				1.24955e+18	https://twitter.com/BBCWorld/status/1249549246807801862
2020-04-13 02:12:35	BBCWorld		145	370	1001	Coronavirus: Six people shot at California house party during lockdown				1.24952e+18	https://twitter.com/BBCWorld/status/1249520831409131523
2020-04-13 01:36:19	BBCWorld		34	219	588	Deadly tornadoes batter southern US states				1.24951e+18	https://twitter.com/BBCWorld/status/1249511701504045057
2020-04-13 01:16:00	BBCWorld		31	282	627	Regularly washing your hands is an easy way of helping to stop the spread of coronavirus http://bbc.in/Coronavirus				1.24951e+18	https://twitter.com/BBCWorld/status/1249506589104427008
2020-04-13 00:10:08	BBCWorld		33	188	453	Coronavirus: When home gets violent under lockdown in Europe				1.24949e+18	https://twitter.com/BBCWorld/status/1249490016180621317
2020-04-13 00:07:56	BBCWorld		20	116	312	Coronavirus hacks: How to build better relationships remotely				1.24949e+18	https://twitter.com/BBCWorld/status/1249489460686921728
2020-04-12 23:56:34	BBCWorld		34	172	476	Coronavirus: India's race against time to save doctors				1.24949e+18	https://twitter.com/BBCWorld/status/1249486599651504130
2020-04-12 23:27:22	BBCWorld		42	435	1365	Coronavirus: Japan rushes to house thousands of homeless people				1.24948e+18	https://twitter.com/BBCWorld/status/1249479253915246594
2020-04-12 23:13:51	BBCWorld		16	113	256	Coronavirus: What's the latest with Brexit and other big stories?				1.24948e+18	https://twitter.com/BBCWorld/status/1249475849805594626
2020-04-12 20:29:44	BBCWorld		37	145	652	Easter Sunday under lockdown, captured in pictures				1.24943e+18	https://twitter.com/BBCWorld/status/1249434549307805698
2020-04-12 19:03:14	BBCWorld		354	769	2899	Dr Fauci, who is leading the US response to coronavirus, says the country 'could have saved lives' with earlier action				1.24941e+18	https://twitter.com/BBCWorld/status/1249412780203139077
2020-04-12 17:32:39	BBCWorld		47	164	653	Italy orders 156 migrants on board a German rescue ship to be transferred to another vessel and quarantined				1.24939e+18	https://twitter.com/BBCWorld/status/1249389982961340416
2020-04-12 16:12:48	BBCWorld		92	515	1779	"Indifference, self-centredness, division and forgetfulness are not words we want to hear at this time" Pope Francis calls for global solidarity in Easter Sunday Mass, held behind closed doors http://bbc.in/CoronavirusNews				1.24937e+18	https://twitter.com/BBCWorld/status/1249369888201871361
2020-04-12 12:40:41	BBCWorld		55	213	1026	Coronavirus: Pope calls for global solidarity in Easter message				1.24932e+18	https://twitter.com/BBCWorld/status/1249316510327324673
2020-04-12 12:14:01	BBCWorld		159	273	937	Assange 'secretly fathered two children' in Ecuadorian embassy				1.24931e+18	https://twitter.com/BBCWorld/status/1249309798648160256
2020-04-12 08:05:02	BBCWorld		101	156	751	Coronavirus brings India's mega movie industry to standstill				1.24925e+18	https://twitter.com/BBCWorld/status/1249247137243725824
2020-04-12 07:56:53	BBCWorld		24	152	423	Coronavirus in New York: 24 hours on the frontline				1.24925e+18	https://twitter.com/BBCWorld/status/1249245088263307265
2020-04-12 02:57:38	BBCWorld		99	202	1123	Coronavirus: Pope Francis urges people not to 'yield to fear'				1.24917e+18	https://twitter.com/BBCWorld/status/1249169781044936705
2020-04-12 00:26:53	BBCWorld		25	106	316	Sheikh Mujibur Rahman: Army officer hanged for murder of Bangladesh's founding president				1.24913e+18	https://twitter.com/BBCWorld/status/1249131839878500356
2020-04-11 23:57:40	BBCWorld		99	163	413	Why coronavirus could be catastrophic for Venezuela				1.24912e+18	https://twitter.com/BBCWorld/status/1249124489029451776
2020-04-11 23:53:08	BBCWorld		23	49	202	Push-ups to fake guests: Curious African coronavirus moments				1.24912e+18	https://twitter.com/BBCWorld/status/1249123347113394176
2020-04-11 23:45:10	BBCWorld		31	122	509	Coronavirus: Easter celebrations continue under lockdown				1.24912e+18	https://twitter.com/BBCWorld/status/1249121343611777024
2020-04-11 22:27:19	BBCWorld		104	185	886	Pope Francis urges people not to "yield to fear" in Easter eve Mass from an almost empty St Peter's Basilica http://bbc.in/2V4L6MV				1.2491e+18	https://twitter.com/BBCWorld/status/1249101751770202114
2020-04-11 21:25:21	BBCWorld		247	390	1095	Why has coronavirus hit African Americans so hard?				1.24909e+18	https://twitter.com/BBCWorld/status/1249086157398343680
2020-04-11 21:09:18	BBCWorld		264	492	1000	As Wuhan and other parts of China re-open, Chinese health officials are worried about a possible second wave of coronavirus In recent days, the country has seen a rise in new Covid-19 cases, most of which have been imported from abroad http://bbc.in/3c88YET				1.24908e+18	https://twitter.com/BBCWorld/status/1249082118682095617
2020-04-11 21:01:29	BBCWorld		92	222	427	US coronavirus death toll passes 20,000 and overtakes Italy as world's highest http://bbc.in/2UZezHV				1.24908e+18	https://twitter.com/BBCWorld/status/1249080152660889600
2020-04-11 20:21:57	BBCWorld		134	281	631	"We're afraid of the virus but we can't do anything" The refugees and asylum seekers living on the margins during the coronavirus outbreak http://bbc.in/2Xpy91D				1.24907e+18	https://twitter.com/BBCWorld/status/1249070202798714883
2020-04-11 17:27:34	BBCWorld		37	156	538	Coronavirus: From cybersex to distant rooftop meals - your lockdown dating stories				1.24903e+18	https://twitter.com/BBCWorld/status/1249026315291971590
2020-04-11 11:00:19	BBCWorld		52	124	504	India to extend lockdown, scheduled to end on Tuesday, to control spread of the coronavirus, officials say https://bbc.in/2RwbuNh				1.24893e+18	https://twitter.com/BBCWorld/status/1248928861452152832
2020-04-11 09:55:38	BBCWorld		86	348	1149	Anyone defying quarantine orders in South Korea to be instructed to wear tracking device, government announces https://bbc.in/2wwtWy1				1.24891e+18	https://twitter.com/BBCWorld/status/1248912583635189761
2020-04-11 03:15:39	BBCWorld		86	310	922	Coronavirus: Brazil reports over 1,000 deaths				1.24881e+18	https://twitter.com/BBCWorld/status/1248811923589734401
2020-04-11 01:08:29	BBCWorld		145	479	1179	Coronavirus: The children struggling to survive India's lockdown				1.24878e+18	https://twitter.com/BBCWorld/status/1248779922979594240
2020-04-11 00:57:12	BBCWorld		42	102	297	How the spread of coronavirus is testing Africa				1.24878e+18	https://twitter.com/BBCWorld/status/1248777083465105409
2020-04-11 00:02:33	BBCWorld		57	302	638	Russia prison: Jail ablaze in Angarsk Siberia after inmates riot				1.24876e+18	https://twitter.com/BBCWorld/status/1248763331487375360
2020-04-10 23:17:35	BBCWorld		87	236	609	Rising unemployment in the US has lead to increased demand for food banks - with a car queue that stretching over a mile long (1.6km) in Los Angeles http://bbc.in/2JS3d1Y				1.24875e+18	https://twitter.com/BBCWorld/status/1248752014349213696
2020-04-10 22:40:03	BBCWorld		99	350	1011	"If you look fit, if you look young, you are still at risk for getting and spreading and dying of coronavirus" US Surgeon General Jerome Adams speaks out about the disproportionate impact of the coronavirus on people of colour. http://bbc.in/3empL9g				1.24874e+18	https://twitter.com/BBCWorld/status/1248742568214630400
2020-04-10 22:04:32	BBCWorld		40	262	774	Anthony Almojera is a senior paramedic in New York City - he is used to being close to death, but nothing in his 17-year career could have prepared him for the outbreak of coronavirus				1.24873e+18	https://twitter.com/BBCWorld/status/1248733630731620355
2020-04-10 19:00:26	BBCWorld		56	91	331	Experts on Covid-19 taskforce say coronavirus outbreak starting to level off across US				1.24869e+18	https://twitter.com/BBCWorld/status/1248687301737283592
2020-04-10 18:56:25	BBCWorld		104	128	428	Coronavirus: Why some US churches are still open this Easter				1.24869e+18	https://twitter.com/BBCWorld/status/1248686287780970498
2020-04-10 18:38:18	BBCWorld		228	126	484	"We're leading the world now in testing" President Trump says more than two million coronavirus tests have now been completed in the US and it is "conducting approximately 100,000 more every day" https://bbc.in/2wuMwqp				1.24868e+18	https://twitter.com/BBCWorld/status/1248681728241262592
2020-04-10 18:08:06	BBCWorld		47	231	510	Aid agencies express alarm after first case of coronavirus is confirmed in Yemen, where years of civil war have devastated health systems				1.24867e+18	https://twitter.com/BBCWorld/status/1248674131928907777
2020-04-10 17:26:48	BBCWorld		31	200	1007	"Whether it's slinging slices or slinging acrylic, it's similar principles" Syrkin-Nikolau and his staff are making face shields for healthcare workers using their industrial pizza oven				1.24866e+18	https://twitter.com/BBCWorld/status/1248663738342875136
2020-04-10 17:17:23	BBCWorld		130	564	1531	"Lifting restrictions too quickly could lead to a deadly resurgence. The way down can be as dangerous as the way up if not managed properly"				1.24866e+18	https://twitter.com/BBCWorld/status/1248661367671963648
2020-04-10 15:42:24	BBCWorld		16	123	354	Irish restrictions extended for extra three weeks				1.24864e+18	https://twitter.com/BBCWorld/status/1248637461674242048
2020-04-10 13:54:02	BBCWorld		65	174	576	Coronavirus: Why Pakistan's doctors are so angry				1.24861e+18	https://twitter.com/BBCWorld/status/1248610191530004483
2020-04-10 12:25:05	BBCWorld		40	74	300	German region eases Baltic coast travel ban				1.24859e+18	https://twitter.com/BBCWorld/status/1248587806852644865
2020-04-10 12:09:44	BBCWorld		320	1381	1924	New York using mass graves amid coronavirus outbreak http://bbc.in/34swDxm				1.24858e+18	https://twitter.com/BBCWorld/status/1248583942468276224
2020-04-10 11:42:21	BBCWorld		90	66	248	South Africa's lockdown extension condemned				1.24858e+18	https://twitter.com/BBCWorld/status/1248577054024572929
2020-04-10 11:17:54	BBCWorld		43	139	507	World celebrates #GoodFriday despite lockdown			#GoodFriday	1.24857e+18	https://twitter.com/BBCWorld/status/1248570900485636096
2020-04-10 11:14:03	BBCWorld		32	115	255	US-Mexico border: Thousands of migrants expelled under coronavirus powers				1.24857e+18	https://twitter.com/BBCWorld/status/1248569932801093632
2020-04-10 11:11:22	BBCWorld		51	282	937	Great apes on lockdown over threat of coronavirus				1.24857e+18	https://twitter.com/BBCWorld/status/1248569254250778628
2020-04-10 10:28:15	BBCWorld		30	120	320	"I have never seen a challenge and crisis like this in my career" Inside India's busiest coronavirus hospital				1.24856e+18	https://twitter.com/BBCWorld/status/1248558405545050112
2020-04-10 09:40:34	BBCWorld	BBCkatyaadler	19	59	185	Europe's finance ministers welcome 鈧?00bn (拢430bn) rescue package for workers, businesses & governments Follow the day's latest developments: http://bbc.in/3b0yXxJ				1.24855e+18	https://twitter.com/BBCWorld/status/1248546403309309952
2020-04-10 09:23:03	BBCWorld		257	1107	2047	New York using mass graves amid outbreak				1.24854e+18	https://twitter.com/BBCWorld/status/1248541998501498881
2020-04-10 07:50:02	BBCWorld		40	286	629	Teachers in Singapore stop using Zoom after 'lewd' incidents				1.24852e+18	https://twitter.com/BBCWorld/status/1248518586852933633
2020-04-10 03:48:27	BBCWorld		52	98	350	Coronavirus: Are EU divisions banished after the deal?				1.24846e+18	https://twitter.com/BBCWorld/status/1248457793251639299
2020-04-10 03:30:23	BBCWorld		159	792	1753	Coronavirus: New York has more cases than any country				1.24845e+18	https://twitter.com/BBCWorld/status/1248453244000452610
2020-04-10 02:36:22	BBCWorld		73	239	538	Coronavirus: Should the world worry about Singapore's virus surge?				1.24844e+18	https://twitter.com/BBCWorld/status/1248439649615429632
2020-04-10 01:15:27	BBCWorld		21	89	260	Yemen: World Food Programme to cut aid by half in Houthi-controlled areas				1.24842e+18	https://twitter.com/BBCWorld/status/1248419287515066370
2020-04-09 23:25:11	BBCWorld		17	46	255	Quiz of the week: On the loss of a Bond girl, and more				1.24839e+18	https://twitter.com/BBCWorld/status/1248391540671533060
2020-04-09 23:22:53	BBCWorld		13	50	229	Africa's week in pictures: 3-9 April 2020				1.24839e+18	https://twitter.com/BBCWorld/status/1248390959307448322
2020-04-09 23:11:38	BBCWorld		408	255	595	Coronavirus in South Africa: The lull before the tsunami?				1.24839e+18	https://twitter.com/BBCWorld/status/1248388129502838789
2020-04-09 23:04:56	BBCWorld		16	131	397	Coronavirus: How South Korea is teaching empty classrooms				1.24839e+18	https://twitter.com/BBCWorld/status/1248386443942092801
2020-04-09 20:06:56	BBCWorld		44	284	1287	Zookeepers are taking "extra care" to protect two clouded leopard cubs, after a tiger at a zoo in New York City tested positive for coronavirus				1.24834e+18	https://twitter.com/BBCWorld/status/1248341646007296000
2020-04-09 19:14:10	BBCWorld		272	139	801	Bernie Sanders quits: It looked so good for him. What went wrong?				1.24833e+18	https://twitter.com/BBCWorld/status/1248328368828882947
2020-04-09 18:01:57	BBCWorld		12	56	218	Iraq names third PM-designate in 10 weeks as deadlock continues				1.24831e+18	https://twitter.com/BBCWorld/status/1248310193198452738
2020-04-09 17:00:47	BBCWorld		46	95	548	"The fire starts to come under control" Spanish PM Pedro S谩nchez says the country will have "total victory" over coronavirus				1.24829e+18	https://twitter.com/BBCWorld/status/1248294800488566784
2020-04-09 15:44:12	BBCWorld		245	201	732	Row erupts after WHO chief accuses Taiwan's leaders of spearheading personal attacks on him				1.24828e+18	https://twitter.com/BBCWorld/status/1248275529012326401
2020-04-09 14:11:32	BBCWorld		49	238	964	Mysteries of 5,000-year-old decorated ostrich eggs in British Museum revealed				1.24825e+18	https://twitter.com/BBCWorld/status/1248252206903631872
2020-04-09 13:37:16	BBCWorld		34	103	280	Canada lost a record one million jobs in March, as country locked down to tackle coronavirus				1.24824e+18	https://twitter.com/BBCWorld/status/1248243583368351744
2020-04-09 13:28:21	BBCWorld		36	217	583	More than 6.6 million Americans file jobless claims in a week				1.24824e+18	https://twitter.com/BBCWorld/status/1248241341718552577
2020-04-09 13:04:11	BBCWorld		62	360	645	Growing numbers of fake medicines linked to coronavirus on sale in developing countries, WHO warns				1.24824e+18	https://twitter.com/BBCWorld/status/1248235258094465024
2020-04-09 12:25:30	BBCWorld		49	121	397	Christians face extraordinary Easter under lockdown, with traditionally large congregations replaced by livestreamed services				1.24823e+18	https://twitter.com/BBCWorld/status/1248225525610483713
2020-04-09 10:59:06	BBCWorld		23	109	262	Bangladesh locks down southern district home to more than a million Rohingya refugees, to prevent coronavirus spread				1.2482e+18	https://twitter.com/BBCWorld/status/1248203782158155777
2020-04-09 10:39:05	BBCWorld		42	152	386	Sub-Saharan Africa will suffer first recession for 25 years because of coronavirus outbreak, World Bank predicts				1.2482e+18	https://twitter.com/BBCWorld/status/1248198743096262658
2020-04-09 10:32:09	BBCWorld		43	126	575	鈥淭he fire starts to come under control" Spain's PM says the country is close to passing the worst of its coronavirus outbreak				1.2482e+18	https://twitter.com/BBCWorld/status/1248196996982362112
2020-04-09 09:43:04	BBCWorld		96	153	657	India's decision to export a drug that President Trump has touted as possible Covid-19 cure worries many at home who take the medicine				1.24818e+18	https://twitter.com/BBCWorld/status/1248184646241849344
2020-04-09 09:15:28	BBCWorld		41	124	452	Chinese city on Russian border enters lockdown even as rest of China cautiously opens up				1.24818e+18	https://twitter.com/BBCWorld/status/1248177701099364352
2020-04-09 07:57:48	BBCWorld		47	163	376	Coronavirus cases near 1.5 million worldwide Latest: https://bbc.in/3c4JCrC				1.24816e+18	https://twitter.com/BBCWorld/status/1248158153428123649
2020-04-09 04:49:26	BBCWorld		65	202	691	Coronavirus: Why India cannot afford to lift its lockdown				1.24811e+18	https://twitter.com/BBCWorld/status/1248110749601476609
2020-04-09 04:06:19	BBCWorld		61	106	379	Giuseppe Conte: EU needs to help Coronavirus hit countries				1.2481e+18	https://twitter.com/BBCWorld/status/1248099898895085571
2020-04-09 02:11:16	BBCWorld		33	98	282	Coronavirus: The porous borders where the virus cannot be controlled				1.24807e+18	https://twitter.com/BBCWorld/status/1248070945895600128
2020-04-08 23:13:29	BBCWorld		84	221	491	Coronavirus in Africa: Emergency laws v individual rights				1.24803e+18	https://twitter.com/BBCWorld/status/1248026208169873410
2020-04-08 23:11:13	BBCWorld		12	73	199	Coronavirus: Two US towns, two very different experiences				1.24803e+18	https://twitter.com/BBCWorld/status/1248025636435869696
2020-04-08 23:04:32	BBCWorld		9	48	220	How India鈥檚 behemoth railways are joining the fight against Covid-19				1.24802e+18	https://twitter.com/BBCWorld/status/1248023956210307072
2020-04-08 23:00:00	BBCWorld		53	88	308	Woman who revealed Clinton-Lewinsky scandal dies				1.24802e+18	https://twitter.com/BBCWorld/status/1248022814130671617
2020-04-08 21:56:39	BBCWorld		161	89	576	President Trump appoints his campaign spokeswoman Kayleigh McEnany to be next White House Press Secretary				1.24801e+18	https://twitter.com/BBCWorld/status/1248006872012959745
2020-04-08 21:37:07	BBCWorld		51	132	523	Saudi Arabian-led coalition fighting Houthi forces in Yemen declares ceasefire, according to officials				1.248e+18	https://twitter.com/BBCWorld/status/1248001955722670083
2020-04-08 21:18:15	BBCWorld		462	397	1941	Head of World Health Organization calls for unity, a day after the agency came under fire from President Trump				1.248e+18	https://twitter.com/BBCWorld/status/1247997207481065474
2020-04-08 20:03:41	BBCWorld		89	71	283	Facebook releases new app for couples to send messages to each other				1.24798e+18	https://twitter.com/BBCWorld/status/1247978443599491085
2020-04-08 17:05:08	BBCWorld		105	203	551	Syria war: Syrian air force behind 2017 chemical attacks, OPCW finds				1.24793e+18	https://twitter.com/BBCWorld/status/1247933509756428289
2020-04-08 15:40:18	BBCWorld		50	87	300	Poland must suspend judge discipline panel 鈥?ECJ				1.24791e+18	https://twitter.com/BBCWorld/status/1247912161034358784
2020-04-08 15:18:11	BBCWorld		36	54	154	La Luz del Mundo church leader sex crimes case must be dropped over procedural errors, US court rules				1.24791e+18	https://twitter.com/BBCWorld/status/1247906591321587713
2020-04-08 14:33:47	BBCWorld		47	197	707	Two drivers escaped serious injury when a bridge over a river in northern Italy collapsed				1.2479e+18	https://twitter.com/BBCWorld/status/1247895420056948739
2020-04-08 14:28:29	BBCWorld		41	233	584	Drop in global trade to be worse than 2008 crisis, WTO says				1.24789e+18	https://twitter.com/BBCWorld/status/1247894087140642829
2020-04-08 13:44:16	BBCWorld		151	223	753	Iran appeals for $5bn IMF loan to help fight coronavirus, as deaths pass 4,000				1.24788e+18	https://twitter.com/BBCWorld/status/1247882956649058320
2020-04-08 13:15:24	BBCWorld		35	73	420	Welsh street loses title as world's steepest to New Zealand rival following rethink by Guinness World Records				1.24788e+18	https://twitter.com/BBCWorld/status/1247875695826665473
2020-04-08 12:52:20	BBCWorld		21	64	225	Talks over EU rescue package for southern Eurozone countries stall after 16 hours				1.24787e+18	https://twitter.com/BBCWorld/status/1247869888225587200
2020-04-08 12:31:05	BBCWorld		479	182	1128	President Trump says US will soon have more ventilators than it needs				1.24786e+18	https://twitter.com/BBCWorld/status/1247864539992989699
2020-04-08 10:30:05	BBCWorld		39	185	743	Bruce Springsteen leads tributes to US country-folk singer John Prine, who died aged 73 due to coronavirus complications				1.24783e+18	https://twitter.com/BBCWorld/status/1247834090168037376
2020-04-08 10:10:13	BBCWorld		536	1692	3851	"I hope other people can learn from Wuhan" Residents of Wuhan, the Chinese city where the coronavirus pandemic originated, have been sharing lessons as they emerge from nearly three months of lockdown https://bbc.in/3c4HW1h				1.24783e+18	https://twitter.com/BBCWorld/status/1247829090742284289
2020-04-08 09:39:52	BBCWorld		96	485	1104	EU's top scientist resigns, saying he lost faith in the system after he failed to set up a special programme to fight coronavirus				1.24782e+18	https://twitter.com/BBCWorld/status/1247821455024369664
2020-04-08 09:28:30	BBCWorld		26	63	193	Eurozone rescue package deal stalls as Italy and the Netherlands row over how to apply fund https://bbc.in/34l0Lud				1.24782e+18	https://twitter.com/BBCWorld/status/1247818592592318464
2020-04-08 08:23:27	BBCWorld		40	199	943	Stargazers enjoy the emergence of the "pink moon" in the night skies of Europe				1.2478e+18	https://twitter.com/BBCWorld/status/1247802221787377666
2020-04-08 07:54:25	BBCWorld		156	325	1035	Wuhan, city where coronavirus emerged, ends lockdown Latest updates: https://bbc.in/2xfLvCK				1.24779e+18	https://twitter.com/BBCWorld/status/1247794915901227009
2020-04-08 07:18:41	BBCWorld		47	108	274	Nigeria visa firm owned by man on fraud charges				1.24779e+18	https://twitter.com/BBCWorld/status/1247785921736347651
2020-04-08 04:48:15	BBCWorld		145	241	906	Coronavirus: Wuhan emerges from the harshest of lockdowns				1.24775e+18	https://twitter.com/BBCWorld/status/1247748064879624192
2020-04-08 03:29:11	BBCWorld		73	327	728	Coronavirus: US records highest death toll in single day				1.24773e+18	https://twitter.com/BBCWorld/status/1247728165654532097
2020-04-08 03:08:53	BBCWorld		28	31	178	George Pell: Man who accused cardinal says 'case doesn't define me'				1.24772e+18	https://twitter.com/BBCWorld/status/1247723060091916289
2020-04-08 01:52:16	BBCWorld		25	107	412	Coronavirus: Nigeria's mega churches adjust to empty auditoriums				1.2477e+18	https://twitter.com/BBCWorld/status/1247703775969710080
2020-04-08 01:36:27	BBCWorld		9	51	162	Israel Iran: Man charged with spying				1.2477e+18	https://twitter.com/BBCWorld/status/1247699797265584128
2020-04-08 00:51:18	BBCWorld		55	101	235	Coronavirus: India home quarantine families face discrimination				1.24769e+18	https://twitter.com/BBCWorld/status/1247688436749828096
2020-04-07 23:29:59	BBCWorld		147	96	398	Coronavirus: How do you celebrate a religious festival while social distancing?				1.24767e+18	https://twitter.com/BBCWorld/status/1247667973055184905
2020-04-07 23:25:28	BBCWorld		59	177	603	Coronavirus: Wisconsin defies its own lockdown to vote				1.24767e+18	https://twitter.com/BBCWorld/status/1247666834372988934
2020-04-07 23:03:05	BBCWorld		18	112	355	Coronavirus: Irish police get powers to enforce Covid-19 rules				1.24766e+18	https://twitter.com/BBCWorld/status/1247661203222134787
2020-04-07 21:43:49	BBCWorld		191	241	774	Why more rats are being spotted during quarantine				1.24764e+18	https://twitter.com/BBCWorld/status/1247641254965411842
2020-04-07 21:43:28	BBCWorld		21	100	297	Ecuador ex-president Correa jailed in absentia for corruption				1.24764e+18	https://twitter.com/BBCWorld/status/1247641167065382924
2020-04-07 21:07:04	BBCWorld		82	82	331	Coronavirus: With Wrestlemania, the show must go on no matter what				1.24763e+18	https://twitter.com/BBCWorld/status/1247632006881689601
2020-04-07 20:39:00	BBCWorld		41	422	851	Italian village turned into human laboratory after coronavirus quarantine https://bbc.in/2wlMHUM				1.24762e+18	https://twitter.com/BBCWorld/status/1247624940947456006
2020-04-07 20:34:53	BBCWorld		90	194	1061	Acting US Navy chief resigns over ship Covid-19 row				1.24762e+18	https://twitter.com/BBCWorld/status/1247623905809965057
2020-04-07 18:44:21	BBCWorld		35	176	426	Coronavirus threatens livelihoods of 1.25bn workers globally, says ILO https://bbc.in/3c0rQ8J				1.2476e+18	https://twitter.com/BBCWorld/status/1247596087751454720
2020-04-07 18:43:43	BBCWorld		160	249	727	Wuhan outbound travel ban lifted				1.2476e+18	https://twitter.com/BBCWorld/status/1247595931329073155
2020-04-07 18:13:07	BBCWorld		31	136	318	Coronavirus hits Israel鈥檚 ultra-Orthodox Jewish communities - where implementing lockdown has been challenging http://bbc.in/3aMv6Ex				1.24759e+18	https://twitter.com/BBCWorld/status/1247588229609652230
2020-04-07 17:51:29	BBCWorld		52	268	524	Coronavirus death toll in France reaches 10,000 https://bbc.in/3dZcGT0				1.24758e+18	https://twitter.com/BBCWorld/status/1247582784220278784
2020-04-07 17:41:53	BBCWorld		116	335	986	Wuhan reopens its outbound transport for the first time since 23 January https://bbc.in/34gGoP0				1.24758e+18	https://twitter.com/BBCWorld/status/1247580368615636993
2020-04-07 16:57:20	BBCWorld		36	161	477	Peru found responsible for torture of LGBT person Azul Rojas Mar铆n, who was beaten and raped in custody				1.24757e+18	https://twitter.com/BBCWorld/status/1247569159174729736
2020-04-07 16:38:09	BBCWorld		21	102	269	New York reports highest single-day virus death toll				1.24756e+18	https://twitter.com/BBCWorld/status/1247564331090358274
2020-04-07 16:21:22	BBCWorld		30	138	342	New York Governor Andrew Cuomo says 731 people died from coronavirus complications on Monday, the largest single-day rise https://bbc.in/2JOeXCI				1.24756e+18	https://twitter.com/BBCWorld/status/1247560105148768256
2020-04-07 15:57:19	BBCWorld		21	62	184	Voting in the Democratic presidential primary election and is under way in Wisconsin, despite the state issuing an emergency declaration last month designed to slow the spread of coronavirus https://bbc.in/2JOXn1w				1.24755e+18	https://twitter.com/BBCWorld/status/1247554054420602881
2020-04-07 15:32:30	BBCWorld		42	31	173	George Pell; Cardinal says he holds 'no ill will' over abuse claim				1.24755e+18	https://twitter.com/BBCWorld/status/1247547808237989889
2020-04-07 14:46:36	BBCWorld		135	412	2594	Pandas mate in Hong Kong zoo during coronavirus lockdown after "years of trial and learning"				1.24754e+18	https://twitter.com/BBCWorld/status/1247536257007157250
2020-04-07 14:20:51	BBCWorld		26	107	440	Israel to impose closure and curfew ahead of Jewish Passover holiday https://bbc.in/2UO5HVt				1.24753e+18	https://twitter.com/BBCWorld/status/1247529777235288067
2020-04-07 13:59:07	BBCWorld		34	373	1350	Mercedes F1 breathing aid enters production, with 1,000 a day planned https://bbc.in/2xcVFUJ				1.24752e+18	https://twitter.com/BBCWorld/status/1247524309519618051
2020-04-07 13:40:38	BBCWorld		21	89	371	Coronavirus exposes deep divides ahead of key EU meeting				1.24752e+18	https://twitter.com/BBCWorld/status/1247519657474625536
2020-04-07 13:17:16	BBCWorld		27	101	294	'Highly probable' Syrian government forces behind air strikes on civilian targets including school and hospital last year, UN finds				1.24751e+18	https://twitter.com/BBCWorld/status/1247513774929698820
2020-04-07 13:01:33	BBCWorld		48	240	587	Paris bans daytime jogging over fears too many people out in daylight hours https://bbc.in/2JIyVPg				1.24751e+18	https://twitter.com/BBCWorld/status/1247509822452400133
2020-04-07 12:50:03	BBCWorld		27	117	400	Third cougar caught wandering through residential neighbourhood in Santiago, Chile, as capital in lockdown				1.24751e+18	https://twitter.com/BBCWorld/status/1247506926197497856
2020-04-07 12:39:14	BBCWorld		65	137	354	Taliban walk out of landmark talks with Afghan government that were supposed to help pave path to peace				1.2475e+18	https://twitter.com/BBCWorld/status/1247504205671280640
2020-04-07 12:04:20	BBCWorld		42	203	521	Moroccans without face masks in public risk prison sentences of up to three months, country announces				1.2475e+18	https://twitter.com/BBCWorld/status/1247495420500152320
2020-04-07 11:46:28	BBCWorld		439	970	2911	YouTube bans all conspiracy theory videos falsely linking coronavirus symptoms to 5G networks				1.24749e+18	https://twitter.com/BBCWorld/status/1247490924462170112
2020-04-07 11:13:25	BBCWorld		40	126	371	Poland plans May election conducted wholly by postal vote despite pandemic				1.24748e+18	https://twitter.com/BBCWorld/status/1247482608633741315
2020-04-07 11:04:54	BBCWorld		814	435	1648	Why China's claims of success in tackling coronavirus raise eyebrows				1.24748e+18	https://twitter.com/BBCWorld/status/1247480464442626048
2020-04-07 11:04:43	BBCWorld		51	300	440	"It scans people's faces, and sends instant alerts to police" Russia is using facial recognition software to catch Moscow residents breaking lockdown But there are concerns about the use of such widespread surveillance https://bbc.in/2XcBH7n				1.24748e+18	https://twitter.com/BBCWorld/status/1247480418389168129
2020-04-07 10:42:44	BBCWorld		377	2072	4328	WhatsApp puts heavy restrictions on forwarded messages to try to stop the spread of coronavirus misinformation https://bbc.in/2UOWvjH				1.24747e+18	https://twitter.com/BBCWorld/status/1247474887150706688
2020-04-07 10:36:52	BBCWorld		25	45	147	London鈥檚 FTSE 100 share index is up more than 2% on Tuesday, following big gains in US shares on Monday So why are stock markets rising, and will it last? https://bbc.in/2VcUQU9				1.24747e+18	https://twitter.com/BBCWorld/status/1247473408306302978
2020-04-07 10:15:52	BBCWorld		20	110	271	Daily coronavirus deaths in Spain rise after four consecutive days of falling https://bbc.in/2RhP5D8				1.24747e+18	https://twitter.com/BBCWorld/status/1247468123684515841
2020-04-07 09:52:49	BBCWorld		58	491	943	Japanese PM Shinzo Abe declares state of emergency in capital Tokyo, port city Osaka and five other prefectures https://bbc.in/2JLyGTw				1.24746e+18	https://twitter.com/BBCWorld/status/1247462323666800640
2020-04-07 09:32:49	BBCWorld		25	183	360	Coronavirus cases in Russia rise by more than 1,000 in a day for first time, country's crisis response centre says Deaths increase by 11, bringing its total death toll to 58 https://bbc.in/2RinmCG				1.24746e+18	https://twitter.com/BBCWorld/status/1247457292926300160
2020-04-07 09:10:51	BBCWorld		56	231	478	Antarctica cruise ship, with more than 80 positive coronavirus cases, stuck off coast of Uruguay https://bbc.in/3e2Xep2				1.24745e+18	https://twitter.com/BBCWorld/status/1247451761545293825
2020-04-07 08:43:12	BBCWorld		98	1663	4051	"Seeing people die is not the issue. We're trained to deal with death鈥?The issue is giving up on people we wouldn't normally give up on" Why healthcare workers are at risk of 'moral injury', caused by a state of inner conflict				1.24744e+18	https://twitter.com/BBCWorld/status/1247444803836620800
2020-04-07 08:21:50	BBCWorld		27	120	293	Hospitals in Delhi and Mumbai, India, shut after staff test positive for coronavirus https://bbc.in/2xYMlnm				1.24744e+18	https://twitter.com/BBCWorld/status/1247439427581992961
2020-04-07 08:19:46	BBCWorld	StephenMcDonell	84	91	300	As China reports no new deaths from coronavirus for the first time, BBC China correspondent Stephen McDonell looks at what the numbers mean http://bbc.in/39VepWo				1.24744e+18	https://twitter.com/BBCWorld/status/1247438905445683200
2020-04-07 08:00:12	BBCWorld		174	281	709	US man fatally shoots his partner before turning gun on himself after being afraid they both have coronavirus, police say				1.24743e+18	https://twitter.com/BBCWorld/status/1247433985044746241
2020-04-07 07:59:10	BBCWorld		29	117	345	- UK PM Boris Johnson in intensive care, foreign secretary to step in "where necessary" - China reports no deaths for first time since crisis began - NZ minister calls himself an "idiot" for going to beach during lockdown Live updates on coronavirus http:				1.24743e+18	https://twitter.com/BBCWorld/status/1247433723504726016
2020-04-07 07:38:58	BBCWorld		343	858	1901	India agrees to release unproven 'corona drug' hydroxychloroquine, hours after Donald Trump warned of "retaliation" if an export ban was not overturned				1.24743e+18	https://twitter.com/BBCWorld/status/1247428638578020352
2020-04-07 07:23:38	BBCWorld		58	151	468	Body of Maeve Kennedy McKean, granddaughter of assassinated presidential candidate Robert F Kennedy, found after canoe search				1.24742e+18	https://twitter.com/BBCWorld/status/1247424782192295937
2020-04-07 07:10:53	BBCWorld		9	82	264	Oxfam and ActionAid International lead calls for debt relief for world's poorest nations				1.24742e+18	https://twitter.com/BBCWorld/status/1247421572568109056
2020-04-07 06:54:39	BBCWorld		127	212	493	How coronavirus led to the highest-ever spike in US gun sales The FBI conducted 3.7m background checks last month, 1.1 million higher than in March 2019				1.24742e+18	https://twitter.com/BBCWorld/status/1247417488268308485
2020-04-07 06:36:39	BBCWorld		159	198	527	Canada's dairy farmers poised to dump millions of litres of milk as restaurant demand crashes				1.24741e+18	https://twitter.com/BBCWorld/status/1247412956427702275
2020-04-07 06:20:26	BBCWorld		478	430	1756	US President Donald Trump says he has spoken to drug companies to see if the US "can be of help" to UK Prime Minister Boris Johnson, who was moved to intensive care when his coronavirus symptoms worsened http://bbc.in/39MeNX6				1.24741e+18	https://twitter.com/BBCWorld/status/1247408876267470848
2020-04-07 04:09:56	BBCWorld		67	139	413	Will coronavirus lockdown cause food shortages in India?				1.24738e+18	https://twitter.com/BBCWorld/status/1247376033734627330
2020-04-07 02:39:35	BBCWorld		47	137	390	Coronavirus: NZ health minister breaks lockdown at beach				1.24735e+18	https://twitter.com/BBCWorld/status/1247353299575214081
2020-04-07 02:19:19	BBCWorld		86	383	610	Coronavirus wreaks havoc in African American neighbourhoods				1.24735e+18	https://twitter.com/BBCWorld/status/1247348196680126465
2020-04-07 00:42:31	BBCWorld		185	312	1156	Coronavirus: Why has Turkmenistan reported no cases?				1.24732e+18	https://twitter.com/BBCWorld/status/1247323837424902144
2020-04-07 00:32:48	BBCWorld		36	63	153	George Pell: Court quashes cardinal's sexual abuse convictions				1.24732e+18	https://twitter.com/BBCWorld/status/1247321392053354496
2020-04-07 00:01:53	BBCWorld		7	38	173	Kenyans mourn Catholic Archbishop Ndingi Mwana a'Nzeki				1.24731e+18	https://twitter.com/BBCWorld/status/1247313609572716545
2020-04-06 23:21:18	BBCWorld		21	203	389	Coronavirus: A visual guide to the world in lockdown				1.2473e+18	https://twitter.com/BBCWorld/status/1247303399923646470
2020-04-06 22:32:25	BBCWorld		174	404	1724	"Best wishes to a very good friend of mine and a friend to our nation" US President Donald Trump says Americans "are all praying" for UK Prime Minister Boris Johnson who is in intensive care http://bbc.in/2wfSfA6				1.24729e+18	https://twitter.com/BBCWorld/status/1247291095626780673
2020-04-06 22:17:01	BBCWorld		73	167	878	US President Donald Trump says Americans "are all praying" for UK PM Boris Johnson's recovery after he was admitted to intensive care http://bbc.in/2wfSfA6				1.24729e+18	https://twitter.com/BBCWorld/status/1247287222530957318
2020-04-06 21:54:54	BBCWorld		52	423	2340	"Hope to see you back at Number 10 soon" Canadian Prime Minister Justin Trudeau sends his well wishes to UK PM Boris Johnson after he was moved to intensive care http://bbc.in/2wfSfA6				1.24728e+18	https://twitter.com/BBCWorld/status/1247281656509186055
2020-04-06 21:49:39	BBCWorld		50	416	2169	"I send all my support to Boris Johnson, to his family and to the British people at this difficult moment" French President Emmanuel Macron tweets his suppot for Boris Johnson who is in intensive care http://bbc.in/2wfSfA6				1.24728e+18	https://twitter.com/BBCWorld/status/1247280335521492992
2020-04-06 21:21:31	BBCWorld		50	228	697	Denmark to start easing coronavirus restrictions next week, Prime Minister Mette Frederiksen says http://bbc.in/39KLVOH				1.24727e+18	https://twitter.com/BBCWorld/status/1247273253682511873
2020-04-06 18:59:25	BBCWorld		131	573	1646	Coronavirus: Africa will not be testing ground for vaccine, says WHO				1.24724e+18	https://twitter.com/BBCWorld/status/1247237494350938115
2020-04-06 18:02:57	BBCWorld		47	171	353	US coronavirus death toll passes 10,000, with more than 347,000 confirmed cases http://bbc.in/2XfglX2				1.24722e+18	https://twitter.com/BBCWorld/status/1247223282954317829
2020-04-06 17:54:41	BBCWorld		30	202	380	Highest daily death toll in France since epidemic began 833 deaths were reported in 24 hours http://bbc.in/3aOBDP6				1.24722e+18	https://twitter.com/BBCWorld/status/1247221202894098434
2020-04-06 17:38:33	BBCWorld		131	276	678	Ivory Coast protesters target coronavirus testing centre				1.24722e+18	https://twitter.com/BBCWorld/status/1247217140534476800
2020-04-06 17:28:41	BBCWorld		63	443	2771	Spanish coronavirus deaths fall for fourth consecutive day				1.24721e+18	https://twitter.com/BBCWorld/status/1247214657917632515
2020-04-06 17:26:52	BBCWorld		261	211	1029	Russian white supremacists are terrorists, says Trump				1.24721e+18	https://twitter.com/BBCWorld/status/1247214201661206528
2020-04-06 17:06:37	BBCWorld		30	101	363	'Trump' v 'Money' - Canada and Mexico define the US in one word				1.24721e+18	https://twitter.com/BBCWorld/status/1247209105921585152
2020-04-06 15:17:43	BBCWorld		20	38	176	George Pell: Court to rule on cardinal's final bid to quash sex abuse verdict				1.24718e+18	https://twitter.com/BBCWorld/status/1247181698720243715
2020-04-06 14:56:59	BBCWorld		8	54	214	Soldier jailed for 23 years for journalist's murder				1.24718e+18	https://twitter.com/BBCWorld/status/1247176482570502144
2020-04-06 14:25:19	BBCWorld		20	171	491	Sweden opens new field hospital in Stockholm, with room for 600 patients https://bbc.in/2Rh46VT				1.24717e+18	https://twitter.com/BBCWorld/status/1247168513078202369
2020-04-06 14:04:02	BBCWorld		29	148	528	Turkey sets strict measures to curb coronavirus as confirmed cases soar above 27,000				1.24716e+18	https://twitter.com/BBCWorld/status/1247163156306235392
2020-04-06 13:39:36	BBCWorld		186	460	726	"We don't sleep... people don't have enough food to eat" In the Palestinian territory of Gaza, vital food aid centres are shut as fears grow of a potential coronavirus outbreak in the strip https://bbc.in/2xVBLOk				1.24716e+18	https://twitter.com/BBCWorld/status/1247157009838788612
2020-04-06 13:09:13	BBCWorld		88	119	449	US to give India $2.9m to help combat pandemic and strengthen health services https://bbc.in/2XoZVvl				1.24715e+18	https://twitter.com/BBCWorld/status/1247149363006234625
2020-04-06 12:41:19	BBCWorld		48	339	690	France 'facing worst economic recession since World War Two', finance minister says https://bbc.in/2x6R4Ua				1.24714e+18	https://twitter.com/BBCWorld/status/1247142341321859073
2020-04-06 12:29:03	BBCWorld		65	333	1217	Bride and groom and 40 guests arrested in South Africa over lockdown wedding				1.24714e+18	https://twitter.com/BBCWorld/status/1247139252741251073
2020-04-06 12:14:50	BBCWorld		51	678	1196	Japan to declare state of emergency in Tokyo and six other regions after surge in coronavirus cases in the capital				1.24714e+18	https://twitter.com/BBCWorld/status/1247135677315190785
2020-04-06 11:44:28	BBCWorld		19	91	278	Guatemala asks US to limit number of deportees on planes, to reduce risk of coronavirus spread				1.24713e+18	https://twitter.com/BBCWorld/status/1247128033191964677
2020-04-06 10:55:23	BBCWorld		113	176	545	Can India help President Trump with 'game-changer' coronavirus drug? The country is reportedly "considering" a request by the US to release stocks of hydroxychloroquine				1.24712e+18	https://twitter.com/BBCWorld/status/1247115683600699392
2020-04-06 10:40:08	BBCWorld		175	527	1294	5G coronavirus claims branded 'complete rubbish' by scientific community http://bbc.in/Coronavirus5G				1.24711e+18	https://twitter.com/BBCWorld/status/1247111844097069057
2020-04-06 10:27:33	BBCWorld		41	178	296	Ecuador city resorts to using cardboard coffins amid shortage of wooden caskets https://bbc.in/2JJGUeU				1.24711e+18	https://twitter.com/BBCWorld/status/1247108679335362561
2020-04-06 10:08:37	BBCWorld		38	269	1289	Deaths from coronavirus in Spain fall for fourth consecutive day, to 637 It is the country's lowest daily figure since 24 March https://bbc.in/2wlVRki				1.2471e+18	https://twitter.com/BBCWorld/status/1247103911737122820
2020-04-06 10:01:37	BBCWorld		14	95	285	Global oil prices remain on edge as Saudi Arabia and Russia postpone talks				1.2471e+18	https://twitter.com/BBCWorld/status/1247102149164761088
2020-04-06 08:54:33	BBCWorld		104	360	598	Ivory Coast coronavirus testing centre destroyed by locals fearing it would pose contagion risk https://bbc.in/39NqEEj				1.24709e+18	https://twitter.com/BBCWorld/status/1247085274984841217
2020-04-06 08:34:03	BBCWorld		12	133	548	Atomic tests solve age puzzle of world's largest fish				1.24708e+18	https://twitter.com/BBCWorld/status/1247080114023813120
2020-04-06 08:20:02	BBCWorld		20	351	608	Cyclone Harold hits Vanuatu, after killing 27 in Solomon Islands It is a category five storm, the most severe, with 215km/h winds				1.24708e+18	https://twitter.com/BBCWorld/status/1247076588149243905
2020-04-06 08:05:01	BBCWorld		3	82	219	Singapore quarantines 20,000 migrant workers amid new coronavirus clusters https://bbc.in/2UMy5HB				1.24707e+18	https://twitter.com/BBCWorld/status/1247072807969841155
2020-04-06 07:47:13	BBCWorld		53	251	1208	Apple plans 'one million face shields a week' for medical workers https://bbc.in/34iahhY				1.24707e+18	https://twitter.com/BBCWorld/status/1247068329786908673
2020-04-06 06:56:55	BBCWorld		10	67	288	Spencon: Inside the collapse of an African construction giant				1.24706e+18	https://twitter.com/BBCWorld/status/1247055669779406849
2020-04-06 04:10:36	BBCWorld		20	183	449	Coronavirus: Singapore quarantines 20,000 migrant workers				1.24701e+18	https://twitter.com/BBCWorld/status/1247013813452443649
2020-04-06 03:14:13	BBCWorld		38	200	564	Coronavirus: The race to stop the virus spread in Asia's 'biggest slum'				1.247e+18	https://twitter.com/BBCWorld/status/1246999625921368065
2020-04-06 02:56:00	BBCWorld		307	753	2363	Scientists say any suggestion that coronavirus and 5G are linked is 鈥渃omplete rubbish鈥?and biologically impossible				1.247e+18	https://twitter.com/BBCWorld/status/1246995039860883458
2020-04-05 23:12:53	BBCWorld		121	632	985	Coronavirus 'could wipe out Brazil's indigenous people'				1.24694e+18	https://twitter.com/BBCWorld/status/1246938892261089282
2020-04-05 23:08:30	BBCWorld		30	127	358	Coronavirus: Why you now have to wear a mask in Austrian shops				1.24694e+18	https://twitter.com/BBCWorld/status/1246937788379009030
2020-04-05 23:04:01	BBCWorld		450	1667	4084	Coronavirus: Pastor who decried 'hysteria' dies after attending Mardi Gras				1.24694e+18	https://twitter.com/BBCWorld/status/1246936660136296448
2020-04-05 23:01:45	BBCWorld		37	118	575	Coronavirus: India holds lights-off vigil as Modi calls for unity				1.24694e+18	https://twitter.com/BBCWorld/status/1246936088448565250
2020-04-05 22:54:55	BBCWorld		86	299	1484	Coronavirus: Leo Varadkar to work as doctor during pandemic				1.24693e+18	https://twitter.com/BBCWorld/status/1246934372181258243
2020-04-05 22:50:54	BBCWorld		445	1846	3156	Four-year-old female Malayan tiger at zoo in New York City tests positive for coronavirus				1.24693e+18	https://twitter.com/BBCWorld/status/1246933361723150336
2020-04-05 21:02:18	BBCWorld		34	100	509	Coronavirus: Man rescued from Pyrenees fined for lockdown breach				1.24691e+18	https://twitter.com/BBCWorld/status/1246906027741786112
2020-04-05 20:41:37	BBCWorld		6	31	128	Follow the latest coronavirus developments across US & Canada:				1.2469e+18	https://twitter.com/BBCWorld/status/1246900826284658690
2020-04-05 20:39:49	BBCWorld		32	141	294	The United States now has more confirmed cases than any other single country This series of maps and charts tracks the spread of the virus since it emerged in China last December http://bbc.in/3aM4N1i				1.2469e+18	https://twitter.com/BBCWorld/status/1246900370980384770
2020-04-05 20:37:02	BBCWorld		6	62	219	This young doctor says she is not frightened for herself, but a dozen of her co-workers have fallen ill http://bbc.in/3aMErw1				1.2469e+18	https://twitter.com/BBCWorld/status/1246899669621452800
2020-04-05 20:30:23	BBCWorld		10	65	156	The hospital has been given double the number of ventilators it originally had - but they are already being fully utilised Doctors say they need more and the peak of the curve is still weeks away				1.2469e+18	https://twitter.com/BBCWorld/status/1246897995762806784
2020-04-05 20:24:50	BBCWorld		18	86	207	The hospital, which has a capacity of 282 beds, is now thought to be housing over 500 patients In the initial stages of the outbreak, it was the 鈥渨orried well鈥?who would be turning up in this poor neighbourhood Now everyone is sick http://bbc.in/2xJqe4o				1.2469e+18	https://twitter.com/BBCWorld/status/1246896601123168257
2020-04-05 20:15:33	BBCWorld		23	136	307	"Playing God" is not what one young doctor thought she鈥檇 be doing at this stage in her career She says the stress is intense Nearly everyone who arrives at the ER needs to be put on a ventilator Across the country, hospitals are overloaded				1.24689e+18	https://twitter.com/BBCWorld/status/1246894264778477570
2020-04-05 20:07:52	BBCWorld		81	426	1007	New York鈥檚 healthcare workers are on the frontline of the war against coronavirus in the US Elmhurst hospital in Queens has become the epicentre of this battle "Only those patients who are gasping for breath" are given beds, reports @BBCJonSopel (Thread)		@BBCJonSopel		1.24689e+18	https://twitter.com/BBCWorld/status/1246892329035800576
2020-04-05 18:28:51	BBCWorld		76	273	1117	Pope Francis marks beginning of Holy Week with a service in the Vatican only attended by a small amount of people because of coronavirus http://bbc.in/2UKw4M7				1.24687e+18	https://twitter.com/BBCWorld/status/1246867410663153669
2020-04-05 17:20:39	BBCWorld		129	460	1932	Number of infections and deaths in New York, the epicentre of the US coronavirus outbreak, is dropping for the first time, officials say				1.24685e+18	https://twitter.com/BBCWorld/status/1246850247734767616
2020-04-05 16:54:53	BBCWorld		87	351	681	Coronavirus: Nigerian actress Funke Akindele under fire for Lagos party amid lockdown				1.24684e+18	https://twitter.com/BBCWorld/status/1246843766092312577
2020-04-05 14:50:20	BBCWorld		84	150	649	Leading Chinese human rights lawyer released - Wang Quanzhang had been sentenced to more than four years in jail for subversion				1.24681e+18	https://twitter.com/BBCWorld/status/1246812421924311040
2020-04-05 14:44:54	BBCWorld		38	192	399	Rohingya Muslims in the world's largest refugee camp left in the dark over coronavirus http://bbc.in/3c49nID				1.24681e+18	https://twitter.com/BBCWorld/status/1246811052907663360
2020-04-05 14:32:49	BBCWorld		45	216	619	Japan is said to be increasing stockpile of flu drug that scientists believe could help treat Covid-19 http://bbc.in/3e22cT5				1.24681e+18	https://twitter.com/BBCWorld/status/1246808011915628546
2020-04-05 14:15:52	BBCWorld		16	90	238	Coronavirus: Second Greek migrant facility quarantined				1.2468e+18	https://twitter.com/BBCWorld/status/1246803748963434497
2020-04-05 13:43:21	BBCWorld		270	778	1824	Five shot dead in Russia for 'talking loudly'				1.2468e+18	https://twitter.com/BBCWorld/status/1246795562231439360
2020-04-05 10:45:41	BBCWorld		127	308	778	Somali outrage at rape of girls aged three and four				1.24675e+18	https://twitter.com/BBCWorld/status/1246750854239133696
2020-04-05 10:30:42	BBCWorld		76	258	1117	Malawi president and government ministers take 10% wage cut to raise money to tackle coronavirus outbreak				1.24675e+18	https://twitter.com/BBCWorld/status/1246747082460971009
2020-04-05 10:17:04	BBCWorld		72	244	685	Another 674 people have died in Spain in the last 24 hours, bringing the total number of deaths to 12,418 It represents a fall of 135 from yesterday's toll of 809 http://bbc.in/2XcqVhk				1.24674e+18	https://twitter.com/BBCWorld/status/1246743649720963072
2020-04-05 09:25:03	BBCWorld		25	174	537	Coronavirus: Australia launches criminal investigation into Ruby Princess				1.24673e+18	https://twitter.com/BBCWorld/status/1246730562360000514
2020-04-05 08:37:29	BBCWorld		28	143	556	Coronavirus: Australia launches criminal investigation into Ruby Princess https://bbc.in/2JHasKc				1.24672e+18	https://twitter.com/BBCWorld/status/1246718589538906112
2020-04-04 23:57:41	BBCWorld		17	99	428	How a Rastafarian village gave Hollywood Peter Pan				1.24659e+18	https://twitter.com/BBCWorld/status/1246587776906211329
2020-04-04 23:35:06	BBCWorld		48	208	567	Coronavirus: Pandemic fact v pandemic fiction?				1.24658e+18	https://twitter.com/BBCWorld/status/1246582094786158592
2020-04-04 23:30:35	BBCWorld		66	194	550	Coronavirus: Why Dutch lockdown may be a high-risk strategy				1.24658e+18	https://twitter.com/BBCWorld/status/1246580960151379974
2020-04-04 19:57:32	BBCWorld		208	231	1090	"We are working around the clock to get Canada the resources it needs" Canadian PM Justin Trudeau says the country is due to receive "millions" of masks from China in the next 48 hours https://bbc.in/34coYTK				1.24653e+18	https://twitter.com/BBCWorld/status/1246527343679754241
2020-04-04 19:16:13	BBCWorld		179	917	1814	New York state now has almost as many cases as the whole of Italy				1.24652e+18	https://twitter.com/BBCWorld/status/1246516946998374403
2020-04-04 15:00:48	BBCWorld		81	390	2016	Spain "close to passing the peak of infections" as number of coronavirus deaths falls for second day in a row, Spanish PM says				1.24645e+18	https://twitter.com/BBCWorld/status/1246452667418923010
2020-04-04 13:22:07	BBCWorld		245	387	1608	China mourns victims of coronavirus pandemic by observing a three-minute silence http://bbc.in/2yzPA5d				1.24643e+18	https://twitter.com/BBCWorld/status/1246427833972506625
2020-04-04 12:18:22	BBCWorld		452	1589	3545	US accused of redirecting 200,000 Germany-bound masks for its own use, in a move condemned as "modern piracy"				1.24641e+18	https://twitter.com/BBCWorld/status/1246411788989628417
2020-04-04 12:13:59	BBCWorld		45	181	549	The death toll in Spain rises by 809 in 24 hours, the first time in three days that the daily toll has been under 900 http://bbc.in/2xQKrVP				1.24641e+18	https://twitter.com/BBCWorld/status/1246410687678734337
2020-04-04 11:57:17	BBCWorld		95	276	587	Two people killed and at least four others wounded in a knife attack in south-east France				1.24641e+18	https://twitter.com/BBCWorld/status/1246406482486267904
2020-04-04 11:30:28	BBCWorld		158	381	985	US President Donald Trump fires senior official who first alerted Congress to a whistleblower complaint that led to his impeachment trial				1.2464e+18	https://twitter.com/BBCWorld/status/1246399735067525121
2020-04-04 08:25:43	BBCWorld		1612	857	2998	US President Donald Trump says he will not wear a face mask despite new medical guidance advising Americans to do so http://bbc.in/2JCn6tZ				1.24635e+18	https://twitter.com/BBCWorld/status/1246353242587529216
2020-04-04 07:14:00	BBCWorld		62	371	805	If you show signs of coronavirus, you may be asked to self-isolate Self isolation helps protect others by stopping the virus spreading http://bbc.in/CoronavirusSocialDistancing				1.24634e+18	https://twitter.com/BBCWorld/status/1246335192001908736
2020-04-04 04:47:00	BBCWorld		59	1072	1647	This is why social distancing is important http://bbc.in/CoronavirusSocialDistancing				1.2463e+18	https://twitter.com/BBCWorld/status/1246298198211284993
2020-04-04 03:32:52	BBCWorld		229	269	1665	Coronavirus: China mourns Covid-19 victims with three-minute silence				1.24628e+18	https://twitter.com/BBCWorld/status/1246279541531779074
2020-04-04 02:59:03	BBCWorld		21	66	319	How the Cornish pasty came to prosper in Virginia				1.24627e+18	https://twitter.com/BBCWorld/status/1246271034464010241
2020-04-04 02:21:00	BBCWorld		87	403	767	Coronavirus, also known as Covid-19, is spreading around the world But, what is it and what can it do? http://bbc.in/Coronavirus				1.24626e+18	https://twitter.com/BBCWorld/status/1246261456125022208
2020-04-04 01:14:00	BBCWorld		40	457	762	Worried you have coronavirus? Here's a reminder of the key symptoms to look out for http://bbc.in/CoronavirusSymptoms				1.24624e+18	https://twitter.com/BBCWorld/status/1246244595006091265
2020-04-04 00:37:15	BBCWorld		115	567	1122	Coronavirus: US accused of 鈥榩iracy鈥?over mask 鈥榗onfiscation鈥?https://bbc.in/2yspd0U				1.24624e+18	https://twitter.com/BBCWorld/status/1246235346163163136
2020-04-04 00:15:03	BBCWorld		218	187	665	Coronavirus: Trump to defy 'voluntary' advice for Americans to wear masks				1.24623e+18	https://twitter.com/BBCWorld/status/1246229759681597440
2020-04-03 23:27:34	BBCWorld		16	49	227	Belly dancers to florists: Six African coronavirus heroes				1.24622e+18	https://twitter.com/BBCWorld/status/1246217809862053889
2020-04-03 23:11:46	BBCWorld		29	295	942	Coronavirus: How to see the world without leaving your home				1.24621e+18	https://twitter.com/BBCWorld/status/1246213836954374149
2020-04-03 23:07:21	BBCWorld		21	143	320	Coronavirus: Indonesia grapples with fear of a hidden virus surge				1.24621e+18	https://twitter.com/BBCWorld/status/1246212722158682115
2020-04-03 23:02:46	BBCWorld		31	41	221	Tomb Sweeping Festival: China pays 'virtual' respects to ancestors				1.24621e+18	https://twitter.com/BBCWorld/status/1246211570717331457
2020-04-03 22:08:30	BBCWorld		59	403	716	Lemon juice cures the virus Mosquitos spread the virus Taking a blood test will get you a coronavirus test Here鈥檚 some coronavirus myths you should ignore http://bbc.in/CoronavirusFakeNews				1.2462e+18	https://twitter.com/BBCWorld/status/1246197913652531201
2020-04-03 21:38:00	BBCWorld		127	588	1021	Within minutes, fake news shared on WhatsApp can reach millions Stop and think twice before forwarding coronavirus advice Think: Is this advice really true, do you trust a 鈥榝riend of a friend鈥? http://bbc.in/CoronavirusFakeNews				1.24619e+18	https://twitter.com/BBCWorld/status/1246190236901638144
2020-04-03 17:05:11	BBCWorld		174	180	677	Chinese explorers start Everest climb amid pandemic				1.24612e+18	https://twitter.com/BBCWorld/status/1246121579563663361
2020-04-03 15:41:37	BBCWorld		9	36	90	Find out more about the unprecedented measures countries around the world are taking to prevent the coronavirus spreading:				1.2461e+18	https://twitter.com/BBCWorld/status/1246100553299644417
2020-04-03 15:41:37	BBCWorld		50	116	348	While the World Health Organization says healthy people don鈥檛 need to wear face masks, unless caring for someone who is ill, Austria has made it obligatory to use them in supermarkets				1.2461e+18	https://twitter.com/BBCWorld/status/1246100550887800833
2020-04-03 15:41:36	BBCWorld		8	47	109	In some Colombian towns, people are allowed outside based on the last digit of their national ID number Nearby Bolivia is proposing a similar approach http://bbc.in/2xHFqiD				1.2461e+18	https://twitter.com/BBCWorld/status/1246100547066892289
2020-04-03 15:41:36	BBCWorld		3	29	41	In Malaysia the government was forced to apologise after its women鈥檚 ministry posted cartoons online, telling wives to dress up, wear makeup and avoid nagging their husbands during the country鈥檚 partial lockdown The posters were later taken down http://bbc.in/2xHFqiD				1.2461e+18	https://twitter.com/BBCWorld/status/1246100545309376513
2020-04-03 15:41:35	BBCWorld		4	35	39	Turkmenistan has reportedly gone for a completely different approach and banned the word 鈥渃oronavirus鈥?Authorities say no cases of coronavirus have been recorded in the country, which borders one of the world鈥檚 hardest-hit nations, Iran http://bbc.in/2UxxKrW				1.2461e+18	https://twitter.com/BBCWorld/status/1246100543388504064
2020-04-03 15:41:35	BBCWorld		2	36	62	In Panama restrictions on movement are now based on gender Currently, men and women will be able to leave their homes for only two hours at a time, on different days No-one will be allowed to go out on Sundays http://bbc.in/2xHFqiD				1.2461e+18	https://twitter.com/BBCWorld/status/1246100540804804610
2020-04-03 15:41:34	BBCWorld		36	179	384	Countries across the globe are taking unprecedented steps to combat coronavirus Here are some of the more unusual measures, ranging from the extreme to the creative [Thread] http://bbc.in/2xHFqiD #Coronavirus			#Coronavirus	1.2461e+18	https://twitter.com/BBCWorld/status/1246100538384670720
2020-04-03 15:40:35	BBCWorld		15	165	493	South Africa's ruthlessly efficient fight against coronavirus				1.2461e+18	https://twitter.com/BBCWorld/status/1246100290253750273
2020-04-03 15:13:51	BBCWorld		18	93	327	Slovakia is to begin testing members of the Roma community for coronavirus				1.24609e+18	https://twitter.com/BBCWorld/status/1246093562845986816
2020-04-03 14:07:23	BBCWorld		25	91	378	Pakistan officials refuse to release militant found guilty of US journalist Daniel Pearl's murder 鈥?despite judges throwing out his conviction				1.24608e+18	https://twitter.com/BBCWorld/status/1246076838683848711
2020-04-03 13:46:48	BBCWorld		16	143	479	Tunisia deploys police robot to patrol areas of the capital, Tunis, to ensure lockdown observed				1.24607e+18	https://twitter.com/BBCWorld/status/1246071655035801600
2020-04-03 13:38:06	BBCWorld		115	214	620	Several healthcare workers in India 'attacked' as they battle the coronavirus outbreak				1.24607e+18	https://twitter.com/BBCWorld/status/1246069467450392577
2020-04-03 13:15:03	BBCWorld		27	388	1091	A dinosaur , a clown and more than one unicorn Australians are dressing up to take their bins out https://bbc.in/2weGt9k				1.24606e+18	https://twitter.com/BBCWorld/status/1246063665817825282
2020-04-03 12:53:05	BBCWorld		66	174	522	Is anywhere in the world still coronavirus-free? The answer, perhaps surprisingly, is yes				1.24606e+18	https://twitter.com/BBCWorld/status/1246058136697528320
2020-04-03 12:50:02	BBCWorld		18	77	236	Ultra-Orthodox Israeli town Bnei Brak, with high rates of coronavirus cases, under lockdown				1.24606e+18	https://twitter.com/BBCWorld/status/1246057370473697281
2020-04-03 12:30:05	BBCWorld		14	51	158	New Hampshire, with its mountains, lakes and foliage, is used to being a tourist destination But many locals are now begging visitors to stay away				1.24605e+18	https://twitter.com/BBCWorld/status/1246052351728914432
2020-04-03 12:12:56	BBCWorld		18	119	420	Malaysia's indigenous people 'flee into country's forests' to avoid coronavirus outbreak https://bbc.in/39BVM9z				1.24605e+18	https://twitter.com/BBCWorld/status/1246048033005076480
2020-04-03 12:12:06	BBCWorld		30	90	235	Venezuela navy vessel sinks after 'ramming cruise ship'				1.24605e+18	https://twitter.com/BBCWorld/status/1246047825877766150
2020-04-03 12:00:25	BBCWorld		13	58	180	Europe's care homes struggle as coronavirus deaths rise				1.24604e+18	https://twitter.com/BBCWorld/status/1246044884345196544
2020-04-03 11:50:49	BBCWorld		65	328	505	France racism row over doctors' Africa testing comments				1.24604e+18	https://twitter.com/BBCWorld/status/1246042469109768192
2020-04-03 11:38:03	BBCWorld		164	273	732	Should I wear a mask or gloves to protect myself from coronavirus? Only in the right circumstances, experts say:				1.24604e+18	https://twitter.com/BBCWorld/status/1246039254666555392
2020-04-03 11:30:04	BBCWorld		40	86	325	White House expected to advise Americans in coronavirus hotspots to wear cloth masks or scarves in public				1.24604e+18	https://twitter.com/BBCWorld/status/1246037244894490625
2020-04-03 11:21:04	BBCWorld		260	192	1002	Rapper Tekashi 6ix9ine leaves prison early as part of US effort to stem coronavirus outbreak in jails				1.24603e+18	https://twitter.com/BBCWorld/status/1246034979685109761
2020-04-03 11:04:07	BBCWorld		11	81	205	Dozens feared dead after Solomon Islands ferry sets sail despite warnings not to embark during cyclone				1.24603e+18	https://twitter.com/BBCWorld/status/1246030717391441920
2020-04-03 10:45:05	BBCWorld		105	214	455	The coronavirus crisis calls into question what the "European Union" really means, writes @BBCkatyaadler "Rich Europhile countries like Germany are not yet digging deeper into their pockets to help out poorer Italy and Spain"		@BBCkatyaadler		1.24603e+18	https://twitter.com/BBCWorld/status/1246025924765761536
2020-04-03 10:27:03	BBCWorld		18	73	285	Pakistan's second largest province, Sindh, imposes curfew to stop people attending Friday prayers				1.24602e+18	https://twitter.com/BBCWorld/status/1246021386017091586
2020-04-03 10:03:09	BBCWorld		33	268	477	"We multiplied by five the capacity for our intensive care unit. But we are not sure we will have the resources to attend to all people" The staff battling coronavirus in a Barcelona ICU https://bbc.in/2UZkGe8				1.24602e+18	https://twitter.com/BBCWorld/status/1246015374128222209
2020-04-03 09:27:36	BBCWorld		136	420	1042	Corona beer producer halts brewing due to pandemic https://bbc.in/2ywb7vD				1.24601e+18	https://twitter.com/BBCWorld/status/1246006426998386688
2020-04-03 09:18:25	BBCWorld		185	263	869	Islamophobia concerns after India mosque event sparked new wave of coronavirus cases https://bbc.in/2X5653u				1.246e+18	https://twitter.com/BBCWorld/status/1246004116888915968
2020-04-03 09:04:41	BBCWorld		185	267	1079	North Korea claims to be 'totally free' of coronavirus, despite growing scepticism				1.246e+18	https://twitter.com/BBCWorld/status/1246000659817811969
2020-04-03 08:42:18	BBCWorld		662	2145	3833	Indian twins, Corona and Covid, named after virus https://bbc.in/2R7jJiI				1.246e+18	https://twitter.com/BBCWorld/status/1245995025948909568
2020-04-03 08:21:17	BBCWorld		20	145	423	Indonesia urges against Ramadan travel, with tens of millions normally flocking to their hometown to celebrate Eid https://bbc.in/39IjBfY				1.24599e+18	https://twitter.com/BBCWorld/status/1245989737699172353
2020-04-03 08:00:35	BBCWorld		28	83	308	Men and women allowed out on different days, Peru president announces https://bbc.in/2w9pDIO				1.24598e+18	https://twitter.com/BBCWorld/status/1245984526502944774
2020-04-03 07:38:08	BBCWorld		189	1557	4029	India's biggest Bollywood star, Shah Rukh Khan, provides food and equipment to help tackle coronavirus https://bbc.in/2X7deQz				1.24598e+18	https://twitter.com/BBCWorld/status/1245978876968407043
2020-04-03 05:19:16	BBCWorld		54	77	304	Outrage over Tablighi Jamaat event turns communal				1.24594e+18	https://twitter.com/BBCWorld/status/1245943930971176961
2020-04-03 00:40:11	BBCWorld		65	138	344	Coronavirus: India's bailout may not be enough to save economy				1.24587e+18	https://twitter.com/BBCWorld/status/1245873699808518144
2020-04-02 23:57:30	BBCWorld		14	20	92	Africa's week in pictures: 27 March-2 April 2020				1.24586e+18	https://twitter.com/BBCWorld/status/1245862956077690881
2020-04-02 23:57:30	BBCWorld		39	240	515	South Africa's ruthlessly efficient fight against coronavirus				1.24586e+18	https://twitter.com/BBCWorld/status/1245862956056719362
2020-04-02 23:48:30	BBCWorld		92	134	460	Coronavirus: What does 鈥榝rom Russia with love鈥?really mean?				1.24586e+18	https://twitter.com/BBCWorld/status/1245860691652644870
2020-04-02 23:46:12	BBCWorld		31	30	175	Quiz of the week: Who joined James Corden's lockdown show?				1.24586e+18	https://twitter.com/BBCWorld/status/1245860111131611136
2020-04-02 23:34:57	BBCWorld		379	644	1433	Coronavirus: US Navy removes Captain Brett Crozier who raised alarm				1.24586e+18	https://twitter.com/BBCWorld/status/1245857279833829377
2020-04-02 23:16:47	BBCWorld		15	54	139	Coronavirus: Where will be the last place to catch Covid-19?				1.24585e+18	https://twitter.com/BBCWorld/status/1245852711410479104
2020-04-02 23:12:15	BBCWorld		30	75	153	Coronavirus outbreak eats into EU unity				1.24585e+18	https://twitter.com/BBCWorld/status/1245851567300976640
2020-04-02 22:38:19	BBCWorld		10	36	160	Coronavirus: A US tourist town telling visitors to stay away				1.24584e+18	https://twitter.com/BBCWorld/status/1245843030298578944
2020-04-02 22:36:01	BBCWorld		15	93	465	Coronavirus: Brazil's favela residents organise to stop the spread				1.24584e+18	https://twitter.com/BBCWorld/status/1245842450607898625
2020-04-02 19:20:30	BBCWorld		17	63	199	Tiger King star Joe Exotic in coronavirus isolation, husband says				1.24579e+18	https://twitter.com/BBCWorld/status/1245793245688446976
2020-04-02 18:33:40	BBCWorld		35	68	242	Democrats to delay crowning presidential nominee due to coronavirus				1.24578e+18	https://twitter.com/BBCWorld/status/1245781460512133120
2020-04-02 17:22:41	BBCWorld		15	82	353	The young doctors being asked to play God				1.24576e+18	https://twitter.com/BBCWorld/status/1245763596816179200
2020-04-02 16:03:56	BBCWorld		27	56	232	Georgia man pleads guilty to plotting White House terror attack				1.24574e+18	https://twitter.com/BBCWorld/status/1245743779837104129
2020-04-02 15:32:11	BBCWorld	BBCNews	59	22	57	In the UK, nearly 10% of people aged 80 or over will die in the next year The risk of them dying if infected with coronavirus is almost exactly the same That does not mean there will be no extra deaths - but there will be "a substantial overlap" http://bbc.in/CoronavirusDeathToll				1.24574e+18	https://twitter.com/BBCWorld/status/1245735789314609157
2020-04-02 14:49:06	BBCWorld		32	74	226	Muslim clerics in Somalia move to front-line of battle against coronavirus				1.24572e+18	https://twitter.com/BBCWorld/status/1245724948565569541
2020-04-02 14:28:43	BBCWorld		71	218	449	Philippine President Rodrigo Duterte orders police and military to 'shoot dead' violent protesters during country's strict quarantine period https://bbc.in/2X4AGye				1.24572e+18	https://twitter.com/BBCWorld/status/1245719818222931971
2020-04-02 14:06:41	BBCWorld		23	118	328	Adam Schlesinger, Stacy鈥檚 Mom songwriter, dies aged 52 with coronavirus				1.24571e+18	https://twitter.com/BBCWorld/status/1245714274552602627
2020-04-02 13:43:10	BBCWorld		29	64	160	Medical supply shortages, testing delays, political squabbles $2tn stimulus, research firepower, state leadership Reporter @awzurcher looks at what the US has got wrong - and right - in its coronavirus response		@awzurcher		1.24571e+18	https://twitter.com/BBCWorld/status/1245708353524858880
2020-04-02 13:22:33	BBCWorld		91	401	1502	Whistleblowing doctor among 14 Chinese medical workers named 'martyrs', the country's highest honorary title for citizens who sacrifice their lives https://bbc.in/2UZiwv7				1.2457e+18	https://twitter.com/BBCWorld/status/1245703165284057088
2020-04-02 12:21:45	BBCWorld		70	373	552	Amazon land defender Zezico Guajajara shot dead				1.24569e+18	https://twitter.com/BBCWorld/status/1245687866925219840
2020-04-02 11:59:07	BBCWorld		14	72	339	Not the normal attire for feeding an elephant At Turkey's Gaziantep Zoo, keepers continue their routines despite there being no visitors https://bbc.in/2X9n18K				1.24568e+18	https://twitter.com/BBCWorld/status/1245682171479810050
2020-04-02 11:42:01	BBCWorld		19	83	242	Spain sees record rise in unemployment amid coronavirus lockdown				1.24568e+18	https://twitter.com/BBCWorld/status/1245677867457019905
2020-04-02 11:34:03	BBCWorld		18	38	124	Pakistan overturns convicted man's death sentence				1.24568e+18	https://twitter.com/BBCWorld/status/1245675860855795712
2020-04-02 11:30:04	BBCWorld		9	40	99	US confines almost 170,000 inmates to cells and wards for at least two weeks to prevent spread of coronavirus https://bbc.in/3aCSep0				1.24567e+18	https://twitter.com/BBCWorld/status/1245674857884418050
2020-04-02 11:17:30	BBCWorld		17	63	194	鈥楧eep concern鈥?over coronavirus emergency powers				1.24567e+18	https://twitter.com/BBCWorld/status/1245671697912664064
2020-04-02 11:04:05	BBCWorld		30	179	631	India's race to build a $650 ventilator				1.24567e+18	https://twitter.com/BBCWorld/status/1245668321363722240
2020-04-02 10:43:09	BBCWorld		19	151	206	Spain coronavirus death toll rises 950 in a single day, bringing total to 10,003, country's health ministry says https://bbc.in/3425tgi				1.24566e+18	https://twitter.com/BBCWorld/status/1245663049790435338
2020-04-02 10:31:39	BBCWorld		166	299	916	EU court rules Poland, Hungary and Czech Republic broke EU law by refusing to take in refugees under an agreement				1.24566e+18	https://twitter.com/BBCWorld/status/1245660157171785729
2020-04-02 10:11:23	BBCWorld		34	152	476	30,000 student doctors sent to knock on doors in Cuba, asking households about contact with virus-carrying foreigners https://bbc.in/2w69mnW				1.24566e+18	https://twitter.com/BBCWorld/status/1245655055899877376
2020-04-02 09:51:28	BBCWorld		14	119	266	Greece puts migrant camp under quarantine after 20 asylum seekers test positive for coronavirus https://bbc.in/2R52yhJ				1.24565e+18	https://twitter.com/BBCWorld/status/1245650044247666693
2020-04-02 09:27:54	BBCWorld		18	96	330	Spain sees record number apply for unemployment benefits, as more than 300,000 seek support in March http://bbc.in/3bIbh1e				1.24564e+18	https://twitter.com/BBCWorld/status/1245644116152578048
2020-04-02 09:27:08	BBCWorld		499	380	971	China approves use of bear bile to treat critically ill coronavirus patients, angering animal rights activists https://bbc.in/2R3S0zo				1.24564e+18	https://twitter.com/BBCWorld/status/1245643919687176193
2020-04-02 09:09:30	BBCWorld		152	209	724	US sends warships to Caribbean to stop illegal drugs				1.24564e+18	https://twitter.com/BBCWorld/status/1245639482985951233
2020-04-02 08:52:12	BBCWorld		32	123	645	Lifeguards in Sydney, Australia, are writing 'stay home' messages in huge letters in the sand https://bbc.in/3aCXPeW				1.24564e+18	https://twitter.com/BBCWorld/status/1245635128543461376
2020-04-02 08:29:33	BBCWorld		87	127	385	US gun demand surges as FBI data shows highest number of firearm background checks since records began in 1998 https://bbc.in/344YDH9				1.24563e+18	https://twitter.com/BBCWorld/status/1245629430510145537
2020-04-02 08:04:16	BBCWorld		2046	5728	23729	Shenzhen becomes first Chinese city to ban eating cat and dogs				1.24562e+18	https://twitter.com/BBCWorld/status/1245623066891190273
2020-04-02 07:50:54	BBCWorld		31	120	389	Global oil prices rise as Trump expects Saudi Arabia and Russia to reach deal to end price war				1.24562e+18	https://twitter.com/BBCWorld/status/1245619702895767555
2020-04-02 06:09:26	BBCWorld		56	155	382	Daniel Pearl: Pakistan overturns convicted man's death sentence https://bbc.in/39BLt5s				1.24559e+18	https://twitter.com/BBCWorld/status/1245594168652476416
2020-04-02 04:59:46	BBCWorld		37	38	138	Tablighi Jamaat: Who is the group blamed for India's new Covid-19 outbreak?				1.24558e+18	https://twitter.com/BBCWorld/status/1245576637632008197
2020-04-02 03:20:40	BBCWorld		83	429	801	Coronavirus: US sees record 884 deaths in one day				1.24555e+18	https://twitter.com/BBCWorld/status/1245551696383807489
2020-04-02 03:07:13	BBCWorld		55	376	1292	Coronavirus: Australian scientists begin tests of potential vaccines				1.24555e+18	https://twitter.com/BBCWorld/status/1245548312226398208
2020-04-02 02:58:00	BBCWorld		30	230	515	Washing your hands properly is one of the easiest ways to help tackle the spread of coronavirus http://bbc.in/Coronavirus				1.24555e+18	https://twitter.com/BBCWorld/status/1245545991748513793
2020-04-01 23:40:15	BBCWorld		19	53	230	Coronavirus: Air India pilots 'at risk of infection' on rescue flights				1.2455e+18	https://twitter.com/BBCWorld/status/1245496227841572865
2020-04-01 23:37:58	BBCWorld		9	44	116	Coronavirus: Fighting al-Shabab propaganda in Somalia				1.2455e+18	https://twitter.com/BBCWorld/status/1245495652580278272
2020-04-01 23:28:48	BBCWorld		35	209	333	How do I know if I've got coronavirus? A continuous, dry cough, and fever are the key symptoms to look out for Some people are reporting loss of taste or smell too (but this can be a symptom of other viruses) http://bbc.in/CoronavirusSymptoms				1.24549e+18	https://twitter.com/BBCWorld/status/1245493347097116672
2020-04-01 19:27:44	BBCWorld		49	172	374	US has more than 200,000 confirmed coronavirus cases, according to latest figures from Johns Hopkins University https://bbc.in/3aASSmV				1.24543e+18	https://twitter.com/BBCWorld/status/1245432678779883522
2020-04-01 17:51:56	BBCWorld		25	164	433	Coronavirus: Crew of US aircraft carrier to be quarantined in Guam				1.24541e+18	https://twitter.com/BBCWorld/status/1245408572382609409
2020-04-01 17:44:27	BBCWorld		77	212	640	"I am not seeing this as a holiday at all" Australians returning from overseas are now required to stay in hotel quarantine for 14 days http://bbc.in/2yraMKF				1.24541e+18	https://twitter.com/BBCWorld/status/1245406689471463429
2020-04-01 17:43:28	BBCWorld		28	35	149	Aung San Suu Kyi opens Facebook account				1.24541e+18	https://twitter.com/BBCWorld/status/1245406441403539456
2020-04-01 16:47:36	BBCWorld		119	159	544	Coronavirus: US 'considers cloth face masks for public'				1.24539e+18	https://twitter.com/BBCWorld/status/1245392382503370752
2020-04-01 16:10:51	BBCWorld		8	60	176	Afghanistan and Taliban begin direct talks with aim of prisoner swap				1.24538e+18	https://twitter.com/BBCWorld/status/1245383132599255046
2020-04-01 15:41:41	BBCWorld		22	140	365	Chancellor Angela Merkel announces Germany's anti-virus restrictions will stay in place until at least 19 April http://bbc.in/2JspbbP				1.24538e+18	https://twitter.com/BBCWorld/status/1245375791929704448
2020-04-01 15:16:46	BBCWorld		31	135	318	Iran's official death toll from coronavirus passes 3,000				1.24537e+18	https://twitter.com/BBCWorld/status/1245369522896371712
2020-04-01 13:17:57	BBCWorld		21	200	591	Meet the violinist playing concerts for coronavirus patients Won Hyung-joon performs Ave Maria from a South Korea isolation ward, a song chosen to represent hopes and prayers https://bbc.in/3aLD7JG				1.24534e+18	https://twitter.com/BBCWorld/status/1245339621363453957
2020-04-01 12:41:52	BBCWorld		42	174	458	Coronavirus outbreak is "greatest test" since World War Two, says UN chief				1.24533e+18	https://twitter.com/BBCWorld/status/1245330541131464706
2020-04-01 12:32:44	BBCWorld		16	87	197	German cruise ship defies orders to leave port in Western Australia following a coronavirus outbreak onboard				1.24533e+18	https://twitter.com/BBCWorld/status/1245328239876362240
2020-04-01 12:11:00	BBCWorld		75	527	1012	Coronavirus: Top South African HIV scientist Gita Ramjee dies				1.24532e+18	https://twitter.com/BBCWorld/status/1245322773033033732
2020-04-01 12:03:49	BBCWorld		2	26	97	Frenchman Thibault Fornier has spent 10 years building a "Tudor" castle, with turrets and battlements, in Burkina Faso				1.24532e+18	https://twitter.com/BBCWorld/status/1245320964524724226
2020-04-01 11:40:33	BBCWorld		43	133	229	Turkmenistan 'bans the word coronavirus', says group Reporters Without Borders People wearing face masks are even liable to be arrested by undercover police, it adds https://bbc.in/3431jFe				1.24532e+18	https://twitter.com/BBCWorld/status/1245315108680667137
2020-04-01 11:20:05	BBCWorld		33	127	439	North Korea to receive World Health Organization aid, despite country's claim it has no cases https://bbc.in/2WVzKfr				1.24531e+18	https://twitter.com/BBCWorld/status/1245309960256401408
2020-04-01 11:01:51	BBCWorld		26	122	339	Some countries are not messing around when it comes to April Fools' Day A few countries have gone as far as to threaten jail time for those attempting any pranks, deeming them inappropriate and dangerous http://bbc.in/2UwhuaJ				1.24531e+18	https://twitter.com/BBCWorld/status/1245305371440414725
2020-04-01 10:47:25	BBCWorld		34	182	493	Saudi Arabia asks Muslims to delay Hajj bookings amid coronavirus uncertainty				1.2453e+18	https://twitter.com/BBCWorld/status/1245301737499615232
2020-04-01 10:10:55	BBCWorld		14	119	248	Spain sees record high of 864 coronavirus-related deaths in a day, country's health ministry says https://bbc.in/2w2Y3Nh				1.24529e+18	https://twitter.com/BBCWorld/status/1245292550258384896
2020-04-01 10:08:08	BBCWorld		8	63	178	Astronomers find what they say is the best evidence yet for an elusive class of black hole				1.24529e+18	https://twitter.com/BBCWorld/status/1245291852217094144
2020-04-01 09:57:23	BBCWorld		14	191	387	Estimated 350,000 displaced people across Myanmar "sitting in path of public health catastrophe", says Human Rights Watch				1.24529e+18	https://twitter.com/BBCWorld/status/1245289147545370624
2020-04-01 09:25:45	BBCWorld		43	138	483	20,000 Indian Railways coaches being converted into coronavirus isolation wards, country's government says https://bbc.in/3aKJzRz				1.24528e+18	https://twitter.com/BBCWorld/status/1245281184155869184
2020-04-01 09:02:16	BBCWorld		15	39	150	Red Cross launches smartphone app in Austria for users to keep anonymous digital diary of people they have contact with https://bbc.in/3dH2FKd				1.24528e+18	https://twitter.com/BBCWorld/status/1245275275203657728
2020-04-01 08:27:31	BBCWorld		44	368	2010	93-year-old Indian man becomes country's oldest patient to survive coronavirus, doctors say				1.24527e+18	https://twitter.com/BBCWorld/status/1245266532172812288
2020-04-01 01:36:20	BBCWorld		55	66	222	No sugar-coating: Trump changes tack on coronavirus crisis				1.24516e+18	https://twitter.com/BBCWorld/status/1245163053299240962
2020-03-31 23:30:16	BBCWorld		46	356	1051	Coronavirus: The US governor who was first to see it coming				1.24513e+18	https://twitter.com/BBCWorld/status/1245131326509981699
2020-03-31 23:18:56	BBCWorld		8	45	194	Why a Frenchman built a 'Tudor' castle in Burkina Faso				1.24513e+18	https://twitter.com/BBCWorld/status/1245128476547600385
2020-03-31 23:12:18	BBCWorld		16	69	144	Coronavirus: The unusual ways countries are managing lockdowns				1.24513e+18	https://twitter.com/BBCWorld/status/1245126804811198464
2020-03-31 23:03:18	BBCWorld		28	422	967	Coronavirus: India's race to build a low-cost ventilator to save Covid-19 patients				1.24512e+18	https://twitter.com/BBCWorld/status/1245124538968477698
2020-03-31 22:45:15	BBCWorld		17	127	264	Coronavirus: 'Greatest test since World War Two', says UN chief				1.24512e+18	https://twitter.com/BBCWorld/status/1245119996692496398
2020-03-31 19:23:49	BBCWorld		30	52	196	US offers Venezuela sanctions relief for power-sharing agreement				1.24507e+18	https://twitter.com/BBCWorld/status/1245069307215839232
2020-03-31 18:20:52	BBCWorld		111	602	1274	US Navy captain pleads for help over outbreak on ship carrying more than 4,000 crew				1.24505e+18	https://twitter.com/BBCWorld/status/1245053464683728896
2020-03-31 16:44:16	BBCWorld		122	410	753	Coronavirus: Thai elephants face starvation as tourism collapses				1.24503e+18	https://twitter.com/BBCWorld/status/1245029153298096133
2020-03-31 16:23:49	BBCWorld		512	418	1171	Los Angeles County reopening gun shops to public after federal memo listed them as "essential" businesses				1.24502e+18	https://twitter.com/BBCWorld/status/1245024006434144256
2020-03-31 16:08:24	BBCWorld		13	112	280	Sajid Hussain: Fears for Pakistan journalist missing in Sweden				1.24502e+18	https://twitter.com/BBCWorld/status/1245020125843128320
2020-03-31 15:42:34	BBCWorld		26	86	236	Coronavirus death toll exceeds 3,000 in US, according to state and county health agencies https://bbc.in/2JwOJUU				1.24501e+18	https://twitter.com/BBCWorld/status/1245013628648120321
2020-03-31 15:14:29	BBCWorld		49	306	902	A mass teddy bear hunt is underway around the world to help distract millions of children locked down due to the coronavirus pandemic				1.24501e+18	https://twitter.com/BBCWorld/status/1245006561384083458
2020-03-31 14:44:15	BBCWorld		27	146	371	Russia approves an 鈥渁nti-virus鈥?package of laws including up to seven years in prison for serious violations of quarantine rules				1.245e+18	https://twitter.com/BBCWorld/status/1244998950517706753
2020-03-31 14:17:34	BBCWorld		16	49	182	At least 50 men sent to isolation centre after hiding inside shipping container travelling across Pakistan https://bbc.in/2Js74CD				1.24499e+18	https://twitter.com/BBCWorld/status/1244992233973186561
2020-03-31 14:06:32	BBCWorld		45	242	518	Russia is in lockdown and facial-recognition cameras are being used to monitor the quarantine But some are sceptical of the rules, and the country is being accused of spreading disinformation https://bbc.in/2JptTXP				1.24499e+18	https://twitter.com/BBCWorld/status/1244989458711228418
2020-03-31 13:51:03	BBCWorld		56	167	638	France, Germany and the UK send medical supplies to Iran https://bbc.in/2xAW1o3				1.24499e+18	https://twitter.com/BBCWorld/status/1244985562068594690
2020-03-31 13:37:06	BBCWorld		25	167	318	12-year-old Belgian girl thought to be youngest person in Europe to die from coronavirus https://bbc.in/340YRyF				1.24498e+18	https://twitter.com/BBCWorld/status/1244982051100602371
2020-03-31 13:18:54	BBCWorld		37	258	692	Amazon workers strike over coronavirus protection gear				1.24498e+18	https://twitter.com/BBCWorld/status/1244977472514469888
[truncated: 3,707 more rows]
