# Supplementary material for: Emotion diffusion effect: Negative sentiment COVID-19 tweets of public organizations attract more responses from followers
Source: PLoS One. 2022 Mar 8;17(3):e0264794. doi: 10.1371/journal.pone.0264794 (PMC8903302; doi:10.1371/journal.pone.0264794)
Supplement: S1 File — (ZIP) [file pone.0264794.s001.zip › COVID-19_PlosOne/news_xlx/ChinaDaily.xlsx]

## Sheet: G9news_ChinaDaily2
date	username	to	replies	retweets	favorites	text	geo	mentions	hashtags	id	permalink
2020-05-19 23:41:00	ChinaDaily		8	13	60	Tens of thousands of visitors at Jingshan park enjoy the beauty of the #PalaceMuseum with the clear blue sky in Beijing, May 18, 2020.			#PalaceMuseum	1.26289e+18	https://twitter.com/ChinaDaily/status/1262891035967000576
2020-05-19 23:21:00	ChinaDaily		4	15	50	A Chinese mountaineering team released a list of 12 people who will climb to the peak of Mount #Qomolangma. If everything goes smoothly, they will arrive at the peak on May 22 to conduct surveys in gravity, global navigation satellite systems, weather and depths of ice and snow.			#Qomolangma	1.26289e+18	https://twitter.com/ChinaDaily/status/1262886003720646656
2020-05-19 23:00:00	ChinaDaily		1	11	58	Early summer brightens #Beijing city with blooming Chinese roses, the official flower of the city. #GlamorChina			#Beijing #GlamorChina	1.26288e+18	https://twitter.com/ChinaDaily/status/1262880719233302529
2020-05-19 22:41:00	ChinaDaily		3	4	25	Attractions in the province most affected by #COVID-19 are gradually reopening while employing strict infection-prevention measures.The #tourism industry in #Hubei is gradually recovering. https://bit.ly/3g4cp2j			#COVID #tourism #Hubei	1.26288e+18	https://twitter.com/ChinaDaily/status/1262875936581578752
2020-05-19 22:21:00	ChinaDaily		5	3	26	#PovertyAlleviation Bus services will be available at all townships and administrative villages where conditions allow by the end of this year as part of the country's poverty alleviation efforts, a top transport official said on Tuesday. https://bit.ly/3dYjiQD #bus			#PovertyAlleviation #bus	1.26287e+18	https://twitter.com/ChinaDaily/status/1262870904096174080
2020-05-19 22:00:00	ChinaDaily		1	2	15	#Hubei provincial government held a press conference on the novel #coronavirus outbreak on Tuesday, with the latest update about the recovery of its #culture and #tourism industry.			#Hubei #coronavirus #culture #tourism	1.26287e+18	https://twitter.com/ChinaDaily/status/1262865616207179777
2020-05-19 21:41:00	ChinaDaily		2	6	20	The body of a missing female #wingsuit pilot has been found, sources from the Tianmenshan National Forest Park confirmed on Monday evening, nearly a week after she plunged off from a helicopter during a film shoot in Central China's #Zhangjiajie mountains. https://bit.ly/2TjXGX1			#wingsuit #Zhangjiajie	1.26286e+18	https://twitter.com/ChinaDaily/status/1262860836923531270
2020-05-19 21:26:00	ChinaDaily		1	7	33	#Healthcare workers in informal settlements in Kenya, which have so far recorded 912 coronavirus cases and 50 deaths, are braving the risk of contracting the #coronavirus to deliver critical medical services to slum dwellers in #Kenya.			#Healthcare #coronavirus #Kenya	1.26286e+18	https://twitter.com/ChinaDaily/status/1262857058803646464
2020-05-19 21:00:00	ChinaDaily		7	15	97	Cuteness attack! A military police officer tries to teach his most-adorable student how to do #kungfu. #ChinaStory			#kungfu #ChinaStory	1.26285e+18	https://twitter.com/ChinaDaily/status/1262850515706109952
2020-05-19 20:40:00	ChinaDaily		3	0	13	#US automakers took the first steps to resuming production Monday amid continued concern for worker safety and a tattered national #economy that's likely to undercut demand for new cars.			#US #economy	1.26285e+18	https://twitter.com/ChinaDaily/status/1262845482784653313
2020-05-19 20:20:00	ChinaDaily		3	2	12	#US automakers took the first steps to resuming production Monday amid continued concern for worker safety and a tattered national economy that's likely to undercut demand for new cars. #AutoIndustry			#US #AutoIndustry	1.26284e+18	https://twitter.com/ChinaDaily/status/1262840449288400896
2020-05-19 20:00:00	ChinaDaily		2	1	10	#UK #Environment Secretary George Eustice said the government encourages Britons to take this year鈥檚 harvesting jobs. He added that those who are furloughed may be wanting to 鈥渟upplement their income with an additional job鈥?			#UK #Environment	1.26284e+18	https://twitter.com/ChinaDaily/status/1262835418346782721
2020-05-19 19:40:00	ChinaDaily		12	20	143	Dancing is not about what you wear, who you are, but is about whether you can feel the rhythm in your soul! #ChinaStory			#ChinaStory	1.26283e+18	https://twitter.com/ChinaDaily/status/1262830383197872128
2020-05-19 19:20:00	ChinaDaily		3	19	70	#Drone company Manna Aera has been delivering food and medicine to an Irish town during the novel #coronavirus #pandemic.			#Drone #coronavirus #pandemic	1.26283e+18	https://twitter.com/ChinaDaily/status/1262825350029086720
2020-05-19 19:00:00	ChinaDaily		0	10	31	Transport authorities are speeding up work resumption and channeling investment to boost #infrastructure construction in the transport sector, the top transport official said on Tuesday. https://bit.ly/2WGBita			#infrastructure	1.26282e+18	https://twitter.com/ChinaDaily/status/1262820318550216704
2020-05-19 18:40:00	ChinaDaily		1	10	20	European cities have begun easing #lockdown restrictions with #Spain reopening some museums and #Greece reopening the #Acropolis.			#lockdown #Spain #Greece #Acropolis	1.26282e+18	https://twitter.com/ChinaDaily/status/1262815283661733891
2020-05-19 18:20:00	ChinaDaily		1	4	32	Dove tree flowers in Qianjiang National Forest Park in SW China鈥檚 #Chongqing have come into full bloom, resembling little white doves swirling around in summer鈥檚 breeze. This ancient and rare tree is native to S China and under national first-class protection.			#Chongqing	1.26281e+18	https://twitter.com/ChinaDaily/status/1262810262182064128
2020-05-19 18:00:00	ChinaDaily		19	8	32	US President Donald #Trump said Monday that he has been taking the malaria and lupus drug hydroxychloroquine, which is unproven for fighting #COVID19, to lessen symptoms if he gets the novel #coronavirus.			#Trump #COVID19 #coronavirus	1.26281e+18	https://twitter.com/ChinaDaily/status/1262805217256460289
2020-05-19 17:46:00	ChinaDaily		3	6	22	#US #stocks were mixed in early trading Tuesday following the market's best day in about six weeks on news of a potential #vaccine for the #coronavirus.			#US #stocks #vaccine #coronavirus	1.2628e+18	https://twitter.com/ChinaDaily/status/1262801920294617089
2020-05-19 17:40:00	ChinaDaily		1	28	131	The knotted branches of a "Spider's Web" tree stun visitors in Nanning, Guangxi province. #nature #tourism			#nature #tourism	1.2628e+18	https://twitter.com/ChinaDaily/status/1262800209362341890
2020-05-19 17:00:00	ChinaDaily		81	142	534	Too busy blaming China #ChinaDailyCartoon #COVID_19 #coronavirus			#ChinaDailyCartoon #COVID_19 #coronavirus	1.26279e+18	https://twitter.com/ChinaDaily/status/1262790123965476865
2020-05-19 16:41:00	ChinaDaily		4	9	40	A total of 10,000 #PPE (personal protection equipment) items donated by students in #China found their way into various #Texas hospitals in Houston, Dallas and College Station on Monday.			#PPE #China #Texas	1.26279e+18	https://twitter.com/ChinaDaily/status/1262785336142372868
2020-05-19 16:20:00	ChinaDaily		1	6	22	An increasing number of nations across #Europe began the slow and careful process of emerging from novel #coronavirus lockdown on Monday as public life starts to return to some semblance of normality. #COVID_19			#Europe #coronavirus #COVID_19	1.26278e+18	https://twitter.com/ChinaDaily/status/1262780051453612034
2020-05-19 16:01:00	ChinaDaily		12	3	26	Please protect and safeguard Hong Kong. #HongKong #棣欐腐			#HongKong	1.26278e+18	https://twitter.com/ChinaDaily/status/1262775274141147137
2020-05-19 15:40:00	ChinaDaily		1	6	27	Chinese leading video streaming site #iQiyi posted better-than-expected results in the first quarter in 2020, delivering solid growth despite the disruption from the #COVID_19 outbreak.			#iQiyi #COVID_19	1.26277e+18	https://twitter.com/ChinaDaily/status/1262769984964644875
2020-05-19 15:21:00	ChinaDaily		4	9	29	#FightTogether Fujian province donated anti-COVID-19 materials, including N95 face masks, valued at 2.13 million yuan ($299,000), to 13 sister cities in 13 countries. #Covid_19			#FightTogether #Covid_19	1.26277e+18	https://twitter.com/ChinaDaily/status/1262765206981062656
2020-05-19 15:00:00	ChinaDaily		4	13	76	#GlamorChina Whooper swans fly along the Yellow River in Dongying, E China's Shandong province.			#GlamorChina	1.26276e+18	https://twitter.com/ChinaDaily/status/1262759921935740929
2020-05-19 14:40:00	ChinaDaily		2	5	21	The courts will support parents if they want refunds of money that was spent by their children on online games or hosts of live streaming platforms from internet companies, an official from China's top court said. #OnlineGame #children			#OnlineGame #children	1.26275e+18	https://twitter.com/ChinaDaily/status/1262754885604462592
2020-05-19 14:20:00	ChinaDaily		13	44	169	This video involves a dog, a dinosaur and some cookies, what more do you want? #OneMoment			#OneMoment	1.26275e+18	https://twitter.com/ChinaDaily/status/1262749852485791744
2020-05-19 14:00:00	ChinaDaily		2	17	55	Members of a tour agency witnessed a "superpod" of #dolphins chasing fish on Saturday off the coast of Laguna Beach, California, the US.			#dolphins	1.26274e+18	https://twitter.com/ChinaDaily/status/1262744824966455296
2020-05-19 13:40:00	ChinaDaily		7	4	20	Shadow banking levels in China have fallen by 16 trillion yuan ($2.26 trillion) over the past three years, the country's top banking authority said. #China #finance			#China #finance	1.26274e+18	https://twitter.com/ChinaDaily/status/1262739786055417860
2020-05-19 13:20:00	ChinaDaily		6	6	28	.@Huawei Technologies Co said it will step up the push to help global telecom operators build simplified, converged #5G networks to cater to the dominant trends facing the 5G industry. #Huawei		@Huawei	#5G #Huawei	1.26273e+18	https://twitter.com/ChinaDaily/status/1262734753188306946
2020-05-19 13:08:00	ChinaDaily		3	3	18	With the delayed 鈥渢wo sessions鈥?just around the corner, the 鈥渢wo sessions鈥?press center is fully prepared to accommodate the needs of all domestic and overseas media. Watch this video to find out more. #TwoSessions2020 #CPPCC			#TwoSessions2020 #CPPCC	1.26273e+18	https://twitter.com/ChinaDaily/status/1262731756848902145
2020-05-19 13:00:00	ChinaDaily		1	4	5	Just some sinkholes or a sci-fi landscape? #Turkey #CiraliDoline			#Turkey #CiraliDoline	1.26273e+18	https://twitter.com/ChinaDaily/status/1262729724457033730
2020-05-19 12:41:00	ChinaDaily		3	3	15	Starry Lee reelected to lead key HK committee. #HongKong #棣欐腐			#HongKong	1.26272e+18	https://twitter.com/ChinaDaily/status/1262724941524262920
2020-05-19 12:20:00	ChinaDaily		2	8	21	Eighteen crew members aboard a Chinese vessel, MV HAILUFANG II, were rescued unhurt by the Nigerian military following a recent attack by pirates within the Gulf of Guinea.				1.26272e+18	https://twitter.com/ChinaDaily/status/1262719653442318336
2020-05-19 12:01:00	ChinaDaily		16	35	59	Share or refuse the world a vaccine? #COVID_19 #coronavirus			#COVID_19 #coronavirus	1.26272e+18	https://twitter.com/ChinaDaily/status/1262715098902097920
2020-05-19 12:00:00	ChinaDaily		0	1	13	A fantastic night at the museum: To mark International Museum Day, Nanjing Museum in Nanjing, E China鈥檚 Jiangsu province, held a night public tour with a parade and performance event featuring ancient Chinese culture.				1.26271e+18	https://twitter.com/ChinaDaily/status/1262714623213441024
2020-05-19 11:40:00	ChinaDaily		2	12	20	The publication ceremony for Big Data Terminology, the world's first multilingual #encyclopedia on big data, was launched online on Monday in Beijing and Guiyang, Guizhou province. #BigData			#encyclopedia #BigData	1.26271e+18	https://twitter.com/ChinaDaily/status/1262709587133607936
2020-05-19 11:21:00	ChinaDaily		13	34	75	#Opinion US president Donald Trump recently caused an uproar worldwide when he said that the NIH began developing a COVID-19 vaccine on January 11, signaling that the Trump administration had been lying about China hiding information about the virus. #Covid_19			#Opinion #Covid_19	1.2627e+18	https://twitter.com/ChinaDaily/status/1262704805543321607
2020-05-19 11:00:00	ChinaDaily		2	5	33	#OneMoment An ibis recently appeared on the bank of Cailian Lake in Linyi's Tancheng county, the first time that the rare species has been sighted in Shandong province. #ibis #China #animal #wildlife			#OneMoment #ibis #China #animal #wildlife	1.2627e+18	https://twitter.com/ChinaDaily/status/1262699613850656768
2020-05-19 10:41:00	ChinaDaily		2	7	20	US President Donald Trump said Monday that Secretary of State Mike Pompeo asked him to fire the State Department's Inspector General (IG) Steve Linick, of whom the president said had never heard. https://bit.ly/2XcThXd				1.26269e+18	https://twitter.com/ChinaDaily/status/1262694747484721152
2020-05-19 10:20:00	ChinaDaily		0	5	40	#GlamorChina Blooming water lilies turn the Donghuan Park in Shijiazhuang, North China's Hebei province into a great outdoor recreation destination for locals and visitors alike. #summer			#GlamorChina #summer	1.26269e+18	https://twitter.com/ChinaDaily/status/1262689457557266434
2020-05-19 10:00:00	ChinaDaily		8	4	31	Chinese construction companies operating in #Kenya have been in the forefront in supporting the fight against #coronavirus in the country. #COVID_19			#Kenya #coronavirus #COVID_19	1.26268e+18	https://twitter.com/ChinaDaily/status/1262684421540347906
2020-05-19 09:40:00	ChinaDaily		18	13	38	US President Donald Trump said he has been taking the malaria and lupus drug hydroxychloroquine, which is unproven for fighting #COVID_19, to lessen symptoms if he gets the novel #coronavirus.			#COVID_19 #coronavirus	1.26268e+18	https://twitter.com/ChinaDaily/status/1262679388262330369
2020-05-19 09:39:00	ChinaDaily		14	25	66	WHO鈥檚 Director-General Tedros Adhanom Ghebreyesus @DrTedros said the #COVID_19 pandemic has brought out the best and worst of humanity and that every country must examine its response and learn from its experience.		@DrTedros	#COVID_19	1.26268e+18	https://twitter.com/ChinaDaily/status/1262679136444862464
2020-05-19 09:20:00	ChinaDaily		3	3	20	#Opinion: We will need enormous fiscal stimulus to prevent lasting economic damage. Fiscal measures must prioritize health spending. #COVID_19 #policy			#Opinion #COVID_19 #policy	1.26267e+18	https://twitter.com/ChinaDaily/status/1262674355026366464
2020-05-19 09:18:00	ChinaDaily		30	11	64	#FMsays The US has made the wrong calculation by making an issue of China when trying to bargain over and shirk off its due international obligations for the #WHO, Foreign Ministry spokesman Zhao Lijian said on Tuesday.			#FMsays #WHO	1.26267e+18	https://twitter.com/ChinaDaily/status/1262674047181049858
2020-05-19 09:05:00	ChinaDaily		13	10	30	"The pandemic has brought out the best 鈥?and worst 鈥?of humanity," Dr. Tedros, the Director-General of WHO, said at the opening of the Word Health Assembly #WHA73. He also appealed that "every country must examine its response and learn from its experience." #COVID_19 #WHO			#WHA73 #COVID_19 #WHO	1.26267e+18	https://twitter.com/ChinaDaily/status/1262670581817729026
2020-05-19 09:00:00	ChinaDaily		5	23	147	Cuteness attack! A military police officer tries to teach his most-adorable student how to do #kungfu. #ChinaStory			#kungfu #ChinaStory	1.26267e+18	https://twitter.com/ChinaDaily/status/1262669325132955649
2020-05-19 09:00:00	ChinaDaily		0	4	22	Argentina鈥檚 parched Parana River is getting a boost from Brazil and Paraguay. #ParanaRiver #Argentina #Brazil #Paraguay			#ParanaRiver #Argentina #Brazil #Paraguay	1.26267e+18	https://twitter.com/ChinaDaily/status/1262669324868710401
2020-05-19 08:41:00	ChinaDaily		11	10	51	Photos show that #clouds swirl around the Mount #Qomolangma.			#clouds #Qomolangma	1.26266e+18	https://twitter.com/ChinaDaily/status/1262664545085952000
2020-05-19 08:20:00	ChinaDaily		3	3	20	Wang Fengyun, a retired professor from the Music School of Shanxi Datong University, gave a lecture to her graduate students across a fence because of social distancing. She insisted on holding herself responsible to the students. #ChinaStory			#ChinaStory	1.26266e+18	https://twitter.com/ChinaDaily/status/1262659255519203329
2020-05-19 08:01:00	ChinaDaily		12	10	40	US President Donald Trump on Monday threatened to permanently cut off the nation's funding to the #WHO if the body does not commit to what he called "substantive improvements within the next 30 days."			#WHO	1.26265e+18	https://twitter.com/ChinaDaily/status/1262654631076757504
2020-05-19 08:01:00	ChinaDaily		0	3	17	Chinese internet consultancy iiMedia recently said the country is expected to have more than 600 million cloud gamers by the end of 2023, with a market size worth more than 100 billion yuan ($14 billion). https://bit.ly/2Zg70PB #5G #game			#5G #game	1.26265e+18	https://twitter.com/ChinaDaily/status/1262654480652238849
2020-05-19 07:40:00	ChinaDaily		20	33	255	Dancing is not about what you wear, who you are, but is about whether you can feel the rhythm in your soul! #ChinaStory			#ChinaStory	1.26265e+18	https://twitter.com/ChinaDaily/status/1262649192813432834
2020-05-19 07:24:00	ChinaDaily		4	12	83	EXO's #Baekhyun will release his 2nd mini album #Delight on May 20. The album already has more than 196,000 pre-orders on Ktown4u. #BAEKHYUN_Delight @B_hundred_Hyun		@B_hundred_Hyun	#Baekhyun #Delight #BAEKHYUN_Delight	1.26265e+18	https://twitter.com/ChinaDaily/status/1262645186225557509
2020-05-19 07:20:00	ChinaDaily		4	5	53	China's breeding program for green peafowls shows early signs of success.				1.26264e+18	https://twitter.com/ChinaDaily/status/1262644155873779712
2020-05-19 07:04:00	ChinaDaily		4	7	21	A ten-year-old girl received the first shot of Chinese-developed #HPV vaccine on Monday in Central China's Hubei province. Compared to the imported HPV #vaccine, the domestically produced one is as effective and more affordable, each dose priced at 329 RMB (or 46.3$).			#HPV #vaccine	1.26264e+18	https://twitter.com/ChinaDaily/status/1262640316655394817
2020-05-19 07:00:00	ChinaDaily		3	8	24	#EverydayHero Three lungs, two hearts, three hospitals and dozens of doctors and nurses锛峵hat's what it took to bring Yi Fan, a #COVID_19 case, back from the brink of death. The 42-year-old cardiologist in #Wuhan caught the virus while treating patients. https://bit.ly/3bJLYLQ			#EverydayHero #COVID_19 #Wuhan	1.26264e+18	https://twitter.com/ChinaDaily/status/1262639126500667394
2020-05-19 06:40:00	ChinaDaily		3	9	34	#Hunan province launched #China's first provincial-level plan to compensate #wildlife breeders following the country's ban on eating and trading wild animals.			#Hunan #China #wildlife	1.26263e+18	https://twitter.com/ChinaDaily/status/1262634089716133890
2020-05-19 06:00:00	ChinaDaily		6	22	125	#DroneChina Dare to try Asian tallest cliff swing in Chongqing, SW China?			#DroneChina	1.26262e+18	https://twitter.com/ChinaDaily/status/1262624026343518210
2020-05-19 06:00:00	ChinaDaily		8	11	52	We don't turn off the lights at night as the night #economy is just too bright! Take a look at the vivid night life across Chinese cities.			#economy	1.26262e+18	https://twitter.com/ChinaDaily/status/1262624024858775553
2020-05-19 05:58:00	ChinaDaily		2	4	16	Employers keen to apply for the first tranche of the Hong Kong government鈥檚 HK$80 billion wage subsidy program must give an undertaking that this money will be used to pay workers' wages, Secretary for Labour and Welfare Law Chi-kwong said on Monday.				1.26262e+18	https://twitter.com/ChinaDaily/status/1262623667898380289
2020-05-19 05:40:00	ChinaDaily		28	10	45	#Taiwan's attempt to attend the World Health Assembly is a "political scheme" that aims to seek independence under the pretext of the pandemic, a spokesman for the State Council Taiwan Affairs Office has said.			#Taiwan	1.26262e+18	https://twitter.com/ChinaDaily/status/1262618989991202818
2020-05-19 05:20:00	ChinaDaily		3	6	56	A wild Sichuan partridge family of six recently made a rare appearance when they stepped out to forage in a bamboo forest in the Laojunshan National Nature Reserve in Yibin, SW China's Sichuan province.				1.26261e+18	https://twitter.com/ChinaDaily/status/1262613962945818624
2020-05-19 05:00:00	ChinaDaily		7	9	21	It seems more and more difficult for #Russia and the United States to reach an agreement on the extension of the expiring Measures for the Further Reduction and Limitation of Strategic Offensive Arms (New START), but some experts said hope still exists.			#Russia	1.26261e+18	https://twitter.com/ChinaDaily/status/1262608924991053824
2020-05-19 04:57:00	ChinaDaily		12	5	30	15 opposition figures, including media tycoon Jimmy Lai Chee-ying, appeared in court on Monday for their roles in violent protests in Hong Kong last year. They faced charges of inciting, organizing, and participating in unauthorized assemblies.				1.26261e+18	https://twitter.com/ChinaDaily/status/1262608359800205312
2020-05-19 04:41:00	ChinaDaily		3	15	34	The local government in #Shulan, Jilin province, announced plans to step up its lockdown measures by tightening movement control in all residential areas as the number of new cases in a #Covid_19 cluster that was first detected there continues to rise. https://bit.ly/2XbX1If			#Shulan #Covid_19	1.2626e+18	https://twitter.com/ChinaDaily/status/1262604145678143490
2020-05-19 04:20:00	ChinaDaily		9	11	43	#Apple fell off the top 3 on the latest Fortune 500 list to 4th place. The sales for devices of the electronic giant has declined by 7%, profits by 2% as sales in China slumped. #Fortune500			#Apple #Fortune500	1.2626e+18	https://twitter.com/ChinaDaily/status/1262598859043168256
2020-05-19 04:01:00	ChinaDaily		6	10	34	Four died, at least 23 others were injured and one person was trapped in debris, after a 5-magnitude #earthquake struck Qiaojia county in SW China's #Yunnan province late Monday, local authorities said Tuesday. https://bit.ly/3bGRgYA			#earthquake #Yunnan	1.26259e+18	https://twitter.com/ChinaDaily/status/1262594077448482816
2020-05-19 03:40:00	ChinaDaily		9	7	31	.@CocaColaCo set up the world's fastest bottling line recently in Chengdu, capital of Southwest China's Sichuan province, as the US-based global beverage giant looks to further expand its manufacturing capacity and investment in #China. https://bit.ly/2TfEz0b		@CocaColaCo	#China	1.26259e+18	https://twitter.com/ChinaDaily/status/1262588796001906688
2020-05-19 03:20:00	ChinaDaily		27	29	91	#Opinion: Virus exposes US double standard on rights #COVID_19 https://bit.ly/2X7yRPo			#Opinion #COVID_19	1.26258e+18	https://twitter.com/ChinaDaily/status/1262583864620277760
2020-05-19 03:00:00	ChinaDaily		4	7	31	Technology is playing a greater role this year in bringing the nation's top political advisory body closer to the people, as members of the CPPCC National Committee prepare to meet in Beijing for their annual session starting on Thursday. #TwoSessions2020 https://bit.ly/2WGb9e0			#TwoSessions2020	1.26258e+18	https://twitter.com/ChinaDaily/status/1262578726400700416
2020-05-19 02:40:00	ChinaDaily		13	31	99	Chinese researchers have identified multiple highly potent neutralizing antibodies against SARS-CoV-2, the virus that causes #COVID_19, according to a new study. https://bit.ly/2LDs0rk			#COVID_19	1.26257e+18	https://twitter.com/ChinaDaily/status/1262573695396020225
2020-05-19 02:20:00	ChinaDaily		136	408	1538	Too busy blaming China #ChinaDailyCartoon #COVID_19 #coronavirus			#ChinaDailyCartoon #COVID_19 #coronavirus	1.26257e+18	https://twitter.com/ChinaDaily/status/1262568660415070208
2020-05-19 01:40:00	ChinaDaily		14	15	60	Diseases have no borders, neither does research, nor should humanity, said Sunney Xie, director of Beijing Advanced Innovation Center for Genomics (ICG), Peking University at the latest #VisionChina. #COVID_19			#VisionChina #COVID_19	1.26256e+18	https://twitter.com/ChinaDaily/status/1262558592483209216
2020-05-19 01:33:00	ChinaDaily		1	12	17	Chinese mainland reports 6 new #COVID_19 cases, with 3 locally transmitted and 3 from overseas. #coronavirus			#COVID_19 #coronavirus	1.26256e+18	https://twitter.com/ChinaDaily/status/1262557080335953921
2020-05-19 01:33:00	ChinaDaily		8	12	33	The number of #COVID_19 cases in the United States topped 1.5 million on Monday, reaching 1,500,753 as of 4:03 pm (2003 GMT), according to Johns Hopkins University. #coronavirus			#COVID_19 #coronavirus	1.26256e+18	https://twitter.com/ChinaDaily/status/1262557072882667521
2020-05-19 01:20:00	ChinaDaily		1	1	3	@Huawei said that the US government's latest semiconductor restrictions will inevitably affect its business, but the company will do everything in its power to find a solution. #5G		@Huawei	#5G	1.26255e+18	https://twitter.com/ChinaDaily/status/1262553558907359233
2020-05-19 01:00:00	ChinaDaily		4	7	26	The third batch of more than 600,000 students from elementary, middle and high schools in #Shanghai returned to campus on May 18. #COVID_19 #coronavirus http://bitly.ws/8ASe			#Shanghai #COVID_19 #coronavirus	1.26255e+18	https://twitter.com/ChinaDaily/status/1262548533493633025
2020-05-19 00:40:00	ChinaDaily		18	17	107	We don't turn off the lights at night as the night #economy is just too bright! Take a look at the vivid night life across Chinese cities.			#economy	1.26254e+18	https://twitter.com/ChinaDaily/status/1262543496218435584
2020-05-19 00:40:00	ChinaDaily		3	3	19	The first multi-center research project to focus on active functional nutrients in Chinese #mothers' breast milk and umbilical cord blood was completed ahead of National #Breastfeeding Awareness Day on May 20. http://bitly.ws/8ASm			#mothers #Breastfeeding	1.26254e+18	https://twitter.com/ChinaDaily/status/1262543495211802624
2020-05-19 00:01:00	ChinaDaily		5	13	44	#PovertyAlleviation By taking advantage of its geography, many people in Huian of East China's #Jiangsu province are taking up #pearl farming. The eco-friendly industry is generating more wealth.			#PovertyAlleviation #Jiangsu #pearl	1.26253e+18	https://twitter.com/ChinaDaily/status/1262533680368476169
2020-05-18 23:41:00	ChinaDaily		4	12	83	#OneMoment With the advent of #summer comes the mulberry harvest season in the city of #Hangzhou, China. Look! Cute slivereye birds are enjoying an extravagant feast.			#OneMoment #summer #Hangzhou	1.26253e+18	https://twitter.com/ChinaDaily/status/1262528648323555328
2020-05-18 23:23:00	ChinaDaily		3	17	34	A large explosion was heard near the US embassy in Baghdad on Monday morning, according to multiple media reports. The reason for the explosion is currently unclear; there are no reported casualties so far.				1.26252e+18	https://twitter.com/ChinaDaily/status/1262524256237191168
2020-05-18 23:20:00	ChinaDaily		4	12	72	Look at these #schools "eaten" by #vegetation! They are like #castles in the #forests.			#schools #vegetation #castles #forests	1.26252e+18	https://twitter.com/ChinaDaily/status/1262523363546689536
2020-05-18 23:00:00	ChinaDaily		8	7	24	Domestic violence is rising across the US amid the #COVID_19 pandemic, and experts warn that there will be a surge in such abuse when stay-at-home orders are lifted. #coronavirus			#COVID_19 #coronavirus	1.26252e+18	https://twitter.com/ChinaDaily/status/1262518326917545987
2020-05-18 22:40:00	ChinaDaily		2	5	26	Happy International #Museum Day! Let's travel together through time and see history come to life.			#Museum	1.26251e+18	https://twitter.com/ChinaDaily/status/1262513296600522753
2020-05-18 22:20:00	ChinaDaily		2	15	51	#GlamorChina A spectacle of orographic #clouds appeared in Longyan city on the eastern foot of Chongqing鈥檚 Jinfo Mountain on Friday. The ocean of clouds flowed down the peaks like #waterfalls.			#GlamorChina #clouds #waterfalls	1.26251e+18	https://twitter.com/ChinaDaily/status/1262508266963124225
2020-05-18 22:11:00	ChinaDaily		15	15	43	US President Donald #Trump said Monday that he is taking a malaria drug to protect against the new #coronavirus, despite warnings from his own government that it should only be administered for #COVID19 in a hospital or research setting due to potentially fatal side effects.			#Trump #coronavirus #COVID19	1.26251e+18	https://twitter.com/ChinaDaily/status/1262506142426714113
2020-05-18 21:41:00	ChinaDaily		10	3	68	#OneMoment With the advent of #summer comes the mulberry harvest season in the city of #Hangzhou, China. Look! Cute slivereye birds are enjoying an extravagant feast.			#OneMoment #summer #Hangzhou	1.2625e+18	https://twitter.com/ChinaDaily/status/1262498448319766530
2020-05-18 21:20:00	ChinaDaily		8	11	24	World leaders on Monday vowed solidarity and support for the World #Health Organization, or #WHO, in fighting #COVID19 while learning lessons from the response to the global pandemic.			#Health #WHO #COVID19	1.26249e+18	https://twitter.com/ChinaDaily/status/1262493161076568064
2020-05-18 21:10:00	ChinaDaily		2	7	13	As the #weather heated up over the weekend in the #US, so did the chafing at #coronavirus restrictions and the discord in national politics.			#weather #US #coronavirus	1.26249e+18	https://twitter.com/ChinaDaily/status/1262490644402122758
2020-05-18 21:00:00	ChinaDaily		1	6	6	After #Belgium last month banned all mass events in the country until August 31 because of the #coronavirus pandemic, the #F1 race scheduled for Aug 28-30 at the Spa-Francorchamps track was under threat and organizers suspended ticket sales.			#Belgium #coronavirus #F1	1.26249e+18	https://twitter.com/ChinaDaily/status/1262488129883136000
2020-05-18 20:53:00	ChinaDaily		4	10	22	#COVID19 deaths in the #US top 90,000: Johns Hopkins University.			#COVID19 #US	1.26249e+18	https://twitter.com/ChinaDaily/status/1262486472151760904
2020-05-18 20:40:00	ChinaDaily		2	4	14	#US #stocks jumped on Monday, and the S&amp;P 500 closed at a 10-week high, on encouraging early-stage data for a potential #coronavirus vaccine and on the promise of more stimulus to lift an #economy beaten down by the pandemic.			#US #stocks #coronavirus #economy	1.26248e+18	https://twitter.com/ChinaDaily/status/1262483117098569729
2020-05-18 20:20:00	ChinaDaily		2	6	29	Wang Fengyun, a retired professor from the Music School of Shanxi Datong University, gave a lecture to her graduate students across a fence because of social distancing. She insisted on holding herself responsible to the students. #ChinaStory			#ChinaStory	1.26248e+18	https://twitter.com/ChinaDaily/status/1262478064782422016
2020-05-18 20:00:00	ChinaDaily		0	1	12	The #UK's Foreign Secretary Dominic Raab said 鈥渢here are different measures at different stages鈥?and the phasing of reopening primary schools will be 鈥渘o earlier than the first of June鈥? #COVID19			#UK #COVID19	1.26247e+18	https://twitter.com/ChinaDaily/status/1262473029550047237
2020-05-18 19:41:00	ChinaDaily		8	41	145	This hen's mothering skills are egg-cellent! #OneMoment			#OneMoment	1.26247e+18	https://twitter.com/ChinaDaily/status/1262468246818533379
2020-05-18 19:21:00	ChinaDaily		3	12	24	Denis Depoux said China's success was driven by several key players. To spur innovation, Chinese governments at all levels have provided funds and incentives. Internet giants also accepted their responsibilities and created applications. #VisionChina #Covid_19			#VisionChina #Covid_19	1.26246e+18	https://twitter.com/ChinaDaily/status/1262463213569900544
2020-05-18 19:20:00	ChinaDaily		3	9	17	Dr Shamila Nair-Bedouelle said UNESCO warmly welcomes the open science #COVID_19 platform set up by Chinese scientists. "The initiative is really in the spirit of making science more accessible." #VISIONCHINA			#COVID_19 #VISIONCHINA	1.26246e+18	https://twitter.com/ChinaDaily/status/1262462962259750912
2020-05-18 19:01:00	ChinaDaily		2	7	45	#PovertyAlleviation By taking advantage of its geography, many people in Huian of East China's #Jiangsu province are taking up #pearl farming. The eco-friendly industry is generating more wealth.			#PovertyAlleviation #Jiangsu #pearl	1.26246e+18	https://twitter.com/ChinaDaily/status/1262458183261384706
2020-05-18 18:40:00	ChinaDaily		3	27	55	The UK government has pledged 500,000 pounds towards research on training sniffer dogs to detect people infected with #COVID_19. #snifferdogs			#COVID_19 #snifferdogs	1.26245e+18	https://twitter.com/ChinaDaily/status/1262452895808729090
2020-05-18 18:21:00	ChinaDaily		4	8	31	A team of Chinese remeasuring surveyors hike toward the advance camp at an altitude of 6,500 meters on Mount #Qomolangma, May 17, 2020. The team is expected to reach the summit on May 22 if weather conditions permit.			#Qomolangma	1.26245e+18	https://twitter.com/ChinaDaily/status/1262448120681512961
2020-05-18 18:01:00	ChinaDaily		78	131	524	#China announced on Monday it will provide $2 billion over two years to help with #COVID19 response and with economic and social development in affected countries, especially developing countries. #XiJinping			#China #COVID19 #XiJinping	1.26244e+18	https://twitter.com/ChinaDaily/status/1262443081149931520
2020-05-18 17:40:00	ChinaDaily		4	17	31	US ousted vaccine official and White House whistleblower #RickBright said the US government was doing a disserve to Americans by playing down the possibility that it could take years to develop a #vaccine that could be ready for mass distribution. #coronavirus			#RickBright #vaccine #coronavirus	1.26244e+18	https://twitter.com/ChinaDaily/status/1262437802190364673
2020-05-18 17:20:00	ChinaDaily		6	11	18	Denis Depoux, the global managing director of Roland Berger, said China had used its "innovation magic" to cope with the outbreak. He said Chinese innovation is about "connection, flexibility, concrete tooling, speed, churn and growth". #VisionChina #Covid_19			#VisionChina #Covid_19	1.26243e+18	https://twitter.com/ChinaDaily/status/1262432763459796993
2020-05-18 17:00:00	ChinaDaily		7	7	42	Palestinian women prepare traditional cookies for sale ahead of the Eid al-Fitr festival in celebrating the end of the holy month of Ramadan, during the lockdown due to #COVID_19 epidemic, in the northern Gaza Strip town of Beit Lahia. #Palestine			#COVID_19 #Palestine	1.26243e+18	https://twitter.com/ChinaDaily/status/1262427731062472704
2020-05-18 16:44:00	ChinaDaily		5	5	27	#US #stocks rallied Monday on positive news about a potential #vaccine for the #coronavirus.			#US #stocks #vaccine #coronavirus	1.26242e+18	https://twitter.com/ChinaDaily/status/1262423703490445314
2020-05-18 16:20:00	ChinaDaily		0	4	18	Italian PM Giuseppe Conte outlined a further loosening of movement restrictions on Saturday, including opening borders to travelers from #Europe from next month to unwind one of the world's most rigid #coronavirus lockdowns. #COVID_19			#Europe #coronavirus #COVID_19	1.26242e+18	https://twitter.com/ChinaDaily/status/1262417663650750464
2020-05-18 15:57:00	ChinaDaily		28	11	37	#Unemployment in the #US is rising, retail sales are plunging, industrial production is sagging, and Congress is squabbling about what should be included in a second stimulus bill intended to mitigate the effects of the economic shutdown due to the #coronavirus pandemic.			#Unemployment #US #coronavirus	1.26241e+18	https://twitter.com/ChinaDaily/status/1262411875628679168
2020-05-18 15:40:00	ChinaDaily		11	9	17	US still lacks 鈥渕aster plan鈥?amid pandemic, said #RickBright, US ousted vaccine official and White House whistleblower. He also said his superiors dismissed urgent warnings in January and early February about an impending shortage of N95 respirator masks. #coronavirus			#RickBright #coronavirus	1.26241e+18	https://twitter.com/ChinaDaily/status/1262407602870169601
2020-05-18 15:20:00	ChinaDaily		9	15	57	A resident in Arizona, United States, spotted a #snake drinking water from her swimming pool on May 7.			#snake	1.2624e+18	https://twitter.com/ChinaDaily/status/1262402564114599936
2020-05-18 15:00:00	ChinaDaily		0	3	9	Howard Marks: Now the question is whether the world is going to have an economic V-shaped recovery or something slower. My personal bias is that a serious recession could last a fair while. #opinion #coronavirus #economy			#opinion #coronavirus #economy	1.2624e+18	https://twitter.com/ChinaDaily/status/1262397533369757696
2020-05-18 14:44:00	ChinaDaily		8	25	176	Look at these #schools "eaten" by #vegetation! They are like #castles in the #forests.			#schools #vegetation #castles #forests	1.26239e+18	https://twitter.com/ChinaDaily/status/1262393523044855815
2020-05-18 14:40:00	ChinaDaily		1	2	25	For Pietro De Laurentis, an Italian Sinologist who has been dedicated to Chinese studies for two decades, what fascinated him most about Hangzhou is not scenic West Lake or the delicious local cuisine, but rather the Chinese #calligraphy. http://ow.ly/RZyl50zJ8eL #culture			#calligraphy #culture	1.26239e+18	https://twitter.com/ChinaDaily/status/1262392533138788356
2020-05-18 14:00:00	ChinaDaily		1	5	34	A private #kindergarten in Baoding, Hebei province, was transformed into a #barbecue restaurant recently to help provide some income for teachers after the school was closed for almost five months due to the #COVID_19 epidemic. http://ow.ly/9aPk50zJ4E3			#kindergarten #barbecue #COVID_19	1.26238e+18	https://twitter.com/ChinaDaily/status/1262382612796116992
2020-05-18 13:40:00	ChinaDaily		15	19	52	Beijing is expected to open an area of 100 square kilometers for testing self-driving vehicles with passengers before the end of May, as part of preparations for the 2022 Beijing Olympic Winter Games, a senior district official said. #Beijing #selfdriving			#Beijing #selfdriving	1.26238e+18	https://twitter.com/ChinaDaily/status/1262377398257029121
2020-05-18 13:20:00	ChinaDaily		6	5	71	There is a purple sea in Wuxi, Jiangsu province you can enjoy this May: the calamus flowers at Yuantouzhu scenic spot. #GlamorChina			#GlamorChina	1.26237e+18	https://twitter.com/ChinaDaily/status/1262372400185987084
2020-05-18 13:01:00	ChinaDaily		16	19	47	China will provide 2 billion US dollars over two years to help with #Covid_19 response and with economic and social development in affected countries, especially developing countries, said Chinese President Xi Jinping on Monday at the opening of the 73rd WHA session. #XiJinping			#Covid_19 #XiJinping	1.26237e+18	https://twitter.com/ChinaDaily/status/1262367583971377155
2020-05-18 13:00:00	ChinaDaily		0	3	22	An elephant as big as a four-storey house? MachinesOfTheIslandofNantes #MechanicalElephant #Elephants #France			#MechanicalElephant #Elephants #France	1.26237e+18	https://twitter.com/ChinaDaily/status/1262367334871658496
2020-05-18 12:40:00	ChinaDaily		2	11	28	Shanghai reported a new case of local #COVID_19 transmission on Monday. According to the Shanghai Municipal Health Commission, the patient traveled from his hometown of Qianjiang, Hubei province, to the municipality by train on May 14.			#COVID_19	1.26236e+18	https://twitter.com/ChinaDaily/status/1262362298733060096
2020-05-18 12:20:00	ChinaDaily		3	8	17	Twelve surveyors scaling the world's highest mountain are expected to reach the summit on Friday, the Ministry of Natural Resources said. #Qomolangma			#Qomolangma	1.26236e+18	https://twitter.com/ChinaDaily/status/1262357265685925888
2020-05-18 12:00:00	ChinaDaily		20	20	56	.@Huawei Technologies Co said it will do everything in its power to find a solution to the US government's latest restrictions, which will block the Chinese tech giant and its suppliers from using US technologies to design and manufacture semiconductors.		@Huawei		1.26235e+18	https://twitter.com/ChinaDaily/status/1262352232281968640
2020-05-18 11:40:00	ChinaDaily		4	16	76	#GlamorChina Come to the Yellow River estuary in Dongying, Shandong province and watch the whooper swans. #wildlife			#GlamorChina #wildlife	1.26235e+18	https://twitter.com/ChinaDaily/status/1262347230171840513
2020-05-18 11:20:00	ChinaDaily		4	8	24	"The #COVID_19 pandemic has demonstrated a unique and productive international solidarity among the scientists across the world," said Dr Shamila Nair-Bedouelle, assistant director-general for natural sciences at UNESCO. #VISIONCHINA			#COVID_19 #VISIONCHINA	1.26234e+18	https://twitter.com/ChinaDaily/status/1262342166199730176
2020-05-18 11:00:00	ChinaDaily		1	5	14	Jilin province's health commission reported two new locally transmitted #COVID_19 cases on Monday, bringing the total since May 7 to 34, all of which were in the city of Jilin.			#COVID_19	1.26234e+18	https://twitter.com/ChinaDaily/status/1262337134020698112
2020-05-18 10:41:00	ChinaDaily		16	84	356	Give me charcoal and a wall, and I can create an array of masterpieces. #ChinaStory #drawing			#ChinaStory #drawing	1.26233e+18	https://twitter.com/ChinaDaily/status/1262332353235390465
2020-05-18 10:20:00	ChinaDaily		9	19	55	"We responded very fast... and it only took another four days to develop the first test kits for the #coronavirus," top Chinese epidemiologist Wu Zunyou said. "It created a world record in terms of response to a new infectious disease." #COVID_19 #VISIONCHINA			#coronavirus #COVID_19 #VISIONCHINA	1.26233e+18	https://twitter.com/ChinaDaily/status/1262327071918841857
2020-05-18 10:00:00	ChinaDaily		2	8	43	#GlamorChina A spectacle of orographic #clouds appeared in Longyan city on the eastern foot of Chongqing鈥檚 Jinfo Mountain on Friday. The ocean of clouds flowed down the peaks like #waterfalls.			#GlamorChina #clouds #waterfalls	1.26232e+18	https://twitter.com/ChinaDaily/status/1262322035599896578
2020-05-18 09:40:00	ChinaDaily		25	29	69	The British Chinese and the people in East Asian communities in the UK, who have been victims of #racism and #hatecrime, have been urged to contact police about any such incidents as police figures show an increase in offenses against Chinese people. #coronavirus			#racism #hatecrime #coronavirus	1.26232e+18	https://twitter.com/ChinaDaily/status/1262317000220725248
2020-05-18 09:20:00	ChinaDaily		4	12	66	Happy International #Museum Day! Let's travel together through time and see history come to life.			#Museum	1.26231e+18	https://twitter.com/ChinaDaily/status/1262311971929550849
2020-05-18 09:01:00	ChinaDaily		4	8	31	#Wuhan will not charge individual testees as the Central Chinese city moves to expand its nucleic acid tests to cover all residents who have not been tested for the novel #coronavirus. https://bit.ly/3cI9RVo #Covid_19			#Wuhan #coronavirus #Covid_19	1.26231e+18	https://twitter.com/ChinaDaily/status/1262307188711677952
2020-05-18 09:00:00	ChinaDaily		3	7	27	With lockdowns in place, tea-drinking is on the rise, giving Sri Lanka鈥檚 tea growers something to celebrate. #SriLanka #Tea #TeaDrinking #TeaMaking #Coronavirus			#SriLanka #Tea #TeaDrinking #TeaMaking #Coronavirus	1.26231e+18	https://twitter.com/ChinaDaily/status/1262306935396634627
2020-05-18 08:40:00	ChinaDaily		2	7	23	#India's confirmed #coronavirus cases have surpassed 90,000, reaching 90,927, on Saturday, as Prime Minister Narendra Modi's government was due to announce a decision on whether to extend the 54-day-old lockdown. #COVID_19 https://bit.ly/2z4WeAU			#India #coronavirus #COVID_19	1.2623e+18	https://twitter.com/ChinaDaily/status/1262302131689680896
2020-05-18 08:20:00	ChinaDaily		0	7	24	Coronavirus #Europe Update: Italy opens, Spain stays shut and UK set for schools return. #coronavirus #COVID_19 https://bit.ly/2ZeFbag			#Europe #coronavirus #COVID_19	1.2623e+18	https://twitter.com/ChinaDaily/status/1262296873311731712
2020-05-18 08:10:00	ChinaDaily		8	22	67	.@SoftBank announced #Alibaba co-founder #JackMa will resign from the board on 25 June this year.		@SoftBank	#Alibaba #JackMa	1.26229e+18	https://twitter.com/ChinaDaily/status/1262294384290095108
2020-05-18 08:00:00	ChinaDaily		2	3	24	Two captive-bred Himalayan vultures made their public appearance at the Xining Wildlife Park on Sunday. The two baby birds, both in good physical conditions, are the third and fourth existing captive-bred Himalayan vultures across the country.				1.26229e+18	https://twitter.com/ChinaDaily/status/1262291841593925632
2020-05-18 07:40:00	ChinaDaily		22	82	310	This video involves a dog, a dinosaur and some cookies, what more do you want? #OneMoment			#OneMoment	1.26229e+18	https://twitter.com/ChinaDaily/status/1262286806839521281
2020-05-18 07:33:00	ChinaDaily		9	13	46	President Xi Jinping will deliver a speech Monday at the opening ceremony of the 73rd session of the World Health Assembly (#WHA) via video link at the invitation of WHO Director-General Tedros Adhanom Ghebreyesus, Foreign Ministry spokesperson Hua Chunying announced. #XiJinping			#WHA #XiJinping	1.26229e+18	https://twitter.com/ChinaDaily/status/1262285218125234177
2020-05-18 07:26:00	ChinaDaily		5	18	58	President Xi Jinping extended welcome to excellent youth from all countries in the world to study in China in his Sunday reply to a letter from all Pakistani students studying in the University of Science and Technology Beijing. https://bit.ly/3dTLQL3 #XiJinping			#XiJinping	1.26228e+18	https://twitter.com/ChinaDaily/status/1262283281606733824
2020-05-18 07:20:00	ChinaDaily		7	17	47	Robert #Bosch is committed to long-term development in #China and will continue to invest in its largest market outside Germany, senior executives at the German auto supplier and technology company said.			#Bosch #China	1.26228e+18	https://twitter.com/ChinaDaily/status/1262281767962267648
2020-05-18 06:55:00	ChinaDaily		2	4	18	The National Committee of the Chinese People's Political Consultative Conference (#CPPCC) will convene its annual session on May 21. #TwoSessions2020			#CPPCC #TwoSessions2020	1.26228e+18	https://twitter.com/ChinaDaily/status/1262275590989602817
2020-05-18 06:40:00	ChinaDaily		7	19	35	As President Donald Trump said the US started to develop a candidate for the first COVID-19 #vaccine on Jan 11, experts questioned the administration's handling of the crisis even though it had early knowledge of the impending pandemic. #coronavirus			#vaccine #coronavirus	1.26227e+18	https://twitter.com/ChinaDaily/status/1262271701766803456
2020-05-18 06:21:00	ChinaDaily		2	35	91	#IU's "Eight" (featuring and produced by #BTS's SUGA) has received its first music show win on SBS Inkigayo, a Korean music show. #Eight1stWin #IUxSUGA			#IU #BTS #BTS #Eight1stWin #IUxSUGA	1.26227e+18	https://twitter.com/ChinaDaily/status/1262267094239866881
2020-05-18 06:20:00	ChinaDaily		4	10	33	Iranian officials on Sunday warned the United States against any attempt to block the fuel delivery by Iranian tankers to Venezuela. #Iran https://bit.ly/2AEmOkX			#Iran	1.26227e+18	https://twitter.com/ChinaDaily/status/1262266669822390273
2020-05-18 06:00:00	ChinaDaily		3	13	40	Students wearing masks are seen in Central Israeli city of Modiin amid #COVID_19 pandemic. Israeli students in all grades went back to school on Sunday. #Israel			#COVID_19 #Israel	1.26226e+18	https://twitter.com/ChinaDaily/status/1262261640562479105
2020-05-18 05:40:00	ChinaDaily		6	13	39	In #Beijing, various measures including installing intelligent garbage bins and providing garbage bags imprinted traceable and different QR codes to households were taken to help residents better engage in #garbagesorting.			#Beijing #garbagesorting	1.26226e+18	https://twitter.com/ChinaDaily/status/1262256604600127490
2020-05-18 05:21:00	ChinaDaily		3	33	90	Simatai #GreatWall, located in Beijing, is more magnificent at #night and attracts a large number of visitors for its night tours.			#GreatWall #night	1.26225e+18	https://twitter.com/ChinaDaily/status/1262251825907904512
2020-05-18 05:00:00	ChinaDaily		3	11	41	People enjoy leisure in Paris, #France, on May 17, 2020. The country cautiously eased the two-month lockdown on Monday to relaunch its battered economy. #coronavirus			#France #coronavirus	1.26225e+18	https://twitter.com/ChinaDaily/status/1262246540212498432
2020-05-18 04:41:00	ChinaDaily		17	136	646	Double rope skipping never looked so cool! #ChinaStory			#ChinaStory	1.26224e+18	https://twitter.com/ChinaDaily/status/1262241761482559488
2020-05-18 04:31:00	ChinaDaily		5	5	32	United Nations Secretary-General Antonio Guterres said Saturday that international cooperation on digital technology is essential to help defeat COVID-19. https://bit.ly/2AAVqEt #UN #Covid_19 #coronavirus			#UN #Covid_19 #coronavirus	1.26224e+18	https://twitter.com/ChinaDaily/status/1262239243474100225
2020-05-18 04:20:00	ChinaDaily		4	19	83	China plans to launch the final satellite in the #Beidou Navigation Satellite System's third-generation network next month, the China Satellite Navigation Office said. #space			#Beidou #space	1.26224e+18	https://twitter.com/ChinaDaily/status/1262236469588082696
2020-05-18 04:00:00	ChinaDaily		4	11	30	As European countries gradually lift their #coronavirus lockdowns, they need to prepare for a big influx of refugees and ensure the refugee issue does not cause further division and resentment on the continent, experts say. #EU			#coronavirus #EU	1.26223e+18	https://twitter.com/ChinaDaily/status/1262231436607791105
2020-05-18 03:40:00	ChinaDaily		2	11	38	The freeze in relations between the Russian and the #US space sectors may be thawing as both sides took key steps on Saturday. #Russia			#US #Russia	1.26223e+18	https://twitter.com/ChinaDaily/status/1262226403304648704
2020-05-18 03:20:00	ChinaDaily		11	24	54	#Opinion: The divide between #Beijing and Washington amid the #COVID_19 pandemic could be a hot topic at the upcoming two sessions, when lawmakers and political advisers discuss how the country responds to external environment. #TwoSessions2020			#Opinion #Beijing #COVID_19 #TwoSessions2020	1.26222e+18	https://twitter.com/ChinaDaily/status/1262221370043142144
2020-05-18 02:40:00	ChinaDaily		5	6	23	Restaurant, bar owners still feeling the pinch as customers remain cautious about spending #Shanghai #Covid_19			#Shanghai #Covid_19	1.26221e+18	https://twitter.com/ChinaDaily/status/1262211303717781505
2020-05-18 02:29:00	ChinaDaily		1	9	17	Premiere Li Keqiang calls for way to ensure National People's Congress, Chinese People's Political Consultative Conference are fully representative amid #COVID_19 outbreak. #TwoSessions2020 https://bit.ly/2X7aKjO			#COVID_19 #TwoSessions2020	1.26221e+18	https://twitter.com/ChinaDaily/status/1262208549087662081
2020-05-18 02:26:00	ChinaDaily		2	13	62	"Boy With Luv" by #BTS has hit over 15M+ likes on YouTube, becoming the group's first MV to achieve this milestone. @BTS_twt		@BTS_twt	#BTS #BTS	1.26221e+18	https://twitter.com/ChinaDaily/status/1262207888426070016
2020-05-18 02:20:00	ChinaDaily		0	4	17	#HiveBox, China's largest self-service package locker operator, has issued an apology to users and adjusted its charging policy for delayed parcel retrievals, which faced extensive criticism and a user boycott. #China https://bit.ly/2LBZMxl			#HiveBox #China	1.26221e+18	https://twitter.com/ChinaDaily/status/1262206275829428224
2020-05-18 02:00:00	ChinaDaily		8	13	40	#Opinion: We need the medical countermeasures to #COVID_19 to proceed at an unprecedented pace, and on an unprecedented scale. Only a global response can ensure this outcome.			#Opinion #COVID_19	1.2622e+18	https://twitter.com/ChinaDaily/status/1262201238369775616
2020-05-18 01:40:00	ChinaDaily		34	31	84	The Ministry of Commerce urged the US government to immediately stop abusing export control measures and pledged to take all necessary measures to protect the legitimate and lawful interests of Chinese businesses. #Huawei			#Huawei	1.2622e+18	https://twitter.com/ChinaDaily/status/1262196204072366081
2020-05-18 01:31:00	ChinaDaily		13	17	47	#UPDATED Confirmed #COVID_19 cases worldwide topped 4.7 million, reaching 4,708,415.			#UPDATED #COVID_19	1.26219e+18	https://twitter.com/ChinaDaily/status/1262193998950617089
2020-05-18 01:20:00	ChinaDaily		7	21	45	The world may see its first novel #coronavirus #vaccine deployed between March and June next year based on the most optimistic estimate, an expert said. #Covid_19 https://bit.ly/2AEvNmf			#coronavirus #vaccine #Covid_19	1.26219e+18	https://twitter.com/ChinaDaily/status/1262191173738717185
2020-05-18 01:01:00	ChinaDaily		2	17	64	After a summer rain, the #tulips in the Beiling Park in Shenyang, Northeast China's Liaoning province, appear even brighter and more charming.			#tulips	1.26219e+18	https://twitter.com/ChinaDaily/status/1262186391280119808
2020-05-18 00:41:00	ChinaDaily		18	19	42	#FightTogether China has exported a large amount of anti-epidemic supplies since March 1, including 50.9 billion masks, to support fighting against the global COVID-19 pandemic, official data showed. https://bit.ly/2ZbPtrC #Covid_19 #coronavirus			#FightTogether #Covid_19 #coronavirus	1.26218e+18	https://twitter.com/ChinaDaily/status/1262181361340657664
2020-05-18 00:27:00	ChinaDaily		3	3	28	#UPDATED Chinese mainland reports 7 new #COVID_19 cases, with 3 locally transmitted and 4 from overseas. #coronavirus			#UPDATED #COVID_19 #coronavirus	1.26218e+18	https://twitter.com/ChinaDaily/status/1262178023949824000
2020-05-18 00:21:00	ChinaDaily		57	50	163	#Opinion This is the way the US, the world's sole superpower, behaves as far as its relations with the rest of the world are concerned. It has no compunction about bullying any country and it believes that no country should stand up to it. #Huawei			#Opinion #Huawei	1.26218e+18	https://twitter.com/ChinaDaily/status/1262176323193245699
2020-05-18	ChinaDaily		5	54	171	#OneMoment Two tiger siblings are captured in a spectacular duel, but the pair are actually practicing for when they have to hunt.			#OneMoment	1.26217e+18	https://twitter.com/ChinaDaily/status/1262171042602090498
2020-05-17 23:43:00	ChinaDaily		25	36	84	Chinese ambassador to Israel Du Wei passed away in Tel Aviv Sunday, official sources said. The preliminary judgment is that Du died unexpectedly of health reasons, but the details need to be further confirmed, the sources said.				1.26217e+18	https://twitter.com/ChinaDaily/status/1262166873786834946
2020-05-17 23:40:00	ChinaDaily		1	8	42	Tai'an in NE China's Liaoning province has been making great efforts to promote its goose industry by building local brands in a bid to boost this industry and bring wealth to locals.				1.26217e+18	https://twitter.com/ChinaDaily/status/1262166008610996225
2020-05-17 23:20:00	ChinaDaily		5	7	60	#GlamorChina Tulips enter into full bloom at a park in Changchun, NE China's Jilin province.			#GlamorChina	1.26216e+18	https://twitter.com/ChinaDaily/status/1262160974447927297
2020-05-17 23:01:00	ChinaDaily		4	11	59	The largest #electricvehicle charging station in Beijing came into service on Friday in the underground parking lot of the Wukesong sports center, the venue for the #2022WinterOlympics ice hockey event. #environment			#electricvehicle #2022WinterOlympics #environment	1.26216e+18	https://twitter.com/ChinaDaily/status/1262156192379318272
2020-05-17 22:41:00	ChinaDaily		24	71	312	Have you ever seen so many horses in one video!!!??? #ChinaStory			#ChinaStory	1.26215e+18	https://twitter.com/ChinaDaily/status/1262151157423706117
2020-05-17 22:30:00	ChinaDaily		11	13	105	So comfy so good! Monkeys bathed in an open-air spa at the Hakodate Tropical Botanical Garden in northern Japan.				1.26215e+18	https://twitter.com/ChinaDaily/status/1262148395465994240
2020-05-17 22:00:00	ChinaDaily		6	6	22	#BackToWork Hotan jade trading market has reopened recently under #COVID_19 prevention and control measures in Hotan, NW China's #Xinjiang Uygur autonomous region. #coronavirus			#BackToWork #COVID_19 #Xinjiang #coronavirus	1.26214e+18	https://twitter.com/ChinaDaily/status/1262140842682150913
2020-05-17 21:31:00	ChinaDaily		5	7	49	#GlamorChina Aerial photos show the scenery of Hong'an ancient town in Xiushan county, SW China's Chongqing Municipality.			#GlamorChina	1.26213e+18	https://twitter.com/ChinaDaily/status/1262133544437993473
2020-05-17 21:01:00	ChinaDaily		4	10	46	China's #postal industry registered higher revenue and business volume in the first four months of this year, despite the impact of the COVID-19 epidemic, official data showed. https://bit.ly/3bGoI16 #Covid_19 #coronavirus			#postal #Covid_19 #coronavirus	1.26213e+18	https://twitter.com/ChinaDaily/status/1262125996355891200
2020-05-17 20:01:00	ChinaDaily		5	21	147	#OneMoment Your cutie kitty is on the way!			#OneMoment	1.26211e+18	https://twitter.com/ChinaDaily/status/1262110896496635904
2020-05-17 19:30:00	ChinaDaily		38	5	47	US President Donald Trump's China obsession is particularly bothering those who have to deal with the current US public health crisis, most of which is no longer due to the Asian connection at all, according to an Op-Ed columnist for the New York Times. https://bit.ly/2yepBk4				1.2621e+18	https://twitter.com/ChinaDaily/status/1262103095577739264
2020-05-17 19:01:00	ChinaDaily		5	10	37	#BackToWork Aerial photos show villagers transplanting rice seedlings on the terraced fields in Gaoluo town of Xuan'en county, Central China's #Hubei province.			#BackToWork #Hubei	1.2621e+18	https://twitter.com/ChinaDaily/status/1262095794758250496
2020-05-17 18:45:00	ChinaDaily		5	5	24	The UK government announced on Sunday that is providing additional funding for research into treating #COVID_19. #vaccine #UK			#COVID_19 #vaccine #UK	1.26209e+18	https://twitter.com/ChinaDaily/status/1262091766079139846
2020-05-17 18:31:00	ChinaDaily		5	9	50	Fog over the city of Petropavlovsk-Kamchatsky on #Russia's Pacific coast, as seen from an observation platform at night.			#Russia	1.26209e+18	https://twitter.com/ChinaDaily/status/1262088247569559553
2020-05-17 18:01:00	ChinaDaily		13	20	77	China's Chang'e-4 probe has survived 500 Earth days on the far side of the #moon while conducting a scientific exploration of the virgin territory. https://bit.ly/3bzgurG			#moon	1.26208e+18	https://twitter.com/ChinaDaily/status/1262080698355073024
2020-05-17 17:30:00	ChinaDaily		9	9	46	A vast field of bench terrace in SW China's Chongqing offers peaceful and enchanting scenery inside a morning mist.				1.26207e+18	https://twitter.com/ChinaDaily/status/1262072893011161089
2020-05-17 17:01:00	ChinaDaily		20	11	37	US Former President Barack Obama took a jab at the US government on Saturday over its response to the coronavirus pandemic. https://bit.ly/2TgI3zQ #Covid_19			#Covid_19	1.26207e+18	https://twitter.com/ChinaDaily/status/1262065599389130752
2020-05-17 16:31:00	ChinaDaily		9	16	60	Tibetan antelopes are seen in Hoh Xil, NW China's Qinghai province, May 15, 2020. Pregnant #TibetanAntelopes have begun their annual migration to the heart of NW China's Hoh Xil nature reserve to give birth.			#TibetanAntelopes	1.26206e+18	https://twitter.com/ChinaDaily/status/1262058045095337984
2020-05-17 16:01:00	ChinaDaily		3	8	14	#FIFA is set to select the host of the 2023 Women's World Cup on June 25, although its congress has been postponed to September. Australia and New Zealand have submitted a joint bid, while Brazil, Colombia and Japan are also in the race. https://bit.ly/2LxqhUA			#FIFA	1.26205e+18	https://twitter.com/ChinaDaily/status/1262050497503981569
2020-05-17 15:30:00	ChinaDaily		9	24	107	#GlamorChina The #PalaceMuseum in Beijing reopened on May 9. Its architectural complex, also known as the Forbidden City, and vast holdings of imperial collections constitute a testimony to the brilliance of Chinese culture and civilization.			#GlamorChina #PalaceMuseum	1.26204e+18	https://twitter.com/ChinaDaily/status/1262042694970269696
2020-05-17 15:00:00	ChinaDaily		32	44	101	There is strong evidence that SARS-Cov-2, or the novel #coronavirus that causes #COVID_19, didn't originate in the city of Wuhan, Central China's Hubei province, a University of Cambridge geneticist has found. https://bit.ly/2WASLD8			#coronavirus #COVID_19	1.26204e+18	https://twitter.com/ChinaDaily/status/1262035150025576449
2020-05-17 14:40:00	ChinaDaily		54	62	166	In this episode of China Practice we look at what it means when a whole nation fights as one. Follow ECMO, one of the many measures in place to ensure China could fight the #COVID_19 outbreak. #ChinaInWords			#COVID_19 #ChinaInWords	1.26203e+18	https://twitter.com/ChinaDaily/status/1262030354673627139
2020-05-17 14:31:00	ChinaDaily		34	122	494	Bravo, girl! The kid is a master of acrobatics. #Wirewalking is an amazing achievement of core strength. 鈥?鈥?鈥?#ChinaStory			#Wirewalking #ChinaStory	1.26203e+18	https://twitter.com/ChinaDaily/status/1262027845137620994
2020-05-17 14:28:00	ChinaDaily		11	10	27	It is science and innovation, not politics, that plays the vital role in containing the #COVID_19 pandemic 鈥?a global challenge that requires global solutions, speakers at the latest edition of #VisionChina said. #coronavirus https://bit.ly/2X5mCTb			#COVID_19 #VisionChina #coronavirus	1.26203e+18	https://twitter.com/ChinaDaily/status/1262027212309458945
2020-05-17 14:01:00	ChinaDaily		9	54	269	Look how these delicate and vivid patterns inside a snuff bottle are made! #ChinaStory			#ChinaStory	1.26202e+18	https://twitter.com/ChinaDaily/status/1262020298741669889
2020-05-17 13:31:00	ChinaDaily		6	5	27	The #US House of Representatives Foreign Affairs Committee on Saturday said that it had launched an investigation into President Donald Trump's firing of the State Department Inspector General Steve Linick on Friday. https://bit.ly/367UWS4			#US	1.26201e+18	https://twitter.com/ChinaDaily/status/1262012750173106176
2020-05-17 13:01:00	ChinaDaily		10	13	61	The number of Chinese passenger #flights on Friday reached 10,262, exceeding the mark of 10,000 on a single day for the first time since February, according to the country's top aviation regulator. https://bit.ly/2y8z5gy			#flights	1.26201e+18	https://twitter.com/ChinaDaily/status/1262005199515742213
2020-05-17 12:31:00	ChinaDaily		4	20	37	China is able to conduct 1.5 million nucleic acid tests for COVID-19 every day. Testing capabilities need to be further improved as work and production resume, said a Chinese health official Saturday at a press conference in Beijing. https://bit.ly/2y8a1Gs #Covid_19			#Covid_19	1.262e+18	https://twitter.com/ChinaDaily/status/1261997650208944128
2020-05-17 12:28:00	ChinaDaily		8	27	53	#LIVE: Vision China decodes tech's role in fighting COVID-19 #VisionChina #Covid_19			#LIVE #VisionChina #Covid_19	1.262e+18	https://twitter.com/ChinaDaily/status/1261996954797539336
2020-05-17 12:00:00	ChinaDaily		16	51	254	#OneMoment Two tiger siblings are captured in a spectacular duel, but the pair are actually practicing for when they have to hunt.			#OneMoment	1.26199e+18	https://twitter.com/ChinaDaily/status/1261989849709441025
2020-05-17 11:31:00	ChinaDaily		0	4	28	#Italy sees fewer COVID-19 patients, SMEs prep for reopening. https://bit.ly/3bFFa1Q #Covid_19 #coronavirus			#Italy #Covid_19 #coronavirus	1.26198e+18	https://twitter.com/ChinaDaily/status/1261982549913427968
2020-05-17 11:00:00	ChinaDaily		3	14	97	#GlamorChina Tulips enter into full bloom at a park in Changchun, NE China's Jilin province.			#GlamorChina	1.26197e+18	https://twitter.com/ChinaDaily/status/1261974748138844163
2020-05-17 10:31:00	ChinaDaily		14	46	222	Dragon head pavilion is located on Shaohua Mountain in NW #Shaanxi province. It's shaped like a huge dragon crawling through the hills. #ChinaStory			#Shaanxi #ChinaStory	1.26197e+18	https://twitter.com/ChinaDaily/status/1261967453958991873
2020-05-17 10:00:00	ChinaDaily		2	9	29	#BackToWork Hotan jade trading market has reopened recently under #COVID_19 prevention and control measures in Hotan, NW China's #Xinjiang Uygur autonomous region. #coronavirus			#BackToWork #COVID_19 #Xinjiang #coronavirus	1.26196e+18	https://twitter.com/ChinaDaily/status/1261959648896143360
2020-05-17 09:31:00	ChinaDaily		5	14	36	In the first half of May, most of the domestically transmitted cases of COVID-19 on the Chinese mainland came from clustered infections. Asymptomatic cases were reported in various places across the country during the period. https://bit.ly/2Tgi0J4 #Covid_19 #coronavirus			#Covid_19 #coronavirus	1.26195e+18	https://twitter.com/ChinaDaily/status/1261952349485985793
2020-05-17 09:13:00	ChinaDaily		8	21	54	#Russia has confirmed 9,709 new COVID-19 cases in the past 24 hours, raising its total number of infections to 281,752, its coronavirus response center said in a statement Sunday. #Covid_19			#Russia #Covid_19	1.26195e+18	https://twitter.com/ChinaDaily/status/1261947926072356865
2020-05-17 09:01:00	ChinaDaily		7	27	68	People in #Beijing are no longer required to wear #masks outdoors, but should still avoid close contact with other people, the Beijing Center for Disease Prevention and Control said Sunday. https://bit.ly/2WBCY7d #Covid_19			#Beijing #masks #Covid_19	1.26194e+18	https://twitter.com/ChinaDaily/status/1261944802599292928
2020-05-17 08:30:00	ChinaDaily		7	3	57	#OneMoment A female polar bear stays with its triplet cubs at the "Marineland" theme park in Antibes City, south France.			#OneMoment	1.26194e+18	https://twitter.com/ChinaDaily/status/1261936999843246080
2020-05-17 08:01:00	ChinaDaily		25	40	146	#LIVE: A guided tour to the Palace Museum in early summer			#LIVE	1.26193e+18	https://twitter.com/ChinaDaily/status/1261929733467418625
2020-05-17 08:00:00	ChinaDaily		17	9	27	#Opinion The White House's recent "Chinese lab theory" has been widely rejected, and even US' allies have distanced themselves from the groundless slander. #COVID_19 #coronavirus https://bit.ly/3bEEWbc			#Opinion #COVID_19 #coronavirus	1.26193e+18	https://twitter.com/ChinaDaily/status/1261929450217693185
2020-05-17 07:07:00	ChinaDaily		0	3	15	K-pop group #NCT127 released more teaser photos for their upcoming comeback tour 鈥淣eo Zone: The Final Round"! #NeoZone_TheFinalRound @NCTsmtown_127		@NCTsmtown_127	#NCT127 #NCT127 #NeoZone_TheFinalRound	1.26192e+18	https://twitter.com/ChinaDaily/status/1261916187975442432
2020-05-17 07:01:00	ChinaDaily		3	11	41	The search continues for a female #wingsuit pilot who went missing four days ago during a film shoot in #Zhangjiajie, Central China's Hunan province. She did not have any mobile phones, GPS or other communication devices with her during the flight. https://bit.ly/3dQADuJ			#wingsuit #Zhangjiajie	1.26191e+18	https://twitter.com/ChinaDaily/status/1261914601911808000
2020-05-17 07:00:00	ChinaDaily		7	17	77	So comfy so good! Monkeys bathed in an open-air spa at the Hakodate Tropical Botanical Garden in northern Japan.				1.26191e+18	https://twitter.com/ChinaDaily/status/1261914350941466624
2020-05-17 06:30:00	ChinaDaily		2	6	54	As #summer is around the corner, the alpine pastures in SW #China's #Yunnan province start to offer an inviting view.			#summer #China #Yunnan	1.26191e+18	https://twitter.com/ChinaDaily/status/1261906799092920320
2020-05-17 06:30:00	ChinaDaily		3	9	61	The wild chives are blooming in Jiucaiping scenic spot in South #China's #Guizhou province-a feast for the eyes. #summer			#China #Guizhou #summer	1.26191e+18	https://twitter.com/ChinaDaily/status/1261906798753136640
2020-05-17 06:01:00	ChinaDaily		5	6	29	#BackToWork First, second and third-graders of elementary schools in #Shanghai will return to school from June 2 as the epidemic wanes, and the city's public kindergartens will also reopen on the same day, local authorities said Saturday. https://bit.ly/2z3NH1g			#BackToWork #Shanghai	1.2619e+18	https://twitter.com/ChinaDaily/status/1261899501372968961
2020-05-17 05:30:00	ChinaDaily		1	12	67	A vast field of bench terrace in SW China's Chongqing offers peaceful and enchanting scenery inside a morning mist.				1.26189e+18	https://twitter.com/ChinaDaily/status/1261891700605112325
2020-05-17 05:00:00	ChinaDaily		9	29	131	Would you like a bookmark like this? #ChinaStory			#ChinaStory	1.26188e+18	https://twitter.com/ChinaDaily/status/1261884152732762112
2020-05-17 04:00:00	ChinaDaily		70	59	250	#Opinion You cannot eat the cake and have it too. #Australia should strive to advance bilateral cooperation and mutual trust rather than indulging the #US in its efforts to exploit the pandemic for its political maneuvers. https://bit.ly/2LC9hg6			#Opinion #Australia #US	1.26187e+18	https://twitter.com/ChinaDaily/status/1261869052680495106
2020-05-17 03:16:00	ChinaDaily		2	10	33	#Breaking About 10 firefighters were injured by an #explosion in downtown Los Angeles Saturday evening, the #LosAngeles Fire Department said. The explosion has left several buildings on fire; over 230 firefighters are responding to the scene.			#Breaking #explosion #LosAngeles	1.26186e+18	https://twitter.com/ChinaDaily/status/1261858052937924610
2020-05-17 03:00:00	ChinaDaily		6	19	98	#GlamorChina The #PalaceMuseum in Beijing reopened on May 9. Its architectural complex, also known as the Forbidden City, and vast holdings of imperial collections constitute a testimony to the brilliance of Chinese culture and civilization.			#GlamorChina #PalaceMuseum	1.26185e+18	https://twitter.com/ChinaDaily/status/1261853953521643520
2020-05-17 02:31:00	ChinaDaily		10	18	59	#FightTogether The Chinese People's Liberation Army (#PLA) has shared its experience in fighting COVID-19 with militaries from Thailand, Indonesia, Malaysia, South Africa and Ukraine by videoconference seperately in early May. https://bit.ly/2AscYlZ #Covid_19			#FightTogether #PLA #Covid_19	1.26185e+18	https://twitter.com/ChinaDaily/status/1261846654338035712
2020-05-17 02:01:00	ChinaDaily		2	1	17	Experts will discuss the role science and technology have played in stemming the COVID-19 pandemic and consolidating international efforts to battle the disease at a Vision China event to be broadcast by China Daily on Sunday. https://bit.ly/2z1SXlS #VisionChina #Covid_19			#VisionChina #Covid_19	1.26184e+18	https://twitter.com/ChinaDaily/status/1261839103210819590
2020-05-17 01:35:00	ChinaDaily		4	11	37	#Update Chinese mainland reports 5 new COVID-19 cases, with 3 locally transmitted and 2 from overseas. #Covid_19 #coronavirus			#Update #Covid_19 #coronavirus	1.26183e+18	https://twitter.com/ChinaDaily/status/1261832677914599424
2020-05-17 01:30:00	ChinaDaily		8	47	211	These master chefs know how to use their skills to slice and dice their way around a kitchen. #ChinaStory			#ChinaStory	1.26183e+18	https://twitter.com/ChinaDaily/status/1261831303885803520
2020-05-17 01:26:00	ChinaDaily		136	172	834	Yesman to one, liar to all				1.26183e+18	https://twitter.com/ChinaDaily/status/1261830316584386561
2020-05-17 01:00:00	ChinaDaily		7	9	99	#GlamorChina Aerial photo shows villagers transplanting rice seedlings on the terraced fields in Xuan'en county, Central China's Hubei province.			#GlamorChina	1.26182e+18	https://twitter.com/ChinaDaily/status/1261823751605239808
2020-05-17 00:30:00	ChinaDaily		5	9	42	Here are some moments of medics working at San Jose Hospital in Santiago, Chile. #coronavirus			#coronavirus	1.26182e+18	https://twitter.com/ChinaDaily/status/1261816201669296130
2020-05-17	ChinaDaily		3	7	33	In Barcelona, #Spain, operators are cleaning and disinfecting rubbish bins and roads amid the #COVID_19 outbreak. #coronavirus			#Spain #COVID_19 #coronavirus	1.26181e+18	https://twitter.com/ChinaDaily/status/1261808655776661504
2020-05-16 23:30:00	ChinaDaily		18	16	149	#GlamorChina Enjoy the magnificent view of Mount #Qomolangma!			#GlamorChina #Qomolangma	1.2618e+18	https://twitter.com/ChinaDaily/status/1261801102816636930
2020-05-16 23:00:00	ChinaDaily		9	13	94	#GlamorChina Blooming bougainvillea in Kuanzhai Alley, SW #China's #Sichuan province attracts a large number of visitors to enjoy the fantastic early summer flora.			#GlamorChina #China #Sichuan	1.26179e+18	https://twitter.com/ChinaDaily/status/1261793555338506241
2020-05-16 22:30:00	ChinaDaily		3	6	47	#GlamorChina The glistening morning sun spreads its warm light on the vast Songhua River in Northeast China鈥檚 Harbin city.			#GlamorChina	1.26179e+18	https://twitter.com/ChinaDaily/status/1261786004358180864
2020-05-16 22:00:00	ChinaDaily		3	7	29	Yangshan Special Comprehensive Bonded Area in #Shanghai was officially unveiled, marking another major step to further boost China's opening-up. #China https://bit.ly/2T9pPQL			#Shanghai #China	1.26178e+18	https://twitter.com/ChinaDaily/status/1261778455923814400
2020-05-16 21:30:00	ChinaDaily		7	8	27	A letter to Wuhan middle school students by the #WHO representative in China has moved many people in China. #coronavirus http://bitly.ws/8zJr			#WHO #coronavirus	1.26177e+18	https://twitter.com/ChinaDaily/status/1261770903538434049
2020-05-16 21:00:00	ChinaDaily		2	5	25	Parks were reopened on Friday in Romania. Under the new state of alert, residents are allowed to travel locally, but mask-wearing is mandatory in enclosed public spaces and on public transport. #coronavirus			#coronavirus	1.26176e+18	https://twitter.com/ChinaDaily/status/1261763354151903232
2020-05-16 20:30:00	ChinaDaily		3	12	55	#Berlin, #Germany opened its first #COVID_19 quarantine station for the homeless, which is able to accommodate up to 16 persons. #coronavirus			#Berlin #Germany #COVID_19 #coronavirus	1.26176e+18	https://twitter.com/ChinaDaily/status/1261755806967402496
2020-05-16 20:00:00	ChinaDaily		3	2	27	A silversmith forges a silver piece at a training institute of Miao silver forging skill in Fenghuang County, Central China's Hunan Province, May 14, 2020. #China			#China	1.26175e+18	https://twitter.com/ChinaDaily/status/1261748255366377473
2020-05-16 19:42:00	ChinaDaily		13	9	29	At Saturday's media briefing, Dr Jenny Harries, deputy chief medical officer for England, said "children definitely don't get as ill with coronavirus鈥?				1.26174e+18	https://twitter.com/ChinaDaily/status/1261743916472139776
2020-05-16 19:31:00	ChinaDaily		6	16	87	Self-driving vending machines are seen in Olympic Forest Park in Beijing.				1.26174e+18	https://twitter.com/ChinaDaily/status/1261740958623789056
2020-05-16 19:30:00	ChinaDaily		3	6	13	#LATEST Global #COVID-19 deaths surpassed 310,000 on Saturday afternoon, reaching 310,010 as of 3:15 pm (1915 GMT), according to the Center for Systems Science and Engineering at Johns Hopkins University.			#LATEST #COVID	1.26174e+18	https://twitter.com/ChinaDaily/status/1261740759079944192
2020-05-16 19:00:00	ChinaDaily		3	5	25	#SouthAfrica on Friday recorded 785 confirmed cases of #COVID_19, the highest number in the 24-hour cycle since the country reported its first case in early March, said Health Minister Zweli Mkhize. #coronavirus https://bit.ly/3fQaUol			#SouthAfrica #COVID_19 #coronavirus	1.26173e+18	https://twitter.com/ChinaDaily/status/1261733156018888710
2020-05-16 18:30:00	ChinaDaily		1	9	53	#GlamorChina Aerial photo shows villagers transplanting rice seedlings on the terraced fields in Xuan'en county, Central China's Hubei province.			#GlamorChina	1.26173e+18	https://twitter.com/ChinaDaily/status/1261725607592779776
2020-05-16 18:00:00	ChinaDaily		3	7	16	#Opinion Gone are the days when having a white-collar job meant being suited and sitting behind a desk. On the contrary, desk jobs are finding fewer takers now. http://bitly.ws/8zE9			#Opinion	1.26172e+18	https://twitter.com/ChinaDaily/status/1261718057124167680
2020-05-16 17:30:00	ChinaDaily		6	7	44	Aerial photo shows a view of a poverty-relief relocation site for the Baiku Yao People in Nandan county, South China's Guangxi Zhuang autonomous region. #PovertyAlleviation			#PovertyAlleviation	1.26171e+18	https://twitter.com/ChinaDaily/status/1261710509289598976
2020-05-16 17:00:00	ChinaDaily		4	3	7	#Opinion The frequent repeats of such belated actions on the part of local watchdogs justify questions being asked about how they can better perform their role. http://bitly.ws/8zE6			#Opinion	1.2617e+18	https://twitter.com/ChinaDaily/status/1261702956786675713
2020-05-16 16:30:00	ChinaDaily		7	4	34	Residents in Atulier village, Zhaojue county in Southeast China's #Sichuan province will have a better life after the relocation. #China https://bit.ly/2y5Vwmv			#Sichuan #China	1.2617e+18	https://twitter.com/ChinaDaily/status/1261695409220546560
2020-05-16 16:00:00	ChinaDaily		7	14	28	According to the #US Navy, five USS Theodore Roosevelt sailors who previously tested positive for #COVID_19 and finished a quarantine retested positive. #coronavirus https://bit.ly/3fTpFqj			#US #COVID_19 #coronavirus	1.26169e+18	https://twitter.com/ChinaDaily/status/1261687857866878976
2020-05-16 15:30:00	ChinaDaily		7	10	56	#GlamorChina A vast field of bench terrace in Hejiayan village, Chongqing municipality in Southwest China offers peaceful and enchanting scenery inside a morning mist.			#GlamorChina	1.26168e+18	https://twitter.com/ChinaDaily/status/1261680307570307074
2020-05-16 15:00:00	ChinaDaily		21	53	203	Have you ever seen so many horses in one video!!!??? #ChinaStory #ICYMI			#ChinaStory #ICYMI	1.26167e+18	https://twitter.com/ChinaDaily/status/1261672757269577731
2020-05-16 14:30:00	ChinaDaily		24	17	70	Chinese high school students had the most positive attitude toward online learning compared with those in the United States, Japan and the Republic of Korea (ROK), according to a report released by China Youth Daily. #education https://bit.ly/2LA5rns			#education	1.26167e+18	https://twitter.com/ChinaDaily/status/1261665209019555841
2020-05-16 14:00:00	ChinaDaily		7	6	38	#TaylorSwift has canceled all of her performances and appearances for the rest of the year because of the coronavirus pandemic. However, fans can still experience her concerts online. Three music platforms will deliver the show to her Chinese fans. https://bit.ly/2ZkDusb			#TaylorSwift #TaylorSwift	1.26166e+18	https://twitter.com/ChinaDaily/status/1261657659490463753
2020-05-16 13:30:00	ChinaDaily		2	12	101	#GlamorChina Enjoy the magnificent view of Mount #Qomolangma!			#GlamorChina #Qomolangma	1.26165e+18	https://twitter.com/ChinaDaily/status/1261650112557637632
2020-05-16 13:00:00	ChinaDaily		10	11	75	#US fried chicken fast-food chain #Popeyes opened its first China outlet in #Shanghai on May 15. Massive crowds lined up outside the restaurant on the morning of its opening day. #China			#US #Popeyes #Shanghai #China	1.26164e+18	https://twitter.com/ChinaDaily/status/1261642561858359297
2020-05-16 12:30:00	ChinaDaily		19	115	461	Bravo, girl! The kid is a master of acrobatics. #Wirewalking is an amazing achievement of core strength. 鈥?鈥?鈥?#ChinaStory #ICYMI			#Wirewalking #ChinaStory #ICYMI	1.26164e+18	https://twitter.com/ChinaDaily/status/1261635006805532672
2020-05-16 12:15:00	ChinaDaily		4	12	46	#China has never rejected experts of the #WHO from visiting laboratories in Wuhan, Hubei province, during their visits in the city, a health official said. #COVID_19 #coronavirus https://bit.ly/2X7OBSy			#China #WHO #COVID_19 #coronavirus	1.26163e+18	https://twitter.com/ChinaDaily/status/1261631238713958400
2020-05-16 12:00:00	ChinaDaily		8	8	45	The average salary of China's urban employees reported robust growth in 2019 thanks to the country's steady economic operation last year, official data showed Friday. https://bit.ly/3e2aF7Z				1.26163e+18	https://twitter.com/ChinaDaily/status/1261627463882293251
2020-05-16 11:30:00	ChinaDaily		3	16	70	#GlamorChina Waterfall? it鈥檚 cloud! View of magnificent cloud in SW China鈥檚 Chongqing went viral. It鈥檚 a beautiful array of floating clouds above a mountain rushing down like cascading waterfalls.			#GlamorChina	1.26162e+18	https://twitter.com/ChinaDaily/status/1261619911501033472
2020-05-16 11:15:00	ChinaDaily		11	8	38	China has made its best efforts to collect evidence and deepen understanding of the novel #coronavirus since the early stages of the outbreak, said Zeng Yixin, deputy head of the National Health Commission. #COVID_19 https://bit.ly/3dOTOVL			#coronavirus #COVID_19	1.26162e+18	https://twitter.com/ChinaDaily/status/1261616134375108608
2020-05-16 11:00:00	ChinaDaily		3	3	23	In order to expand the production capacity of melt-blown nonwoven fabric, a key material for masks, the China Pingmei Shenma Group has accordingly established a production line and officially put it into operation on May 1. #COVID_19 #coronavirus			#COVID_19 #coronavirus	1.26161e+18	https://twitter.com/ChinaDaily/status/1261612360029966342
2020-05-16 10:45:00	ChinaDaily		3	11	25	#China has been attaching equal attention to both asymptomatic #COVID_19 cases and other confirmed cases, a health official said Friday. #coronavirus https://bit.ly/2AtkyNe			#China #COVID_19 #coronavirus	1.26161e+18	https://twitter.com/ChinaDaily/status/1261608590097256448
2020-05-16 10:45:00	ChinaDaily		1	8	18	Mass nucleic acid testing on all residents in #Wuhan for #COVID_19 will help protect people's health and fully resume social and economic order in the city, a senior official with the National Health Commission said on Friday. #coronavirus https://bit.ly/2WDtt7v			#Wuhan #COVID_19 #coronavirus	1.26161e+18	https://twitter.com/ChinaDaily/status/1261608589258452992
2020-05-16 10:30:00	ChinaDaily		9	17	94	The #PalaceMuseum, located in #Beijing, reopened on May 9. Its architectural complex, also known as the Forbidden City, and vast holdings of imperial collections constitute a testimony to the brilliance of Chinese culture and civilization. #China			#PalaceMuseum #Beijing #China	1.2616e+18	https://twitter.com/ChinaDaily/status/1261604808756129793
2020-05-16 10:18:00	ChinaDaily		12	51	130	China now has five #vaccines, one vector and four inactivated, that have entered the first two phases of clinical trials in China, a senior scientist said on Friday. #coronavirus #COVID_19 https://bit.ly/2ZkZpzt			#vaccines #coronavirus #COVID_19	1.2616e+18	https://twitter.com/ChinaDaily/status/1261601792221016065
2020-05-16 10:00:00	ChinaDaily		23	29	135	Dr. Zhang Wenhong, head of #Shanghai's #COVID_19 medical expert team, opened his Weibo account on May 16. His latest post says he will update first-hand information about #coronavirus. Known for his witty remarks about the pandemic fight, Zhang now has over 250,000 followers.			#Shanghai #COVID_19 #coronavirus	1.2616e+18	https://twitter.com/ChinaDaily/status/1261597261663834114
2020-05-16 09:32:00	ChinaDaily		141	3477	11306	K-pop group #BTS's #V remains the most popular Korean celebrity in Japan for the fourth consecutive month, according to data from Japan's Twipple "Celebrity Rank", the most relevant indicator of popularity in Japan.			#BTS #BTS #V	1.26159e+18	https://twitter.com/ChinaDaily/status/1261590278357413891
2020-05-16 09:30:00	ChinaDaily		17	52	179	#ICYMI Amazing #architecture in Kunshan, East #China's Jiangsu province, goes viral on social media - would you live here? #ChinaStory			#ICYMI #architecture #China #ChinaStory	1.26159e+18	https://twitter.com/ChinaDaily/status/1261589708909563904
2020-05-16 09:00:00	ChinaDaily		7	4	22	Pet training centers in Xiamen, Fujian province are enjoying brisk business as residents seek help getting their furry companions to lose weight. #pets #COVID_19 #coronavirus			#pets #COVID_19 #coronavirus	1.26158e+18	https://twitter.com/ChinaDaily/status/1261582161460641792
2020-05-16 08:59:00	ChinaDaily		0	27	63	'Love Yourself: Answer', the 2018 album from #BTS is now #BRITcertified Gold! This is the first album by a Korean artist to go gold in the UK. @BTSW_official		@BTSW_official	#BTS #BTS #BRITcertified	1.26158e+18	https://twitter.com/ChinaDaily/status/1261582016878804992
2020-05-16 08:33:00	ChinaDaily		3	2	32	Affected by the #COVID_19 epidemic, lots of enterprises producing children's wear for exporting in Qingdao, E China's Shandong province, have shifted from exports to domestic sales through the combination of online sales and traditional marketing modes. #coronavirus			#COVID_19 #coronavirus	1.26158e+18	https://twitter.com/ChinaDaily/status/1261575368084869122
2020-05-16 08:10:00	ChinaDaily		7	8	25	Experts will discuss the role science and technology have played in stemming the #COVID_19 pandemic and consolidating international efforts to battle the disease at a #VisionChina event to be broadcast by China Daily on Sunday.			#COVID_19 #VisionChina	1.26157e+18	https://twitter.com/ChinaDaily/status/1261569744441733121
2020-05-16 08:00:00	ChinaDaily		3	7	39	Volunteers prepare free Iftar meals for people in need during the Muslim holy month of Ramadan in Rabat, #Morocco. #coronavirus #COVID_19			#Morocco #coronavirus #COVID_19	1.26157e+18	https://twitter.com/ChinaDaily/status/1261567061882331138
2020-05-16 07:31:00	ChinaDaily		19	107	468	Come and board our mini #train to travel through the fields! #ChinaStory			#train #ChinaStory	1.26156e+18	https://twitter.com/ChinaDaily/status/1261559761742393346
2020-05-16 07:00:00	ChinaDaily		5	19	148	This hen's mothering skills are egg-cellent! #OneMoment #ICYMI			#OneMoment #ICYMI	1.26155e+18	https://twitter.com/ChinaDaily/status/1261551962341863426
2020-05-16 06:30:00	ChinaDaily		3	15	61	Nanping city, E China's Fujian province, has endeavored to develop green industries in multiple sectors such as agriculture, tourism and culture to translate its ecological advantages into the driving force of economic development.				1.26154e+18	https://twitter.com/ChinaDaily/status/1261544412913430531
2020-05-16 06:00:00	ChinaDaily		32	13	48	Hong Kong's police watchdog on Friday said the city is being "dragged into an era of terrorism" by the escalating violence and vandalism in the prolonged anti-government protests since June. #HongKong #棣欐腐			#HongKong	1.26154e+18	https://twitter.com/ChinaDaily/status/1261536859601199104
2020-05-16 05:30:00	ChinaDaily		2	12	25	The #HongKong government on Friday published revised economic figures for the first quarter of the year. Hong Kong's GDP slumped 8.9 percent year on year and 5.3 percent quarter on quarter during the January-March period, both the largest for a single quarter ever on record.			#HongKong	1.26153e+18	https://twitter.com/ChinaDaily/status/1261529312169091074
2020-05-16 05:00:00	ChinaDaily		7	10	47	South #China's Guangdong province had carried out 10.41 million nucleic acid tests as of Monday, covering 6.64 million people as the populous province has been on full alert against #COVID_19. #coronavirus			#China #COVID_19 #coronavirus	1.26152e+18	https://twitter.com/ChinaDaily/status/1261521762174418949
2020-05-16 05:00:00	ChinaDaily		7	6	23	Despite the #COVID_19 crisis, Beijing's preparations for the 2022 Winter #Olympics keep gaining momentum, with its launch of a plan to host the event sustainably earning recognition from the International Olympic Committee.			#COVID_19 #Olympics	1.26152e+18	https://twitter.com/ChinaDaily/status/1261521760102633472
2020-05-16 04:00:00	ChinaDaily		9	15	21	#China has urged the Group of 20 (#G20) members to fortify cooperation and maintain an open environment to mitigate the #COVID_19 epidemic effect on trade and investment, a senior government official said. #coronavirus https://bit.ly/2WBN3Rr			#China #G20 #G20 #COVID_19 #coronavirus	1.26151e+18	https://twitter.com/ChinaDaily/status/1261506664802340865
2020-05-16 03:30:00	ChinaDaily		41	19	108	Stable development of Sino-US relations is in line with the fundamental interests of the two peoples and helps with world peace and stability, Beijing said on Friday. #coronavirus #COVID_19			#coronavirus #COVID_19	1.2615e+18	https://twitter.com/ChinaDaily/status/1261499111511072777
2020-05-16 02:53:00	ChinaDaily		7	16	39	#LATEST Chinese mainland reports 8 new #COVID_19 cases; all but 2 imported #coronavirus https://bit.ly/2Td11Hz			#LATEST #COVID_19 #coronavirus	1.26149e+18	https://twitter.com/ChinaDaily/status/1261489866124095488
2020-05-16 02:00:00	ChinaDaily		8	11	42	China has announced new policies and pilot programs to promote the financial opening-up and integration of the Guangdong-Hong Kong-Macao Greater Bay Area, as part of the efforts to help the area play a lead role in the nation's economic development. https://bit.ly/2LzjHgc				1.26148e+18	https://twitter.com/ChinaDaily/status/1261476466384007168
2020-05-16 01:30:00	ChinaDaily		1	6	53	#GlamorChina Tai鈥檈rzhuang Canal Wetland in Zaozhuang, #Shandong province is so pleasant in May. It's the perfect time of year to go, with its water lilies just starting to bloom.			#GlamorChina #Shandong	1.26147e+18	https://twitter.com/ChinaDaily/status/1261468916775219202
2020-05-16 01:00:00	ChinaDaily		8	20	107	May 15 is the International Day of #Families. For those of you who can go home, give your loved ones a big hug! #OneMoment			#Families #OneMoment	1.26146e+18	https://twitter.com/ChinaDaily/status/1261461462796525568
2020-05-16 00:45:00	ChinaDaily		9	4	16	Warning that often-violent #protests have dragged the city into 鈥渁n era of #terrorism,鈥?#HongKong鈥檚 police watchdog, the Independent Police Complaints Council (#IPCC), on Friday released a report on protracted anti-government protests. Check the video to learn more details. #HKP			#protests #terrorism #HongKong #IPCC #HKP	1.26146e+18	https://twitter.com/ChinaDaily/status/1261457587305943041
2020-05-16 00:30:00	ChinaDaily		6	16	81	The fruit sector is a rural development pillar in Hebei province. Guangping county plans to increase plantations and enlarge the agricultural market, to help farmers lifted out of poverty. #PovertyAlleviation			#PovertyAlleviation	1.26145e+18	https://twitter.com/ChinaDaily/status/1261454039759216640
2020-05-16	ChinaDaily		21	113	531	To grow from an apprentice to a #KungFu master, one must be persistent and endure the rigorous training. 鈥?鈥?鈥?#shaolin			#KungFu #shaolin	1.26145e+18	https://twitter.com/ChinaDaily/status/1261446262584496128
2020-05-15 23:30:00	ChinaDaily		6	17	109	Guangzhou Circle, a landmark building in Guangzhou, South #China's #Guangdong province, has a nickname "Copper Coin Building" for an obvious reason.			#China #Guangdong	1.26144e+18	https://twitter.com/ChinaDaily/status/1261438715324272640
2020-05-15 23:00:00	ChinaDaily		6	2	43	#GlamorChina Enveloped in dense fog, the Yangsigang Yangtze River Bridge in Central China's #Wuhan province offers a breathtaking view.			#GlamorChina #Wuhan	1.26143e+18	https://twitter.com/ChinaDaily/status/1261431165153492993
2020-05-15 22:20:00	ChinaDaily		4	32	144	You may grow up but you'll always be grandmother's little boy. #ChinaStory			#ChinaStory	1.26142e+18	https://twitter.com/ChinaDaily/status/1261421098534498309
2020-05-15 22:00:00	ChinaDaily		9	8	21	On Thursday, the World #Health Organization released a policy document on gender and #COVID19, encouraging countries to incorporate a gender focus into their responses to the pandemic. #WHO			#Health #COVID19 #WHO	1.26142e+18	https://twitter.com/ChinaDaily/status/1261416066716037121
2020-05-15 21:40:00	ChinaDaily		5	23	94	Would you like a bookmark like this? #ChinaStory			#ChinaStory	1.26141e+18	https://twitter.com/ChinaDaily/status/1261411033563852800
2020-05-15 21:33:00	ChinaDaily		3	3	22	#UK #Health Secretary Matt Hancock said on Friday that all care home residents and staff in England, both with and without symptoms, are now being tested. He added the government will test every resident and member of staff between now and June. #COVID19			#UK #Health #COVID19	1.26141e+18	https://twitter.com/ChinaDaily/status/1261409269158576128
2020-05-15 21:20:00	ChinaDaily		12	16	28	The head of the World Health Organization on Friday said he is not sure if the #US government will join an initiative for equal access to drugs and #vaccines for #COVID19.			#US #vaccines #COVID19	1.26141e+18	https://twitter.com/ChinaDaily/status/1261405997568049155
2020-05-15 21:00:00	ChinaDaily		3	11	45	Women in Xihaigu, a poverty-stricken area of the #Ningxia Hui autonomous region, are now living a better life thanks to local factories. At a factory in Ningxia, 99 percent of the total 310 workers are local women. #povertyalleviation			#Ningxia #povertyalleviation	1.2614e+18	https://twitter.com/ChinaDaily/status/1261400965338419205
2020-05-15 20:46:00	ChinaDaily		17	9	43	On Friday, the World Health Organization reminded countries about the importance of investing in health. #WHO director-general Tedros Adhanom Ghebreyesus said the novel #coronavirus pandemic has shown that investment in health is not only right, but the 鈥渟mart thing鈥?to do.			#WHO #coronavirus	1.2614e+18	https://twitter.com/ChinaDaily/status/1261397440998985729
2020-05-15 20:29:00	ChinaDaily		1	3	8	The US state of #NewYork partially reopened on Friday, while the "PAUSE" order will be extended to May 28 for remaining regions including New York City (#NYC), said Governor Andrew #Cuomo on Friday. #COVID19 https://bit.ly/3fSiX3R			#NewYork #NYC #Cuomo #COVID19	1.26139e+18	https://twitter.com/ChinaDaily/status/1261393411531091968
2020-05-15 20:20:00	ChinaDaily		2	12	27	A clinical trial has begun in the United States to evaluate whether anti-malaria drug hydroxychloroquine, given together with antibiotic azithromycin, can prevent #COVID_19 hospitalization and death. #health			#COVID_19 #health	1.26139e+18	https://twitter.com/ChinaDaily/status/1261390898115444736
2020-05-15 19:40:00	ChinaDaily		0	5	24	#BackToWork The first batch of 215 technology professionals from the Republic of Korea resumed their work in Tianjin Binhai New Area on Wednesday, thanks to a rapid-channel established between #China and the #ROK.			#BackToWork #China #ROK	1.26138e+18	https://twitter.com/ChinaDaily/status/1261380833249644546
2020-05-15 19:28:00	ChinaDaily		18	10	29	#US federal government is responsible for providing #education, #healthcare and other services to the country's Native American tribes by law and various treaties, but such services have historically been inadequate.			#US #education #healthcare	1.26138e+18	https://twitter.com/ChinaDaily/status/1261377892652548096
2020-05-15 19:00:00	ChinaDaily		2	29	94	This artist mixes pencil drawing and charcoal shading to bring this #cat to life. #ChinaStory			#cat #ChinaStory	1.26137e+18	https://twitter.com/ChinaDaily/status/1261370765141700610
2020-05-15 18:40:00	ChinaDaily		3	6	14	#US #retail sales plunged 16.4 percent in April as consumers cut spending amid the nationwide #coronavirus #lockdown, the Commerce Department reported Friday.			#US #retail #coronavirus #lockdown	1.26137e+18	https://twitter.com/ChinaDaily/status/1261365732396290048
2020-05-15 18:20:00	ChinaDaily		6	20	71	Three decades after opening-up, Pudong New Area, a lively hub in #China, has led the transformation of Shanghai and even the nation. In this video, let's take a look at Pudong's continued reforms in the new era.			#China	1.26136e+18	https://twitter.com/ChinaDaily/status/1261360701722865664
2020-05-15 18:00:00	ChinaDaily		7	11	25	Time is running out to address the #COVID19 pandemic in the United States, which could face the "darkest winter in modern history" without a nationally coordinated response in place, a #whistleblower and former top federal vaccine doctor told a congressional panel Thursday. #US			#COVID19 #whistleblower #US	1.26136e+18	https://twitter.com/ChinaDaily/status/1261355671368466432
2020-05-15 17:40:00	ChinaDaily		11	10	28	#Opinion: The recent frequent rhetoric about a new Cold War is incredibly dangerous. Most immediately, it endangers economic prosperity. Even more dangerously, it creates the possibility that an incredibly destructive conflict might arise between the two countries.			#Opinion	1.26135e+18	https://twitter.com/ChinaDaily/status/1261350632893460480
2020-05-15 17:16:00	ChinaDaily		2	11	21	A magnitude 6.5 #earthquake hit US western state of #Nevada at 4:03 am local time Friday (1103 GMT), according to the United States Geological Survey (USGS). https://bit.ly/2LujgDR			#earthquake #Nevada	1.26134e+18	https://twitter.com/ChinaDaily/status/1261344825372110848
2020-05-15 17:00:00	ChinaDaily		5	3	17	Residents will be mandated to wear face coverings outdoors to slow the spread of #COVID_19 as Los Angeles County is moving forward with its reopening plans, local authorities said Thursday. #coronavirus			#COVID_19 #coronavirus	1.26134e+18	https://twitter.com/ChinaDaily/status/1261340570556854272
2020-05-15 16:43:00	ChinaDaily		4	13	49	#Shanghai released a new package of policies on Friday to facilitate the construction of industrial parks and bolster so-called strategically emerging industries.			#Shanghai	1.26134e+18	https://twitter.com/ChinaDaily/status/1261336288516550664
2020-05-15 16:20:00	ChinaDaily		2	3	16	#Fortune (Chinese version) released the latest 40 Chinese Business Elites under-40 on Thursday. Who have positions on the list?			#Fortune	1.26133e+18	https://twitter.com/ChinaDaily/status/1261330500087697409
2020-05-15 16:05:00	ChinaDaily		1	4	25	#Japan aims to test around 10,000 people across the country for #coronavirus antibodies from next month, to help authorities understand the extent of the spread of the pneumonia-carrying virus, Health Minister Kato Katsunobu said Friday.			#Japan #coronavirus	1.26133e+18	https://twitter.com/ChinaDaily/status/1261326775323410434
2020-05-15 15:40:00	ChinaDaily		19	24	126	Caught in the middle #ChinaDailyCartoon			#ChinaDailyCartoon	1.26132e+18	https://twitter.com/ChinaDaily/status/1261320437327228933
2020-05-15 15:25:00	ChinaDaily		3	7	22	The third #China International #Import Expo (#CIIE) has made strong inroads in attracting exhibitors, with more than 50 global companies signing up for the event during a ceremony that took place both offline and online on May 15.			#China #Import #CIIE	1.26132e+18	https://twitter.com/ChinaDaily/status/1261316697887293441
2020-05-15 15:00:00	ChinaDaily		4	29	105	An online sale event to promote Qixia apples, a specialty of Yantai, Shandong province, was launched on the Xuexi Qiangguo app on May 12. More than 5,000 orders were received during the livestream. #ecommerce			#ecommerce	1.26131e+18	https://twitter.com/ChinaDaily/status/1261310371861676036
2020-05-15 14:41:00	ChinaDaily		3	5	22	Fortune (Chinese version) released the latest 40 Chinese Business Elites under-40. Zhang Yiming, founder and CEO of #ByteDance, Xu Li, co-founder and CEO of image recognition startup #SenseTime and #Didi Chuxing CEO Cheng Wei, have positions on the list. https://bit.ly/2yQTZRU			#ByteDance #SenseTime #Didi	1.26131e+18	https://twitter.com/ChinaDaily/status/1261305588593508353
2020-05-15 14:20:00	ChinaDaily		5	37	145	This futuristic artist creates surreal 3D paintings from circuit boards and mannequin heads! #ChinaStory			#ChinaStory	1.2613e+18	https://twitter.com/ChinaDaily/status/1261300306186391553
2020-05-15 14:02:00	ChinaDaily		5	3	23	Traffic resumed Friday morning on a sea bridge in South China's Guangdong province after it was temporarily closed last week due to abnormal shaking. https://bit.ly/2T8hbBY				1.2613e+18	https://twitter.com/ChinaDaily/status/1261295820869009408
2020-05-15 14:01:00	ChinaDaily		3	4	21	Jiang hua, 35 years old, became a #silversmith in 2006 and started to learn the Miao silver forging skill in 2015. At present, Jiang earns an annual income of 80,000 yuan (about 11,276 US dollars) through making silver ornaments with the skill he learned.			#silversmith	1.2613e+18	https://twitter.com/ChinaDaily/status/1261295758109630470
2020-05-15 13:40:00	ChinaDaily		4	6	15	President Donald Trump said Thursday that he expected a #vaccine for the #coronavirus to be available by the end of the year, and the military would help with distribution. #COVID_19			#vaccine #coronavirus #COVID_19	1.26129e+18	https://twitter.com/ChinaDaily/status/1261290234718937088
2020-05-15 13:20:00	ChinaDaily		11	57	221	These master chefs know how to use their skills to slice and dice their way around a kitchen. #ChinaStory			#ChinaStory	1.26129e+18	https://twitter.com/ChinaDaily/status/1261285207413415942
2020-05-15 13:00:00	ChinaDaily		3	16	81	May 15 is the International Day of #Families. For those of you who can go home, give your loved ones a big hug! #OneMoment			#Families #OneMoment	1.26128e+18	https://twitter.com/ChinaDaily/status/1261280171337924609
2020-05-15 13:00:00	ChinaDaily		0	3	27	Surfing with the glow of algae - Am I in the movie Avatar?				1.26128e+18	https://twitter.com/ChinaDaily/status/1261280170603937792
2020-05-15 12:40:00	ChinaDaily		4	3	15	The #Beijing2022 Winter Olympics organizing committee released its official Sustainability Plan on Friday, aiming to make the Games beneficial for long-term environmental and regional developments. @Beijing2022		@Beijing2022	#Beijing2022	1.26128e+18	https://twitter.com/ChinaDaily/status/1261275135010537472
2020-05-15 12:20:00	ChinaDaily		8	17	89	The fruit sector is a rural development pillar in Hebei province. Guangping county plans to increase plantations and enlarge the agricultural market, to help farmers lifted out of poverty. #PovertyAlleviation			#PovertyAlleviation	1.26127e+18	https://twitter.com/ChinaDaily/status/1261270105675173893
2020-05-15 11:40:00	ChinaDaily		14	63	276	Have you ever seen so many horses in one video!!!??? #ChinaStory			#ChinaStory	1.26126e+18	https://twitter.com/ChinaDaily/status/1261260035545595906
2020-05-15 11:21:00	ChinaDaily		3	12	22	#Opinion Professor Stephen Walt of Harvard University recently said that what has happened in the US is "an epic policy failure", according to the Guardian. https://bit.ly/361hQtY #Covid_19			#Opinion #Covid_19	1.26126e+18	https://twitter.com/ChinaDaily/status/1261255258157707265
2020-05-15 11:00:00	ChinaDaily		5	0	18	In the face of disruptions caused by #COVID_19, relief measures and economic stimulus policies are both important. To offset external shocks, #China should utilize relief and stimulus measures of no less than 10 trillion yuan ($1.4 trillion). https://bit.ly/2WxAlDr			#COVID_19 #China	1.26125e+18	https://twitter.com/ChinaDaily/status/1261250093400731650
2020-05-15 10:41:00	ChinaDaily		2	2	19	Leaders of the East African Community member states have agreed to prioritize the implementation of measures to ensure uninterrupted cross-border movement of goods, even as the region continues to battle the COVID-19 pandemic. https://bit.ly/3cAmG3U #coronavirus #Covid_19			#coronavirus #Covid_19	1.26125e+18	https://twitter.com/ChinaDaily/status/1261245193342160897
2020-05-15 10:20:00	ChinaDaily		5	9	35	"Our window of opportunity is closing." Despite White House claims, the #US still lacks a comprehensive battle plan against the #Covid_19 in critical areas including masks, testing, treatments and vaccines, whistleblower Rick Bright warned Thursday. https://bit.ly/2z1JnPU			#US #Covid_19	1.26124e+18	https://twitter.com/ChinaDaily/status/1261239906250027011
2020-05-15 10:00:00	ChinaDaily		7	8	58	Read the highlights of President Xi Jinping's speeches at previous #TwoSessions. (5) #XiJinping #TwoSessions2020 #XiSays			#TwoSessions #XiJinping #TwoSessions2020 #XiSays	1.26123e+18	https://twitter.com/ChinaDaily/status/1261234960473583618
2020-05-15 09:40:00	ChinaDaily		5	8	25	#Opinion US COVID-19 response reflects disregard for science, says scholar. Many times already Trump has spread misinformation about #COVID_19 which could complicate future efforts to control the disease in the #US. https://bit.ly/3fSU6Na			#Opinion #COVID_19 #US	1.26123e+18	https://twitter.com/ChinaDaily/status/1261229838376919045
2020-05-15 09:36:00	ChinaDaily		3	5	18	Hong Kong's Education Bureau said on Thursday it's regrettable that a biased, misleading and offensive question appeared in this year鈥檚 history test 鈥?which was part of the city鈥檚 college entrance exam.				1.26123e+18	https://twitter.com/ChinaDaily/status/1261229061558263813
2020-05-15 09:36:00	ChinaDaily		14	69	124	#China now has five #vaccines, one vector and four inactivated, that have entered the first two phases of clinical trials in China, a senior scientist said on Friday. These vaccines are set to complete their phase II trials in July. #COVID_19 https://bit.ly/2X2coDn			#China #vaccines #COVID_19	1.26123e+18	https://twitter.com/ChinaDaily/status/1261228930830184448
2020-05-15 09:20:00	ChinaDaily		2	10	58	#GlamorChina A sea of pink flowers! Galsang flowers are blooming splendidly in Hengxian county, S China鈥檚 Guangxi Zhuang autonomous region, making the place a hot spot for tourists in early summer.			#GlamorChina	1.26122e+18	https://twitter.com/ChinaDaily/status/1261224805035958272
2020-05-15 09:14:00	ChinaDaily		29	22	90	Pangolins may not be the intermediate host of COVID-19, according to new study just released. https://bit.ly/3dNZC1T #Pangolin #Covid_19			#Pangolin #Covid_19	1.26122e+18	https://twitter.com/ChinaDaily/status/1261223331535089666
2020-05-15 09:03:00	ChinaDaily		1	3	20	A plea for survival from the indigenous floating communities on Lake Titikaka. #Peru #Coronavirus			#Peru #Coronavirus	1.26122e+18	https://twitter.com/ChinaDaily/status/1261220594625900546
2020-05-15 09:02:00	ChinaDaily		23	22	87	China has never rejected experts of the World Health Organization from visiting laboratories in #Wuhan, Hubei province, during their visits in the city, a health official said on Friday. #WHO #COVID_19 #coronavirus			#Wuhan #WHO #COVID_19 #coronavirus	1.26122e+18	https://twitter.com/ChinaDaily/status/1261220357819609088
2020-05-15 09:00:00	ChinaDaily		4	7	20	Chinese police have busted a currency forgery case and seized counterfeit money with a face value of 422 million yuan ($59.5 million), according to the Ministry of Public Security (MPS) on Thursday.				1.26122e+18	https://twitter.com/ChinaDaily/status/1261219772731142146
2020-05-15 08:48:00	ChinaDaily		2	6	34	Hong Kong Police announced on Thursday that 32 people face charges of rioting for their alleged involvement in separate incidents last year at Sham Shui Po and The Hong Kong Polytechnic University amid social unrest.				1.26122e+18	https://twitter.com/ChinaDaily/status/1261216965215039488
2020-05-15 08:40:00	ChinaDaily		3	7	18	The vitality of the Chinese #economy continued to recover from the #COVID_19 impact last month, with major economic indicators improving.			#economy #COVID_19	1.26121e+18	https://twitter.com/ChinaDaily/status/1261214737045393409
2020-05-15 08:20:00	ChinaDaily		3	5	30	#GlamorChina Enjoy this cool timelapse photo of a starry, starry night above the National Center for the Performing Arts, #Beijing, China.			#GlamorChina #Beijing	1.26121e+18	https://twitter.com/ChinaDaily/status/1261209825104375810
2020-05-15 08:10:00	ChinaDaily		6	9	12	Hong Kong's former commissioner of police Tang King-shing has told China Daily that the city's public order is under threat, pointing to police seizures of large quantities of homemade bombs and explosives.				1.26121e+18	https://twitter.com/ChinaDaily/status/1261207252700192768
2020-05-15 08:01:00	ChinaDaily		0	11	35	People try a self-driving car in Cangzhou City, north China's Hebei Province, May 14, 2020. The road test area for intelligent connected vehicles (#ICVs) was extended from Cangzhou economic development zone to main urban areas of the city on Thursday. #Selfdrivingcar			#ICVs #Selfdrivingcar	1.2612e+18	https://twitter.com/ChinaDaily/status/1261204928208355329
2020-05-15 07:40:00	ChinaDaily		2	7	26	Smartphone app iFlyChinese powered by #AI to assist learners of Mandarin confined to their homes in the wake of the #COVID_19 pandemic has been available in more than 40 countries. https://bit.ly/2WxuuxX			#AI #COVID_19	1.2612e+18	https://twitter.com/ChinaDaily/status/1261199830665162752
2020-05-15 07:20:00	ChinaDaily		1	17	69	#GlamorChina The blooming water lilies are seen in warm and humid summery weather in SW China's Chongqing.			#GlamorChina	1.26119e+18	https://twitter.com/ChinaDaily/status/1261194609918504960
2020-05-15 07:00:00	ChinaDaily		1	26	107	This artist mixes pencil drawing and charcoal shading to bring this #cat to life. #ChinaStory			#cat #ChinaStory	1.26119e+18	https://twitter.com/ChinaDaily/status/1261189577055723521
2020-05-15 06:49:00	ChinaDaily		3	6	31	K-pop group #EXO's #Baekhyun surprised fans again by revealing new teaser photos for his 2nd mini album "#Delight" on May 15.			#EXO #Baekhyun #Delight	1.26119e+18	https://twitter.com/ChinaDaily/status/1261186996401246208
2020-05-15 06:41:00	ChinaDaily		2	9	37	#PovertyAlleviation The cultivation of mulberry trees and breeding of silkworms industries at Huanjiang Maonan autonomous county, South China's Guangxi Zhuang autonomous region have become a vital way to boost locals' incomes in recent years.			#PovertyAlleviation	1.26118e+18	https://twitter.com/ChinaDaily/status/1261184796807454720
2020-05-15 06:36:00	ChinaDaily		41	1500	5922	#BTS are no strangers to breaking records. #Jungkook has done it again, becoming the first person in the world to get over two million likes with only five Twitter posts. @BTSW_official		@BTSW_official	#BTS #BTS #Jungkook	1.26118e+18	https://twitter.com/ChinaDaily/status/1261183723677990912
2020-05-15 06:20:00	ChinaDaily		3	10	20	#China Mobile's #5G tech soars to new heights. State-owned telecom carrier expands superfast technology to camps on Mount Qomolangma. #technology https://bit.ly/3bx9jAf			#China #5G #technology	1.26118e+18	https://twitter.com/ChinaDaily/status/1261179508104675328
2020-05-15 06:10:00	ChinaDaily		5	21	80	Chengdu in SW China鈥檚 Sichuan province is building itself into a park city by exploring a new form of city construction, a new path of development to promote ecological values and generate a new driving force for high-quality development. https://bit.ly/2Wwwpmg				1.26118e+18	https://twitter.com/ChinaDaily/status/1261176989722927104
2020-05-15 06:02:00	ChinaDaily		10	37	103	#LIVE: SCIO holdsapressconferenceonregular prevention and control of #COVID_19. #coronavirus			#LIVE #COVID_19 #coronavirus	1.26118e+18	https://twitter.com/ChinaDaily/status/1261175108959268864
2020-05-15 06:00:00	ChinaDaily		2	11	46	Summer is coming! Sheared alpacas are seen at an alpaca ranch in Tai'an county, NE China's Liaoning province.				1.26117e+18	https://twitter.com/ChinaDaily/status/1261174475216715777
2020-05-15 05:40:00	ChinaDaily		51	14	71	China is firmly opposed to the proposal submitted to #WHO of "inviting Taiwan to participate as an observer" at this year's World Health Assembly, a Foreign Ministry spokesman said on Thursday. #Taiwan			#WHO #Taiwan	1.26117e+18	https://twitter.com/ChinaDaily/status/1261169438738415616
2020-05-15 05:38:00	ChinaDaily		1	21	39	#BTS is about to offer its fans another online concert #BANGBANGCON_TheLive on June 14 at 6 p.m. (KST) on WeVerse. Fans cannot contain their excitement.			#BTS #BTS #BANGBANGCON_TheLive	1.26117e+18	https://twitter.com/ChinaDaily/status/1261169052954718208
2020-05-15 05:20:00	ChinaDaily		3	14	68	#ChinaStory Photos of a girl taking classes online under market stall go viral in China. Now local companies have helped this diligent girl improve her "study room" with better broadband access. https://bit.ly/3cBuliv			#ChinaStory	1.26116e+18	https://twitter.com/ChinaDaily/status/1261164410933927936
2020-05-15 05:00:00	ChinaDaily		4	6	52	#Zhejiang's first #marathon photography contest has concluded. Let's take a look at some memorable moments captured in these prize-winning shots. #China			#Zhejiang #marathon #China	1.26116e+18	https://twitter.com/ChinaDaily/status/1261159376678645760
2020-05-15 04:40:00	ChinaDaily		3	8	34	As temperature rises and evaporation increases, salt, alkali, and other minerals have surfaced from the lake's bottom, creating a unique view in the Nuoertu Lake area, N China's Inner Mongolia autonomous region.				1.26115e+18	https://twitter.com/ChinaDaily/status/1261154341529849857
2020-05-15 04:20:00	ChinaDaily		3	9	34	Public-private grassroots in #China efforts tap online channels to sell products, offset #COVID_19 impact.			#China #COVID_19	1.26115e+18	https://twitter.com/ChinaDaily/status/1261149306020659200
2020-05-15 04:01:00	ChinaDaily		1	8	21	#Germany is set to reopen some of its borders this weekend as the European Union unveiled guidelines to boost summer tourism across the continent after months of lockdowns due to the novel #coronavirus outbreak. https://bit.ly/2WTgg9w #Covid_19 #EU			#Germany #coronavirus #Covid_19 #EU	1.26114e+18	https://twitter.com/ChinaDaily/status/1261144527718383619
2020-05-15 03:40:00	ChinaDaily		2	11	85	Harvest season for #litchi has come in northern Hainan.			#litchi	1.26114e+18	https://twitter.com/ChinaDaily/status/1261139244166246400
2020-05-15 03:20:00	ChinaDaily		3	9	82	#GlamorChina Chinese peonies, one of the most famous traditional flowers in China, are blooming in Beijing's Jingshan Park.			#GlamorChina	1.26113e+18	https://twitter.com/ChinaDaily/status/1261134210108026880
2020-05-15 03:00:00	ChinaDaily		2	4	13	Asian and European countries should proceed carefully in reopening their economies during the global #coronavirus outbreak, according to two #IMF officials. #Covid_19 https://bit.ly/2LweXrG			#coronavirus #IMF #Covid_19	1.26113e+18	https://twitter.com/ChinaDaily/status/1261129179296182274
2020-05-15 02:41:00	ChinaDaily		1	3	20	The #Hubei government on Thursday introduced 30 new measures to optimize the region's business environment as part of its ongoing efforts to bolster economic and social development in the epidemic-hit region. https://bit.ly/2LAgFs1			#Hubei	1.26112e+18	https://twitter.com/ChinaDaily/status/1261124396116148225
2020-05-15 02:20:00	ChinaDaily		9	25	68	The authorities in #Wuhan, Hubei province, have rolled out a new round of mass testing covering the city's entire population after a recent cluster of novel #coronavirus infections. #Covid_19			#Wuhan #coronavirus #Covid_19	1.26112e+18	https://twitter.com/ChinaDaily/status/1261119107140694017
2020-05-15 02:00:00	ChinaDaily		2	6	14	Public health and innovation experts will discuss the role science and technology have played in stemming the #COVID_19 pandemic and consolidating international efforts to battle the disease at a #VisionChina event to be broadcast by China Daily on Sunday. #coronavirus			#COVID_19 #VisionChina #coronavirus	1.26111e+18	https://twitter.com/ChinaDaily/status/1261114296676704256
2020-05-15 02:00:00	ChinaDaily		8	5	23	Republican Senator Richard Burr, who is under investigation for stock trades he had made ahead of a market downturn triggered by the #coronavirus pandemic, is stepping aside as chairman of the US Senate Intelligence Committee. #COVID_19			#coronavirus #COVID_19	1.26111e+18	https://twitter.com/ChinaDaily/status/1261114075351744516
2020-05-15 01:40:00	ChinaDaily		1	15	31	President Xi Jinping instructed local governments on Thursday to keep alert on disease prevention and control to avoid a resurgence of the novel #coronavirus outbreak. #XiJinping			#coronavirus #XiJinping	1.26111e+18	https://twitter.com/ChinaDaily/status/1261109040693772294
2020-05-15 01:27:00	ChinaDaily		7	29	69	#LATEST Global #COVID_19 deaths surpass 300,000, caseload tops 4.4 mln: Johns Hopkins University. #coronavirus			#LATEST #COVID_19 #coronavirus	1.26111e+18	https://twitter.com/ChinaDaily/status/1261105840460754945
2020-05-15 01:19:00	ChinaDaily		9	6	20	#LATEST Chinese mainland reports 4 new #COVID_19 cases, all from NE China's Jilin province. #coronavirus			#LATEST #COVID_19 #coronavirus	1.2611e+18	https://twitter.com/ChinaDaily/status/1261103810623111176
2020-05-15 01:00:00	ChinaDaily		5	20	74	#GlamorChina The waves emit a beautiful blue light at night, like stars falling into the #sea in Pingtan, Fujian province. It is a result of luminous algae.			#GlamorChina #sea	1.2611e+18	https://twitter.com/ChinaDaily/status/1261098979175002112
2020-05-15 00:40:00	ChinaDaily		9	9	79	Police officers saved a #kitten trapped in one of the wheels of a car at a highway toll station during a regular check in East China's Zhejiang province on Wednesday. The driver had drove more than 30 kilometers before the frightened creature was noticed by the police. #cat			#kitten #cat	1.26109e+18	https://twitter.com/ChinaDaily/status/1261093943418032129
2020-05-15 00:20:00	ChinaDaily		9	13	66	Jinhu county in E China's Jiangsu has favorable conditions to develop aquaculture. Crayfish is one of its popular aquatic products and its output value reached 400 m yuan (about $56.4 m) in 2019. Meanwhile, over 80,000 local residents are engaged in crayfish-related industries.				1.26109e+18	https://twitter.com/ChinaDaily/status/1261088911096336386
2020-05-15	ChinaDaily		1	2	28	Farmers work in a greenhouse in Tai'an county, Northeast #China's Liaoning province, May 12, 2020. Tai'an has been encouraging farmers to grow fruits and vegetables in greenhouses as a way to increase incomes.			#China	1.26108e+18	https://twitter.com/ChinaDaily/status/1261083879638626305
2020-05-14 23:40:00	ChinaDaily		56	89	433	Have you ever seen so many horses in one video!!!??? #ChinaStory			#ChinaStory	1.26108e+18	https://twitter.com/ChinaDaily/status/1261078845110681601
2020-05-14 23:20:00	ChinaDaily		2	3	29	#GlamorChina Enjoy this cool timelapse photo of a starry, starry night above the National Center for the Performing Arts, #Beijing, China.			#GlamorChina #Beijing	1.26107e+18	https://twitter.com/ChinaDaily/status/1261073814441480192
2020-05-14 23:00:00	ChinaDaily		5	8	25	United Nations Secretary-General Antonio Guterres on Wednesday called for attention to mental health problems caused by the #COVID_19 pandemic. #UN #coronavirus https://bit.ly/2T0IvCc			#COVID_19 #UN #coronavirus	1.26107e+18	https://twitter.com/ChinaDaily/status/1261068778240004098
2020-05-14 22:40:00	ChinaDaily		19	16	68	Read the highlights of President Xi Jinping's speeches at previous #TwoSessions. (4) #XiJinping #TwoSessions2020 #XiSays			#TwoSessions #XiJinping #TwoSessions2020 #XiSays	1.26106e+18	https://twitter.com/ChinaDaily/status/1261063912000110592
2020-05-14 22:02:00	ChinaDaily		31	15	48	#Opinion China and Australia have a rocky #trade relationship at the moment. On Tuesday, #China suspended imports from four of #Australia's largest meat producers, which account for about 35 percent of the country's beef exports.			#Opinion #trade #China #Australia	1.26105e+18	https://twitter.com/ChinaDaily/status/1261054179360960518
2020-05-14 22:00:00	ChinaDaily		0	1	9	#SouthAfrica is preparing to further ease a nationwide #COVID_19 lockdown later this month, President Cyril Ramaphosa said on Wednesday. #coronavirus			#SouthAfrica #COVID_19 #coronavirus	1.26105e+18	https://twitter.com/ChinaDaily/status/1261053676166266895
2020-05-14 21:40:00	ChinaDaily		9	9	24	A rarely seen white roe #deer was recently spotted in a national park in NE China's Jilin province, the park authorities said Wednesday. White roe deer were regarded as national treasures or sacred animals in ancient times in China. #wildlife https://bit.ly/3cuTThp			#deer #wildlife	1.26105e+18	https://twitter.com/ChinaDaily/status/1261048645467598848
2020-05-14 21:21:00	ChinaDaily		5	2	7	Two major players in the highly fragmented home-delivery #food business may be about to consolidate. In an all-stock deal, #Uber is seeking to buy rival #Grubhub, according to news reports.			#food #Uber #Grubhub	1.26104e+18	https://twitter.com/ChinaDaily/status/1261043861272645634
2020-05-14 21:00:00	ChinaDaily		4	12	79	#GlamorChina Terraced fields with mist and clouds after the rain in Daping township, Zhangjiajie, Hunan province, create an idyllic, refreshing scene.			#GlamorChina	1.26104e+18	https://twitter.com/ChinaDaily/status/1261038577724518400
2020-05-14 20:40:00	ChinaDaily		9	12	30	Four top "China hands" in the #US recently expounded on the American response to the #COVID19 crisis as they called for collaboration with #China to work toward an end to the pandemic.			#US #COVID19 #China	1.26103e+18	https://twitter.com/ChinaDaily/status/1261033543112765449
2020-05-14 20:20:00	ChinaDaily		3	11	55	#GlamorChina Aerial photo taken on May 13, 2020 shows a view of the Hailing Island in Yangjiang, S China's Guangdong province.			#GlamorChina	1.26103e+18	https://twitter.com/ChinaDaily/status/1261028511860486144
2020-05-14 20:06:00	ChinaDaily		1	8	8	On Thursday, the Transport Secretary Grant Shapps said during the #UK鈥檚 daily #COVID19 news conference that people coming into UK will be asked to download the NHS contact tracing app.			#UK #COVID19	1.26103e+18	https://twitter.com/ChinaDaily/status/1261025007754412033
2020-05-14 19:40:00	ChinaDaily		2	6	17	China's #ecommerce giant @AlibabaGroup launched on Wednesday the Poverty Relief Spring Thunder Initiative dedicated to combating poverty in the country's rural areas. #PovertyAlleviation https://bit.ly/2WTI0uz		@AlibabaGroup	#ecommerce #PovertyAlleviation	1.26102e+18	https://twitter.com/ChinaDaily/status/1261018447120445440
2020-05-14 19:31:00	ChinaDaily		5	14	34	Global #COVID19 deaths top 300,000: Johns Hopkins University.			#COVID19	1.26102e+18	https://twitter.com/ChinaDaily/status/1261016389701287938
2020-05-14 19:00:00	ChinaDaily		1	4	21	#FightTogether A team of 20 medical professionals from Chongqing and the Macao Special Administrative Region boarded an airplane in Chongqing on Thursday morning and departed for Algeria to help the African country fight the #COVID_19 pandemic. #coronavirus			#FightTogether #COVID_19 #coronavirus	1.26101e+18	https://twitter.com/ChinaDaily/status/1261008380065284096
2020-05-14 18:46:00	ChinaDaily		1	6	22	An association of Chinese enterprises operating in the United States made a large donation of personal protective equipment (#PPE) to San Francisco on Tuesday. #US #COVID19			#PPE #US #COVID19	1.261e+18	https://twitter.com/ChinaDaily/status/1261004921064886274
2020-05-14 18:20:00	ChinaDaily		5	8	32	The number of #COVID_19 cases linked to a McDonald's restaurant in the Australian State of Victoria increased to eight on Thursday with two new infections confirmed.			#COVID_19	1.261e+18	https://twitter.com/ChinaDaily/status/1260998311177158656
2020-05-14 18:02:00	ChinaDaily		4	4	15	Across the #US, data suggests that people living in areas with high poverty rates 鈥?who are often members of minority groups 鈥?are hit harder by the novel #coronavirus.			#US #coronavirus	1.26099e+18	https://twitter.com/ChinaDaily/status/1260993998208094209
2020-05-14 17:40:00	ChinaDaily		5	8	45	#GlamorChina Now is the best time to visit the colorful lakes hidden in the deserts in Alxa League, North China's Inner Mongolia. Some of them have a gorgeous pink hue due to alkaline-saline concentration, water volume and temperature.			#GlamorChina	1.26099e+18	https://twitter.com/ChinaDaily/status/1260988247351554050
2020-05-14 17:20:00	ChinaDaily		30	22	48	#US President Donald #Trump is facing another round of backlash from elected officials and rights leaders after his confrontation with a Chinese American reporter and later claim that Asian Americans are "angry" at #China's response to the novel #coronavirus pandemic.			#US #Trump #China #coronavirus	1.26098e+18	https://twitter.com/ChinaDaily/status/1260983211938766849
2020-05-14 17:09:00	ChinaDaily		6	11	62	It's not a set from a sci-fi film, It is actually a tourist site in Hanjiang, #Hubei province, which attracts many local citizens.			#Hubei	1.26098e+18	https://twitter.com/ChinaDaily/status/1260980445350555651
2020-05-14 16:43:00	ChinaDaily		16	16	31	Another 2.98 million workers filed for #unemployment claims last week, boosting the total during the #coronavirus pandemic to nearly 36.5 million 鈥搕he largest number of job losses in #US history, the US Labor Department reported Thursday.			#unemployment #coronavirus #US	1.26097e+18	https://twitter.com/ChinaDaily/status/1260973900202008576
2020-05-14 16:20:00	ChinaDaily		19	35	117	Blame supply #ChinaDailyCartoon			#ChinaDailyCartoon	1.26097e+18	https://twitter.com/ChinaDaily/status/1260968115816390657
2020-05-14 16:00:00	ChinaDaily		2	6	28	In the Prague Zoo on Wednesday, baby Asian #elephants born on March 27 and May 9 stepped outdoors for the first time.			#elephants	1.26096e+18	https://twitter.com/ChinaDaily/status/1260963081691123713
2020-05-14 15:40:00	ChinaDaily		3	6	16	Schools will resume classes in phases as planned despite the city recorded two new local cases of coronavirus, ending a 23-day streak of no locally transmitted cases of #COVID_19 caused by a novel #coronavirus. #HK #HongKong #棣欐腐			#COVID_19 #coronavirus #HK #HongKong	1.26096e+18	https://twitter.com/ChinaDaily/status/1260958049730097153
2020-05-14 15:20:00	ChinaDaily		0	8	39	#FightTogether A Chinese-built laboratory in Belgrade has boosted Serbia's testing capacity for #COVID-19. #China #Serbia			#FightTogether #COVID #China #Serbia	1.26095e+18	https://twitter.com/ChinaDaily/status/1260953012861915137
2020-05-14 14:40:00	ChinaDaily		2	4	44	Wu Weishan, director of the National Art Museum of China, works on a sculpture at a studio in Beijing. The sculpture is to pay respect to frontline medics, envisioned as a woman born in the 1990s wearing a protective suit and giving a solemn salute. #art #COVID_19 #MedicalWorkers			#art #COVID_19 #MedicalWorkers	1.26094e+18	https://twitter.com/ChinaDaily/status/1260942979402993664
2020-05-14 14:19:00	ChinaDaily		3	23	82	Want an easy tutorial in Chinese painting? It only takes a few seconds for mountains to be vividly painted on rice paper. #ChinaStory			#ChinaStory	1.26094e+18	https://twitter.com/ChinaDaily/status/1260937661478363136
2020-05-14 14:00:00	ChinaDaily		6	40	121	A controlled explosion brought down the two cooling towers of a disused nuclear plant in southern Germany early on Thursday, to make way for a direct current transformer station, according to the utility provider.				1.26093e+18	https://twitter.com/ChinaDaily/status/1260932883579121664
2020-05-14 13:40:00	ChinaDaily		2	7	22	China's Ministry of Civil Affairs on Thursday asked charities to redeploy donated face masks and other supplies across regions based on epidemic-control needs and warned against hoarding or reselling such supplies. #MedicalSupply			#MedicalSupply	1.26093e+18	https://twitter.com/ChinaDaily/status/1260927847167754243
2020-05-14 13:20:00	ChinaDaily		5	16	41	At least 237 people have lost their lives and 800,000 people were displaced due to #floods across Kenya, as 16 others died and over 500,000 were displaced in Somalia floods since the onset of rains in April. #Africa http://ow.ly/2x2950zG2IB			#floods #Africa	1.26092e+18	https://twitter.com/ChinaDaily/status/1260922847863635968
2020-05-14 13:00:00	ChinaDaily		1	2	19	3D football, 2D fans - at the Bundesliga this year. #Bundesliga #Football #Soccer #Moenchengladbach FCCologne			#Bundesliga #Football #Soccer #Moenchengladbach	1.26092e+18	https://twitter.com/ChinaDaily/status/1260917786383020032
2020-05-14 13:00:00	ChinaDaily		0	6	29	Tesla plans to expand the coverage of its V3 supercharging piles in the second half of this year, and newly set up 4,000 supercharging piles in China by the end of this year. #China #Tesla #ElectricVehicle			#China #Tesla #ElectricVehicle	1.26092e+18	https://twitter.com/ChinaDaily/status/1260917780326604801
2020-05-14 12:40:00	ChinaDaily		23	15	42	China firmly opposes a proposal made by a few countries including Swaziland to the World Health Organization to invite #Taiwan as an observer to the upcoming World Health Assembly, a foreign ministry spokesman said.			#Taiwan	1.26091e+18	https://twitter.com/ChinaDaily/status/1260912747371520000
2020-05-14 12:20:00	ChinaDaily		2	12	66	Tai'an county in China's Liaoning province has been encouraging farmers to grow fruits and vegetables in greenhouses as a way to increase incomes. #PovertyAlleviation #agriculture #China			#PovertyAlleviation #agriculture #China	1.26091e+18	https://twitter.com/ChinaDaily/status/1260907742711238656
2020-05-14 12:00:00	ChinaDaily		2	5	17	The Japanese government on Thursday decided to lift a nationwide state of emergency for 39 of the country's 47 prefectures where the #COVID_19 has been less prevalent, with the move coming ahead of the planned deadline of May 31. #Japan			#COVID_19 #Japan	1.2609e+18	https://twitter.com/ChinaDaily/status/1260902686343348224
2020-05-14 11:40:00	ChinaDaily		7	13	51	A total of 17.75 million college students in China had taken part in online learning as of May 8 since classes moved online in early February as college campuses were closed due to the #COVID_19 epidemic, an official with the Ministry of Education said. #China #education			#COVID_19 #China #education	1.2609e+18	https://twitter.com/ChinaDaily/status/1260897647772098561
2020-05-14 11:20:00	ChinaDaily		8	16	82	Farmers are busy harvesting winter wheat in Wushi village of Sinan county, SW China's Guizhou province. About 987 hectares of winter wheat were planted here. #harvest #China #food #agriculture			#harvest #China #food #agriculture	1.26089e+18	https://twitter.com/ChinaDaily/status/1260892636656873472
2020-05-14 11:00:00	ChinaDaily		3	2	12	With the novel coronavirus pandemic already taking a heavy toll on the SAR鈥檚 economy, a US-based rating agency expects Hong Kong鈥檚 economy to contract 3.9 percent in 2020 and rebound to 4.8 percent next year.				1.26089e+18	https://twitter.com/ChinaDaily/status/1260887593626951680
2020-05-14 11:00:00	ChinaDaily		4	6	16	New ways will be adopted for deputies and political advisers to express their opinions and make suggestions during this year's two sessions, including via video-link, phone calls and the internet. #LiKeqiang #TwoSessions2020 #StateCouncil #China			#LiKeqiang #TwoSessions2020 #StateCouncil #China	1.26089e+18	https://twitter.com/ChinaDaily/status/1260887584798105603
2020-05-14 10:50:00	ChinaDaily		4	10	14	Hong Kong鈥檚 pool of homeless people is on the rise, squeezed out by soaring rents and a battered economy in the world鈥檚 least affordable city to live in. Social workers have warned of the threat to public health and stability unless the problem is tackled.				1.26089e+18	https://twitter.com/ChinaDaily/status/1260885099333120001
2020-05-14 10:40:00	ChinaDaily		8	13	37	China's civil aviation industry has achieved intensive progress in constructing smart airports nationwide, according to the civil aviation authorities. #China #infrastructure #airport			#China #infrastructure #airport	1.26088e+18	https://twitter.com/ChinaDaily/status/1260882548248514560
2020-05-14 10:23:00	ChinaDaily		11	4	12	Commissioner of the Chinese Foreign Ministry in the HKSAR Xie Feng on Wednesday called on the international community to show sportsmanship and team spirit to fight the COVID-19 epidemic, saying that scapegoating and finger-pointing are pointless.				1.26088e+18	https://twitter.com/ChinaDaily/status/1260878356771295232
2020-05-14 10:20:00	ChinaDaily		3	8	33	China's economic activities are picking up the pace of resumption, as shown by several leading indicators including the number of cargo volume, power generation and consumption, and excavator sales. #China #economy #BacktoWork			#China #economy #BacktoWork	1.26088e+18	https://twitter.com/ChinaDaily/status/1260877515146461185
2020-05-14 10:11:00	ChinaDaily		3	5	17	Hong Kong Secretary for Education Kevin Yeung said on Wednesday that schools will resume classes in phases as planned despite the city recorded two new local cases of coronavirus, ending a 23-day streak of no locally transmitted cases of COVID-19.				1.26088e+18	https://twitter.com/ChinaDaily/status/1260875288994385921
2020-05-14 10:00:00	ChinaDaily		3	8	47	Read the highlights of President Xi Jinping's speeches at previous #TwoSessions. (3) #XiJinping #TwoSessions2020 #XiSays			#TwoSessions #XiJinping #TwoSessions2020 #XiSays	1.26087e+18	https://twitter.com/ChinaDaily/status/1260872672495300610
2020-05-14 09:40:00	ChinaDaily		3	3	21	#China will lead a gradual U-shaped regional economic recovery, which will help anchor production and confidence in neighbouring countries, the head of a leading international research organization said on Wednesday. #economy #COVID_19 https://bit.ly/3cuLJpf			#China #economy #COVID_19	1.26087e+18	https://twitter.com/ChinaDaily/status/1260867450284814336
2020-05-14 09:20:00	ChinaDaily		2	2	10	#China is moving closer to the official launch of the registration-based IPO system on the ChiNext startup board in Shenzhen. Market forces are expected to play a bigger role in pricing, timing of public floats. #economy https://bit.ly/3cqZQM6			#China #economy	1.26086e+18	https://twitter.com/ChinaDaily/status/1260862419368177664
2020-05-14 09:00:00	ChinaDaily		3	2	8	EU sets out new air travel rules - it seems air travel may never quite be the same again. #EU #EUTravel #AirTravel #Travel			#EU #EUTravel #AirTravel #Travel	1.26086e+18	https://twitter.com/ChinaDaily/status/1260857386731896833
2020-05-14 09:00:00	ChinaDaily		6	6	33	#GlamorChina Breathtaking view of Mount #Qomolangma, or Mount Everest in Southwest China's Tibet autonomous region			#GlamorChina #Qomolangma	1.26086e+18	https://twitter.com/ChinaDaily/status/1260857384164970496
2020-05-14 08:40:00	ChinaDaily		8	8	38	#Opinion: East Asia's swift response to #COVID_19 presents a stark contrast to the West's indecision and half-hearted measures.			#Opinion #COVID_19	1.26085e+18	https://twitter.com/ChinaDaily/status/1260852349263843331
2020-05-14 08:20:00	ChinaDaily		6	15	53	#FightTogether A team of medical experts fly to Algeria on early Thursday morning to help the country fight the #COVID_19 pandemic. These experts specialize in areas including respiratory diseases, intensive care, infectious diseases, and laboratory testing. #coronavirus			#FightTogether #COVID_19 #coronavirus	1.26085e+18	https://twitter.com/ChinaDaily/status/1260847320381284353
2020-05-14 08:11:00	ChinaDaily		44	2170	4430	#JacksonWang posted a series of vlogs sharing his life during quarantine back to China. He eats, draws and cleans in the videos, showing a positive attitude to a balanced life. #JacksonIsKing #TEAMWANG @JacksonWang852		@JacksonWang852	#JacksonWang #JacksonIsKing #TEAMWANG	1.26085e+18	https://twitter.com/ChinaDaily/status/1260845171169570816
2020-05-14 08:00:00	ChinaDaily		6	5	36	The National Research Council of #Canada is collaborating with #China's CanSino Biologics Inc to advance the bioprocessing and clinical development in Canada of a #vaccine candidate against the novel #coronavirus. #COVID_19 https://bit.ly/2YZo1gQ			#Canada #China #vaccine #coronavirus #COVID_19	1.26084e+18	https://twitter.com/ChinaDaily/status/1260842290144137216
2020-05-14 07:40:00	ChinaDaily		4	10	38	#FightTogether A flight from Shanghai to Mexico City arrived late Tuesday, marking the completion of the first phase of a China-Mexico initiative to combat the #COVID_19. Up to now,10 flights have brought about 120 tons of medical equipment from China to Mexico.			#FightTogether #COVID_19	1.26084e+18	https://twitter.com/ChinaDaily/status/1260837253212848128
2020-05-14 07:28:00	ChinaDaily		7	9	34	Foreign direct investment into the Chinese mainland expanded 11.8 percent year-on-year to 70.36 billion yuan in April, the Ministry of Commerce announced Thursday. #FDI			#FDI	1.26083e+18	https://twitter.com/ChinaDaily/status/1260834330554724353
2020-05-14 07:20:00	ChinaDaily		4	7	35	Concerns about the risks of a second wave of infections have been growing among #EU countries, which comes from the worry about the summer vacation. #COVID_19			#EU #COVID_19	1.26083e+18	https://twitter.com/ChinaDaily/status/1260832216570978305
2020-05-14 07:16:00	ChinaDaily		6	7	34	Niki Caro, the director of the movie #Mulan, released a video clip of #LiuYifei's first audition. It soon became first trending topic on China鈥檚 twitter-like Weibo. @yifei_cc @DisneysMulan @DisneyStudios @liuyifeiclub		@yifei_cc @DisneysMulan @DisneyStudios @liuyifeiclub	#Mulan #LiuYifei	1.26083e+18	https://twitter.com/ChinaDaily/status/1260831350958903298
2020-05-14 07:00:00	ChinaDaily		5	6	14	The demand for co-working spaces will likely rise in the aftermath of #COVID_19 outbreak as an innovative, efficient and flexible way of working and the abundant community resources have drawn the attention of Chinese enterprises. #WeWork			#COVID_19 #WeWork	1.26083e+18	https://twitter.com/ChinaDaily/status/1260827186908418050
2020-05-14 06:40:00	ChinaDaily		4	17	67	Calgary Zoo in #Canada announced on Tuesday that a pair of loaned Chinese #pandas would be returned ahead of schedule because of the #COVID_19 pandemic.			#Canada #pandas #COVID_19	1.26082e+18	https://twitter.com/ChinaDaily/status/1260822150350376960
2020-05-14 06:20:00	ChinaDaily		4	10	17	British Chancellor of the Exchequer Rishi Sunak warned that Britain faces a "significant recession" after official figures showed the country's economy shrank by 2 percent in the first quarter of the year. #COVID_19			#COVID_19	1.26082e+18	https://twitter.com/ChinaDaily/status/1260817117080739840
2020-05-14 06:01:00	ChinaDaily		3	6	32	#BackToWork On May 12, staff at the Yantai Theater in Shandong province are sanitizing the hall with electrostatic sprayers in preparation for its reopening. #theater			#BackToWork #theater	1.26081e+18	https://twitter.com/ChinaDaily/status/1260812339852357634
2020-05-14 05:40:00	ChinaDaily		4	13	78	It's not a set from a sci-fi film, It is actually a tourist site in Hanjiang, #Hubei province, which attracts many local citizens.			#Hubei	1.26081e+18	https://twitter.com/ChinaDaily/status/1260807055599788033
2020-05-14 05:21:00	ChinaDaily		6	13	52	The most hardcore training... their necks seem to be made of iron and steel! Please do not imitate. #ChinaStory			#ChinaStory	1.2608e+18	https://twitter.com/ChinaDaily/status/1260802272675500033
2020-05-14 05:00:00	ChinaDaily		1	12	24	The Jilin city government announced on Wednesday it would expand its lockdown measures to cover the entire city in NE China, in order to contain a fresh cluster of #COVID_19 infections that climbed to 21 cases by Wednesday morning. #coronavirus https://bit.ly/35UU8Qg			#COVID_19 #coronavirus	1.2608e+18	https://twitter.com/ChinaDaily/status/1260796989307904000
2020-05-14 04:56:00	ChinaDaily		4	5	39	Chengdu, capital of Southwest #China's Sichuan province, will cooperate with Chongqing to develop world-class industrial clusters, the city鈥檚 government work report said. It鈥檚 electronic information industry is expected to be worth 1 trillion yuan ($141 billion yuan) this year.			#China	1.2608e+18	https://twitter.com/ChinaDaily/status/1260796101759664130
2020-05-14 04:40:00	ChinaDaily		0	16	42	The chief economist at #IMF has warned that countries can expect more waves of economic turmoil as the novel #coronavirus continues to hold the world in its grip. #economy https://bit.ly/2Z0ElxH			#IMF #coronavirus #economy	1.26079e+18	https://twitter.com/ChinaDaily/status/1260791957757890562
2020-05-14 04:20:00	ChinaDaily		5	7	30	Aware that murky and incomplete statistics have hampered efforts to prevent black lung disease and protect the health of coal miners, #China is launching a nationwide survey to determine the number of workplaces where there are occupational hazards.			#China	1.26079e+18	https://twitter.com/ChinaDaily/status/1260786918184423428
2020-05-14 04:00:00	ChinaDaily		13	21	44	#US President Donald Trump on Wednesday described as not acceptable a warning given by top US infectious disease expert Anthony #Fauci this week about the dangers of reopening the economy and schools too quickly. #coronavirus			#US #Fauci #coronavirus	1.26078e+18	https://twitter.com/ChinaDaily/status/1260781886680428544
2020-05-14 03:40:00	ChinaDaily		16	8	32	Setting obstacles for investors in the #US to enter the Chinese market in the name of so-called national security, or even politicizing their normal #investment activities will only harm their own interests, Foreign Ministry spokesman Zhao Lijian said on Wednesday.			#US #investment	1.26078e+18	https://twitter.com/ChinaDaily/status/1260776852102111232
2020-05-14 03:20:00	ChinaDaily		3	9	44	#BackToWork As #Beijing's #COVID_19 epidemic control and prevention work becomes routine, the capital's education commission released the timetable of school resumption for all grades on Wednesday. #coronavirus			#BackToWork #Beijing #COVID_19 #coronavirus	1.26077e+18	https://twitter.com/ChinaDaily/status/1260771819029741571
2020-05-14 02:40:00	ChinaDaily		28	32	173	Blame supply #ChinaDailyCartoon			#ChinaDailyCartoon	1.26076e+18	https://twitter.com/ChinaDaily/status/1260761754130247681
2020-05-14 02:20:00	ChinaDaily		5	14	96	#GlamorChina Check out the purple verbenas in Ningbo, Zhejiang province to get a glimpse of the city鈥檚 early #summer scenery!			#GlamorChina #summer	1.26076e+18	https://twitter.com/ChinaDaily/status/1260756720629903360
2020-05-14 02:00:00	ChinaDaily		52	38	251	President Xi Jinping's visit to the Yungang Grottoes in Datong, Shanxi province, showed his persistent focus on protecting and exploring the value of cultural heritage to foster a stronger sense of cultural identity and enable further exchanges between civilizations. #XiJinping			#XiJinping	1.26075e+18	https://twitter.com/ChinaDaily/status/1260751688232665088
2020-05-14 01:40:00	ChinaDaily		3	21	75	The sky above Xiamen, Fujian province turned into a huge mirror on the evening of May 10, with street lights, buildings, and squares reflected clearly in the clouds. The "mirror" is a rarely seen meteorological phenomenon.				1.26075e+18	https://twitter.com/ChinaDaily/status/1260746656468746248
2020-05-14 01:20:00	ChinaDaily		7	13	46	Read the highlights of President Xi Jinping's speeches at previous #TwoSessions. (2) #XiJinping #TwoSessions2020 #XiSays			#TwoSessions #XiJinping #TwoSessions2020 #XiSays	1.26074e+18	https://twitter.com/ChinaDaily/status/1260741638713819136
2020-05-14 01:00:00	ChinaDaily		16	88	336	These vegetable munchers snailed it! #OneMoment			#OneMoment	1.26074e+18	https://twitter.com/ChinaDaily/status/1260736589614870528
2020-05-14 00:40:00	ChinaDaily		2	13	44	#GlamorChina Now is the best time to visit the colorful lakes hidden in the deserts in Alxa League, North China's Inner Mongolia. Some of them have a gorgeous pink hue due to alkaline-saline concentration, water volume and temperature.			#GlamorChina	1.26073e+18	https://twitter.com/ChinaDaily/status/1260731556332617728
2020-05-14 00:20:00	ChinaDaily		1	15	73	Want an easy tutorial in Chinese painting? It only takes a few seconds for mountains to be vividly painted on rice paper. #ChinaStory			#ChinaStory	1.26073e+18	https://twitter.com/ChinaDaily/status/1260726523658526725
2020-05-14 00:05:00	ChinaDaily		10	12	33	Fake news and radical speeches of political figures are two major reasons that #HongKong young people have been incited to break #laws during the months-long #ExtraditionBill Incident, according to a survey released on Wednesday. #HKSAR #HKP #violence			#HongKong #laws #ExtraditionBill #HKSAR #HKP #violence	1.26072e+18	https://twitter.com/ChinaDaily/status/1260722745794613248
2020-05-14	ChinaDaily		7	7	47	An online video shows a little boy crying out loud because he forgot what his teacher looks like after the long quarantine due to the novel #coronavirus, even though he was standing right in front of her. #COVID_19 #BackToWork			#coronavirus #COVID_19 #BackToWork	1.26072e+18	https://twitter.com/ChinaDaily/status/1260721489386409984
2020-05-13 23:41:00	ChinaDaily		42	215	943	Bravo, girl! The kid is a master of acrobatics. #Wirewalking is an amazing achievement of core strength. 鈥?鈥?鈥?#ChinaStory			#Wirewalking #ChinaStory	1.26072e+18	https://twitter.com/ChinaDaily/status/1260716708131528705
2020-05-13 23:21:00	ChinaDaily		6	8	48	#GlamorChina The magenta #sunset clouds covered the sky above Lintong Section of Weihe River in Xi'an city, NW China's Shaanxi province, as if it was lifted from romantic a scene in a comic book.			#GlamorChina #sunset	1.26071e+18	https://twitter.com/ChinaDaily/status/1260711675604287488
2020-05-13 23:00:00	ChinaDaily		3	5	49	#GlamorChina Waiter streetlight: "Good afternoon, madam. Here is the light meal you ordered."			#GlamorChina	1.26071e+18	https://twitter.com/ChinaDaily/status/1260706391511064577
2020-05-13 22:41:00	ChinaDaily		3	9	35	#BackToWork Workers of cultural and creative products companies in Qingdao have been stepping up production recently.			#BackToWork	1.2607e+18	https://twitter.com/ChinaDaily/status/1260701610935631872
2020-05-13 22:20:00	ChinaDaily		6	5	44	#GlamorChina Red? Yellow? Purple? White? Pick your favourite one here in Nanjing, East China's Jiangsu province.			#GlamorChina	1.2607e+18	https://twitter.com/ChinaDaily/status/1260696322455158784
2020-05-13 22:05:00	ChinaDaily		10	12	32	While talking about when the #pandemic would end during Wednesday鈥檚 WHO daily news conference, Executive Director of #WHO Health Emergencies Programme Mike Ryan said the world has a "long, long way to go" to bring the novel #coronavirus pandemic under control.			#pandemic #WHO #coronavirus	1.26069e+18	https://twitter.com/ChinaDaily/status/1260692546470084608
2020-05-13 21:40:00	ChinaDaily		10	7	57	#ChinaStory Blow rainbow bubbles in seconds with adorable bubble machines! Pretty bubbles in the air, they fly so high, reaching the summer sky.			#ChinaStory	1.26069e+18	https://twitter.com/ChinaDaily/status/1260686257010520065
2020-05-13 21:30:00	ChinaDaily		6	16	29	Mike Ryan, the Executive Director of #WHO Health Emergencies Programme, said the novel #coronavirus may become "another endemic virus in our communities鈥? and 鈥渢his virus may never go away".			#WHO #coronavirus	1.26068e+18	https://twitter.com/ChinaDaily/status/1260683739912384526
2020-05-13 21:20:00	ChinaDaily		16	22	65	The 73rd World #Health Assembly, or #WHA, next week will not only focus on how to defeat #COVID19 pandemic, but also on how the world can build stronger health systems, the World Health Organization said on Wednesday.			#Health #WHA #COVID19	1.26068e+18	https://twitter.com/ChinaDaily/status/1260681221706641408
2020-05-13 21:00:00	ChinaDaily		4	4	14	The economic shutdown to curb the spread of the novel #coronavirus has slashed US domestic air travel , raising questions about the shape of the post-pandemic airline industry. #COVID_19			#coronavirus #COVID_19	1.26068e+18	https://twitter.com/ChinaDaily/status/1260676190580269057
2020-05-13 20:38:00	ChinaDaily		2	5	12	In Wednesday's #UK daily briefing on the fight against #COVID19, Housing Secretary Robert Jenrick said some schools, businesses and events could re-open in June.			#UK #COVID19	1.26067e+18	https://twitter.com/ChinaDaily/status/1260670652081680384
2020-05-13 20:00:00	ChinaDaily		4	5	19	As the #US moves to reopen large parts of its economy amid the #COVID19 pandemic, #Canada seems to be taking a go-slow approach to restarting.			#US #COVID19 #Canada	1.26066e+18	https://twitter.com/ChinaDaily/status/1260661091279015937
2020-05-13 19:41:00	ChinaDaily		5	5	33	Florida announced its first two cases of #coronavirus infection on March 1, but recently released data by the state Department of Health (DOH) shows that 171 coronavirus-infection cases occurred in January and February. https://bit.ly/2SZRFyu #Covid_19			#coronavirus #Covid_19	1.26066e+18	https://twitter.com/ChinaDaily/status/1260656309487058944
2020-05-13 19:20:00	ChinaDaily		1	4	11	The economic shutdown to curb the spread of the novel #coronavirus has slashed #US domestic air travel by about 98 percent, raising questions about the shape of the post-pandemic #airline industry and the future of aircraft builders.			#coronavirus #US #airline	1.26065e+18	https://twitter.com/ChinaDaily/status/1260651022801702912
2020-05-13 19:00:00	ChinaDaily		26	18	99	Playing with fire #ChinaDailyCartoon #Taiwan			#ChinaDailyCartoon #Taiwan	1.26065e+18	https://twitter.com/ChinaDaily/status/1260645991012679680
2020-05-13 18:40:00	ChinaDaily		16	12	32	Little spikes might turn into outbreaks with "really serious" consequences if there is a rush to reopen the #US economy without following #coronavirus guidelines, Dr Anthony #Fauci, the country's top infectious disease expert, said Tuesday.			#US #coronavirus #Fauci	1.26064e+18	https://twitter.com/ChinaDaily/status/1260640956770066433
2020-05-13 18:20:00	ChinaDaily		2	20	99	Farmers pick tomatoes in a greenhouse in Huanjiang Maonan autonomous county, South #China's Guangxi Zhuang Autonomous Region. The autonomous county has stressed the development of collective economies in its villages to help improve locals' incomes.			#China	1.26064e+18	https://twitter.com/ChinaDaily/status/1260635926260183040
2020-05-13 18:05:00	ChinaDaily		4	7	16	#US #stocks opened in the red Wednesday and continued to fall after the Federal Reserve chairman said more government spending is necessary to avert a sharp and prolonged economic downturn. #Fed			#US #stocks #Fed	1.26063e+18	https://twitter.com/ChinaDaily/status/1260632167400574976
2020-05-13 17:40:00	ChinaDaily		4	2	23	As the world enters a new decade, those born in the 2000s gradually enter their 20s and will play key roles in society. What do Chinese youths think, how are their lives shaping up, and how are they growing up? https://bit.ly/3cubl5o				1.26063e+18	https://twitter.com/ChinaDaily/status/1260625860907855872
2020-05-13 17:20:00	ChinaDaily		3	8	23	#Florida announced its first two cases of #coronavirus infection on March 1, but recently released data by the state Department of #Health (DOH) shows that 171 coronavirus-infection cases occurred in January and February.			#Florida #coronavirus #Health	1.26062e+18	https://twitter.com/ChinaDaily/status/1260620823812911104
2020-05-13 17:00:00	ChinaDaily		4	3	20	More than 4,000 Chinese mainland-funded enterprises in Hong Kong have promised to avoid layoffs amid the #coronavirus pandemic. #HongKong #棣欐腐			#coronavirus #HongKong	1.26062e+18	https://twitter.com/ChinaDaily/status/1260615792971771904
2020-05-13 16:40:00	ChinaDaily		6	19	91	A 113-year-old woman from Olot, in Eastern Spain, has recovered from #COVID_19.			#COVID_19	1.26061e+18	https://twitter.com/ChinaDaily/status/1260610757328158721
2020-05-13 16:20:00	ChinaDaily		7	13	70	While most people don't know how to boil an egg, this village girl in Zhejiang province documents rural life. She wanders around tea fields, cooks exquisite dishes and shows excellent craftsmanship like a beautiful fairy. #ChinaStory			#ChinaStory	1.26061e+18	https://twitter.com/ChinaDaily/status/1260605724180336642
2020-05-13 16:00:00	ChinaDaily		1	3	27	Martial arts master Yu Danqiu is teaching apprentices around the world online after his club was closed by the #COVID_19 outbreak. #China #MartialArts http://ow.ly/t3Hc50zF5Uj			#COVID_19 #China #MartialArts	1.2606e+18	https://twitter.com/ChinaDaily/status/1260600882544214018
2020-05-13 15:40:00	ChinaDaily		9	21	135	Play with your cat or it will play with you! #OneMoment			#OneMoment	1.2606e+18	https://twitter.com/ChinaDaily/status/1260595658202836992
2020-05-13 15:21:00	ChinaDaily		4	5	30	#EverydayHero For years, the Qingdao's Huangdao district has been sending teams of family doctors for free physical checkups and free basic treatment for low-income households.			#EverydayHero	1.26059e+18	https://twitter.com/ChinaDaily/status/1260590878160154624
2020-05-13 15:20:00	ChinaDaily		8	21	163	This hen's mothering skills are egg-cellent! #OneMoment			#OneMoment	1.26059e+18	https://twitter.com/ChinaDaily/status/1260590624790593536
2020-05-13 15:01:00	ChinaDaily		6	2	35	Dobbar township in Qamdo city, SW China's #Tibet autonomous region was a major stop on the Ancient Tea Horse Road, a historical caravan and trade route in SW China. People from different cultures had met here to do business.			#Tibet	1.26059e+18	https://twitter.com/ChinaDaily/status/1260585846543192065
2020-05-13 14:40:00	ChinaDaily		3	7	33	The first China-ASEAN free trade certificate of origin in the #Xinjiang Uygur autonomous region was issued by the General Administration of Customs on Monday, ushering in a new way of doing things in the region. #trade #China #ASEAN			#Xinjiang #trade #China #ASEAN	1.26058e+18	https://twitter.com/ChinaDaily/status/1260580558309953536
2020-05-13 14:20:00	ChinaDaily		5	22	138	#ChinaStory Here comes Mr. Scissors... Watch out, he's a thief!			#ChinaStory	1.26058e+18	https://twitter.com/ChinaDaily/status/1260575525443194883
2020-05-13 14:00:00	ChinaDaily		1	9	71	#GlamorChina Hulunbuir, Inner Mongolia, which boasts boundless grassland, has been hailed as having most attractive summer scenery in China.			#GlamorChina	1.26057e+18	https://twitter.com/ChinaDaily/status/1260570667117948937
2020-05-13 13:40:00	ChinaDaily		5	2	26	#FightTogether Medical experts from Chongqing shared their knowledge of #COVID_19 and their response to it in a video conference with their counterparts in Chongqing's sister cities across the world 鈥?Dusseldorf, Toulouse, Palermo, Reading, Chemnitz, Moscow, and Montreal.			#FightTogether #COVID_19	1.26057e+18	https://twitter.com/ChinaDaily/status/1260565499265589249
2020-05-13 13:20:00	ChinaDaily		10	9	23	The United States' perceived sloppy response to the worldwide #coronavirus pandemic, its scapegoating moves and shirking of international duties have drawn criticism from officials, academics and media around the world. #US #COVID_19			#coronavirus #US #COVID_19	1.26056e+18	https://twitter.com/ChinaDaily/status/1260560426082983937
2020-05-13 13:00:00	ChinaDaily		5	1	14	Nasdaq listed Chinese online group discounter Pinduoduo saw a strong performance in the stock market as of Tuesday, with its price surging 5.26 percent to $57.83 per share, reaching a market value of $69.26 billion. #China #enterprise			#China #enterprise	1.26056e+18	https://twitter.com/ChinaDaily/status/1260555396705587205
2020-05-13 13:00:00	ChinaDaily		0	6	24	A tricycle, a boat, and a little house - all in one. #Z-Triton #Latvia #Zeltini			#Z #Latvia #Zeltini	1.26056e+18	https://twitter.com/ChinaDaily/status/1260555395732561921
2020-05-13 12:40:00	ChinaDaily		0	6	31	The excavation of the Nanhai No. 1, a shipwreck dating back to the Song Dynasty (960 A.D.-1279 A.D.), was listed by China in its top 10 archaeological discoveries for 2019. More than 180,000 relics have been found from this ancient merchant ship. #archaeology			#archaeology	1.26055e+18	https://twitter.com/ChinaDaily/status/1260550385191792640
2020-05-13 12:20:00	ChinaDaily		2	10	22	#FightTogether A global study of ICU will use #AI to uncover the best standards of treatment for #COVID_19, and help health systems worldwide cope with critically-ill patients.			#FightTogether #AI #COVID_19	1.26055e+18	https://twitter.com/ChinaDaily/status/1260545326387265536
2020-05-13 12:01:00	ChinaDaily		0	2	20	Rescue workers drove inflatable boats for flood evacuation drills in Taizhou city, Zhejiang province on May 12, China's National Day for Disaster Prevention and Relief.				1.26054e+18	https://twitter.com/ChinaDaily/status/1260540548252762112
2020-05-13 11:40:00	ChinaDaily		3	9	32	The Jilin Railway Station in the city of Jilin in Northeast #China's Jilin province has been closed to passengers since 6 am on Wednesday as the city confirmed 21 local cases of #COVID_19 over the past six days.			#China #COVID_19	1.26054e+18	https://twitter.com/ChinaDaily/status/1260535259818573825
2020-05-13 11:20:00	ChinaDaily		3	7	46	Workers are busy packaging dried rose in Shijiazhuang, N China's Hebei province. #harvest			#harvest	1.26053e+18	https://twitter.com/ChinaDaily/status/1260530227819606017
2020-05-13 11:05:00	ChinaDaily		19	17	37	Tracking origins of the black plague				1.26053e+18	https://twitter.com/ChinaDaily/status/1260526456490221571
2020-05-13 10:41:00	ChinaDaily		0	10	36	The United Kingdom government is exploring if it is possible to detect novel #coronavirus in municipal wastewater, which could help health officials predict where new outbreaks are set to occur. https://bit.ly/2WTYsev #UK #Covid_19			#coronavirus #UK #Covid_19	1.26052e+18	https://twitter.com/ChinaDaily/status/1260520414041661440
2020-05-13 10:20:00	ChinaDaily		39	48	185	Read the highlights of President Xi Jinping's speeches at previous #TwoSessions. #XiJinping #TwoSessions2020 #XiSays			#TwoSessions #XiJinping #TwoSessions2020 #XiSays	1.26052e+18	https://twitter.com/ChinaDaily/status/1260515262681366531
2020-05-13 10:02:00	ChinaDaily		3	5	19	The emergence of "journalists" as young as 12 at unlawful protests recently was strongly condemned by journalist organizations, experts and the government. #HK #HongKong #棣欐腐 https://bit.ly/2T0bnKI			#HK #HongKong	1.26051e+18	https://twitter.com/ChinaDaily/status/1260510600343375873
2020-05-13 09:40:00	ChinaDaily		3	3	16	#BackToWork After months-long shutdown, dine-in services at restaurants in #Wuhan, Hubei province, have gradually resumed since the end of April. #Covid_19 https://bit.ly/3btL1aa			#BackToWork #Wuhan #Covid_19	1.26051e+18	https://twitter.com/ChinaDaily/status/1260505064612827136
2020-05-13 09:20:00	ChinaDaily		2	5	32	Foreign experts from South Korea returned to #Wuhan, Hubei province as of the first batch of foreigners to return since the #COVID_19 outbreak.			#Wuhan #COVID_19	1.2605e+18	https://twitter.com/ChinaDaily/status/1260500027769749504
2020-05-13 09:00:00	ChinaDaily		3	5	25	Governments in SE #Asia have been working to reduce the number of infections, imposing partial lockdowns since March. This policy was meant to stem the rise in the number of #COVID_19 patients that has been straining the public health system.			#Asia #COVID_19	1.26049e+18	https://twitter.com/ChinaDaily/status/1260494997264175106
2020-05-13 09:00:00	ChinaDaily		3	10	35	Ready for take-off, but when? #TeruelAirport #Spain #Coronavirus			#TeruelAirport #Spain #Coronavirus	1.26049e+18	https://twitter.com/ChinaDaily/status/1260494995309486080
2020-05-13 08:53:00	ChinaDaily		3	5	37	#BackToWork Students in the first and second grades at junior and senior high schools, as well as sixth grades at primary schools in #Beijing, will return to school on June 1, according to the Beijing Municipal Education Commission on Wednesday. https://bit.ly/2ApFc0P			#BackToWork #Beijing	1.26049e+18	https://twitter.com/ChinaDaily/status/1260493427864723456
2020-05-13 08:44:00	ChinaDaily		9	5	19	Chinese pop group #R1SE all changed their Weibo profile photos to the Chinese cartoon Black Cat Detective (榛戠尗璀﹂暱) for the show We are blazing (#鐐欑儹鐨勬垜浠?.			#R1SE	1.26049e+18	https://twitter.com/ChinaDaily/status/1260491186986455041
2020-05-13 08:41:00	ChinaDaily		3	5	30	#FightTogether China's Ministry of Public Security on Tuesday donated COVID-19 prevention and control materials to #Vietnam's Ministry of Public Security. The materials include KN95 masks, disposable surgical masks, medical protective suits, gloves and goggles. #Covid_19			#FightTogether #Vietnam #Covid_19	1.26049e+18	https://twitter.com/ChinaDaily/status/1260490214327418881
2020-05-13 08:32:00	ChinaDaily		2	8	24	Shanghai researchers have completed the world's first Phase I clinical trial of CAR-T therapy with a target on glypican-3, a type of carcinoembryonic antigen, to treat advanced hepatocellular carcinoma (HCC). https://bit.ly/2YXRFTJ				1.26049e+18	https://twitter.com/ChinaDaily/status/1260488003216080896
2020-05-13 08:20:00	ChinaDaily		7	13	47	Foreign Ministry dismisses Canberra's claim of "economic coercion" by #Beijing.			#Beijing	1.26048e+18	https://twitter.com/ChinaDaily/status/1260484928254488583
2020-05-13 08:00:00	ChinaDaily		8	65	261	#OneMoment This bird knows how to have fun! The roof covered with snow is her skiing resort.			#OneMoment	1.26048e+18	https://twitter.com/ChinaDaily/status/1260479897337835523
2020-05-13 07:40:00	ChinaDaily		0	5	15	#Hubei on way to economic resurgence as enterprises' production resumption rate close to national average level. #coronavirus #economy https://bit.ly/2yHSmpB			#Hubei #coronavirus #economy	1.26047e+18	https://twitter.com/ChinaDaily/status/1260474865322266625
2020-05-13 07:21:00	ChinaDaily		2	2	19	Supported by #3Dprinting technology, a full-size reproduced cave from the 1,500-year-old #YungangGrottoes, a UNESCO World Heritage Site, is expected to debut soon in a museum in Zhejiang province. https://bit.ly/3dF7ToH			#3Dprinting #YungangGrottoes	1.26047e+18	https://twitter.com/ChinaDaily/status/1260470083014537217
2020-05-13 07:00:00	ChinaDaily		3	7	26	More imported US products will be exempt from extra Chinese tariffs starting May 19, according to the Customs #Tariff Commission of the State Council, marking #China's serious fulfillment of #trade commitments with the United States.			#Tariff #China #trade	1.26046e+18	https://twitter.com/ChinaDaily/status/1260464795553128448
2020-05-13 06:40:00	ChinaDaily		5	16	70	#GlamorChina Check out the stunning sunset in Haikou, S China's Hainan province.			#GlamorChina	1.26046e+18	https://twitter.com/ChinaDaily/status/1260459768071815171
2020-05-13 06:20:00	ChinaDaily		3	5	50	In recent years, the autonomous county in China's Guangxi has stressed the development of collective economies in its villages, such as the rural greenhouse #economy, to help improve locals' incomes. #PovertyAlleviation			#economy #PovertyAlleviation	1.26045e+18	https://twitter.com/ChinaDaily/status/1260454733938122753
2020-05-13 06:20:00	ChinaDaily		4	9	21	China's capital #Beijing will strengthen management of travelers from overseas and domestic medium and high-risk areas in order to avert a rebound of local cases, senior officials said on Tuesday. #coronavirus			#Beijing #coronavirus	1.26045e+18	https://twitter.com/ChinaDaily/status/1260454729227829249
2020-05-13 06:00:00	ChinaDaily		0	6	16	The continued easing of #China's consumer inflation, which hit a seven-month low in April, has provided more space for the country to roll out a much-needed economic stimulus package, analysts said on Tuesday. #economy https://bit.ly/2AojESh			#China #economy	1.26045e+18	https://twitter.com/ChinaDaily/status/1260449700085448705
2020-05-13 05:53:00	ChinaDaily		6	10	40	Due to a disruption of fresh bamboo imports during the #COVID_19 pandemic, two giant pandas at @calgaryzoo in Canada will be sent back to China years in advance. The pair arrived in Canada in 2014 and were expected to stay in the country until 2023. #panda #coronavirus		@calgaryzoo	#COVID_19 #panda #coronavirus	1.26045e+18	https://twitter.com/ChinaDaily/status/1260448147152797704
2020-05-13 05:40:00	ChinaDaily		2	8	33	#China has allowed asset investment companies controlled by banks to set up investment plans with debt-to-equity swaps.			#China	1.26044e+18	https://twitter.com/ChinaDaily/status/1260444662784864256
2020-05-13 04:40:00	ChinaDaily		7	7	37	Chinese police have captured 967 fugitives suspected of gang and organized crimes, including 33 from abroad, since April 9, reported the national office against organized crime on Tuesday.				1.26043e+18	https://twitter.com/ChinaDaily/status/1260429563500335105
2020-05-13 04:20:00	ChinaDaily		61	54	295	Playing with fire #ChinaDailyCartoon #Taiwan			#ChinaDailyCartoon #Taiwan	1.26042e+18	https://twitter.com/ChinaDaily/status/1260424532332085248
2020-05-13 04:00:00	ChinaDaily		1	3	20	As #COVID_19 continues to cause health emergencies worldwide, #Africa taps #technology to bolster virus fight. https://bit.ly/2xXHvHv			#COVID_19 #Africa #technology	1.26042e+18	https://twitter.com/ChinaDaily/status/1260419501465755655
2020-05-13 03:40:00	ChinaDaily		5	10	50	President Xi Jinping stressed the importance of #povertyalleviation work to secure the country's development goal of building a moderately prosperous society in all respects during his two-day inspection tour of Shanxi province. #XiJinping https://bit.ly/3bmKzdW			#povertyalleviation #XiJinping	1.26041e+18	https://twitter.com/ChinaDaily/status/1260414467101413378
2020-05-13 03:20:00	ChinaDaily		1	6	55	Mountains get seasonal cleaning in #Tibet autonomous region https://bit.ly/2Wow9Wu			#Tibet	1.26041e+18	https://twitter.com/ChinaDaily/status/1260409435073044480
2020-05-13 03:00:00	ChinaDaily		6	3	26	Nearly 2 months after ordering its 67 million population to stay home, #France on Monday cautiously started a gradual process to return to normalcy. 22 percent of the country's total number of pupils are preparing to go to school on Tuesday. #coronavirus #Europe			#France #coronavirus #Europe	1.2604e+18	https://twitter.com/ChinaDaily/status/1260404399572049922
2020-05-13 02:41:00	ChinaDaily		3	2	46	Last year, China's Ministry of Education handled 1,879 suggestions and proposals put forward by national legislators and political advisors, covering aspects such as pre-school #education, campus security and education quality. https://bit.ly/2WRnPxp #TwoSessions2020			#education #TwoSessions2020	1.2604e+18	https://twitter.com/ChinaDaily/status/1260399619982323712
2020-05-13 02:20:00	ChinaDaily		3	7	38	China's Ministry of Public Security has launched a campaign to crack down on crimes related to people's livelihoods, including those on food, medicine, environment and wildlife.				1.26039e+18	https://twitter.com/ChinaDaily/status/1260394331443265542
2020-05-13 02:00:00	ChinaDaily		3	4	34	Track-laying work has picked up steam on a major railway project in the #Xinjiang Uygur autonomous region, marking huge progress for a loop line circling the Tarim Basin in northwestern #China.			#Xinjiang #China	1.26039e+18	https://twitter.com/ChinaDaily/status/1260389298139848705
2020-05-13 01:48:00	ChinaDaily		8	64	248	Large parts in #Guangzhou witnessed thunder and lightning, strong gale and hail storms on Monday night. The lightning hit Canton Tower and lit up the sky as bright as day in a blink.			#Guangzhou	1.26039e+18	https://twitter.com/ChinaDaily/status/1260386497183674368
2020-05-13 01:47:00	ChinaDaily		12	12	41	Indian Prime Minister Narendra Modi said on Tuesday that #India would provide 20 trillion rupees ($267 billion) in fiscal and monetary measures to support an economy battered by a sweeping weeks-long lockdown to fight the novel #coronavirus. https://bit.ly/3cEjhRy #Covid_19			#India #coronavirus #Covid_19	1.26039e+18	https://twitter.com/ChinaDaily/status/1260386100675133440
2020-05-13 01:40:00	ChinaDaily		27	17	51	China decided on Tuesday to suspend beef imports from four #Australian companies due to a violation of requirements agreed to by the two countries, Foreign Ministry spokesman Zhao Lijian said on Tuesday.			#Australian	1.26038e+18	https://twitter.com/ChinaDaily/status/1260384264832442368
2020-05-13 01:27:00	ChinaDaily		3	28	155	International Nurses Day, which falls on May 12, was established in 1974. We're sharing the faces of nine courageous nurses who helped save lives on the front line during the #COVID_19 outbreak. #coronavirus #InternationalNursesDay			#COVID_19 #coronavirus #InternationalNursesDay	1.26038e+18	https://twitter.com/ChinaDaily/status/1260381139908259846
2020-05-13 01:22:00	ChinaDaily		5	9	17	Chinese mainland reports 7 new #COVID_19 infections on Tuesday, with 1 being imported case. #coronavirus			#COVID_19 #coronavirus	1.26038e+18	https://twitter.com/ChinaDaily/status/1260379868027424768
2020-05-13 01:22:00	ChinaDaily		7	17	22	Global #COVID_19 deaths surpass 290,000, according to Johns Hopkins University. #coronavirus			#COVID_19 #coronavirus	1.26038e+18	https://twitter.com/ChinaDaily/status/1260379807797268480
2020-05-13 01:20:00	ChinaDaily		3	4	32	Three new firemen in Shanghai heard the fire alarm for the first time while washing their hair. With shampoo still in their hair, their flustered and funny reactions won all attention online. #EverydayHero			#EverydayHero	1.26038e+18	https://twitter.com/ChinaDaily/status/1260379236440784896
2020-05-13 01:01:00	ChinaDaily		2	10	57	When you fantasize about a romantic snowy scene but get devoured by the #snow the moment you go out... standard #winter in Northeast China!			#snow #winter	1.26037e+18	https://twitter.com/ChinaDaily/status/1260374455152340992
2020-05-13 00:40:00	ChinaDaily		2	18	39	Pupils at an elementary school in Hangzhou, East China's Zhejiang province wear handmade wings to raise awareness of social distancing as they return to school. #COVID_19 #coronavirus			#COVID_19 #coronavirus	1.26037e+18	https://twitter.com/ChinaDaily/status/1260369168903237640
2020-05-13 00:20:00	ChinaDaily		16	21	132	While most people don't know how to boil an egg, this village girl in Zhejiang province documents rural life. She wanders around tea fields, cooks exquisite dishes and shows excellent craftsmanship like a beautiful fairy. #ChinaStory			#ChinaStory	1.26036e+18	https://twitter.com/ChinaDaily/status/1260364136044625925
2020-05-13	ChinaDaily		2	7	65	#GlamorChina Colorful flowers are blooming along Tongjianhu Avenue in Hangzhou, #Zhejiang province, making the area perfect for snapping a few photographs.			#GlamorChina #Zhejiang	1.26036e+18	https://twitter.com/ChinaDaily/status/1260359103940943872
2020-05-12 23:40:00	ChinaDaily		2	7	44	#GlamorChina Water birds, including critically endangered species such as the Chinese crested tern, frolic at the Minjiang River Estuary Wetland in Fuzhou, #Fujian province.			#GlamorChina #Fujian	1.26035e+18	https://twitter.com/ChinaDaily/status/1260354069526274048
2020-05-12 23:00:00	ChinaDaily		1	2	34	#GlamorChina Corn poppy flowers draw an ink painting on the wall with the help of light and shadow in Miyun, China's Beijing.			#GlamorChina	1.26034e+18	https://twitter.com/ChinaDaily/status/1260344002806575104
2020-05-12 22:50:00	ChinaDaily		4	15	38	#Ireland鈥檚 #COVID19 testing capacity increased to 100,000 per week after the nation sourced new equipment from #China.			#Ireland #COVID19 #China	1.26034e+18	https://twitter.com/ChinaDaily/status/1260341505375469569
2020-05-12 22:41:00	ChinaDaily		2	5	55	#GlamorChina Photos show picturesque summer scenery of #Huangshan Mountain in Anhui province.			#GlamorChina #Huangshan	1.26034e+18	https://twitter.com/ChinaDaily/status/1260339222558289920
2020-05-12 22:40:00	ChinaDaily		1	4	30	#GlamorChina The #harvest season is coming in Lu'an, Anhui province. Birds send their congratulations.			#GlamorChina #harvest	1.26034e+18	https://twitter.com/ChinaDaily/status/1260338969486610432
2020-05-12 22:29:00	ChinaDaily		6	14	40	At a Capitol Hill hearing on Tuesday, US Senator Bernie Sanders asked Dr Anthony Fauci if the nation's coronavirus death toll is being underreported. 鈥淢ost of us feel the number of deaths is likely higher than that number,鈥?Fauci replied.				1.26034e+18	https://twitter.com/ChinaDaily/status/1260336281508339712
2020-05-12 22:20:00	ChinaDaily		8	20	127	#ChinaStory Here comes Mr. Scissors... Watch out, he's a thief!			#ChinaStory	1.26033e+18	https://twitter.com/ChinaDaily/status/1260333939199053824
2020-05-12 22:00:00	ChinaDaily		3	11	21	Anthony #Fauci, a top expert on infectious diseases in the #US, warned on Tuesday that states would face "really serious" consequences if they open up prematurely during the #coronavirus #pandemic. https://bit.ly/3cu2i4t			#Fauci #US #coronavirus #pandemic	1.26033e+18	https://twitter.com/ChinaDaily/status/1260328960308756480
2020-05-12 21:40:00	ChinaDaily		4	11	32	The passenger train service will resume partially in #India Tuesday after 51 days, officials said. The services will resume initially with 15 pairs of trains or a total of 30 journeys. #Covid_19 https://bit.ly/2WpHG83			#India #Covid_19	1.26032e+18	https://twitter.com/ChinaDaily/status/1260323870378090496
2020-05-12 21:20:00	ChinaDaily		2	5	9	In Tuesday's #UK daily briefing on the fight against #COVID19, Business Secretary Alok Sharma said employees can get in touch with the country鈥檚 #Health and Safety Executive if their employer is not providing a safe environment.			#UK #COVID19 #Health	1.26032e+18	https://twitter.com/ChinaDaily/status/1260318833975324672
2020-05-12 21:01:00	ChinaDaily		17	66	240	Qinggong, a technique in Chinese #martialarts, focuses on extreme "lightness" in body weight by distributing internal energies. Seemingly miraculous, this technique is widely adored. #ChinaStory			#martialarts #ChinaStory	1.26031e+18	https://twitter.com/ChinaDaily/status/1260314056256151552
2020-05-12 20:40:00	ChinaDaily		4	9	19	The Japanese government on Tuesday raised its travel alert for #Mexico and 12 other countries to the second-highest level, advising citizens not to travel to these areas in an effort to curb the spread of the #COVID19. #Japan			#Mexico #COVID19 #Japan	1.26031e+18	https://twitter.com/ChinaDaily/status/1260308767507349517
2020-05-12 20:36:00	ChinaDaily		8	10	20	Global #COVID19 deaths surpassed 290,000 on Tuesday, reaching 290,269, according to the Center for Systems Science and Engineering (CSSE) at Johns Hopkins University.			#COVID19	1.26031e+18	https://twitter.com/ChinaDaily/status/1260307827937206273
2020-05-12 20:20:00	ChinaDaily		8	26	86	Jack Ma, founder of @Alibaba Group, topped a new list of the 500 richest Chinese with a wealth of over 300 billion yuan ($42.29 billion). #business		@Alibaba	#business	1.2603e+18	https://twitter.com/ChinaDaily/status/1260303734367649792
2020-05-12 20:00:00	ChinaDaily		41	29	137	A Foreign Ministry spokesperson confirmed Tuesday that #China has suspended imports of beef products from four Australian companies due to violation of inspection and #quarantine requirements.			#China #quarantine	1.2603e+18	https://twitter.com/ChinaDaily/status/1260298703375564806
2020-05-12 19:40:00	ChinaDaily		3	3	24	82 households in the cliff-top village of Atuleer in #Sichuan province's Zhaojue county were preparing on Monday to move to new apartments in the county seat as part of the nation's poverty relief program. #PovertyAlleviation			#Sichuan #PovertyAlleviation	1.26029e+18	https://twitter.com/ChinaDaily/status/1260293671125049344
2020-05-12 19:20:00	ChinaDaily		1	3	22	Of all the school staff and students in China, the existing number of novel #coronavirus disease (#COVID19) cases is one, the Ministry of #Education said Tuesday.			#coronavirus #COVID19 #Education	1.26029e+18	https://twitter.com/ChinaDaily/status/1260288635095494656
2020-05-12 19:00:00	ChinaDaily		5	21	128	Play with your cat or it will play with you! #OneMoment			#OneMoment	1.26028e+18	https://twitter.com/ChinaDaily/status/1260283605839835137
2020-05-12 18:43:00	ChinaDaily		5	6	81	A giant #panda was captured by cameras wandering and eating bamboo in the forest in the city of Mianzhu, Southwest China's #Sichuan province, in late March, local authorities reported on Tuesday.			#panda #Sichuan	1.26028e+18	https://twitter.com/ChinaDaily/status/1260279323472297989
2020-05-12 18:20:00	ChinaDaily		17	65	476	This hen's mothering skills are egg-cellent! #OneMoment			#OneMoment	1.26027e+18	https://twitter.com/ChinaDaily/status/1260273539837353984
2020-05-12 18:03:00	ChinaDaily		9	18	71	Indian Prime Minister Narendra Modi called upon his countrymen on Tuesday to try and make the #COVID19 #pandemic crisis into an opportunity and become self-reliant in terms of manufacturing activities. #India			#COVID19 #pandemic #India	1.26027e+18	https://twitter.com/ChinaDaily/status/1260269402332762115
2020-05-12 17:41:00	ChinaDaily		8	11	50	The Russian government has taken objection to social media posts by the United States that it said distorted the facts about World War II and the role of the former Soviet Union in it. https://bit.ly/3fF6rEB #WWII			#WWII	1.26026e+18	https://twitter.com/ChinaDaily/status/1260263725862277121
2020-05-12 17:20:00	ChinaDaily		1	9	24	A pop-up restaurant in Sweden has taken social distancing to a new level. #Sweden #COVID_19 #restaurant			#Sweden #COVID_19 #restaurant	1.26026e+18	https://twitter.com/ChinaDaily/status/1260258435851071491
2020-05-12 17:00:00	ChinaDaily		16	13	78	A popular eatery in #Shanghai, Nanxiang Steamed Bun Restaurant, has introduced two new flavors to their xiaolongbao, or steamed meat buns - ones with banana and mushroom stuffings. Do you fancy trying them? #ChineseFood			#Shanghai #ChineseFood	1.26025e+18	https://twitter.com/ChinaDaily/status/1260253405970264064
2020-05-12 16:40:00	ChinaDaily		1	3	15	#US #stocks opened higher Tuesday as investors placed their bets on initial steps to reopen the nation's economy amid the #coronavirus pandemic.			#US #stocks #coronavirus	1.26025e+18	https://twitter.com/ChinaDaily/status/1260248369466728450
2020-05-12 16:20:00	ChinaDaily		0	2	14	#US soldier-athletes Amro Elgeziry and Isabella Isaksen are a married #Olympic modern pentathlon couple trying to navigate their way through the challenges of training for the Tokyo Games during the #coronavirus pandemic. #COVID_19 https://bit.ly/3fJynaK			#US #Olympic #coronavirus #COVID_19	1.26024e+18	https://twitter.com/ChinaDaily/status/1260243338206171136
2020-05-12 16:01:00	ChinaDaily		2	9	50	#EverydayHero Nurses at the Sino-French New City Branch of Wuhan Tongji Hospital recite the Nightingale Pledge to mark International Nurses Day in #Wuhan, Central China's Hubei province, on May 12, 2020. https://bit.ly/3dGRmRn #InternationalNursesDay2020			#EverydayHero #Wuhan #InternationalNursesDay2020	1.26024e+18	https://twitter.com/ChinaDaily/status/1260238557454598145
2020-05-12 16:00:00	ChinaDaily		6	2	25	As the #WhiteHouse announced that most people on its grounds wear face masks, #US President Donald #Trump on Monday praised his administration's response to the #coronavirus pandemic, saying "we have met the moment, and we have prevailed" on testing.			#WhiteHouse #US #Trump #coronavirus	1.26024e+18	https://twitter.com/ChinaDaily/status/1260238303963553793
2020-05-12 15:40:00	ChinaDaily		4	23	108	Happy International Nurses Day #ChinaDailyCartoon #NursesDay #COVID_19 #coronavirus			#ChinaDailyCartoon #NursesDay #COVID_19 #coronavirus	1.26023e+18	https://twitter.com/ChinaDaily/status/1260233272535035904
2020-05-12 15:23:00	ChinaDaily		4	22	25	#Health officials worldwide are warning parents about a new syndrome believed to be linked to the novel #coronavirus that has infected 93 children in #NewYork, killing three, and infected at least 100 in #Europe.			#Health #coronavirus #NewYork #Europe	1.26023e+18	https://twitter.com/ChinaDaily/status/1260229179372642304
2020-05-12 15:00:00	ChinaDaily		2	1	18	Spider webs in Haian city, East China's Jiangsu province reminds us that #nature continues despite the problems in the world right now.			#nature	1.26022e+18	https://twitter.com/ChinaDaily/status/1260223207560232960
2020-05-12 14:40:00	ChinaDaily		2	6	32	Installation of #China鈥檚 first 8 GW offshore wind turbine 鈥?the largest in the country 鈥?was completed recently in Fuzhou, Fujian province. The turbine has a rotor diameter of 175 meters and a height of 110 meters at the hub. #windturbine #infrastructure			#China #windturbine #infrastructure	1.26022e+18	https://twitter.com/ChinaDaily/status/1260218206435844096
2020-05-12 14:30:00	ChinaDaily	CDHKedition	2	3	16	Over 4,000 #HK-based mainland-funded enterprises and 200 local firms pledged on Tuesday to save jobs in order to help the city rise to the challenge. The announcement was part of a campaign initiated by the #HongKong Coalition to retain jobs and revive the economy. #recession			#HK #HongKong #recession	1.26022e+18	https://twitter.com/ChinaDaily/status/1260215740503744512
2020-05-12 14:30:00	ChinaDaily		6	8	81	#GlamorChina Violet sunrise glow fills the sky in Beihai park, Beijing, giving you a spectacular start to the day!			#GlamorChina	1.26022e+18	https://twitter.com/ChinaDaily/status/1260215658656096256
2020-05-12 14:00:00	ChinaDaily		4	15	63	#BacktoWork Primary school students wearing masks in Zhangzhou, Fujian province, take designated buses to school. Authorities in the Zhangzhou Development District have arranged for 21 special buses to transport students between their homes and schools. #COVID_19 #China			#BacktoWork #COVID_19 #China	1.26021e+18	https://twitter.com/ChinaDaily/status/1260208274445656064
2020-05-12 13:40:00	ChinaDaily		1	1	24	Cuotaiji is an ancient drama preserved in Luoga village of Bandi town in Weining's Yi, Hui and Miao autonomous county, Guizhou province. In the Yi language, "Cuotaiji" refers to the magic of human evolution. #culture #China http://ow.ly/XQoA50zDMSc			#culture #China	1.2602e+18	https://twitter.com/ChinaDaily/status/1260203103808294913
2020-05-12 13:20:00	ChinaDaily		7	12	52	China's space-tracking ship Yuanwang 5 returned to its port Tuesday, after finishing the latest monitoring mission in the Pacific Ocean for the Long March 5B rocket launch. #China #space			#China #space	1.2602e+18	https://twitter.com/ChinaDaily/status/1260198037860896768
2020-05-12 13:00:00	ChinaDaily		4	18	113	#GlamorChina Blooming bougainvillea flowers in Langzhong, SW China's Sichuan province, form a huge violet umbrella when viewed from above.			#GlamorChina	1.26019e+18	https://twitter.com/ChinaDaily/status/1260193153543557121
2020-05-12 13:00:00	ChinaDaily		0	6	21	Hydroponics flows new life in to war-torn Syria. #Syria #Damascus #AbdulrahmanAl-Masri #Hydroponics #RoofGardens			#Syria #Damascus #AbdulrahmanAl #Hydroponics #RoofGardens	1.26019e+18	https://twitter.com/ChinaDaily/status/1260193008307204101
2020-05-12 12:40:00	ChinaDaily		4	6	27	#FightTogether Six Chinese medical experts working on the frontlines of the #COVID_19 pandemic shared their experiences in preventing and treating patients with Tanzanian medical staff via an online workshop on Tuesday. http://ow.ly/pecE50zDIc9			#FightTogether #COVID_19	1.26019e+18	https://twitter.com/ChinaDaily/status/1260188000077651968
2020-05-12 12:20:00	ChinaDaily		9	9	25	As nearly 20,000 confirmed cases and 1,000 deaths from #COVID_19 have been reported in Colorado, the western state's newest emerging battlegrounds are prisons and nursing homes, a trend also seen across the United States. #US			#COVID_19 #US	1.26018e+18	https://twitter.com/ChinaDaily/status/1260182938529992706
2020-05-12 11:40:00	ChinaDaily		2	3	20	Wu Xinjuan, head of the nursing department at Peking Union Medical College Hospital, called for more care for nurses and more talent to join the profession at a news conference on International Nurses Day. #NurseDay2020 #China			#NurseDay2020 #China	1.26017e+18	https://twitter.com/ChinaDaily/status/1260172871978020865
2020-05-12 11:21:00	ChinaDaily		3	5	22	The US state of #NewYork will end its statewide closure on May 15 by reopening three regions where the COVID-19 pandemic has shown signs of mitigation, Governor Andrew Cuomo said Monday. https://bit.ly/3fHOllF #Covid_19 #coronavirus			#NewYork #Covid_19 #coronavirus	1.26017e+18	https://twitter.com/ChinaDaily/status/1260168091826376705
2020-05-12 11:00:00	ChinaDaily		4	7	33	#BackToWork By May 11, over 100 million students, 40% of all students in China, have returned to school, including around 2.9 million college students, said Wang Dengfeng, an official from the Ministry of Education.			#BackToWork	1.26016e+18	https://twitter.com/ChinaDaily/status/1260162810597629955
2020-05-12 10:41:00	ChinaDaily		3	17	63	The Russian government has taken objection to social media posts by the United States that it said distorted the facts about World War II and the role of the former Soviet Union in it. https://bit.ly/2SUP8G7 #WWII			#WWII	1.26016e+18	https://twitter.com/ChinaDaily/status/1260158026498994177
2020-05-12 10:27:00	ChinaDaily		33	30	49	As #COVID_19 sweeps through the world, medical scientists are racing to find the origin of the outbreak, specifically, to locate patient zero of the disease. However, scientists said it is extremely difficult. Why? #coronavirus			#COVID_19 #coronavirus	1.26015e+18	https://twitter.com/ChinaDaily/status/1260154655977299968
2020-05-12 10:19:00	ChinaDaily		3	10	50	Pupils at an elementary school in Hangzhou, East China's Zhejiang province wear handmade wings to raise awareness of social distancing as they return to school. #COVID_19 #coronavirus			#COVID_19 #coronavirus	1.26015e+18	https://twitter.com/ChinaDaily/status/1260152490692997120
2020-05-12 10:00:00	ChinaDaily		6	9	24	#FightTogether A medical team consisting of 12 experts left Changsha, Hunan province, for #Zimbabwe on Monday to help it fight the coronavirus pandemic. #COVID_19			#FightTogether #Zimbabwe #COVID_19	1.26015e+18	https://twitter.com/ChinaDaily/status/1260147712365740039
2020-05-12 09:46:00	ChinaDaily		4	6	31	Xi Jinping, general secretary of the Communist Party of China Central Committee, on Tuesday inspected Taiyuan, capital city of North China's Shanxi province. https://bit.ly/2SVBum7 #XiJinping			#XiJinping	1.26014e+18	https://twitter.com/ChinaDaily/status/1260144186692481024
2020-05-12 09:40:00	ChinaDaily		39	81	513	This military exercise is interrupted by two little trouble makers! #OneMoment			#OneMoment	1.26014e+18	https://twitter.com/ChinaDaily/status/1260142672918052865
2020-05-12 09:00:00	ChinaDaily		1	6	26	You鈥檝e ridden out the lockdowns, now ride to work. #UK #London #RideToWork #OnYourBike #Coronavirus #EU #Bikes			#UK #London #RideToWork #OnYourBike #Coronavirus #EU #Bikes	1.26013e+18	https://twitter.com/ChinaDaily/status/1260132606714064907
2020-05-12 08:50:00	ChinaDaily		3	16	52	China Aerospace Science and Industry Corp used its rocket to launch two technology demonstration #satellites on Tuesday, starting to build what it conceives to be the nation's first space-based network for the internet of things. #space #IoT https://bit.ly/2SWsqNU			#satellites #space #IoT	1.26013e+18	https://twitter.com/ChinaDaily/status/1260130094174973953
2020-05-12 08:48:00	ChinaDaily		2	5	22	government this year will review problems with liberal studies 鈥?a mandatory secondary curriculum in the city鈥檚 schools 鈥?and provide methods to deal with issues in the coursework.				1.26013e+18	https://twitter.com/ChinaDaily/status/1260129793586032640
2020-05-12 08:40:00	ChinaDaily		3	10	30	#BackToWork Students in their third and final year at Lanzhou University in Gansu province received their first lesson on Monday after resuming class on campus. #Covid_19			#BackToWork #Covid_19	1.26013e+18	https://twitter.com/ChinaDaily/status/1260127576359464960
2020-05-12 08:20:00	ChinaDaily		2	8	47	Eighty-two households in the cliff-top village of Atuleer in Sichuan province's Zhaojue county were preparing to move to new apartments in the county seat as part of the nation's poverty relief program. #PovertyAlleviation https://bit.ly/2YUKRpZ			#PovertyAlleviation	1.26012e+18	https://twitter.com/ChinaDaily/status/1260122542674636800
2020-05-12 08:20:00	ChinaDaily		2	9	36	Eleven out of the top 20 new energy vehicle makers worldwide in terms of brand influence are Chinese, according to a recent report on #NEV brand perception by Qianlong Think Tank released. #autoindustry			#NEV #autoindustry	1.26012e+18	https://twitter.com/ChinaDaily/status/1260122540829224964
2020-05-12 08:06:00	ChinaDaily		6	8	26	More than 3,000 firefighters and other personnel were battling a #fire that started Saturday in SW China's #Yunnan province, local authorities said Tuesday. https://bit.ly/2zwJLFY			#fire #Yunnan	1.26012e+18	https://twitter.com/ChinaDaily/status/1260119122660093952
2020-05-12 08:00:00	ChinaDaily		4	19	95	Ruins of St. Paul's in S China's Macau shines in the dark night.				1.26012e+18	https://twitter.com/ChinaDaily/status/1260117509878898688
2020-05-12 07:44:00	ChinaDaily		7	5	33	Six Hong Kong deputies and members of the nation鈥檚 top legislature and political advisory body are to propose measures aimed at promoting understanding of Chinese history among Hong Kong educators and students.				1.26011e+18	https://twitter.com/ChinaDaily/status/1260113481140801536
2020-05-12 07:40:00	ChinaDaily		5	12	70	Shine your car as good as this and you can create a built-in mirror. #ChinaStory			#ChinaStory	1.26011e+18	https://twitter.com/ChinaDaily/status/1260112474055024641
2020-05-12 07:21:00	ChinaDaily		1	7	19	The British government on Monday published the document of the long-expected COVID-19 recovery plan, hoping to gradually ease the lockdown measures while at the same time getting the #coronavirus pandemic under control. #UK #Covid_19			#coronavirus #UK #Covid_19	1.26011e+18	https://twitter.com/ChinaDaily/status/1260107697380179969
2020-05-12 07:04:00	ChinaDaily		8	187	479	A documentary series titled "#WhiteNight" about #BIGBANG鈥檚 #Taeyang will be released! The eight-part series will contain stories behind his album "White Night". @K_Life88		@K_Life88	#WhiteNight #BIGBANG #Taeyang	1.2601e+18	https://twitter.com/ChinaDaily/status/1260103418091237376
2020-05-12 07:00:00	ChinaDaily		1	7	21	#AI has played a "major and unique" role in tackling the #COVID_19 outbreak in #China, ranging from patient tracking to logistical support to traffic management, a senior science official said on the weekend. https://bit.ly/2Lqp6WN			#AI #COVID_19 #China	1.2601e+18	https://twitter.com/ChinaDaily/status/1260102412649369601
2020-05-12 06:40:00	ChinaDaily		4	41	144	Photographer captured the magical view of ancient woodland on Madeira Island, Portugal. The old trees in the forest appear to be gigantic creatures as they are consumed by low clouds and mist.				1.2601e+18	https://twitter.com/ChinaDaily/status/1260097378566107143
2020-05-12 06:19:00	ChinaDaily		0	5	25	#BackToWork #Wuhan, the Chinese city hit hard by the #COVID_19 pandemic, has resumed more international freight routes to aid the global fight against the virus and accelerate local work resumption. #coronavirus https://bit.ly/2Z673h1			#BackToWork #Wuhan #COVID_19 #coronavirus	1.26009e+18	https://twitter.com/ChinaDaily/status/1260092092581175296
2020-05-12 06:16:00	ChinaDaily		3	12	20	Health officials worldwide are warning parents about a new syndrome believed to be linked to the novel #coronavirus that has infected 93 children in New York, killing three, and infected at least 100 in Europe. https://bit.ly/2WPABfI			#coronavirus	1.26009e+18	https://twitter.com/ChinaDaily/status/1260091340076937216
2020-05-12 06:05:00	ChinaDaily		3	5	18	China issues second list of #tariff exemptions for some #US products. #trade			#tariff #US #trade	1.26009e+18	https://twitter.com/ChinaDaily/status/1260088780607729665
2020-05-12 06:00:00	ChinaDaily		2	8	27	#BackToWork Changsha, a city in Central #China's Hunan province, gradually reopened kindergartens from Monday.			#BackToWork #China	1.26009e+18	https://twitter.com/ChinaDaily/status/1260087311406002176
2020-05-12 06:00:00	ChinaDaily		16	74	258	#DroneChina Zhuhai Opera House, Zhuhai city, Guangdong province			#DroneChina	1.26009e+18	https://twitter.com/ChinaDaily/status/1260087310126735361
2020-05-12 05:48:00	ChinaDaily		1	5	38	Congratulations to #OhMyGirl on topping the #Soompi's #KPop Music Chart this week with "Nonstop"! It is the title song from their seventh mini album. @emjunnie		@emjunnie	#OhMyGirl #Soompi #KPop	1.26008e+18	https://twitter.com/ChinaDaily/status/1260084320993071105
2020-05-12 05:42:00	ChinaDaily		3	6	27	#ShanghaiDisneyland officially reopened on Monday, becoming the first Walt Disney theme park worldwide to welcome guests again following novel coronavirus-related closures. #COVID_19 #coronavirus https://bit.ly/2zw8XMO			#ShanghaiDisneyland #COVID_19 #coronavirus	1.26008e+18	https://twitter.com/ChinaDaily/status/1260082781154971648
2020-05-12 05:40:00	ChinaDaily		1	3	13	The #PremierLeague will check possibilities for playing the remaining season in home and away fixtures as no club is in favor of the plan to restart games in neutral venues. #sports			#PremierLeague #sports	1.26008e+18	https://twitter.com/ChinaDaily/status/1260082274952982528
2020-05-12 05:30:00	ChinaDaily		9	15	93	#GlamorChina Violet sunrise glow fills the sky in Beihai park, Beijing, giving you a spectacular start to the day!			#GlamorChina	1.26008e+18	https://twitter.com/ChinaDaily/status/1260079762548027392
2020-05-12 05:21:00	ChinaDaily		3	2	21	With many European nations tentatively easing their #coronavirus lockdowns and some residents emerging from homes for the first time in weeks, people across the continent are starting to plan holidays, according to a bed-and-breakfast booking agency. https://bit.ly/2SW0Joq			#coronavirus	1.26008e+18	https://twitter.com/ChinaDaily/status/1260077494813818884
2020-05-12 05:00:00	ChinaDaily		0	6	24	The flow of delivered goods, once interrupted by the #COVID_19 outbreak, has notably recovered in Beijing. https://bit.ly/2SY5ptL			#COVID_19	1.26007e+18	https://twitter.com/ChinaDaily/status/1260072211919994882
2020-05-12 04:40:00	ChinaDaily		2	11	75	Volunteers collect waste in a river in Yingfeng village of Tuankou township in Hangzhou, E China's Zhejiang province. The town has set up a river management mechanism to maintain the cleanliness of rivers here. #environment			#environment	1.26007e+18	https://twitter.com/ChinaDaily/status/1260067178448957441
2020-05-12 04:20:00	ChinaDaily		15	8	87	Xi Jinping, general secretary of the Communist Party of China Central Committee, on Monday inspected North #China's #Shanxi province. #XiJinping			#China #Shanxi #XiJinping	1.26006e+18	https://twitter.com/ChinaDaily/status/1260062144176861189
2020-05-12 04:00:00	ChinaDaily		1	5	22	#China's central bank will allow faster growth of money supply and credit to counter shocks of the #coronavirus pandemic, putting more emphasis on economic growth and employment targets, experts said on Monday. #economy #Covid_19			#China #coronavirus #economy #Covid_19	1.26006e+18	https://twitter.com/ChinaDaily/status/1260057112773709824
2020-05-12 03:40:00	ChinaDaily		10	19	134	Lionel Messi has donated half a million euros to help hospitals in his native Argentina fight the #COVID_19 pandemic. @fundacionmessi https://bit.ly/2yQGXUa		@fundacionmessi	#COVID_19	1.26005e+18	https://twitter.com/ChinaDaily/status/1260052080758124546
2020-05-12 03:20:00	ChinaDaily		1	3	13	Young people are increasingly stepping up to help combat the spread of the #coronavirus in #Africa with enterprising initiatives. Their contributions are making a difference as #WHO predicts that Africa could become the continent hit hardest by #COVID_19. https://bit.ly/35Y6Nly			#coronavirus #Africa #WHO #COVID_19	1.26005e+18	https://twitter.com/ChinaDaily/status/1260047046263750656
2020-05-12 03:00:00	ChinaDaily		8	15	72	A popular eatery in #Shanghai, Nanxiang Steamed Bun Restaurant, has introduced two new flavors to their xiaolongbao, or steamed meat buns - ones with banana and mushroom stuffings. Do you fancy trying them? #ChineseFood			#Shanghai #ChineseFood	1.26004e+18	https://twitter.com/ChinaDaily/status/1260042012192980994
2020-05-12 02:51:00	ChinaDaily		4	6	30	Prevention measures are taken at Sanmin residential community in Wuhan. Wuhan reported a total of six new confirmed #Covid_19 cases on Saturday and Sunday. All the patients are from the Sanmin residential community. Residents of the residential community finished testing Monday.			#Covid_19	1.26004e+18	https://twitter.com/ChinaDaily/status/1260039751580540928
2020-05-12 02:47:00	ChinaDaily		0	5	24	#EXO's #Baekhyun released a mood sampler video and new teaser photos for 鈥淒elight鈥? his upcoming solo album. @kpoplover727 @exokiss88 @EXOGlobal		@kpoplover727 @exokiss88 @EXOGlobal	#EXO #Baekhyun	1.26004e+18	https://twitter.com/ChinaDaily/status/1260038762907631616
2020-05-12 02:30:00	ChinaDaily		1	7	35	President Xi Jinping encouraged the country's nurses to make new contributions to promote the building of the Healthy China initiative and maintain the security of global public health. #XiJinping #InternationalNursesDay			#XiJinping #InternationalNursesDay	1.26003e+18	https://twitter.com/ChinaDaily/status/1260034460478734336
2020-05-12 02:20:00	ChinaDaily		10	65	297	Happy International Nurses Day #ChinaDailyCartoon #NursesDay #COVID_19 #coronavirus			#ChinaDailyCartoon #NursesDay #COVID_19 #coronavirus	1.26003e+18	https://twitter.com/ChinaDaily/status/1260031945884356610
2020-05-12 02:04:00	ChinaDaily		1	1	14	China's consumer price index, the main gauge of inflation, rose 3.3 percent in April year-on-year, data from the National Bureau of Statistics showed on Tuesday. https://bit.ly/2WoT7wQ #CPI			#CPI	1.26003e+18	https://twitter.com/ChinaDaily/status/1260027959789805572
2020-05-12 02:00:00	ChinaDaily		2	3	17	Premier Li Keqiang called on Monday for heightened efforts to help smaller businesses and greater strides in stimulating market vitality and social creativity to stabilize China's economic fundamentals. #economy			#economy	1.26003e+18	https://twitter.com/ChinaDaily/status/1260026915903037440
2020-05-12 01:54:00	ChinaDaily		7	6	28	China reports no COVID-19 deaths for the 27th day in a row on Monday, as the Chinese mainland detected one further confirmed case and another suspected infection among inbound arrivals, according to data from the National Health Commission. https://bit.ly/2SWlgck #Covid_19			#Covid_19	1.26003e+18	https://twitter.com/ChinaDaily/status/1260025488325537792
2020-05-12 01:40:00	ChinaDaily		2	7	65	#GlamorChina Check out these photos taken in terrace fields at Yunhe county, Lishui city in #Zhejiang province at dawn in May. The countryside is filled with the bright colors of the season!			#GlamorChina #Zhejiang	1.26002e+18	https://twitter.com/ChinaDaily/status/1260021882276900867
2020-05-12 01:20:00	ChinaDaily		2	17	71	#GlamorChina The Nanhu Bridge in Changchun, #Jilin province, has been decorated with colorful lights that can change with music. It's a unique landscape to help residents to enjoy their evening leisure time in early summer.			#GlamorChina #Jilin	1.26002e+18	https://twitter.com/ChinaDaily/status/1260016848428388352
2020-05-12 01:00:00	ChinaDaily		2	4	23	The total retail sales of consumer goods in #Shanghai and #Beijing both exceeded 1 trillion yuan in 2019, registering 1.35 trillion and 1.23 trillion respectively. Let's take a look at the top 10 Chinese cities by retail sales of consumer goods: https://bit.ly/2YUgAaC			#Shanghai #Beijing	1.26001e+18	https://twitter.com/ChinaDaily/status/1260011879159590912
2020-05-12 00:40:00	ChinaDaily		2	22	117	Aerial photos show the #tea plantation in #Japan's Kyoto Prefecture, one of the production area of Japanese tea.			#tea #Japan	1.26001e+18	https://twitter.com/ChinaDaily/status/1260006781540904961
2020-05-12 00:20:00	ChinaDaily		4	7	61	A shopping mall in Tianjin has been decorated with an "ocean of flowers" and greenery, along with butterflies and 3D lightning effects, not only to draw customers but also to console and heal broken hearts during the #COVID_19 pandemic. #coronavirus			#COVID_19 #coronavirus	1.26e+18	https://twitter.com/ChinaDaily/status/1260001749076594690
2020-05-12 00:01:00	ChinaDaily		6	9	40	Panda sculptures are displayed in a shopping mall in Xuchang, Central China's Henan province. #panda			#panda	1.26e+18	https://twitter.com/ChinaDaily/status/1259996965548351490
2020-05-11 23:58:00	ChinaDaily		4	19	38	COVID-19 deaths in the US top 80,000, according to Johns Hopkins University tally. #Covid_19 #coronavirus			#Covid_19 #coronavirus	1.26e+18	https://twitter.com/ChinaDaily/status/1259996248251133953
2020-05-11 23:20:00	ChinaDaily		1	6	41	Spider webs in Haian city, East China's Jiangsu province reminds us that #nature continues despite the problems in the world right now.			#nature	1.25999e+18	https://twitter.com/ChinaDaily/status/1259986647652827136
2020-05-11 23:00:00	ChinaDaily		4	15	57	From the Victory Air Parade in #Moscow to freestyle footballer in #Tehra, here are some of the most striking images taken from around the world over the past week. Take a look: https://bit.ly/2Wjdonm (3/3)			#Moscow #Tehra	1.25998e+18	https://twitter.com/ChinaDaily/status/1259981850174349319
2020-05-11 22:41:00	ChinaDaily		5	13	91	#GlamorChina Chinese rose are in full blossom in Taoranting Park in Beijing.			#GlamorChina	1.25998e+18	https://twitter.com/ChinaDaily/status/1259976833317003264
2020-05-11 22:32:00	ChinaDaily		5	7	31	The #UK government said on Monday that a #vaccine for #COVID19 cannot be guaranteed.			#UK #vaccine #COVID19	1.25997e+18	https://twitter.com/ChinaDaily/status/1259974565343703040
2020-05-11 22:20:00	ChinaDaily		39	115	732	This military exercise is interrupted by two little trouble makers! #OneMoment			#OneMoment	1.25997e+18	https://twitter.com/ChinaDaily/status/1259971547814494209
2020-05-11 22:06:00	ChinaDaily		3	6	34	#UK Prime Minister #BorisJohnson has defended the nation鈥檚 new 鈥渟tay alert鈥?message, saying it means people should still stay home when possible. #COVID19			#UK #BorisJohnson #COVID19	1.25997e+18	https://twitter.com/ChinaDaily/status/1259968141515468801
2020-05-11 22:00:00	ChinaDaily		18	4	37	The #HongKong Police Force said Monday that about 230 people were arrested over illegal assembly, possession of offensive weapon and some other offences on Sunday. #HK			#HongKong #HK	1.25997e+18	https://twitter.com/ChinaDaily/status/1259966513064357892
2020-05-11 21:20:00	ChinaDaily		4	17	29	In response to a question about whether herd immunity will be effective against a second wave of the pandemic, Executive Director of the #WHO Health Emergencies Programme Michael Ryan said this is a "really dangerous calculation". #COVID19			#WHO #COVID19	1.25996e+18	https://twitter.com/ChinaDaily/status/1259956446420176896
2020-05-11 21:00:00	ChinaDaily		1	4	21	From dancers wearing face shields in #Bangkok to the full bloom in #Nepal, here are some of the most striking images taken from around the world over the past week. Take a look: https://bit.ly/2SU61Aw (2/3)			#Bangkok #Nepal	1.25995e+18	https://twitter.com/ChinaDaily/status/1259951424567308288
2020-05-11 20:53:00	ChinaDaily		5	18	41	#COVID19 deaths in #US top 80,000: Johns Hopkins University.			#COVID19 #US	1.25995e+18	https://twitter.com/ChinaDaily/status/1259949809848537088
2020-05-11 20:40:00	ChinaDaily		7	11	48	The World Health Organization's Director-General #Tedros Adhanom Ghebreyesus said relaxing lockdowns needs to be slow and control measures against the virus are still necessary. #WHO #COVID19			#Tedros #WHO #COVID19	1.25995e+18	https://twitter.com/ChinaDaily/status/1259946379528384513
2020-05-11 20:20:00	ChinaDaily		2	9	64	Wisteria flowers are in bloom at Juunji temple in Daisen, Japan.				1.25994e+18	https://twitter.com/ChinaDaily/status/1259941349039587328
2020-05-11 19:57:00	ChinaDaily		5	3	26	#Opinion It is nearly two weeks since #Beijing officially started its citywide household garbage sorting program on May 1, and some problems are apparent. #environment			#Opinion #Beijing #environment	1.25994e+18	https://twitter.com/ChinaDaily/status/1259935698385330177
2020-05-11 19:49:00	ChinaDaily		2	5	24	The #WhiteHouse has directed staff working in the West Wing, where the daily operations of President Donald #Trump's administration are carried out, to wear masks at all times in the building, except when they are at their own desks. #COVID19			#WhiteHouse #Trump #COVID19	1.25993e+18	https://twitter.com/ChinaDaily/status/1259933760214241280
2020-05-11 19:40:00	ChinaDaily		2	7	67	Shine your car as good as this and you can create a built-in mirror. #ChinaStory			#ChinaStory	1.25993e+18	https://twitter.com/ChinaDaily/status/1259931285482385410
2020-05-11 19:20:00	ChinaDaily		17	18	45	Instead of focusing on fighting the #COVID19 pandemic at home and saving more lives, a number of #US politicians, such as #MikePompeo and US State Department spokesperson Morgan Ortagus, have been busy trying to promote the presumption that China is to blame for the pandemic.			#COVID19 #US #MikePompeo	1.25993e+18	https://twitter.com/ChinaDaily/status/1259926246881804288
2020-05-11 19:00:00	ChinaDaily		0	4	22	While keeping necessary policies in place to control the #COVID_19 epidemic, China will quicken its pace to remove "unreasonable" regulations hampering work resumption and deepen reforms to push for the solid implementation of supportive policies. https://bit.ly/2xPZXBN			#COVID_19	1.25992e+18	https://twitter.com/ChinaDaily/status/1259921216363589633
2020-05-11 18:43:00	ChinaDaily		8	17	72	The World Health Organization said on Monday that a slow, steady easing of lockdown measures will be key in stimulating economies while keeping a vigilant eye on the novel #coronavirus. #WHO			#coronavirus #WHO	1.25992e+18	https://twitter.com/ChinaDaily/status/1259916935573254144
2020-05-11 18:20:00	ChinaDaily		0	2	22	From the full moon in #Liverpool to villages in #Indonesia, here are some of the most striking images taken from around the world over the past week. Take a look: https://bit.ly/3clMzEt (1/3)			#Liverpool #Indonesia	1.25991e+18	https://twitter.com/ChinaDaily/status/1259911163359313921
2020-05-11 18:00:00	ChinaDaily		2	1	20	While expressing optimism that the economy will improve later this year, #WhiteHouse officials are involved in informal talks with #Congress to approve another round of #coronavirus relief legislation, officials said Sunday.			#WhiteHouse #Congress #coronavirus	1.25991e+18	https://twitter.com/ChinaDaily/status/1259906116567236608
2020-05-11 17:40:00	ChinaDaily		17	33	131	Political virus #ChinaDailyCartoon #COVID_19 #coronavirus			#ChinaDailyCartoon #COVID_19 #coronavirus	1.2599e+18	https://twitter.com/ChinaDaily/status/1259901084438368258
2020-05-11 17:20:00	ChinaDaily		10	6	14	The #US is on the verge of a mental health crisis due to the stress of hearing about daily death tolls from the novel #coronavirus pandemic, along with weeks of isolation and social distancing, according to psychologists and mental #health organizations.			#US #coronavirus #health	1.2599e+18	https://twitter.com/ChinaDaily/status/1259896048253730817
2020-05-11 17:00:00	ChinaDaily		5	3	18	The central parity rate of the Chinese currency renminbi, or the yuan, strengthened 19 pips to 7.0769 against the US dollar Monday, according to the China Foreign Exchange Trade System. #economy https://bit.ly/3fB05Gp			#economy	1.25989e+18	https://twitter.com/ChinaDaily/status/1259891017928462337
2020-05-11 16:40:00	ChinaDaily		4	8	25	#US #stocks fell in early trading Monday amid continued concern about reopening the economy during #coronavirus pandemic.			#US #stocks #coronavirus	1.25989e+18	https://twitter.com/ChinaDaily/status/1259885981559328770
2020-05-11 16:21:00	ChinaDaily		16	8	26	The #US is on the verge of a #mentalhealth crisis due to the stress of hearing about daily death tolls from the novel #coronavirus pandemic, along with weeks of isolation and social distancing, according to psychologists and mental health organizations. https://bit.ly/2WMRuaT			#US #mentalhealth #mentalhealth #coronavirus	1.25988e+18	https://twitter.com/ChinaDaily/status/1259881202997067777
2020-05-11 16:00:00	ChinaDaily		8	10	44	Chinese scientists have reported a chromosome-level assembled genome of the fall #armyworm, a species that causes heavy damage to crops, the China #Science Daily reported Monday.			#armyworm #Science	1.25988e+18	https://twitter.com/ChinaDaily/status/1259875919243681792
2020-05-11 15:40:00	ChinaDaily		3	15	72	Me during the #Covid_19 outbreak: wash my hands and don鈥檛 touch my face. Cats: we can't do both. #OneMoment			#Covid_19 #OneMoment	1.25987e+18	https://twitter.com/ChinaDaily/status/1259870882111074305
2020-05-11 15:00:00	ChinaDaily		2	8	47	The neat and orderly rows in the farmland are attributed to the mechanization in modern #agriculture. Thanks to #technology, people from all walks of life are gradually freed from hard manual labor. #ChinaStory			#agriculture #technology #ChinaStory	1.25986e+18	https://twitter.com/ChinaDaily/status/1259860820089098240
2020-05-11 15:00:00	ChinaDaily		7	4	42	The serial Online Dialogue on People-to-people Cooperation kicked off on Friday to explore ways to bring people from China and the world closer together during the #COVID_19 outbreak. #FightTogether			#COVID_19 #FightTogether	1.25986e+18	https://twitter.com/ChinaDaily/status/1259860816255426563
2020-05-11 14:40:00	ChinaDaily		62	15	91	#FMsays Chinese Foreign Ministry said Vietnam has no right to comment on China's summer fishing moratorium in the South China Sea waters since the measure belongs to China's administrative rights. #SouthChinaSea			#FMsays #SouthChinaSea	1.25986e+18	https://twitter.com/ChinaDaily/status/1259855782805372928
2020-05-11 14:20:00	ChinaDaily		4	29	118	Excellent acrobatic performances always require years of practice! A case in point is flying trapeze, the riskiest acrobatic form. Performers swing in the air and interact with their partners. #ChinaStory			#ChinaStory	1.25985e+18	https://twitter.com/ChinaDaily/status/1259850749585965056
2020-05-11 14:00:00	ChinaDaily		8	9	50	#FightTogether A medical team comprising 12 medical experts from Hebei province departed for the Democratic Republic of the Congo at around 6 pm on Monday from Shijiazhuang city to provide support in the fight against #COVID_19. #China #Congo			#FightTogether #COVID_19 #China #Congo	1.25985e+18	https://twitter.com/ChinaDaily/status/1259845888396218369
2020-05-11 13:40:00	ChinaDaily		9	16	90	#BacktoWork Changsha city in Central China's Hunan province gradually reopened kindergartens from Monday. #China			#BacktoWork #China	1.25984e+18	https://twitter.com/ChinaDaily/status/1259840713044475915
2020-05-11 13:20:00	ChinaDaily		4	15	38	Track-laying work has begun for a major #railway project in Northwest China's #Xinjiang Uygur autonomous region.The Hotan-Ruoqiang Railway spans more than 825 km, with a designed speed of 120 km/h. #China			#railway #Xinjiang #China	1.25984e+18	https://twitter.com/ChinaDaily/status/1259835650049785861
2020-05-11 13:00:00	ChinaDaily		2	13	71	This cute Eurasian hoopoe caught the eyes of many as it enjoyed the sunshine at Tiantan(Temple of Heaven) Park in Beijing. #GlamorChina			#GlamorChina	1.25983e+18	https://twitter.com/ChinaDaily/status/1259830744781926400
2020-05-11 13:00:00	ChinaDaily		2	6	40	As the human world 'hibernates,' nature accumulates. #India #Turtles #Coronavirus #OliveRidleyTurtles #RushikulyaBeach			#India #Turtles #Coronavirus #OliveRidleyTurtles #RushikulyaBeach	1.25983e+18	https://twitter.com/ChinaDaily/status/1259830622052167680
2020-05-11 12:40:00	ChinaDaily		13	18	50	#FightTogether China has sent a team of 12 medical experts to Zimbabwe to help with the country's fight against #COVID_19. On Monday morning, the experts from Hunan Province left Changsha, the provincial capital, along with medical supplies donated by the provincial government.			#FightTogether #COVID_19	1.25983e+18	https://twitter.com/ChinaDaily/status/1259825607548047360
2020-05-11 12:20:00	ChinaDaily		2	6	18	Jilin province's epidemic prevention and control office has dispatched teams of experts to Shulan, a county-level city under the administration of Jilin city, to support local effort, provincial health authorities announced on Monday. #COVID_19 #China			#COVID_19 #China	1.25982e+18	https://twitter.com/ChinaDaily/status/1259820550836240384
2020-05-11 12:06:00	ChinaDaily		21	23	64	Hong Kong Police arrested a number of radicals protesters caught erecting barricades and starting fires in the busy commercial district of Mong Kok on Sunday.				1.25982e+18	https://twitter.com/ChinaDaily/status/1259817219418058752
2020-05-11 12:00:00	ChinaDaily		7	2	30	Zhao Zhengyong, former chief of the Shaanxi Provincial Committee of the Communist Party of China and a former senior national legislator, stood trial Monday at the First Intermediate People's Court of Tianjin Municipality for taking bribes.				1.25982e+18	https://twitter.com/ChinaDaily/status/1259815518791323649
2020-05-11 11:40:00	ChinaDaily		5	13	39	1918 flu: Origin remains mystery http://ow.ly/a9K250zCvtb				1.25981e+18	https://twitter.com/ChinaDaily/status/1259810506258493442
2020-05-11 11:20:00	ChinaDaily		21	20	92	China had reported no new deaths from the novel coronavirus disease (#COVID_19) for 26 days in a row by Sunday, a health official said Monday. #China			#COVID_19 #China	1.25981e+18	https://twitter.com/ChinaDaily/status/1259805451161448449
2020-05-11 11:00:00	ChinaDaily		28	11	55	#ExpatChat: The pandemic, it appears, will usher in a new world order, in which China will play an even bigger role and China and Latin America will be natural partners.			#ExpatChat	1.2598e+18	https://twitter.com/ChinaDaily/status/1259800419573747712
2020-05-11 10:41:00	ChinaDaily		1	4	26	A few days ago, North Central Texas Community Health Care Center received a special donation -- 70 face shields and 300 ear guards. All the equipment was made by local high school students using #3Dprinting technology. https://bit.ly/2STOKHO #coronavirus #Covid_19			#3Dprinting #coronavirus #Covid_19	1.2598e+18	https://twitter.com/ChinaDaily/status/1259795641749790723
2020-05-11 10:20:00	ChinaDaily		6	12	100	Aerial photos show the #tea plantation in #Japan's Kyoto Prefecture, one of the production area of Japanese tea.			#tea #Japan	1.25979e+18	https://twitter.com/ChinaDaily/status/1259790355790090240
2020-05-11 10:02:00	ChinaDaily		29	39	128	#FMsays China is taking the lead in the research of the #COVID_19 vaccines and treatment, Foreign Ministry spokesman Zhao Lijian said on Monday, adding that it is immoral for anyone to slander China without presenting any evidence.			#FMsays #COVID_19	1.25979e+18	https://twitter.com/ChinaDaily/status/1259785918589751297
2020-05-11 10:00:00	ChinaDaily		4	10	35	Shanghai #Disneyland reopened its gates on Monday, becoming the first Walt Disney theme parks worldwide to welcome guests following novel #coronavirus-related closures. #COVID_19			#Disneyland #Disneyland #coronavirus #COVID_19	1.25979e+18	https://twitter.com/ChinaDaily/status/1259785322738511872
2020-05-11 09:57:00	ChinaDaily		8	9	31	#FMsays China on Monday expressed stern opposition with New Zealand for supporting #Taiwan's joining in the World Health Organization as an observer, urging the country to abide by the one-China principle to avoid undermining bilateral relations.			#FMsays #Taiwan	1.25978e+18	https://twitter.com/ChinaDaily/status/1259784656179695617
2020-05-11 09:53:00	ChinaDaily		9	3	29	#FMsays Vietnam has no right to make unwarranted accusations on China's summer fishing moratorium in the South China Sea, nor should it undermine the sustainable development of fishery resources in the #SouthChinaSea.			#FMsays #SouthChinaSea	1.25978e+18	https://twitter.com/ChinaDaily/status/1259783779654053889
2020-05-11 09:41:00	ChinaDaily	ChinaDaily	6	9	38	#FMsays Foreign Ministry spokesman Zhao Lijian deplored and opposed the move, saying Washington escalating political suppression on Chinese media will disrupt their normal reporting in the US and affect bilateral people-to-people exchange.			#FMsays	1.25978e+18	https://twitter.com/ChinaDaily/status/1259780752763318274
2020-05-11 09:40:00	ChinaDaily		49	17	104	#FMsays Beijing on Monday urged Washington to correct its mistakes of tightening visa guidelines against Chinese journalists immediately, or it will face countermeasures.			#FMsays	1.25978e+18	https://twitter.com/ChinaDaily/status/1259780342656851973
2020-05-11 09:40:00	ChinaDaily		2	7	38	More than 80,000 students in their final year at junior high schools in #Beijing returned to school on Monday.			#Beijing	1.25978e+18	https://twitter.com/ChinaDaily/status/1259780289464659969
2020-05-11 09:20:00	ChinaDaily		3	7	59	#FightTogether An air freighter carrying 9.3 metric tons of medical supplies took off from Shijiazhuang, #Hebei province, on Friday and arrived at #Frankfurt Airport in #Germany the next day. #COVID_19 https://bit.ly/3bnXKeF			#FightTogether #Hebei #Frankfurt #Germany #COVID_19	1.25978e+18	https://twitter.com/ChinaDaily/status/1259775414244802560
2020-05-11 09:07:00	ChinaDaily		3	3	15	Leung Chun-ying, vice-chairman of the National Committee of the Chinese People's Political Consultative Conference, said on Sunday the Hong Kong Coalition is planning to offer job training and internships to young people regardless of political stance.				1.25977e+18	https://twitter.com/ChinaDaily/status/1259772126438932481
2020-05-11 09:03:00	ChinaDaily		11	17	77	President Xi Jinping extended greetings to nurses around the country ahead of International Nurses Day, which is celebrated every May 12, the anniversary of Florence Nightingale's birthday. https://bit.ly/2xV1nLu #XiJinping			#XiJinping	1.25977e+18	https://twitter.com/ChinaDaily/status/1259771158452301824
2020-05-11 09:00:00	ChinaDaily		3	7	19	The world鈥檚 second oldest continually operating airline, could be the first carrier to fold to coronavirus pandemic. #Colombia #Avianca #AviancaAirlines #Coronavirus			#Colombia #Avianca #AviancaAirlines #Coronavirus	1.25977e+18	https://twitter.com/ChinaDaily/status/1259770218944974849
2020-05-11 08:55:00	ChinaDaily		12	7	24	#Opinion: The US administration's attitude embraces the impulse to be selfish, tribal, divided and to see others as an enemy, which Obama said had become stronger in American life. #COVID_19 #coronavirus			#Opinion #COVID_19 #coronavirus	1.25977e+18	https://twitter.com/ChinaDaily/status/1259768960414822400
2020-05-11 08:43:00	ChinaDaily		4	4	21	Hong Kong Chief Executive Carrie Lam Cheng Yuet-ngor likened the ceaseless filibustering by opposition politicians at the Legislative Council to a ferocious 鈥渢iger鈥?blocking the road to economic recovery.				1.25977e+18	https://twitter.com/ChinaDaily/status/1259766061026574336
2020-05-11 08:41:00	ChinaDaily		9	10	60	#GlamorChina Photos show ice pinnacles on a glacial surface, known as seracs, on the north side of Mount #Qomolangma in SW China's #Tibet autonomous region.			#GlamorChina #Qomolangma #Tibet	1.25977e+18	https://twitter.com/ChinaDaily/status/1259765440101801984
2020-05-11 08:20:00	ChinaDaily		0	4	20	Overseas journalists invited to visit two schools in #Shanghai last week described students as "taking the health crisis in their stride" and "undaunted" after classes resumed following more than two months of online study at home. #COVID_19			#Shanghai #COVID_19	1.25976e+18	https://twitter.com/ChinaDaily/status/1259760152657276929
2020-05-11 08:01:00	ChinaDaily		2	4	17	#EverydayHero "As a person from Wenchuan where so much help was given when there was an earthquake in 2008, I feel oblidged to help more people in return." said She Sha, 24, a member of the team that left for #Wuhan to aid Hubei province in fighting the novel #coronavirus.			#EverydayHero #Wuhan #coronavirus	1.25976e+18	https://twitter.com/ChinaDaily/status/1259755373839265794
2020-05-11 07:40:00	ChinaDaily		6	10	34	German carmaker Volkswagen AG sees new opportunities abounding in #China, as the country subdues the #coronavirus outbreak. #COVID_19 #autoindustry			#China #coronavirus #COVID_19 #autoindustry	1.25975e+18	https://twitter.com/ChinaDaily/status/1259750086008909826
2020-05-11 07:26:00	ChinaDaily		3	3	18	Hong Kong Financial Secretary Paul Chan Mo-po said in his official blog on Sunday the recent recurrence of street violence may undermine the local economy鈥檚 slow recovery from the coronavirus pandemic.				1.25975e+18	https://twitter.com/ChinaDaily/status/1259746669026897920
2020-05-11 07:21:00	ChinaDaily		4	15	39	#PovertyAlleviation Yu Guozhu's house is packed not with furniture and domestic appliances but #mushrooms. He is among more than 280 rural families in Leishan county, Guizhou province, that have shaken off poverty by growing mushrooms inside their houses. https://bit.ly/2WN8WfF			#PovertyAlleviation #mushrooms	1.25975e+18	https://twitter.com/ChinaDaily/status/1259745309598511104
2020-05-11 07:00:00	ChinaDaily		1	2	11	The rescheduled African Championships in Algiers will serve as the qualifying event for the Tokyo #Olympic Games in 2021. #Tokyo2021			#Olympic #Tokyo2021	1.25974e+18	https://twitter.com/ChinaDaily/status/1259740022627921920
2020-05-11 06:40:00	ChinaDaily		0	5	20	The #COVID_19 pandemic has presented unprecedented challenges to Chinese soccer, with a kickoff date for the postponed 2020 season still yet to be decided and many clubs struggling to survive financially. #soccer			#COVID_19 #soccer	1.25973e+18	https://twitter.com/ChinaDaily/status/1259734986699075584
2020-05-11 06:20:00	ChinaDaily		36	18	76	#Opinion: Americans are now blaming a host of social ills锛峞ven obesity and drug addiction锛峯n globalization. More to the point, politicians and pundits of all stripes are blaming China. But most of the bad stuff in the US economy has little to do with #globalization or China.			#Opinion #globalization	1.25973e+18	https://twitter.com/ChinaDaily/status/1259729953660088320
2020-05-11 06:16:00	ChinaDaily		7	128	234	Fans were excited to hear Park Ji Hoon's come back announcement on May 26th. The South Korean singer also released a promotion plan poster. #Parkjihoon			#Parkjihoon	1.25973e+18	https://twitter.com/ChinaDaily/status/1259728984260124673
2020-05-11 06:01:00	ChinaDaily		1	8	31	China is the world's largest source market for #tourism. Last year it represented, for #Portugal, 383,000 guests, up 18.2 percent year-on-year; 602,000 overnight stays, an increase of 16.1 percent; and 225 million euros ($246 million) in revenue. https://bit.ly/3dBxhLY			#tourism #Portugal	1.25973e+18	https://twitter.com/ChinaDaily/status/1259725175450263553
2020-05-11 05:51:00	ChinaDaily		2	6	12	#Shulan city in NE China's Jilin province adopts wartime control mode against the #COVID_19. A 45-year-old woman in Shulan, who was diagnosed on Thursday, was tied to infections in several of her family members and others with whom she had close contact. https://bit.ly/35QwQuA			#Shulan #COVID_19	1.25972e+18	https://twitter.com/ChinaDaily/status/1259722657110478849
2020-05-11 05:40:00	ChinaDaily		15	11	30	#Opinion Irrational and childish anti-#China rhetoric over the coronavirus by Trump has left the #US friendless in the world. #COVID_19 https://bit.ly/2LkdVPD			#Opinion #China #US #COVID_19	1.25972e+18	https://twitter.com/ChinaDaily/status/1259719892737101824
2020-05-11 05:20:00	ChinaDaily		4	19	64	#China's SW Sichuan province will lift the last 200,000 poverty-stricken people in the province out of poverty this year, according to the provincial "two sessions." #povertyalleviation https://bit.ly/3fEm2UY			#China #povertyalleviation	1.25971e+18	https://twitter.com/ChinaDaily/status/1259714859291172864
2020-05-11 05:00:00	ChinaDaily		2	4	19	A road construction team will work on a route to the peak of Mount #Qomolangma on May 12 if weather conditions permit. https://bit.ly/2SQTLAI			#Qomolangma	1.25971e+18	https://twitter.com/ChinaDaily/status/1259709824444456963
2020-05-11 04:40:00	ChinaDaily		5	21	101	Swallows fly in front of the moon in Damascus, capital of #Syria.			#Syria	1.2597e+18	https://twitter.com/ChinaDaily/status/1259704791787171841
2020-05-11 04:20:00	ChinaDaily		4	11	28	Bernard Giudicelli, the president of the French Tennis Federation (#FFT), says holding the French Open without fans later this year is an option. #tennis https://bit.ly/35PSpfa			#FFT #tennis	1.2597e+18	https://twitter.com/ChinaDaily/status/1259699790876512259
2020-05-11 04:04:00	ChinaDaily		3	20	56	#Eight (鞐愳瀲) by #IU (Prod.&amp;Feat. #SUGA of #BTS )鈥?tops iChart Weekly and becomes her 18th song with Perfect All-Kill! She is the only artist to get PAK in 4 consecutive years.			#Eight #IU #SUGA #BTS #BTS	1.2597e+18	https://twitter.com/ChinaDaily/status/1259695784649355267
2020-05-11 04:01:00	ChinaDaily		1	12	46	#Iran gets back to business, but remains watchful. https://bit.ly/2YQMmVT #coronavirus #Covid_19			#Iran #coronavirus #Covid_19	1.25969e+18	https://twitter.com/ChinaDaily/status/1259694977837174784
2020-05-11 03:41:00	ChinaDaily		35	73	254	Political virus #ChinaDailyCartoon #COVID_19 #coronavirus			#ChinaDailyCartoon #COVID_19 #coronavirus	1.25969e+18	https://twitter.com/ChinaDaily/status/1259689940884975617
2020-05-11 03:20:00	ChinaDaily		12	18	95	President Xi Jinping has expressed his confidence in securing a final victory in the fight against the COVID-19 pandemic with the joint efforts of #China and the #DPRK as well as the international community. #Xijinping https://bit.ly/35PgNxt			#China #DPRK #Xijinping	1.25968e+18	https://twitter.com/ChinaDaily/status/1259684660134596608
2020-05-11 03:00:00	ChinaDaily		4	5	15	#FightTogether China has been at the forefront of the global fight against the #COVID_19 outbreak, sharing its experiences, expertise and donating supplies and equipment to countries around the world. #coronavirus https://bit.ly/2yLsuc7			#FightTogether #COVID_19 #coronavirus	1.25968e+18	https://twitter.com/ChinaDaily/status/1259679626823000064
2020-05-11 02:41:00	ChinaDaily		4	5	29	Police in Wuxi, Jiangsu province, have shut down a #darkweb marketplace, becoming the first in China to do so. https://bit.ly/3fyFyCx			#darkweb	1.25967e+18	https://twitter.com/ChinaDaily/status/1259674842015514625
2020-05-11 02:20:00	ChinaDaily		1	3	29	Cao Yanyi is an employee who served as a translator for South Korean nationals as part of the #coronavirus epidemic control work. Reflecting on her role, she enjoyed the experience and also enriched the knowledge about the epidemic. #COVID_19			#coronavirus #COVID_19	1.25967e+18	https://twitter.com/ChinaDaily/status/1259669555477049345
2020-05-11 02:00:00	ChinaDaily		2	10	20	Protecting the lives of people in the fight against the #COVID_19 outbreak must take priority and countries should seek common ground in cooperation, said scholars of #humanrights studies.			#COVID_19 #humanrights	1.25966e+18	https://twitter.com/ChinaDaily/status/1259664523650232320
2020-05-11 01:40:00	ChinaDaily		5	6	26	#Update As of May 10, 17 new confirmed #COVID_19 cases were reported in Chinese mainland, according to National Health Commission. #coronavirus			#Update #COVID_19 #coronavirus	1.25966e+18	https://twitter.com/ChinaDaily/status/1259659607976194048
2020-05-11 01:40:00	ChinaDaily		4	9	12	#Update As of 10 May, 08:00 GMT+8, the total confirmed #COVID_19 cases reached 3,925,815, including 274,488 death, according to #WHO. #coronavirus			#Update #COVID_19 #WHO #coronavirus	1.25966e+18	https://twitter.com/ChinaDaily/status/1259659597939261440
2020-05-11 01:40:00	ChinaDaily		3	8	25	#China will further strengthen its public health emergency response system, as weaknesses have been seen in tackling the #COVID_19 pandemic, a health official said on Saturday. #coronavirus https://bit.ly/2Ljsy5O			#China #COVID_19 #coronavirus	1.25966e+18	https://twitter.com/ChinaDaily/status/1259659493723402240
2020-05-11 01:20:00	ChinaDaily		7	10	34	#China's #economy will continue to rebound in Q2 but the recovery pace may be constrained by external uncertainties and a global downturn, economists said.			#China #economy	1.25965e+18	https://twitter.com/ChinaDaily/status/1259654459178672128
2020-05-11 01:00:00	ChinaDaily		2	16	52	Taste the sweet scent of osmanthus, and enjoy #summer! #ChinaStory			#summer #ChinaStory	1.25965e+18	https://twitter.com/ChinaDaily/status/1259649424067661824
2020-05-11 00:41:00	ChinaDaily		39	135	499	Amazing #architecture in Kunshan, East China's Jiangsu province goes viral on social media - would you live here? #ChinaStory			#architecture #ChinaStory	1.25964e+18	https://twitter.com/ChinaDaily/status/1259644643475509248
2020-05-11 00:20:00	ChinaDaily		2	17	101	Water lilies in Nanjing, East China's Jiangsu province, wake up in early summer. #flower			#flower	1.25964e+18	https://twitter.com/ChinaDaily/status/1259639359675887616
2020-05-11	ChinaDaily		6	15	121	#ICYMI #OneMoment Two #tiger siblings are captured in a spectacular duel, but the pair is actually practicing for when they have to hunt.			#ICYMI #OneMoment #tiger	1.25963e+18	https://twitter.com/ChinaDaily/status/1259634324883730432
2020-05-10 23:40:00	ChinaDaily		22	35	166	Invitation to virus #ChinaDailyCartoon #COVID_19 #coronavirus			#ChinaDailyCartoon #COVID_19 #coronavirus	1.25963e+18	https://twitter.com/ChinaDaily/status/1259629294692655104
2020-05-10 23:20:00	ChinaDaily		14	36	156	#ICYMI Poker card or ninja star? This kid uses his deck as a deadly weapon. Make sure you don't cheat when you play him! #ChinaStory			#ICYMI #ChinaStory	1.25962e+18	https://twitter.com/ChinaDaily/status/1259624257090465793
2020-05-10 23:00:00	ChinaDaily		8	22	84	Me during the #Covid_19 outbreak: wash my hands and don鈥檛 touch my face. Cats: we can't do both. #OneMoment			#Covid_19 #OneMoment	1.25962e+18	https://twitter.com/ChinaDaily/status/1259619228220440576
2020-05-10 22:40:00	ChinaDaily		7	10	53	Lobster farming is helping bolster #PovertyAlleviation in Liuzhou city of China's Guangxi Zhuang autonomous region.			#PovertyAlleviation	1.25961e+18	https://twitter.com/ChinaDaily/status/1259614195072425984
2020-05-10 22:31:00	ChinaDaily		5	23	131	Rose plantation lifts local farmers in Hai'an, East China's Jiangsu province out of poverty. #PovertyAlleviation			#PovertyAlleviation	1.25961e+18	https://twitter.com/ChinaDaily/status/1259611929758142464
2020-05-10 22:00:00	ChinaDaily		8	15	76	China's central bank said Sunday it would further deepen the reform of the yuan's exchange rate formation mechanism and maintain the basic stability of the exchange rate at a reasonable and balanced level.				1.2596e+18	https://twitter.com/ChinaDaily/status/1259604127509647360
2020-05-10 21:35:00	ChinaDaily		5	18	97	Jiangnan, an area in the south of the lower reaches of the Yangtze River, abounds with cultural relics. Let these ancient buildings take you on a journey back thousands of years. #GlamorChina			#GlamorChina	1.2596e+18	https://twitter.com/ChinaDaily/status/1259597833151238144
2020-05-10 21:11:00	ChinaDaily		2	14	39	British PM Boris Johnson said in his Sunday evening speech that lockdown will not end this week but he encouraged people who cannot work from home to go to work while enforcing social distancing. He added that shops and some schools could reopen phase by phase from June 1.				1.25959e+18	https://twitter.com/ChinaDaily/status/1259592030671568902
2020-05-10 21:00:00	ChinaDaily		2	6	35	#GlamorChina Take a look at the amazing view of the Three Gorges Dam in early morning after a rain in Central China's Hubei province.			#GlamorChina	1.25959e+18	https://twitter.com/ChinaDaily/status/1259589026069151744
2020-05-10 20:30:00	ChinaDaily		3	11	64	These pedestrians get a mini-workout to avoid getting wet. #ChinaStory			#ChinaStory	1.25958e+18	https://twitter.com/ChinaDaily/status/1259581476137385986
2020-05-10 20:00:00	ChinaDaily		3	3	16	Alliance 23, composed of Junius Ho Kwan-yiu, a member of the LegCo of #HongKong, Politihk Social Strategic and New Territories Concern Group, launched a signature campaign among Hong Kong citizens to appeal for the legislation related to Article 23 of the Basic Law. #棣欐腐			#HongKong	1.25957e+18	https://twitter.com/ChinaDaily/status/1259573928248274944
2020-05-10 19:30:00	ChinaDaily		7	15	61	The neat and orderly rows in the farmland are attributed to the mechanization in modern #agriculture. Thanks to #technology, people from all walks of life are gradually freed from hard manual labor. #ChinaStory			#agriculture #technology #ChinaStory	1.25957e+18	https://twitter.com/ChinaDaily/status/1259566379566428160
2020-05-10 19:00:00	ChinaDaily		5	26	136	This is what happens when a latte artist meets hotpot sauce... #ChinaStory			#ChinaStory	1.25956e+18	https://twitter.com/ChinaDaily/status/1259558830729383941
2020-05-10 18:28:00	ChinaDaily		5	22	97	No gift is better than one made by hand. On Mother's Day, make a card or a bunch of flowers for her! #MothersDay #ChinaStory			#MothersDay #MothersDay #ChinaStory	1.25955e+18	https://twitter.com/ChinaDaily/status/1259550774280871936
2020-05-10 18:00:00	ChinaDaily		6	18	77	Excellent acrobatic performances always require years of practice! A case in point is flying trapeze, the riskiest acrobatic form. Performers swing in the air and interact with their partners. #ChinaStory			#ChinaStory	1.25954e+18	https://twitter.com/ChinaDaily/status/1259543730362540032
2020-05-10 17:30:00	ChinaDaily		2	6	29	#LATEST Global #COVID-19 deaths surpassed 280,000 on Sunday, reaching 280,507 as of 12:32 pm (1632 GMT), according to the Center for Systems Science and Engineering at Johns Hopkins University.			#LATEST #COVID	1.25954e+18	https://twitter.com/ChinaDaily/status/1259536352863047682
2020-05-10 17:30:00	ChinaDaily		4	8	34	China's Palace Museum, also known as the #ForbiddenCity, will welcome more visitors from next Tuesday as its daily cap on visitor numbers will increase from 5,000 to 8,000, according to a newly released notice. https://bit.ly/2LcxdX9			#ForbiddenCity	1.25954e+18	https://twitter.com/ChinaDaily/status/1259536181584293889
2020-05-10 17:00:00	ChinaDaily		38	50	195	#ICYMI Serving the rich #ChinaDailyCartoon			#ICYMI #ChinaDailyCartoon	1.25953e+18	https://twitter.com/ChinaDaily/status/1259528629995728896
2020-05-10 16:30:00	ChinaDaily		12	14	133	People across #China celebrate #MothersDay with love.			#China #MothersDay #MothersDay	1.25952e+18	https://twitter.com/ChinaDaily/status/1259521081959870466
2020-05-10 15:58:00	ChinaDaily		7	13	56	A team of more than 30 Chinese surveyors on a mission to remeasure the height of Mount Qomolangm have delayed their original plan to climb to a camp at an altitude of 7,028 meters on Saturday due to the risk of snow slide. #Tibet			#Tibet	1.25951e+18	https://twitter.com/ChinaDaily/status/1259513028636106754
2020-05-10 15:30:00	ChinaDaily		6	7	52	#OneMoment And the award for creepiest cat goes to...			#OneMoment	1.25951e+18	https://twitter.com/ChinaDaily/status/1259505977646297088
2020-05-10 15:00:00	ChinaDaily		19	10	28	Officials, academics worldwide highlight lack of evidence regarding origin of #COVID_19 https://bit.ly/35Qj0bY			#COVID_19	1.2595e+18	https://twitter.com/ChinaDaily/status/1259498662931005441
2020-05-10 14:00:00	ChinaDaily		7	9	39	Researchers at Peking Union Medical Colleague Hospital suggest in an article that the potential use of intravenous immunoglobulin combined with a variant of the drug heparin. #COVID_19			#COVID_19	1.25948e+18	https://twitter.com/ChinaDaily/status/1259483331655327745
2020-05-10 13:30:00	ChinaDaily		4	13	27	Top economists from home and abroad expressed their positive views towards China's economic recovery at a high-level online conference on Friday, despite the economic recession underway worldwide due to the #COVID_19 pandemic. https://bit.ly/2Li6DvL #economy			#COVID_19 #economy	1.25948e+18	https://twitter.com/ChinaDaily/status/1259475784143482880
2020-05-10 13:00:00	ChinaDaily		3	7	47	Taste the sweet scent of osmanthus, and enjoy #summer! #ChinaStory			#summer #ChinaStory	1.25947e+18	https://twitter.com/ChinaDaily/status/1259468234526359552
2020-05-10 12:30:00	ChinaDaily		4	14	129	#GlamorChina Water lilies in Nanjing, East China's Jiangsu province, wake up in early summer. #flower			#GlamorChina #flower	1.25946e+18	https://twitter.com/ChinaDaily/status/1259460687283154946
2020-05-10 12:00:00	ChinaDaily		7	4	22	China's local governments have issued 1.9 trillion yuan (about $268.4 billion) worth of bonds in the first four months of this year at an average interest rate lower than last year, official data showed. https://bit.ly/3fA6PnV				1.25945e+18	https://twitter.com/ChinaDaily/status/1259453137112322048
2020-05-10 11:30:00	ChinaDaily		2	10	34	The 127th session of the #China Import and Export Fair, also known as the Canton Fair, will exempt exhibition fees for enterprises, according to China's Ministry of Commerce (MOC).			#China	1.25945e+18	https://twitter.com/ChinaDaily/status/1259445580524400640
2020-05-10 11:00:00	ChinaDaily		33	40	162	Invitation to virus #ChinaDailyCartoon #COVID_19 #coronavirus			#ChinaDailyCartoon #COVID_19 #coronavirus	1.25944e+18	https://twitter.com/ChinaDaily/status/1259438034115629056
2020-05-10 10:30:00	ChinaDaily		14	92	442	#ICYMI Are these kids jumping rope or performing magic? #ChinaStory			#ICYMI #ChinaStory	1.25943e+18	https://twitter.com/ChinaDaily/status/1259430481214402560
2020-05-10 10:00:00	ChinaDaily		1	4	21	The city of Shulan in Northeast China's #Jilin province raised its emergency response level for #COVID_19, from medium-level to high on Sunday, after 11 locally-transmitted cases were reported since Thursday. https://bit.ly/2WLrvkc			#Jilin #COVID_19	1.25942e+18	https://twitter.com/ChinaDaily/status/1259422935757975553
2020-05-10 09:30:00	ChinaDaily		7	30	156	Jiangnan, an area in the south of the lower reaches of the Yangtze River, abounds with cultural relics. Let these ancient buildings take you on a journey back thousands of years. #GlamorChina			#GlamorChina	1.25942e+18	https://twitter.com/ChinaDaily/status/1259415382982455297
2020-05-10 09:00:00	ChinaDaily		20	577	691	Chinese Canadian actor-singer #KrisWu sang his new song "Sea Of Time" on May 9 during the online charity concert Believe In The Future, which has been held in solidarity to fight #COVID_19. #coronavirus @WuYiFan_KrisBar		@WuYiFan_KrisBar	#KrisWu #COVID_19 #coronavirus	1.25941e+18	https://twitter.com/ChinaDaily/status/1259407831243132929
2020-05-10 08:30:00	ChinaDaily		5	9	93	These pedestrians get a mini-workout to avoid getting wet. #ChinaStory			#ChinaStory	1.2594e+18	https://twitter.com/ChinaDaily/status/1259400287111884800
2020-05-10 08:00:00	ChinaDaily		27	129	510	#EverydayHero A girl in Changsha, China's Hunan province paid the bill for four nurses who aided the fight against the #COVID_19 in #Wuhan. She also left a note to the nurses thanking them for their efforts. 鈥淵ou shoulder the responsibility so that we can stay safe".			#EverydayHero #COVID_19 #Wuhan	1.25939e+18	https://twitter.com/ChinaDaily/status/1259392735301169152
2020-05-10 07:30:00	ChinaDaily		15	14	53	#Opinion If we're to have any hope of eradicating this pandemic, it鈥檚 going to take a group effort. Countries that beat back the virus have much to teach the rest of the world 鈥?but they can't force anyone to learn. #COVID_19			#Opinion #COVID_19	1.25939e+18	https://twitter.com/ChinaDaily/status/1259385181691092992
2020-05-10 07:00:00	ChinaDaily		17	44	253	#ICYMI When you're told quarantine is over and you have to go back to work on Monday			#ICYMI	1.25938e+18	https://twitter.com/ChinaDaily/status/1259377632455520256
2020-05-10 06:30:00	ChinaDaily		4	7	29	#China's central bank said Sunday that it will step up counter-cyclical adjustment to support the real #economy and fend off risks.			#China #economy	1.25937e+18	https://twitter.com/ChinaDaily/status/1259370082104340480
2020-05-10 06:04:00	ChinaDaily		34	714	3167	During an Instagram live on May 9, #BLACKPINK's #Jennie explained how she tripped and sprained her ankle while working out. Fans worried about her, but she assured them her injury will not disrupt the comeback schedule. #GetWellSoonJennie			#BLACKPINK #Jennie #GetWellSoonJennie	1.25936e+18	https://twitter.com/ChinaDaily/status/1259363660708757505
2020-05-10 06:00:00	ChinaDaily		35	19	44	There's much about the origins of the #COVID_19 outbreak that scientists are still trying to discover. But a bellicose American president has made it harder to find the truth.			#COVID_19	1.25936e+18	https://twitter.com/ChinaDaily/status/1259362534970122240
2020-05-10 05:31:00	ChinaDaily		6	14	72	Conquering Mount #Qomolangma is the dream of many alpinists. Covered with snow, the peak looks even more appealing as you approach it. #ChinaStory			#Qomolangma #ChinaStory	1.25936e+18	https://twitter.com/ChinaDaily/status/1259355236877008897
2020-05-10 05:01:00	ChinaDaily		8	20	76	Good news! A #COVID_19 patient who received a double-lung transplant surgery after 73 days of ECMO therapy is now recovering and able to communicate with medics, a local hospital in #Wuhan said Saturday. #coronavirus https://bit.ly/2Llc3pz			#COVID_19 #Wuhan #coronavirus	1.25935e+18	https://twitter.com/ChinaDaily/status/1259347687314317313
2020-05-10 04:30:00	ChinaDaily		5	11	46	.@Tesla will move its headquarters and future programs to Texas or Nevada from California immediately, CEO #ElonMusk tweeted. #Tesla #AutoIndustry		@Tesla	#ElonMusk #Tesla #AutoIndustry	1.25934e+18	https://twitter.com/ChinaDaily/status/1259339883878985729
2020-05-10 03:37:00	ChinaDaily		78	2229	6643	Happy #MothersDay! Fans of #BTS are giving thanks to their mothers by joining the #MamaChallenge. "MAMA" is a song released by #JHope in 2016.			#MothersDay #MothersDay #BTS #BTS #MamaChallenge #JHope	1.25933e+18	https://twitter.com/ChinaDaily/status/1259326599008104453
2020-05-10 03:31:00	ChinaDaily		7	25	95	#OneMoment And the award for creepiest cat goes to...			#OneMoment	1.25933e+18	https://twitter.com/ChinaDaily/status/1259325040773873665
2020-05-10 03:00:00	ChinaDaily		1	14	73	#EverydayHero Because of you, I am me. Happy #MothersDay!			#EverydayHero #MothersDay #MothersDay	1.25932e+18	https://twitter.com/ChinaDaily/status/1259317237225099264
2020-05-10 02:38:00	ChinaDaily		1	43	597	"Not Today" has become #kpop band #BTS's 10th MV to hit over 400 million views on YouTube! #NotToday400M			#kpop #BTS #BTS #NotToday400M	1.25931e+18	https://twitter.com/ChinaDaily/status/1259311804666179584
2020-05-10 02:30:00	ChinaDaily		1	3	29	#EverydayHero Engineer returns home after building epidemic hospitals in #Wuhan #COVID_19 https://bit.ly/35PPmDt			#EverydayHero #Wuhan #COVID_19	1.25931e+18	https://twitter.com/ChinaDaily/status/1259309690200002562
2020-05-10 02:00:00	ChinaDaily		2	10	30	Global confirmed #COVID_19 cases topped 4 million on Saturday, reaching 4,004,224 as of 4:32 pm (2032 GMT), according to Johns Hopkins University. A total of 277,860 people worldwide have died of the disease. #coronavirus			#COVID_19 #coronavirus	1.2593e+18	https://twitter.com/ChinaDaily/status/1259302137403596800
2020-05-10 01:30:00	ChinaDaily		58	415	1009	#ICYMI #BackToWork Students are returning to elementary and secondary schools in China. They are well protected with face shields and masks, and they keep a safe distance away from each other.			#ICYMI #BackToWork	1.25929e+18	https://twitter.com/ChinaDaily/status/1259294585332867073
2020-05-10 01:06:00	ChinaDaily		4	12	41	#LATEST Chinese mainland reports 14 new #COVID_19 infections on Saturday, with 2 being imported cases. #coronavirus			#LATEST #COVID_19 #coronavirus	1.25929e+18	https://twitter.com/ChinaDaily/status/1259288582981709824
2020-05-10 00:31:00	ChinaDaily		2	19	103	#GlamorChina Located in SW Suichang county, Lishui city in #Zhejiang province, Nanjianyan Scenic Area is the perfect place to enjoy beautiful scenery and get close to nature.			#GlamorChina #Zhejiang	1.25928e+18	https://twitter.com/ChinaDaily/status/1259279740126420993
2020-05-10	ChinaDaily		0	15	64	#GlamorChina Blue-tailed bee eaters are seen in Haikou, S China's #Hainan province on May 7, 2020.			#GlamorChina #Hainan	1.25927e+18	https://twitter.com/ChinaDaily/status/1259271940964937729
2020-05-09 23:31:00	ChinaDaily		8	43	187	Audiences marvel and the amazing stunts performed on this fast-revolving fly-wheel. Would you dare try it? 鈥?鈥?鈥?#ChinaStory			#ChinaStory	1.25926e+18	https://twitter.com/ChinaDaily/status/1259264643584847873
2020-05-09 23:01:00	ChinaDaily		2	5	42	Sales at the #flower markets have warmed up in China before Mother's Day. #MothersDay			#flower #MothersDay #MothersDay	1.25926e+18	https://twitter.com/ChinaDaily/status/1259257091073568769
2020-05-09 22:30:00	ChinaDaily		6	7	29	#GlamorChina "You can rest on my back," a blue sheep said to an alpine chough near the Mount Qomolangma base camp in SW China's #Tibet autonomous region on May 8, 2020.			#GlamorChina #Tibet	1.25925e+18	https://twitter.com/ChinaDaily/status/1259249288594419712
2020-05-09 22:01:00	ChinaDaily		113	315	1395	To grow from an apprentice to a #KungFu master, one must be persistent and endure the rigorous training. 鈥?鈥?鈥?#shaolin			#KungFu #shaolin	1.25924e+18	https://twitter.com/ChinaDaily/status/1259241994850689024
2020-05-09 21:31:00	ChinaDaily		5	12	49	#EveydayHero Amid the COVID-19 pandemic, nurses and midwives have been playing a vital role in providing health services to patients in need. The World Health Assembly has designated 2020 as the International Year of the #Nurse and the #Midwife. #coronavirus #Covid_19			#EveydayHero #Nurse #Midwife #coronavirus #Covid_19	1.25923e+18	https://twitter.com/ChinaDaily/status/1259234441974525952
2020-05-09 21:29:00	ChinaDaily		5	5	18	#LATEST Global confirmed #COVID_19 cases topped 4 million on Saturday, reaching 4,004,224 as of 2032 GMT, according to the Center for Systems Science and Engineering at Johns Hopkins University.			#LATEST #COVID_19	1.25923e+18	https://twitter.com/ChinaDaily/status/1259233971268997120
2020-05-09 21:00:00	ChinaDaily		1	7	40	#GlamorChina Water lilies, with their unique shape and fantastic color, are now in full bloom at Lord Bao Park in Hefei, Anhui province. Enjoy a day out in the area before the weather gets too hot!			#GlamorChina	1.25923e+18	https://twitter.com/ChinaDaily/status/1259226643287007232
2020-05-09 20:30:00	ChinaDaily		3	3	21	Multinationals are drawing on the experience of their Chinese operations to restart their business, according to a report by the @FT on May 5. #COVID_19 https://bit.ly/2AdhCEs		@FT	#COVID_19	1.25922e+18	https://twitter.com/ChinaDaily/status/1259219091170025473
2020-05-09 20:15:00	ChinaDaily		1	9	20	UK's Transport Secretary Grant Shapps says on Saturday the Foreign Office is advising strongly against all international travel at the moment. #UK			#UK	1.25922e+18	https://twitter.com/ChinaDaily/status/1259215312391561216
2020-05-09 20:01:00	ChinaDaily		5	21	88	#Guangwu Town is a transport hub in ancient China and famous historical site. It is connected to the Great Wall. #ChinaStory			#Guangwu #ChinaStory	1.25921e+18	https://twitter.com/ChinaDaily/status/1259211791080419328
2020-05-09 19:22:00	ChinaDaily		4	9	31	On Saturday, UK Transport Secretary Grant Shapps announced a 2-billion-pound package to put cycling and walking 鈥渁t the heart of the government鈥檚 transport policy鈥? #UK #COVID_19			#UK #COVID_19	1.2592e+18	https://twitter.com/ChinaDaily/status/1259202173604429827
2020-05-09 19:00:00	ChinaDaily		5	29	98	#GlamorChina The Pingtan cross-strait road-rail bridge, featuring a six-lane expressway on its top layer and a high-speed railway underneath, linking Fuzhou city and Pingtan Island in #Fujian province, is expected to open later this year.			#GlamorChina #Fujian	1.2592e+18	https://twitter.com/ChinaDaily/status/1259196442326917120
2020-05-09 18:30:00	ChinaDaily		3	6	49	#GlamorChina Tongjun Mountain, a renowned scenic area in Tonglu county, Hangzhou is offering free admission to all visitors permanently from May 6.			#GlamorChina	1.25919e+18	https://twitter.com/ChinaDaily/status/1259188894601342976
2020-05-09 18:01:00	ChinaDaily		26	27	68	Traditional Chinese medicine, or #TCM, has played a big role in China's fight against the novel #coronavirus. Watch the video to learn about how it works and its potential to help the world. #Covid_19			#TCM #coronavirus #Covid_19	1.25918e+18	https://twitter.com/ChinaDaily/status/1259181590732836866
2020-05-09 17:30:00	ChinaDaily		2	1	24	China will intensify policy support to keep #employment stable and safeguard people's livelihoods, the State Council's executive meeting chaired by Premier Li Keqiang decided on Wednesday. https://bit.ly/2yypRKW			#employment	1.25917e+18	https://twitter.com/ChinaDaily/status/1259173793521528833
2020-05-09 17:00:00	ChinaDaily		6	11	52	A new genetic study suggests #COVID_19 started spreading quickly around the world at the end of last year, #US media reports. https://bit.ly/2AaxW8R			#COVID_19 #US	1.25917e+18	https://twitter.com/ChinaDaily/status/1259166241844916224
2020-05-09 16:30:00	ChinaDaily		1	4	12	#LATEST A 5.2-magnitude #earthquake jolted Kalpin county of Aksu prefecture in Northwest China's Xinjiang Uygur autonomous region, at 11:35 p.m. Saturday Beijing Time, according to the China Earthquake Networks Center.			#LATEST #earthquake	1.25916e+18	https://twitter.com/ChinaDaily/status/1259158749903814657
2020-05-09 16:30:00	ChinaDaily		1	7	37	A homegrown electric cargo ship with a load capacity of 1,000 tons successfully tested the water at the Yangtze River section in Changzhou, East China's Jiangsu province on Friday. #technology https://bit.ly/35LEuqj			#technology	1.25916e+18	https://twitter.com/ChinaDaily/status/1259158691690844160
2020-05-09 16:00:00	ChinaDaily		24	140	468	#ICYMI Amid steep mountains in Enshi, #Hubei privince, a road reaches out, connecting the county with the outside world.			#ICYMI #Hubei	1.25915e+18	https://twitter.com/ChinaDaily/status/1259151144300933121
2020-05-09 16:00:00	ChinaDaily		0	2	11	#BackToWork With the country successfully containing the #COVID_19 outbreak, the Chinese Basketball Association is confident that the highly anticipated restart of the domestic league will happen as early as July, said China's hoops chief Yao Ming. #sports			#BackToWork #COVID_19 #sports	1.25915e+18	https://twitter.com/ChinaDaily/status/1259151140727320577
2020-05-09 15:31:00	ChinaDaily		1	4	27	#BackToWork People work at the construction site of the second phase project of Harbin Polarland in Harbin, NE China's Heilongjiang province, May 8, 2020. Major construction projects are underway across the province.			#BackToWork	1.25914e+18	https://twitter.com/ChinaDaily/status/1259143845603717121
2020-05-09 15:03:00	ChinaDaily		2	2	15	Vanessa Bryant is suing the Los Angeles County sheriff's department over unauthorized photographs of the scene at the helicopter crash that killed her husband, #NBA legend #Kobe Bryant, and their 13-year-old daughter Gianna.			#NBA #NBA #Kobe	1.25914e+18	https://twitter.com/ChinaDaily/status/1259136798069932033
2020-05-09 14:31:00	ChinaDaily		63	222	805	Amazing #architecture in Kunshan, East China's Jiangsu province, goes viral on social media - would you live here? #ChinaStory			#architecture #ChinaStory	1.25913e+18	https://twitter.com/ChinaDaily/status/1259128743873789954
2020-05-09 14:00:00	ChinaDaily		13	7	35	#Opinion As the #COVID_19 situation in the United States gets more serious, some US politicians have started raising their voices, blaming China and demanding compensation from China. But this scheme will only put people's lives at risk.http://bitly.ws/8sRn			#Opinion #COVID_19	1.25912e+18	https://twitter.com/ChinaDaily/status/1259120949770608640
2020-05-09 13:30:00	ChinaDaily		18	31	88	A #German intelligence report casts doubts on #US allegations that #COVID_19 originated in a Chinese laboratory and says the accusations are an attempt to divert attention from US failure to rein in the disease, Der Spiegel magazine reported on Friday.			#German #US #COVID_19	1.25911e+18	https://twitter.com/ChinaDaily/status/1259113396504387584
2020-05-09 13:00:00	ChinaDaily		3	5	13	Overseas investors have been steadily increasing holdings of Chinese bonds as relatively high yield and the country's opening-up policies make the investments more attractive. #economy https://bit.ly/2yxx2Db			#economy	1.25911e+18	https://twitter.com/ChinaDaily/status/1259105844563566593
2020-05-09 12:31:00	ChinaDaily		1	10	48	#GlamorChina Located just 40 kilometers from downtown Wenchang, #Hainan province, and boasting endless coastline, lush trees and some fascinating historical sites 鈥撯€揟onggu Mountain with its surrounding areas is an ideal summer getaway.			#GlamorChina #Hainan	1.2591e+18	https://twitter.com/ChinaDaily/status/1259098547313491968
2020-05-09 12:01:00	ChinaDaily		15	21	74	#FightTogether A China-Europe freight #train loaded with $15 million US dollars worth of medical supplies left #Wuhan for the Serbian capital Belgrade on Saturday. It is the first China-Europe freight train wholly dedicated to transporting medical supplies. #coronavirus			#FightTogether #train #Wuhan #coronavirus	1.25909e+18	https://twitter.com/ChinaDaily/status/1259090995053920256
2020-05-09 11:31:00	ChinaDaily		6	41	157	#ICYMI How bored are you? Is making a pig out of a #melon a new level of boredom? #ChinaStory			#ICYMI #melon #ChinaStory	1.25908e+18	https://twitter.com/ChinaDaily/status/1259083443645714434
2020-05-09 11:23:00	ChinaDaily		146	152	348	China Practice: Counterpart Assistance. As the world continues to tackle the #COVID_19 outbreak, China's practice in fighting the pandemic needs to be shared. In this video we explain why China's support strategies were so successful in high-risk areas. #ChinaInWords			#COVID_19 #ChinaInWords	1.25908e+18	https://twitter.com/ChinaDaily/status/1259081606532198400
2020-05-09 11:01:00	ChinaDaily		6	7	41	Domestic demand for #gold in China, the biggest buyer of gold bars, coins and jewelry, is expected to recover very slowly from the slump in the first quarter of the year due to the #coronavirus outbreak. https://bit.ly/2YNUXss #Covid_19			#gold #coronavirus #Covid_19	1.25908e+18	https://twitter.com/ChinaDaily/status/1259075895748251648
2020-05-09 10:31:00	ChinaDaily		7	9	93	A dad who was inspired by his daughters GCSE homework has created a series of impressive masterpieces using spilt #coffee.			#coffee	1.25907e+18	https://twitter.com/ChinaDaily/status/1259068347678744576
2020-05-09 10:00:00	ChinaDaily		11	12	56	The #coronavirus pandemic has strengthened cooperation between #Russia and #China, and created new opportunities for joint efforts, says Igor Sagitov, the consul general of the Russian Federation in #HongKong. https://bit.ly/35L9PJI			#coronavirus #Russia #China #HongKong	1.25906e+18	https://twitter.com/ChinaDaily/status/1259060556004093953
2020-05-09 09:30:00	ChinaDaily		4	3	14	The fiscal revenue of SW #China's #Tibet autonomous region increased 5.7% in Q1 despite the novel #coronavirus outbreak. #Covid_19 https://bit.ly/2Lf56GQ			#China #Tibet #coronavirus #Covid_19	1.25905e+18	https://twitter.com/ChinaDaily/status/1259052998283522050
2020-05-09 09:00:00	ChinaDaily		1	12	33	#BackToWork Shopping malls, supermarkets, hotels, restaurants and other public places will be fully reopened on the premise of implementing epidemic prevention measures in #China, according to a guideline issued by the State Council on Friday. #Covid_19			#BackToWork #China #Covid_19	1.25905e+18	https://twitter.com/ChinaDaily/status/1259045446023917570
2020-05-09 08:30:00	ChinaDaily		4	4	29	Since 2016, #Xinjiang Uygur autonomous region has invested more than 4 billion yuan ($564 million) in just one project under the "Healthy China" initiative. Today in Xinjiang, all residents are entitled to free annual health checks. #povertyalleviation			#Xinjiang #povertyalleviation	1.25904e+18	https://twitter.com/ChinaDaily/status/1259037896859779072
2020-05-09 08:01:00	ChinaDaily		3	10	41	Sales at the #flower markets have warmed up in China before Mother's Day. #MothersDay			#flower #MothersDay #MothersDay	1.25903e+18	https://twitter.com/ChinaDaily/status/1259030598825328647
2020-05-09 07:31:00	ChinaDaily		18	132	625	#ICYMI A nap with a friend drives all worries away. #ChinaStory			#ICYMI #ChinaStory	1.25902e+18	https://twitter.com/ChinaDaily/status/1259023045626261504
2020-05-09 07:17:00	ChinaDaily		7	10	53	General Secretary of the CPC Central Committee and Chinese President Xi Jinping on Saturday sent a verbal message of thanks to Kim Jong-un, chairman of the WPK and chairman of the State Affairs Commission of the #DPRK. #Xijinping			#DPRK #Xijinping	1.25902e+18	https://twitter.com/ChinaDaily/status/1259019721187291136
2020-05-09 07:01:00	ChinaDaily		0	14	33	Over 84,200 students in their final year of junior high school in Beijing will resume class starting from Monday, May 11, as the COVID-19 epidemic is under control, the municipal education commission said Friday. https://bit.ly/3duSffy #coronavirus #Covid_19			#coronavirus #Covid_19	1.25902e+18	https://twitter.com/ChinaDaily/status/1259015500543086592
2020-05-09 06:48:00	ChinaDaily		15	31	124	US first daughter Ivanka Trump's personal assistant has tested positive for the #coronavirus, US media reported Friday. #Covid_19			#coronavirus #Covid_19	1.25901e+18	https://twitter.com/ChinaDaily/status/1259012244156952576
2020-05-09 06:31:00	ChinaDaily		2	3	23	#BTS topped this month鈥檚 brand reputation rankings for male idol groups, released by the Korean Business Research Institute. It is their 24th consecutive month as the best on the list. The second through fifth place finishers were #ASTRO, ##EXO, #NCT and #WINNER.			#BTS #BTS #ASTRO #ASTRO #EXO #NCT #WINNER	1.25901e+18	https://twitter.com/ChinaDaily/status/1259007969565585408
2020-05-09 06:31:00	ChinaDaily		2	5	19	Zhang Ming, head of the Chinese Mission to the #EU, published an article titled Missions of Our Time Shared by China and EU in the Brussels Times on the occasion of 45th Anniversary of establishment of China-EU Diplomatic Ties.			#EU	1.25901e+18	https://twitter.com/ChinaDaily/status/1259007951462793216
2020-05-09 06:01:00	ChinaDaily		1	6	29	Chinese surveyors aiming to remeasure the height of Mount #Qomolangma rested up and prepared equipment on Friday at the advance camp of an altitude of 6,500 meters, while mountain guides set out to transport supplies to a camp at the altitude of 7,028 meters.			#Qomolangma	1.259e+18	https://twitter.com/ChinaDaily/status/1259000403871461376
2020-05-09 05:30:00	ChinaDaily		7	17	41	#China's decision to lift quota restrictions on foreign investors in domestic markets will attract more capital inflows and help offset the economic downside risks from the novel #coronavirus epidemic, experts said on Friday. #economy #Covid_19 https://bit.ly/2WJ11QB			#China #coronavirus #economy #Covid_19	1.25899e+18	https://twitter.com/ChinaDaily/status/1258992599160901632
2020-05-09 05:00:00	ChinaDaily		6	13	23	The Asian #economy will be able to achieve positive growth this year if the ongoing efforts to rein in the #COVID_19 pandemic bear fruit in the second half and #China's economic recovery gathers momentum, a new report said on Friday. https://bit.ly/2WeeVeh			#economy #COVID_19 #China	1.25899e+18	https://twitter.com/ChinaDaily/status/1258985049480781824
2020-05-09 04:31:00	ChinaDaily		8	57	248	#DroneChina Built in the Warring States Period (475鈥?21 BC), #Dujiangyan has a miraculous irrigation system. The fruit of the diligence and wisdom of our forefathers has endured through time till today.			#DroneChina #Dujiangyan	1.25898e+18	https://twitter.com/ChinaDaily/status/1258977749865164800
2020-05-09 04:00:00	ChinaDaily		22	8	28	Trump's anti-China theory implodes: #CNN #China #US #Covid_19 https://cnn.it/2SNAqAE			#CNN #China #US #Covid_19	1.25897e+18	https://twitter.com/ChinaDaily/status/1258969949722144768
2020-05-09 03:31:00	ChinaDaily		16	13	40	China supports the World Health Organization in establishing a review committee to evaluate global responses to #Covid_19 at a proper time when the pandemic is over, the Foreign Ministry said on Friday. https://bit.ly/2LbIpD8 #coronavirus			#Covid_19 #coronavirus	1.25896e+18	https://twitter.com/ChinaDaily/status/1258962654116278273
2020-05-09 03:00:00	ChinaDaily		10	12	39	#China has provided strong support and assistance to #Nigeria in the African nation's response to the #COVID_19 pandemic, said Baba Ahmad Jidda, Nigeria's ambassador to China. https://bit.ly/35JXbKR			#China #Nigeria #COVID_19	1.25895e+18	https://twitter.com/ChinaDaily/status/1258954847417585664
2020-05-09 02:31:00	ChinaDaily		18	42	272	#ICYMI Around this time of year, #pink shades of blooming shibazakura captivate every beholder. Can you imagine a more impressive spring scene than this? #ChinaStory			#ICYMI #pink #ChinaStory	1.25895e+18	https://twitter.com/ChinaDaily/status/1258947548296798208
2020-05-09 02:01:00	ChinaDaily		1	11	41	Queen Elizabeth of the United Kingdom honored those who sacrificed their lives in World War II on May 8, the 75th anniversary of Victory in Europe Day, and used the occasion to say she was proud of how people had responded to the novel #coronavirus pandemic. #WWII #UK			#coronavirus #WWII #UK	1.25894e+18	https://twitter.com/ChinaDaily/status/1258939998448939008
2020-05-09 01:30:00	ChinaDaily		7	14	47	"The pandemic will not be well controlled globally if it is still a serious problem in one country," said Zhong Nanshan, #China's top respiratory expert, at an international online seminar on Friday. #Covid_19 #coronavirus https://bit.ly/2WEMsxh			#China #Covid_19 #coronavirus	1.25893e+18	https://twitter.com/ChinaDaily/status/1258932201246257152
2020-05-09 01:00:00	ChinaDaily		10	20	156	#EverydayHero Wuhan medical staff shine for the camera on World Smile Day. https://bit.ly/2YJ8K3F #COVID_19 #coronavirus			#EverydayHero #COVID_19 #coronavirus	1.25892e+18	https://twitter.com/ChinaDaily/status/1258924651134070784
2020-05-09 00:30:00	ChinaDaily		0	11	61	#GlamorChina With #summer on the way, vibrant #lotuses in Hangzhou, East China's Zhejiang province, quietly blossom.			#GlamorChina #summer #lotuses	1.25892e+18	https://twitter.com/ChinaDaily/status/1258917101227540482
2020-05-09 00:02:00	ChinaDaily		11	2	36	#Update Chinese mainland reports one new COVID-19 infection, an imported case, on Friday. #coronavirus #Covid_19			#Update #coronavirus #Covid_19	1.25891e+18	https://twitter.com/ChinaDaily/status/1258910185386414080
2020-05-09	ChinaDaily		2	4	23	Hu Faguang, a son of a farmer and agricultural researcher, has decided to go back to countryside and help the coffee growers in SW China's Yunnan province rise out of poverty by using the e-commerce platform. #PovertyAlleviation			#PovertyAlleviation	1.25891e+18	https://twitter.com/ChinaDaily/status/1258909549257306112
2020-05-08 23:31:00	ChinaDaily		6	26	163	A glimpse of traditional #Chinesepaintings: under the brush, lotus flowers blossom on the rice paper. #ChinaStory			#Chinesepaintings #ChinaStory	1.2589e+18	https://twitter.com/ChinaDaily/status/1258902253638782977
2020-05-08 23:00:00	ChinaDaily		8	31	155	#GlamorChina On May 7th, the last #supermoon of the year rose from behind the Canton Tower, the landmark of China's Guangdong province. The tower appeared only more impressive against this celestial wonder.			#GlamorChina #supermoon	1.25889e+18	https://twitter.com/ChinaDaily/status/1258894453609099264
2020-05-08 22:40:00	ChinaDaily		65	300	1305	Good teamwork leads to success. #ChinaStory			#ChinaStory	1.25889e+18	https://twitter.com/ChinaDaily/status/1258889420691746816
2020-05-08 22:20:00	ChinaDaily		6	6	38	#BackToWork On the positive side, the novel #coronavirus is offering people a chance to boost their skills and find new ways to make a living. #COVID_19			#BackToWork #coronavirus #COVID_19	1.25888e+18	https://twitter.com/ChinaDaily/status/1258884382049234944
2020-05-08 22:00:00	ChinaDaily		11	33	116	Construction is underway on 4,010 #5G base stations in Northwest #China's #Xinjiang Uygur autonomous region, with three communications operators approved to build them.			#5G #China #Xinjiang	1.25888e+18	https://twitter.com/ChinaDaily/status/1258879351371726850
2020-05-08 21:40:00	ChinaDaily		3	9	50	#GlamorChina The pink grass blooms in the spring breeze, offering wonderful photo-ops in Foshan, S China's Guangdong province.			#GlamorChina	1.25887e+18	https://twitter.com/ChinaDaily/status/1258874320358535169
2020-05-08 21:19:00	ChinaDaily		3	2	16	#Shanghai's #entertainment industry saw a spending boom during the five-day #LaborDay holiday, with orders spiking by 249 percent, ranking the first nationwide, said a report by Meituan Dianping, a leading e-commerce service provider.			#Shanghai #entertainment #LaborDay	1.25887e+18	https://twitter.com/ChinaDaily/status/1258869030670053376
2020-05-08 21:01:00	ChinaDaily		4	2	15	Police in Wuxi, Jiangsu province, shut down a #darkweb marketplace and detained a suspect recently. The suspect, surnamed Wang, ran the underground market, which traded in obscene material, the Wuxi police said at a news conference on Thursday. https://bit.ly/2WEXUc2			#darkweb	1.25886e+18	https://twitter.com/ChinaDaily/status/1258864501962584064
2020-05-08 21:00:00	ChinaDaily		5	7	28	#FightTogether Medical experts from the Chinese People's Liberation Army Thursday provided necessary training to #Myanmar's military medical staff who will be assigned to work at a #COVID_19 treatment center soon.			#FightTogether #Myanmar #COVID_19	1.25886e+18	https://twitter.com/ChinaDaily/status/1258864252925825024
2020-05-08 20:48:00	ChinaDaily		1	7	11	#Trump confirms that #Pence's press secretary Katie Miller is the Vice President's aide who tested positive for #coronavirus Friday morning.			#Trump #Pence #coronavirus	1.25886e+18	https://twitter.com/ChinaDaily/status/1258861332516024321
2020-05-08 20:21:00	ChinaDaily		2	8	17	The #Tibet autonomous region gave more than 3.7 billion yuan ($535 million) in sponsorships supporting #students last year, with more than 1.98 million students in the region benefiting. https://bit.ly/3dr6UbB #education			#Tibet #students #education	1.25885e+18	https://twitter.com/ChinaDaily/status/1258854437558218753
2020-05-08 20:00:00	ChinaDaily		11	6	27	The #WHO said on Friday that global solidarity is critical to fight #COVID19, which is what was displayed in the global battle to eradicate smallpox 40 years ago.			#WHO #COVID19	1.25885e+18	https://twitter.com/ChinaDaily/status/1258849149643919366
2020-05-08 19:40:00	ChinaDaily		7	24	141	#Walmart China has named Zhu Xiaojing Christina as president and CEO, effective May 8, its first female head in China.			#Walmart	1.25884e+18	https://twitter.com/ChinaDaily/status/1258844116689051653
2020-05-08 19:31:00	ChinaDaily		6	16	72	The adorable newly-hatched #baby goslings were caught on camera snuggling up under their mothers wing - poking out between her feathers to catch a glimpse of their new world.			#baby	1.25884e+18	https://twitter.com/ChinaDaily/status/1258841856223219713
2020-05-08 19:20:00	ChinaDaily		5	3	11	#UK government said on Friday it would be 鈥渃autious鈥?and 鈥渞ealistic鈥?about easing #lockdown restrictions. #COVID19 Speaking at the daily news briefing, Environment Secretary George Eustice said: 鈥淭here is not going to be any dramatic overnight change.鈥?,,,#UK #lockdown #COVID19,1258839083297603584,https://twitter.com/ChinaDaily/status/1258839083297603584 2020-05-08 19:00:00,ChinaDaily,,4,4,15,#Ch…	the Ministry of Commerce (MOC) said. #economy"			#China #economy	1.25883e+18	https://twitter.com/ChinaDaily/status/1258834051567366144
2020-05-08 18:41:00	ChinaDaily		10	8	34	Talking about countries that are lifting lockdown measures on Friday鈥檚 #WHO daily conference, Dr. Maria Van Kerkhove says it is important that restrictions are lifted in a 鈥渟low and controlled way鈥? #COVID19			#WHO #COVID19	1.25883e+18	https://twitter.com/ChinaDaily/status/1258829320824422401
2020-05-08 18:20:00	ChinaDaily		1	8	15	Farmers drive a no-till planter to seed corns in fields of Northeast #China's Jilin province. The rate of comprehensive mechanization in ploughing, sowing and harvesting for main crops in the province is expected to exceed 90 percent by the end of 2020. #farming			#China #farming	1.25882e+18	https://twitter.com/ChinaDaily/status/1258823992992862209
2020-05-08 17:52:00	ChinaDaily	ChinaDaily	2	2	12	The #CBA will require all its foreign players, mostly from the #US, to strictly follow epidemic control and prevention measures, such as the mandatory 14-day quarantine and retests, once they are allowed to return to China for the restart of the league, #YaoMing said. #basketball			#CBA #US #YaoMing #basketball	1.25882e+18	https://twitter.com/ChinaDaily/status/1258817049154981894
2020-05-08 17:40:00	ChinaDaily		5	7	24	Cross-border parcels from the eastern Chinese city of Yiwu, home to the world's leading small commodities market, increase by over 860% year-on-year in April, the local customs said Thursday. #trade			#trade	1.25881e+18	https://twitter.com/ChinaDaily/status/1258813917519736833
2020-05-08 17:14:00	ChinaDaily		4	4	33	With China successfully containing the #COVID19 outbreak, the Chinese #Basketball Association boasts confidence that its domestic league could resume the 2019-20 season at empty-stadium tournaments in early July, #CBA chairman #YaoMing said on Friday.			#COVID19 #Basketball #CBA #YaoMing	1.25881e+18	https://twitter.com/ChinaDaily/status/1258807461949177858
2020-05-08 17:00:00	ChinaDaily		2	7	29	#Shanghai will further lower its public health emergency response for the #COVID_19 epidemic from the second level to the third level starting Saturday, the municipal government information office said.			#Shanghai #COVID_19	1.2588e+18	https://twitter.com/ChinaDaily/status/1258803854004506625
2020-05-08 16:44:00	ChinaDaily		4	5	22	#US employers cut 20.5 million jobs in April as the #coronavirus pandemic hit the #economy and sent the unemployment rate to 14.7 percent 鈥?the highest since World War II, the #Labor Department reported Friday.			#US #coronavirus #economy #Labor	1.2588e+18	https://twitter.com/ChinaDaily/status/1258799824738148355
2020-05-08 16:20:00	ChinaDaily		5	7	28	#FightTogether Staff from St. Francis Medical Center in Monroe, #US state of Louisiana, received free meals on Wednesday and Thursday donated by the Chinese Consulate General in Houston. https://bit.ly/3chZmYO			#FightTogether #US	1.25879e+18	https://twitter.com/ChinaDaily/status/1258793787591024643
2020-05-08 16:02:00	ChinaDaily		11	21	54	#BREAKING An aide to US Vice President #MikePence has tested positive for #COVID19, US media report.			#BREAKING #MikePence #COVID19	1.25879e+18	https://twitter.com/ChinaDaily/status/1258789318031806464
2020-05-08 16:00:00	ChinaDaily		34	21	50	A full-scale decoupling of the world's top two economies is "really unlikely", and an escalation of tensions between #China and the #US would have global knock-on effects during and after the current #pandemic, several experts at a #Washington think tank said Thursday.			#China #US #pandemic #Washington	1.25879e+18	https://twitter.com/ChinaDaily/status/1258788752933019648
2020-05-08 15:40:00	ChinaDaily		3	2	8	China's foreign #trade is still under considerable downward pressure despite improvement in April trade data, the country's commerce ministry said here Thursday. https://bit.ly/2L6OAsp			#trade	1.25878e+18	https://twitter.com/ChinaDaily/status/1258783721714401281
2020-05-08 15:28:00	ChinaDaily		20	14	40	The novel #coronavirus came from bats and can spread among cats, Dr Peter Ben Embarek, a #WHO expert on animal to human transmission of diseases, said at a press briefing amid international debate on the origins of the virus. #COVID19			#coronavirus #WHO #COVID19	1.25878e+18	https://twitter.com/ChinaDaily/status/1258780878060347393
2020-05-08 15:21:00	ChinaDaily		3	4	19	Two #US states, #Michigan and #California, which have some of the most restrictive stay-at-home orders to stop the spread of the novel #coronavirus, started to ease them on Thursday.			#US #Michigan #California #coronavirus	1.25878e+18	https://twitter.com/ChinaDaily/status/1258778937020289026
2020-05-08 15:00:00	ChinaDaily		49	79	342	Serving the rich #ChinaDailyCartoon			#ChinaDailyCartoon	1.25877e+18	https://twitter.com/ChinaDaily/status/1258773657322569735
2020-05-08 14:40:00	ChinaDaily		9	20	142	Mulberry season is upon us in China. A vast field of mulberries in Zhenjiang, E China's Jiangsu province is ready to welcome customers.				1.25877e+18	https://twitter.com/ChinaDaily/status/1258768623797104642
2020-05-08 14:31:00	ChinaDaily		3	24	97	Audiences marvel and the amazing stunts performed on this fast-revolving fly-wheel. Would you dare try it? 鈥?鈥?鈥?#ChinaStory			#ChinaStory	1.25877e+18	https://twitter.com/ChinaDaily/status/1258766355702022145
2020-05-08 14:20:00	ChinaDaily		6	15	27	US President Donald Trump has offered an olive branch to his Russian counterpart Vladimir Putin to make the extension of an expiring #nuclear deal possible, but a Russian military expert predicted that a new agreement won't be reached this year.			#nuclear	1.25876e+18	https://twitter.com/ChinaDaily/status/1258763586358448128
2020-05-08 14:00:00	ChinaDaily		2	7	29	Data shows Chinese #economy is recovering. #coronavirus #COVID_19 https://bit.ly/2YJiP0r			#economy #coronavirus #COVID_19	1.25876e+18	https://twitter.com/ChinaDaily/status/1258758554225242115
2020-05-08 13:40:00	ChinaDaily		3	11	40	#GlamorChina With #summer on the way, vibrant #lotuses in Hangzhou, East China's Zhejiang province, quietly blossom.			#GlamorChina #summer #lotuses	1.25875e+18	https://twitter.com/ChinaDaily/status/1258753524046823424
2020-05-08 13:20:00	ChinaDaily		1	5	28	Lobster farming is helping bolster #PovertyAlleviation in Liuzhou city of China's Guangxi Zhuang autonomous region.			#PovertyAlleviation	1.25875e+18	https://twitter.com/ChinaDaily/status/1258748490676465667
2020-05-08 13:00:00	ChinaDaily		3	13	83	A full #moon is seen in the sky over Singapore and Greece on May 7.			#moon	1.25874e+18	https://twitter.com/ChinaDaily/status/1258743461559164928
2020-05-08 13:00:00	ChinaDaily		3	2	15	A 鈥榗eleb鈥?from the ancient Lycian civilisation will soon be revealed. #Turkey #Parata #LycianCivilisation			#Turkey #Parata #LycianCivilisation	1.25874e+18	https://twitter.com/ChinaDaily/status/1258743454861078531
2020-05-08 12:40:00	ChinaDaily		1	12	57	Shanghai #Disneyland has sold out all tickets for May 11, the day it is scheduled to reopen following a three-and-a-half-month closure due to the novel #coronavirus outbreak, the theme park announced on Friday.			#Disneyland #Disneyland #coronavirus	1.25874e+18	https://twitter.com/ChinaDaily/status/1258738420186329095
2020-05-08 12:20:00	ChinaDaily		3	5	18	Two US states, #Michigan and #California, which have some of the most restrictive stay-at-home orders to stop the spread of the novel #coronavirus, started to ease them on Thursday. #COVID_19			#Michigan #California #coronavirus #COVID_19	1.25873e+18	https://twitter.com/ChinaDaily/status/1258733386983772163
2020-05-08 12:01:00	ChinaDaily		11	28	105	Wearing a #robot exoskeleton like Bridges, the worker for food #delivery service Eleme appeared on a Shanghai street. He carried three take-out boxes on his back. The hashtag "robot exoskeleton for food delivery" became a hot topic on Sina Weibo. https://bit.ly/3bl6jXP			#robot #delivery	1.25873e+18	https://twitter.com/ChinaDaily/status/1258728610405347328
2020-05-08 11:40:00	ChinaDaily		3	16	54	Today is #WorldSmileDay. Smile and the whole world smiles with you!			#WorldSmileDay	1.25872e+18	https://twitter.com/ChinaDaily/status/1258723327750795265
2020-05-08 11:40:00	ChinaDaily		2	10	28	#BackToWork 150,000 students in their final year of middle or high school in Shanghai resumed on-campus classes on April 27 after nearly 100 days of school closure due to the winter break and the novel #coronavirus outbreak. https://bit.ly/2Wxk8gg			#BackToWork #coronavirus	1.25872e+18	https://twitter.com/ChinaDaily/status/1258723323799728129
2020-05-08 11:21:00	ChinaDaily		14	53	245	A glimpse of traditional #Chinesepaintings: under the brush, lotus flowers blossom on the rice paper. #ChinaStory			#Chinesepaintings #ChinaStory	1.25872e+18	https://twitter.com/ChinaDaily/status/1258718542230286337
2020-05-08 10:41:00	ChinaDaily		5	1	24	The "Ice Jar" comprehensive training center, one of the newly constructed sites for the 2022 #WinterOlympicGames in urban Beijing, has completed the pouring of two ice rinks, the construction unit confirmed on Thursday. #Beijing2022			#WinterOlympicGames #Beijing2022	1.25871e+18	https://twitter.com/ChinaDaily/status/1258708474503938048
2020-05-08 10:20:00	ChinaDaily		15	14	43	A full-scale decoupling of the world's top two economies is "really unlikely", and an escalation of tensions between #China and the #US would have global knock-on effects during and after the current pandemic, several experts at a Washington think tank said Thursday.			#China #US	1.2587e+18	https://twitter.com/ChinaDaily/status/1258703188011577350
2020-05-08 10:00:00	ChinaDaily		4	16	118	#GlamorChina On May 7th, the last #supermoon of the year rose from behind the Canton Tower, the landmark of China's Guangdong province. The tower appeared only more impressive against this celestial wonder.			#GlamorChina #supermoon	1.2587e+18	https://twitter.com/ChinaDaily/status/1258698160530063361
2020-05-08 09:44:00	ChinaDaily		5	3	16	Companies in #HongKong and on the Chinese mainland that flourished by providing inexpensive shared-office space have hit a brick wall as the pandemic hammers commerce in general, and the industry in particular.			#HongKong	1.25869e+18	https://twitter.com/ChinaDaily/status/1258694148468600832
2020-05-08 09:40:00	ChinaDaily		2	13	27	#Eurostar has announced that from May 4, passengers must wear a face mask or face covering to travel. Photos show the departure area of the Eurostar terminal at St. Pancras train station in London, Britain. #coronavirus			#Eurostar #coronavirus	1.25869e+18	https://twitter.com/ChinaDaily/status/1258693124185964545
2020-05-08 09:22:00	ChinaDaily		9	6	24	The novel #coronavirus outbreak is now a global pandemic. What is the impact on Chinese and global #economy? Economists have heated debate. #COVID_19 https://www.facebook.com/chinadaily/videos/1119165715106184/			#coronavirus #economy #COVID_19	1.25869e+18	https://twitter.com/ChinaDaily/status/1258688670787203072
2020-05-08 09:20:00	ChinaDaily		3	5	74	#GlamorChina The pink grass blooms in the spring breeze, offering wonderful photo-ops in Foshan, S China's Guangdong province.			#GlamorChina	1.25869e+18	https://twitter.com/ChinaDaily/status/1258688093491564544
2020-05-08 09:01:00	ChinaDaily		4	8	18	#Floods and #landslides caused by torrential rains have killed almost 200 people and displaced more than 100,000 in western #Kenya in recent weeks, government officials said on Wednesday. https://bit.ly/3ds8TMZ			#Floods #landslides #Kenya	1.25868e+18	https://twitter.com/ChinaDaily/status/1258683310324068353
2020-05-08 09:00:00	ChinaDaily		2	15	37	Criminals use quarantine time to produce $15 million in counterfeit dollars. #Peru #Lima #CounterfeitMoney			#Peru #Lima #CounterfeitMoney	1.25868e+18	https://twitter.com/ChinaDaily/status/1258683055067344896
2020-05-08 08:41:00	ChinaDaily		4	10	37	A team of over 30 Mount #Qomolangma remeasuring surveyors Thursday arrived at a base camp at an altitude of 6,500 meters, as they endeavor to accomplish a mission to remeasure the height of the world's highest mountain.			#Qomolangma	1.25868e+18	https://twitter.com/ChinaDaily/status/1258678280300843010
2020-05-08 08:20:00	ChinaDaily		1	13	41	A railway station in Paris, #France has been setting up social distancing marks to prepare for the massive arrival of passengers. France will start to slowly ease confinement from May 11. #coronavirus #COVID_19			#France #coronavirus #COVID_19	1.25867e+18	https://twitter.com/ChinaDaily/status/1258672993556762624
2020-05-08 08:00:00	ChinaDaily		3	7	47	Chinese archaeologists announced Thursday significant achievements at the Shuanghuaishu site in Central China's Henan province, providing key proof of the origin of the over 5,000-year-long Chinese civilization.				1.25867e+18	https://twitter.com/ChinaDaily/status/1258667956990427137
2020-05-08 07:57:00	ChinaDaily		5	3	16	Chaos broke out in the Hong Kong Legislative Council chamber less than an hour before a 2.30 pm special meeting of the House Committee on Friday called by incumbent chairperson Starry Lee Wai-king, with opposition members trying to scuttle the proceeding.				1.25867e+18	https://twitter.com/ChinaDaily/status/1258667213436801024
2020-05-08 07:40:00	ChinaDaily		0	4	28	Wastewater feeds a forest in the arid zone! Reclaimed resources used to irrigate barren area in #Xinjiang. Thanks to the reclaimed water being used for irrigation, over 330 hectares of poplars were planted in the area between 2012 and 2015. #environment https://bit.ly/2WG7mvS			#Xinjiang #environment	1.25866e+18	https://twitter.com/ChinaDaily/status/1258662925654351872
2020-05-08 07:20:00	ChinaDaily		2	5	48	#GlamorChina Enjoy the bucolic beauty of Kangxian county in Longnan, NW China's Gansu province. Lofty mountains, luxuriant forests, deep valleys, and unique gardens of tea and bamboo attracted thousands of visitors during the May Day holiday.			#GlamorChina	1.25866e+18	https://twitter.com/ChinaDaily/status/1258657892263026688
2020-05-08 07:15:00	ChinaDaily		2	5	16	Hong Kong's banking-sector legislator Chan Chun-ying told China Daily on Wednesday that the city鈥檚 economy will see a slow rebound after the pandemic, as #HK people鈥檚 desire to spend will gradually return after being 鈥渞estricted鈥?for several months.			#HK	1.25866e+18	https://twitter.com/ChinaDaily/status/1258656828705013768
2020-05-08 07:05:00	ChinaDaily		5	7	26	Chinese Vice-Premier Liu He held a phone call with #US trade officials on Friday morning, with both sides agreeing the two countries should strengthen macroeconomic and public health cooperation. #trade			#US #trade	1.25865e+18	https://twitter.com/ChinaDaily/status/1258654114696892417
2020-05-08 07:00:00	ChinaDaily		1	4	12	Power grid operator banks on high-tech for work resumption. CSG utilized its cloud computing technologies to offer contactless services to its clients to avoid contagion during #COVID_19 pandemic. #technology #coronavirus https://bit.ly/3bgaxjf			#COVID_19 #technology #coronavirus	1.25865e+18	https://twitter.com/ChinaDaily/status/1258652859899363329
2020-05-08 06:40:00	ChinaDaily		1	5	54	As Mother's Day approaches, Japanese flower farmers are busy with packing carnations to the local market.				1.25865e+18	https://twitter.com/ChinaDaily/status/1258647825002295296
2020-05-08 06:34:00	ChinaDaily		1	5	40	Heartwarming! A China Daily reporter replied to a citizen of Bologna, #Italy, who mailed a postcard, addressed to "China people", to the newspaper expressing heartfelt wishes to the Chinese people in their efforts to defeat the novel #coronavirus. https://bit.ly/3biB3bz			#Italy #coronavirus	1.25865e+18	https://twitter.com/ChinaDaily/status/1258646518535356417
2020-05-08 06:21:00	ChinaDaily		34	812	1209	Chinese dancer #WangYibo confirmed as team captain for the upcoming third season of the reality show #StreetDanceofChina! He joins fellow team captains #ZhangYixing(or #LayZhang) and #JacksonWang.			#WangYibo #StreetDanceofChina #ZhangYixing #LayZhang #JacksonWang	1.25864e+18	https://twitter.com/ChinaDaily/status/1258643252682489858
2020-05-08 06:20:00	ChinaDaily		57	26	135	The re-entry module of the prototype of #China's new-generation manned #spacecraft successfully returned to Earth on Friday afternoon, according to the Beijing Aerospace Control Center. https://bit.ly/35HoUvK			#China #spacecraft	1.25864e+18	https://twitter.com/ChinaDaily/status/1258642987535360000
2020-05-08 06:20:00	ChinaDaily		2	51	150	This is how you make a paper pheonix on your own. #ChinaStory			#ChinaStory	1.25864e+18	https://twitter.com/ChinaDaily/status/1258642793146118144
2020-05-08 06:01:00	ChinaDaily		2	11	22	The United Nations on Thursday launched an updated #Covid_19 Global Humanitarian Response Plan that requires $6.69 billion to help fragile countries cope with the pandemic. https://bit.ly/2SM7Kry @UN #coronavirus		@UN	#Covid_19 #coronavirus	1.25864e+18	https://twitter.com/ChinaDaily/status/1258638011337633795
2020-05-08 05:58:00	ChinaDaily		8	21	70	Good news! The Chinese mainland did not report any death caused by #Covid_19 for the 23rd straight day on Thursday as the case count maintained single-digit daily growth, the latest data update from the National Health Commission shows. https://bit.ly/2yCRlyW #coronavirus			#Covid_19 #coronavirus	1.25864e+18	https://twitter.com/ChinaDaily/status/1258637260624297985
2020-05-08 05:40:00	ChinaDaily		0	10	53	#EverydayHero Bullet train drivers from Guangxi sent to aid the fight against the #COVID_19 in #Wuhan, returned home on Wednesday. 23 drivers had driven 16 pairs of bullet trains with a total of 1,120 trips to ensure the delivery of anti-epidemic materials.			#EverydayHero #COVID_19 #Wuhan	1.25863e+18	https://twitter.com/ChinaDaily/status/1258632751319670785
2020-05-08 05:20:00	ChinaDaily		1	7	42	#GlamorChina Enjoy the view of the blooming Chinese fringe tree, which has stood at the foot of the Zhenque Mountain for over 1,000 years in Qingzhou, E China's Shandong province.			#GlamorChina	1.25863e+18	https://twitter.com/ChinaDaily/status/1258627693467197441
2020-05-08 05:00:00	ChinaDaily		3	12	42	#BackToWork Students of Nanchang University started to return to school on Thursday. The university has taken various epidemic prevention measures on campus to ensure the safety of students. #coronavirus #COVID_19			#BackToWork #coronavirus #COVID_19	1.25862e+18	https://twitter.com/ChinaDaily/status/1258622659446751238
2020-05-08 04:41:00	ChinaDaily		1	4	26	China still has adequate space to stimulate growth via monetary actions as inflation pressure is slowly easing, and bulk of its efforts should be aimed at curbing deflation amid weak external demand, experts said on Thursday. https://bit.ly/2WDjuh7				1.25862e+18	https://twitter.com/ChinaDaily/status/1258617878049423360
2020-05-08 04:23:00	ChinaDaily		2	4	27	Investors on the mainland and Hong Kong may soon welcome a wave of public offerings from top Chinese technology firms that are now listed on Wall Street, experts said on Thursday. https://bit.ly/2yFWF4D				1.25861e+18	https://twitter.com/ChinaDaily/status/1258613349245280256
2020-05-08 04:11:00	ChinaDaily		9	25	70	Russian President Vladimir Putin and his US counterpart Donald Trump discussed issues related to the #coronavirus pandemic and exchanged congratulations on the 75th anniversary of the World War II victory during a telephone conversation on Thursday. https://bit.ly/2xK6aPH			#coronavirus	1.25861e+18	https://twitter.com/ChinaDaily/status/1258610331389054977
2020-05-08 04:00:00	ChinaDaily		15	11	42	#Opinion: Even though many analysts in the West predicted in late February that #COVID_19 could be China's "Chernobyl moment", in truth it has proved to be the opposite. The manner in which China dealt with the epidemic has boosted the people's trust in the central government.			#Opinion #COVID_19	1.25861e+18	https://twitter.com/ChinaDaily/status/1258607559272837120
2020-05-08 03:49:00	ChinaDaily		5	5	14	Chan Chun-ying, deputy chairman of the Hong Kong Legislative Council Finance Committee, told on Wednesday opposition lawmakers never stopped filibustering vital funding items. Recently, this included the Anti-epidemic Fund and civil service pay raises.				1.2586e+18	https://twitter.com/ChinaDaily/status/1258604794266042368
2020-05-08 03:40:00	ChinaDaily		0	10	51	Thousands of readymade garment factories in #Bangladesh have resumed operations since last week on a limited scale. #coronavirus			#Bangladesh #coronavirus	1.2586e+18	https://twitter.com/ChinaDaily/status/1258602525831258112
2020-05-08 03:36:00	ChinaDaily		0	5	22	Chinese Vice Premier Liu He, chief of the Chinese side of the China-US comprehensive economic dialogue, held a phone conversation with US Trade Representative Robert Lighthizer and Treasury Secretary Steven Mnuchin Friday morning. #trade			#trade	1.2586e+18	https://twitter.com/ChinaDaily/status/1258601673599021065
2020-05-08 03:26:00	ChinaDaily		3	12	45	K-pop girl group #BLACKPINK's music video for their 2016 song #"PlayWithFire" surpassed 500 million YouTube views on May 8, becoming their 5th music video to hit this milestone. Congratulations to BLACKPINK! #PlayingWithFire500M			#BLACKPINK #PlayingWithFire500M	1.2586e+18	https://twitter.com/ChinaDaily/status/1258599078998364160
2020-05-08 03:21:00	ChinaDaily		2	9	24	The easing of lockdown measures in #Italy may lead to more people contracting #COVID_19 than during the first wave of novel #coronavirus in some regions of the country, according to new modeling from researchers in the United Kingdom. https://bit.ly/3dvslZj			#Italy #COVID_19 #coronavirus	1.2586e+18	https://twitter.com/ChinaDaily/status/1258597748015656961
2020-05-08 03:10:00	ChinaDaily		0	1	11	Sun Lijun, vice-minister of public security has been removed from office.				1.2586e+18	https://twitter.com/ChinaDaily/status/1258595061341671425
2020-05-08 03:00:00	ChinaDaily		7	58	87	Initial data show that between 5 and 15 percent of cured #COVID_19 patients in China will test positive again, highlighting the necessity for cured patients to continue isolation after leaving hospitals.			#COVID_19	1.25859e+18	https://twitter.com/ChinaDaily/status/1258592461166907392
2020-05-08 02:41:00	ChinaDaily		7	184	509	#BTS will release its Japanese 4th Album "Map of the soul: 7 the Journey" on 7/15! There are 13 tracks including the album lead song 'Stay Gold' and 'Your eyes tell'. @BTSW_official @btsW_official #JUNGKOOK		@BTSW_official @BTSW_official	#BTS #BTS #JUNGKOOK	1.25859e+18	https://twitter.com/ChinaDaily/status/1258587818328092672
2020-05-08 02:40:00	ChinaDaily		3	8	59	#China has conducted its first #3Dprinting experiment in space in a newly launched spacecraft. The printer features advanced technologies in material modelling, precision control and automation. #technology https://bit.ly/3bb4YT7			#China #3Dprinting #technology	1.25859e+18	https://twitter.com/ChinaDaily/status/1258587430145290240
2020-05-08 02:20:00	ChinaDaily		4	8	34	Consumers are reigniting demand for electronic devices like smartphones, PCs and tablets, as the novel #coronavirus outbreak comes under better control in China. #5G https://bit.ly/3bdzcF9			#coronavirus #5G	1.25858e+18	https://twitter.com/ChinaDaily/status/1258582399660613632
2020-05-08 02:09:00	ChinaDaily		104	391	1385	Serving the rich #ChinaDailyCartoon			#ChinaDailyCartoon	1.25858e+18	https://twitter.com/ChinaDaily/status/1258579720326635521
2020-05-08 01:40:00	ChinaDaily		5	4	30	China will further stabilize foreign #trade while fully evaluating the uncertainties related to the #COVID_19 outbreak, as the trade volume between January and April dropped 4.9 percent on a yearly basis, officials said.			#trade #COVID_19	1.25857e+18	https://twitter.com/ChinaDaily/status/1258572325760512002
2020-05-08 01:35:00	ChinaDaily		11	5	32	#US President Donald Trump and Vice President Mike Pence have tested negative for the novel #coronavirus after a member of the US military who works at the White House as a valet came down with the virus. https://bit.ly/2zjRCXs			#US #coronavirus	1.25857e+18	https://twitter.com/ChinaDaily/status/1258571111219920896
2020-05-08 01:20:00	ChinaDaily		0	4	18	A draft rule from the US Department of Commerce that would allow US companies to work with #Huawei on #5G standards will help accelerate the global rollout of 5G and promote transparency in international telecom cooperation if it is approved, experts said. #tech			#Huawei #5G #tech	1.25857e+18	https://twitter.com/ChinaDaily/status/1258567292469735425
2020-05-08 01:02:00	ChinaDaily		4	15	129	#GlamorChina Lotus flowers bloom at Yuyuantan park in the city of Beijing, China.			#GlamorChina	1.25856e+18	https://twitter.com/ChinaDaily/status/1258562764198473728
2020-05-08 00:46:00	ChinaDaily		3	9	23	Chinese mainland reports 1 new confirmed #COVID_19 case, 16 new asymptomatic cases. #coronavirus			#COVID_19 #coronavirus	1.25856e+18	https://twitter.com/ChinaDaily/status/1258558761293111297
2020-05-08 00:41:00	ChinaDaily		4	9	68	During the May Day holiday, Kangxian county in Longnan, #Gansu province, has attracted many visitors to enjoy its beautiful natural scenery 鈥?lofty mountains, luxuriant forests, deep valleys and unique gardens of tea and bamboo. https://bit.ly/2WdDqse			#Gansu	1.25856e+18	https://twitter.com/ChinaDaily/status/1258557482122620929
2020-05-08 00:20:00	ChinaDaily		2	8	78	#GlaomorChina Jacaranda trees bloom along a street in Kunming City, SW China's Yunnan province.			#GlaomorChina	1.25855e+18	https://twitter.com/ChinaDaily/status/1258552196737585153
2020-05-08 00:01:00	ChinaDaily		6	6	39	Well-known for its stylish architecture and decor, Librairie Avant-Garde #bookstore opened its 16th bookstore on May 1 in Yunnan province. The bookstore was ranked as China's most beautiful in 2013. https://bit.ly/2WNJc2T			#bookstore	1.25855e+18	https://twitter.com/ChinaDaily/status/1258547415881154560
2020-05-07 23:40:00	ChinaDaily		3	5	23	A new gigantic Chinese-made shield machine has been munching mud and gravel under the ground of Moscow since Tuesday, propelling China-Russia cooperation in infrastructure construction. #China #Russia https://bit.ly/2WdEcFE			#China #Russia	1.25854e+18	https://twitter.com/ChinaDaily/status/1258542128075993089
2020-05-07 23:21:00	ChinaDaily		8	40	163	#DroneChina Built in the Warring States Period (475鈥?21 BC), #Dujiangyan has a miraculous irrigation system. The fruit of the diligence and wisdom of our forefathers has endured through time till today.			#DroneChina #Dujiangyan	1.25854e+18	https://twitter.com/ChinaDaily/status/1258537350386216961
2020-05-07 23:01:00	ChinaDaily		0	6	13	The total number of registered #volunteers in the municipality of Beijing has topped 4.4 million, a local official said Thursday. https://bit.ly/2WxU3hc			#volunteers	1.25853e+18	https://twitter.com/ChinaDaily/status/1258532316395106304
2020-05-07 23:00:00	ChinaDaily		1	7	23	#BackToWork Over 90 percent of the respondents in a recent survey said they have resumed their work as the novel coronavirus epidemic subsides in China, according to a survey by China Youth Daily.			#BackToWork	1.25853e+18	https://twitter.com/ChinaDaily/status/1258532060186247176
2020-05-07 22:41:00	ChinaDaily		20	104	428	#OneMoment We sometimes marvel at the intelligence #monkeys show. With strong curiosity and agility, they explore and harness things around them in a way similar to human beings.			#OneMoment #monkeys	1.25853e+18	https://twitter.com/ChinaDaily/status/1258527283511353345
2020-05-07 22:20:00	ChinaDaily		35	19	53	#Opinion A vital reason why some #US politicians seem intent on fabricating an alternate reality in which #China is the pathogen that needs to be fought is because they are well aware they shirked the tough decisions that could have prevented some of deaths and distress in US.			#Opinion #US #China	1.25852e+18	https://twitter.com/ChinaDaily/status/1258521994141806593
2020-05-07 22:00:00	ChinaDaily		5	12	18	#Whatswrong Factbusting Episode 6: Between March 1 - April 25, China exported 55 billion yuan ($7.77 billion) worth of medical aid. Why are certain countries criticizing China鈥檚 generosity? Find out in our latest episode! #coronavirus #Covid_19			#Whatswrong #coronavirus #Covid_19	1.25852e+18	https://twitter.com/ChinaDaily/status/1258516966387531776
2020-05-07 21:41:00	ChinaDaily		2	8	27	The #MogaoGrottoes, a well-known #UNESCO World Heritage site in #Dunhuang, Northwest China's Gansu province, will reopen to the public on Sunday, ending more than three months of suspension due to the #COVID19 outbreak.			#MogaoGrottoes #UNESCO #Dunhuang #COVID19	1.25851e+18	https://twitter.com/ChinaDaily/status/1258512179457744896
2020-05-07 21:20:00	ChinaDaily		2	6	22	#Shanghai is doubling down on digital exhibitions by forming a digital expo company in partnership with #Alibaba Group.			#Shanghai #Alibaba	1.25851e+18	https://twitter.com/ChinaDaily/status/1258506894655860737
2020-05-07 21:05:00	ChinaDaily		5	18	62	To date, more than 10,000 #truck drivers shuttling between Shenzhen in S China's #Guangdong province and the #HongKong Special Administrative Region have received nucleic acid tests for #COVID19, and all tested negative, Shenzhen municipal government said Thursday.			#truck #Guangdong #HongKong #COVID19	1.2585e+18	https://twitter.com/ChinaDaily/status/1258503295448031235
2020-05-07 20:20:00	ChinaDaily		5	5	29	The #UK Prime Minister will set out a plan for Britain's next phase in dealing with the #COVID19 #pandemic.			#UK #COVID19 #pandemic	1.25849e+18	https://twitter.com/ChinaDaily/status/1258491794972524544
2020-05-07 20:04:00	ChinaDaily		3	6	33	Lianhua Qingwen, a recommended medicine for treating patients with mild #COVID_19 symptoms, has been approved as a Chinese proprietary medicine by the Health Sciences Authority in Singapore. #TCM https://bit.ly/2WxZHjj			#COVID_19 #TCM	1.25849e+18	https://twitter.com/ChinaDaily/status/1258487773914206208
2020-05-07 20:00:00	ChinaDaily		0	1	16	#ChinaStory When online lessons to students not available at Yanzijiao Primary School in mountainous area of Southwest China, teaching staff are sent to the children's homes in 25 different villages as the school's reopen delays. #coronavirus https://bit.ly/3dm4oDA			#ChinaStory #coronavirus	1.25849e+18	https://twitter.com/ChinaDaily/status/1258486766257893376
2020-05-07 19:41:00	ChinaDaily		21	14	58	#US elected officials and civil rights leaders are encouraging the Asian American and Pacific Islander (AAPI) communities to speak out against acts of #racism happening during the #COVID19 pandemic.			#US #racism #COVID19	1.25848e+18	https://twitter.com/ChinaDaily/status/1258481980250812417
2020-05-07 19:21:00	ChinaDaily		3	55	190	Dough modelling in China has thousands of years of history. Every piece of work embodies the craftsmanship, classic culture and customs of China. #ChinaStory			#ChinaStory	1.25848e+18	https://twitter.com/ChinaDaily/status/1258476951192264704
2020-05-07 19:02:00	ChinaDaily		2	8	22	"As the #COVID19 began to spread in #NY in mid-March, I retreated to #workfromhome, a three-bedroom apartment I share with my wife, two children and in-laws who are here to help us take care of the kids." So what happened then after three of the family got infected by the virus?			#COVID19 #NY #workfromhome	1.25847e+18	https://twitter.com/ChinaDaily/status/1258472165835304960
2020-05-07 18:40:00	ChinaDaily		11	5	18	To overcome a common enemy, we first need to build a common front. But instead of doing that, the White House is pointing the finger at Beijing, apparently to hide its own failure to control the spread of the #coronavirus in the US. #COVID_19 https://bit.ly/35FG9O7			#coronavirus #COVID_19	1.25847e+18	https://twitter.com/ChinaDaily/status/1258466630171942913
2020-05-07 18:23:00	ChinaDaily		5	5	33	#HongKong government will distribute to residents for free: 7 million reusable #masks and 30 disposable masks. #COVID19			#HongKong #masks #COVID19	1.25846e+18	https://twitter.com/ChinaDaily/status/1258462594375000074
2020-05-07 18:01:00	ChinaDaily		5	2	24	World Health Organization said on Wednesday that the agency would be willing to offer specific risk management advice to #sports events, but not making decisions on them. https://bit.ly/2WcSt5j #WHO #coronavirus #Covid_19			#sports #WHO #coronavirus #Covid_19	1.25846e+18	https://twitter.com/ChinaDaily/status/1258456818218446848
2020-05-07 17:40:00	ChinaDaily		3	7	28	As #China鈥檚 first horticulture #documentary, The Signature of #Flowers traces the journey of flowering plants from China to the West. Would you love to know those adorable flowers? Click here! https://bit.ly/3dqIgbf			#China #documentary #Flowers	1.25845e+18	https://twitter.com/ChinaDaily/status/1258451529767534601
2020-05-07 17:20:00	ChinaDaily		6	26	162	Wildlife researchers recently spotted golden pheasants in Zhongtiao Mountains in N China鈥檚 #Shanxi province. The bird is on the nation's second-level list for protection. It is unusual to find them in Shanxi, which might indicate the improvement of the local environment.			#Shanxi	1.25845e+18	https://twitter.com/ChinaDaily/status/1258446504512991232
2020-05-07 17:00:00	ChinaDaily		29	24	125	China's top envoy to the #US on Wednesday called for an end to the blame game and urged the two countries to rebuild trust and focus on the #COVID19 #pandemic.			#US #COVID19 #pandemic	1.25844e+18	https://twitter.com/ChinaDaily/status/1258441469695627270
2020-05-07 16:40:00	ChinaDaily		5	7	27	#FightTogether China and Russia are collaborating in the fight against the novel #coronavirus pneumonia outbreak to limit the damage to people's health. #COVID_19 https://bit.ly/2SIeAhH			#FightTogether #coronavirus #COVID_19	1.25844e+18	https://twitter.com/ChinaDaily/status/1258436434865709056
2020-05-07 16:23:00	ChinaDaily		7	26	59	#BREAKING: A #WhiteHouse military aide -- reportedly part of a unit working closely alongside President Donald #Trump -- has tested positive for #coronavirus, but Trump has not been infected, Trump deputy press secretary Hogan Gidley said Thursday.			#BREAKING #WhiteHouse #Trump #coronavirus	1.25843e+18	https://twitter.com/ChinaDaily/status/1258432337542553601
2020-05-07 16:20:00	ChinaDaily		4	23	60	Scientist have found an antibody in a #llama that neutralizes the novel #coronavirus. Winter is a four-year old llama living in Belgium, and the antibody found in its body has previously fought off SARS and MERS. #COVID_19			#llama #coronavirus #COVID_19	1.25843e+18	https://twitter.com/ChinaDaily/status/1258431397125029896
2020-05-07 16:00:00	ChinaDaily		5	4	47	Early summer #harvest: Local farmers dressed in colorful Yi ethnic clothing are busy picking Tieguanyin and Oolong tea in an ecological tea garden on the mountains of Weishan, SW China鈥檚 Yunnan province.			#harvest	1.25843e+18	https://twitter.com/ChinaDaily/status/1258426371623153664
2020-05-07 15:40:00	ChinaDaily		2	10	70	Residents of an apartment building in the Northern Italian district of Calliano had an unexpected visitor on Tuesday night: a brown bear. #bear #Italy			#bear #Italy	1.25842e+18	https://twitter.com/ChinaDaily/status/1258421330673905665
2020-05-07 15:21:00	ChinaDaily		1	6	52	Workers maintain #sandsculptures at the sand sulpture world in #Beidaihe New District to prepare for its opening in Qinhuangdao city, North China's Hebei province.			#sandsculptures #Beidaihe	1.25842e+18	https://twitter.com/ChinaDaily/status/1258416554946949122
2020-05-07 15:04:00	ChinaDaily		2	15	46	#Japan on Thursday approved #Gilead Sciences Inc's #remdesivir as a treatment for #COVID19, making it the country's first officially authorized drug to tackle the coronavirus disease.			#Japan #Gilead #remdesivir #COVID19	1.25841e+18	https://twitter.com/ChinaDaily/status/1258412302199595008
2020-05-07 14:40:00	ChinaDaily		0	2	27	As the grasslands turned green and wildflowers blossomed in Nilka county, #Xinjiang Uygur autonomous region, Kazak woman Kurman Toibratti's busy season began. Some 320 households are raising bees in Nilka, with over half of them lifted out of poverty. #povertyalleviation			#Xinjiang #povertyalleviation	1.25841e+18	https://twitter.com/ChinaDaily/status/1258406234102751232
2020-05-07 14:28:00	ChinaDaily		5	4	23	ong Kong Customs said on Wednesday that it had detected two smuggling cases of scheduled dried shark fins and made the largest seizure on record on April 28 and May 4.				1.2584e+18	https://twitter.com/ChinaDaily/status/1258403278297022465
2020-05-07 14:20:00	ChinaDaily		0	8	25	Villagers in Yecheng county, NW #China's Xinjiang Uygur autonomous region, came to the local clinic for annual free health checks. #Xinjiang started to offer free universal #health checks from Oct 2016. Residents in the region are eligible for a free health checkup every year.			#China #Xinjiang #health	1.2584e+18	https://twitter.com/ChinaDaily/status/1258401235964657665
2020-05-07 14:00:00	ChinaDaily		0	13	69	#GlamorChina Jiuzhai Valley, the nature reserve located in Sichuan province, captivates the tourists with dream-like scenery.			#GlamorChina	1.2584e+18	https://twitter.com/ChinaDaily/status/1258396169215959040
2020-05-07 13:40:00	ChinaDaily		6	15	62	#FightTogether Cuba received on Wednesday a donation of medical supplies from China amid the Caribbean nation's efforts to fight the #COVID_19 pandemic. #Cuba #China			#FightTogether #COVID_19 #Cuba #China	1.25839e+18	https://twitter.com/ChinaDaily/status/1258391157572329473
2020-05-07 13:20:00	ChinaDaily		0	3	17	The total number of registered #volunteers in the municipality of Beijing has topped 4.4 million, a local official said Thursday. #Beijing #China			#volunteers #Beijing #China	1.25839e+18	https://twitter.com/ChinaDaily/status/1258386098654412801
2020-05-07 13:00:00	ChinaDaily		1	6	10	#FightTogether Lleida, Spain, recently received 189 boxes of personal protective equipment donated by Hefei, its sister city in Anhui province, Catalan News reported. #China #Spain #COVID_19			#FightTogether #China #Spain #COVID_19	1.25838e+18	https://twitter.com/ChinaDaily/status/1258381071059746816
2020-05-07 13:00:00	ChinaDaily		4	7	30	Banksy draws the line on superhero status. #Banksy #NHS #Art #StreetArt #Coronavirus UK			#Banksy #NHS #Art #StreetArt #Coronavirus	1.25838e+18	https://twitter.com/ChinaDaily/status/1258381068559945728
2020-05-07 12:40:00	ChinaDaily		2	7	30	Relying on Jinji Lake and Yangcheng Lake, the ancestors of residents in Jinyi community, Suzhou, East China's Jiangsu province, have made a living by fishing and farming for generations, creating their own unique culture in the process. #China #culture			#China #culture	1.25838e+18	https://twitter.com/ChinaDaily/status/1258376075912060928
2020-05-07 12:30:00	ChinaDaily		4	20	115	Enjoy a moment of tranquility. #ChinaStory			#ChinaStory	1.25837e+18	https://twitter.com/ChinaDaily/status/1258373519735308288
2020-05-07 12:20:00	ChinaDaily		2	3	20	#FightTogether Shanghai Dance Theater has showcased its new dance creation in a charity video clip. Entitled "Fill the World with Love", the video is meant to be an encouragement for people to be brave in the face of adversity. #COVID_19 http://ow.ly/xoJX50zztEQ			#FightTogether #COVID_19	1.25837e+18	https://twitter.com/ChinaDaily/status/1258370998958723072
2020-05-07 12:00:00	ChinaDaily		5	8	39	#GlamorChina The mountains of Tianzishan Scenic Area in Zhangjiajie, Hunan province, were shrouded in clouds on Tuesday morning, as light from the rising sun created an ever-changing scene.			#GlamorChina	1.25837e+18	https://twitter.com/ChinaDaily/status/1258365969946144771
2020-05-07 11:40:00	ChinaDaily		7	14	45	Beijing has begun issuing e-vouchers to promote consumption in the cultural sector. The vouchers have a total value of about $7 million and are to be used for the purchase of books, art performances, tourism, education and entertainment programs. #China #culture #BacktoWork			#China #culture #BacktoWork	1.25836e+18	https://twitter.com/ChinaDaily/status/1258360932662575104
2020-05-07 11:20:00	ChinaDaily		2	13	59	A new bookstore at Jinan city's international fashion and creative center welcomed its first group of customers on May 1. The store is equipped with a reading area, and shelves towering as high as 5 meters! #bookstore #China #reading			#bookstore #China #reading	1.25836e+18	https://twitter.com/ChinaDaily/status/1258355924135223297
2020-05-07 11:00:00	ChinaDaily		2	11	46	In the northeast of Zhejiang's Zhoushan Archipelago, Gouqi Island offers visitors an expansive sea farm of mussels, blocks of blue houses in a fairytale village and a magnificent view of the sea below. #mussels #GlamorChina #seafood			#mussels #GlamorChina #seafood	1.25835e+18	https://twitter.com/ChinaDaily/status/1258350961388650496
2020-05-07 10:50:00	ChinaDaily		6	3	16	The world鈥檚 least-affordable residential prices in Hong Kong look likely to keep floating in their own bubble, even as the coronavirus pummels the economy to its worst levels on record.				1.25835e+18	https://twitter.com/ChinaDaily/status/1258348499541737472
2020-05-07 10:41:00	ChinaDaily		5	5	30	India's total number of #coronavirus cases crossed the 50,000 mark on Thursday. A total of 52,952 COVID-19 cases and 1,783 deaths were reported by the federal health ministry at 08:00 am local time. https://bit.ly/3dmSvNz #Covid_19			#coronavirus #Covid_19	1.25835e+18	https://twitter.com/ChinaDaily/status/1258346089570168834
2020-05-07 10:21:00	ChinaDaily		2	9	29	#FightTogether Tang Dengjie, the governor of Fujian province, received a letter of thanks from Tom Wolf, the governor of the US state of Pennsylvania, for Fujian's timely donation of 50,000 surgical masks to the state to help in the COVID-19 pandemic. #coronavirus #Covid_19			#FightTogether #coronavirus #Covid_19	1.25834e+18	https://twitter.com/ChinaDaily/status/1258341052684988416
2020-05-07 10:01:00	ChinaDaily		15	14	49	China's top envoy to the United States on Wednesday called for an end to the blame game and urged the two countries to rebuild trust and focus on the COVID-19 pandemic. https://bit.ly/3bhTKMU #coronavirus #Covid_19			#coronavirus #Covid_19	1.25834e+18	https://twitter.com/ChinaDaily/status/1258336022770798592
2020-05-07 09:40:00	ChinaDaily		0	3	19	The #UK's hospitality industry is playing an important role in the fight against the novel #coronavirus by providing accommodations for frontline key workers. #COVID_19 https://bit.ly/35Ccy84			#UK #coronavirus #COVID_19	1.25833e+18	https://twitter.com/ChinaDaily/status/1258330735267602432
2020-05-07 09:20:00	ChinaDaily		3	8	32	#HongKong recorded no new cases of #COVID_19 on Wednesday, marking the 17th day in a row of no locally transmitted infections, with schools preparing to bring back students to their classrooms. #coronavirus #棣欐腐 https://bit.ly/2YHy2is			#HongKong #COVID_19 #coronavirus	1.25833e+18	https://twitter.com/ChinaDaily/status/1258325703210053632
2020-05-07 09:01:00	ChinaDaily		4	5	17	The prices of live #pigs in China continued to retreat as government policies to boost #hog production took effect, official data showed Thursday. Hog prices went down 3.5 percent in late April compared with the previous 10 days. https://bit.ly/2WbiKRu			#pigs #hog	1.25832e+18	https://twitter.com/ChinaDaily/status/1258320921938493442
2020-05-07 09:00:00	ChinaDaily		2	14	29	Gas leak at an LG Polymers plant in India kills nine people, with the death toll feared to increase. #India #GasLeak #LGPolymers #LG #AndhraPradesh			#India #GasLeak #LGPolymers #LG #AndhraPradesh	1.25832e+18	https://twitter.com/ChinaDaily/status/1258320670624231426
2020-05-07 08:52:00	ChinaDaily		10	19	51	China has decided to join the international collaboration initiative launched by the World Health Organization to accelerate the development, production, and equitable distribution of vaccines, diagnostics, and therapeutics for COVID-19.				1.25832e+18	https://twitter.com/ChinaDaily/status/1258318660701061121
2020-05-07 08:40:00	ChinaDaily		2	6	26	#Opinion While participating in the global market and enjoying global capital allocation, Chinese financial institutions should try to protect their own interests and strengthen the protection of investors as much as possible.			#Opinion	1.25832e+18	https://twitter.com/ChinaDaily/status/1258315634233839616
2020-05-07 08:21:00	ChinaDaily		9	52	252	How bored are you? Is making a pig out of a melon a new level of boredom? #ChinaStory			#ChinaStory	1.25831e+18	https://twitter.com/ChinaDaily/status/1258310871408758784
2020-05-07 07:40:00	ChinaDaily		8	11	42	#US president Donald Trump said on Wednesday his #coronavirus task force would shift its primary focus to reviving US business and social life, while acknowledging that reopening the economy could put more lives at risk. #COVID_19			#US #coronavirus #COVID_19	1.2583e+18	https://twitter.com/ChinaDaily/status/1258300539445469185
2020-05-07 07:20:00	ChinaDaily		1	11	30	As the novel #coronavirus epidemic in China becomes more subdued, the country is trying to get consumption back on its feet, with the majority of shopping malls reopening and a large number of consumers returning to stores and cafes. #COVID_19 https://bit.ly/2YFirjr			#coronavirus #COVID_19	1.2583e+18	https://twitter.com/ChinaDaily/status/1258295506263896064
2020-05-07 07:20:00	ChinaDaily		4	7	36	Well-educated young Chinese consumers are expected to increase spending in the aftermath of the novel #coronavirus epidemic. Such consumers believe consumption could create a much-needed sense of certainty. #COVID_19 #economy https://bit.ly/3dsbJkT			#coronavirus #COVID_19 #economy	1.2583e+18	https://twitter.com/ChinaDaily/status/1258295504896581635
2020-05-07 07:14:00	ChinaDaily		2	24	86	China completes its first #space 3D printing on experimental craft carried by Long March 5B. #3Dprinting			#space #3Dprinting	1.25829e+18	https://twitter.com/ChinaDaily/status/1258294117626306560
2020-05-07 07:00:00	ChinaDaily		3	11	57	China's 1st medium-and-low speed magnetic levitation (#maglev) line, fully supported by homegrown technology, marks the 4th anniversary of commercial operation with a mileage of 3.8 million km on Wednesday in Central China's Hunan province.			#maglev	1.25829e+18	https://twitter.com/ChinaDaily/status/1258290473141039104
2020-05-07 06:55:00	ChinaDaily		1	78	135	#EXO's #CHANYEOL will collaborate with #Raiden. Their single "#Yours" will come out on May 12 at 6 pm KST. #Raiden_CHANYEOL			#EXO #CHANYEOL #Raiden #Yours #Raiden_CHANYEOL	1.25829e+18	https://twitter.com/ChinaDaily/status/1258289353953931265
2020-05-07 06:47:00	ChinaDaily		2	14	22	The reusable face masks to be distributed by the HKSAR government to its residents for free are a homegrown research achievement that will help solve the problem of mask supply in the long run, Chief Executive Carrie Lam said on Wednesday.				1.25829e+18	https://twitter.com/ChinaDaily/status/1258287386183622656
2020-05-07 06:41:00	ChinaDaily		4	10	43	#GlamorChina Photos show the beautiful scenery of Mount #Qomolangma National Nature Reserve in SW China's #Tibet autonomous region.			#GlamorChina #Qomolangma #Tibet	1.25829e+18	https://twitter.com/ChinaDaily/status/1258285691076612097
2020-05-07 06:21:00	ChinaDaily		10	29	171	Enjoy a moment of tranquility. #ChinaStory			#ChinaStory	1.25828e+18	https://twitter.com/ChinaDaily/status/1258280690237321216
2020-05-07 06:07:00	ChinaDaily		6	15	83	#ChinaStory 25-year-old volunteer teacher Kang Yu in Yunnan province started a nonprofit organization in 2017 to provide children in poor areas with poetry lessons, in which they walk out of classroom to observe nature in four seasons and reflect on their own lives.			#ChinaStory	1.25828e+18	https://twitter.com/ChinaDaily/status/1258277166443200512
2020-05-07 05:58:00	ChinaDaily		8	15	48	#IU's new digital single "#Eight" debuted No.1 on major domestic real time charts shortly after its release. It also hit No.1 on iTunes Top Song Charts in at least 59 different regions, breaking the record for Korean female soloists.			#IU #Eight	1.25827e+18	https://twitter.com/ChinaDaily/status/1258274998604587008
2020-05-07 05:40:00	ChinaDaily		3	26	60	The Palestinian justice minister said on Wednesday that the Palestinian Authority intends to file lawsuits against the #US for supporting #Israel's plans to annex Palestinian lands in the West Bank. #Palestine			#US #Israel #Palestine	1.25827e+18	https://twitter.com/ChinaDaily/status/1258270343199772674
2020-05-07 05:21:00	ChinaDaily		24	68	372	You can call him grandpa, but we would prefer to call him kung fu master. #ChinaStory			#ChinaStory	1.25827e+18	https://twitter.com/ChinaDaily/status/1258265579875524608
2020-05-07 05:00:00	ChinaDaily		2	5	44	#ChinaStory Flowers, facial expressions, feathers锛峺ou name it, whatever you want can be the theme of a hat, or specifically, unique headwear under the magic of Sui Yida's hands.			#ChinaStory	1.25826e+18	https://twitter.com/ChinaDaily/status/1258260272550080514
2020-05-07 04:40:00	ChinaDaily		6	10	34	Prime Minister Boris Johnson has signaled that the #UK could start easing some of its novel #coronavirus lockdown measures from Monday. #COVID_19			#UK #coronavirus #COVID_19	1.25826e+18	https://twitter.com/ChinaDaily/status/1258255236147208193
2020-05-07 04:30:00	ChinaDaily		2	19	87	Nuoertu Lake, located in Alashan League, Inner Mongolia autonomous region, is a blue gem in a landscape of heat and dust. #GlamorChina			#GlamorChina	1.25825e+18	https://twitter.com/ChinaDaily/status/1258252722937016321
2020-05-07 04:20:00	ChinaDaily		4	35	183	#OneMoment Mom is a 24/7 job! Lion cubs climb all over mama lion when she seems to take a rest in Masai Mara in Kenya.			#OneMoment	1.25825e+18	https://twitter.com/ChinaDaily/status/1258250207277592579
2020-05-07 04:00:00	ChinaDaily		2	6	25	The #COVID_19 storm is exacerbating the plight of refugees and internally displaced people. #coronavirus			#COVID_19 #coronavirus	1.25825e+18	https://twitter.com/ChinaDaily/status/1258245170056708098
2020-05-07 03:46:00	ChinaDaily		1	8	28	China's foreign #trade totaled 2.5 trillion yuan in April, a slight decrease of 0.7 percent year-on-year, said the General Administration of Customs on Thursday.			#trade	1.25824e+18	https://twitter.com/ChinaDaily/status/1258241790609551362
2020-05-07 03:40:00	ChinaDaily		5	13	55	South Koreans prepare to return to normal life amid slowing #COVID_19 outbreak. #coronavirus https://bit.ly/2WbDfxo			#COVID_19 #coronavirus	1.25824e+18	https://twitter.com/ChinaDaily/status/1258240143032332288
2020-05-07 03:21:00	ChinaDaily		4	8	31	A total of 57,800 seniors at 121 high schools and secondary vocational schools in #Wuhan, who are expected to take the national college entrance exam in July, returned to schools on Wednesday, according to the city's education bureau. https://bit.ly/2WxjMpX #education #Covid_19			#Wuhan #education #Covid_19	1.25824e+18	https://twitter.com/ChinaDaily/status/1258235356291362816
2020-05-07 03:00:00	ChinaDaily		3	8	32	#BackToWork Students in their final year of high and vocational schools in Hubei province returned to campus on Wednesday. #COVID_19 #coronavirus			#BackToWork #COVID_19 #coronavirus	1.25823e+18	https://twitter.com/ChinaDaily/status/1258230075167662080
2020-05-07 02:55:00	ChinaDaily		4	12	36	#Chengdu, capital of Southwest China鈥檚 Sichuan province, reported a better-颅than颅-expected economic performance in the first quarter of this year despite the global economy being affected by the #COVID_19 pandemic. https://bit.ly/2WDgfpY			#Chengdu #COVID_19	1.25823e+18	https://twitter.com/ChinaDaily/status/1258228903123906560
2020-05-07 02:40:00	ChinaDaily		1	16	34	Novel #coronavirus patients who have turned #asymptomatic but still test positive for the virus after sustained treatment appear to be unlikely to transmit the virus and further treatment may not be necessary, medical experts said. #COVID_19 https://bit.ly/2YHxCsC			#coronavirus #asymptomatic #COVID_19	1.25823e+18	https://twitter.com/ChinaDaily/status/1258225039117189120
2020-05-07 02:35:00	ChinaDaily		1	25	65	#BackToWork The graduating classes in high schools in #Wuhan return to campus on Wednesday. #COVID_19			#BackToWork #Wuhan #COVID_19	1.25822e+18	https://twitter.com/ChinaDaily/status/1258223970387521536
2020-05-07 02:20:00	ChinaDaily		6	9	26	President Xi Jinping stressed that authorities can afford zero complacency in their work on all fronts to consolidate the outcomes of epidemic containment, and must not undo all the efforts that have been made. #Xijinping https://bit.ly/3b9LJcD			#Xijinping	1.25822e+18	https://twitter.com/ChinaDaily/status/1258220007340642304
2020-05-07 02:00:00	ChinaDaily		4	6	13	China's #centralbank reiterated its intent to maintain a "conventional monetary policy as long as possible", while keeping certain policy adjustment space to encourage moderate savings and prevent asset bubbles.			#centralbank	1.25821e+18	https://twitter.com/ChinaDaily/status/1258214972431060994
2020-05-07 01:40:00	ChinaDaily		4	13	80	The reed parrotbills are so small that it could fit in your palm. They are honored as the "giant panda of birds". Check out these adorable creatures in a wetland in Qingdao, E China's Shandong province.				1.25821e+18	https://twitter.com/ChinaDaily/status/1258209942479101952
2020-05-07 01:30:00	ChinaDaily		0	7	19	Shanghai Disneyland set to reopen next Monday after novel coronavirus-related closure. #COVID_19 #coronavirus https://bit.ly/2WbsM5i			#COVID_19 #coronavirus	1.25821e+18	https://twitter.com/ChinaDaily/status/1258207425670213632
2020-05-07 01:14:00	ChinaDaily		4	14	27	More than 400,000 fresh college graduates will be hired to work as teachers at kindergartens and primary and secondary schools this year to ease the employment pressure on new graduates due to the #COVID_19 pandemic, a new notice said on Wednesday. https://bit.ly/2zm550P			#COVID_19	1.2582e+18	https://twitter.com/ChinaDaily/status/1258203457606975488
2020-05-07 01:00:00	ChinaDaily		5	12	74	#GlamorChina Jiuzhai Valley, the nature reserve located in Sichuan province, captivates the tourists with dream-like scenery.			#GlamorChina	1.2582e+18	https://twitter.com/ChinaDaily/status/1258199884076728321
2020-05-07 00:45:00	ChinaDaily		8	17	66	#GlamorChina Over 200 jacaranda trees are in full bloom along a road in central Kunming, SW China's Yunnan province, turning the place into a purple dream for every visitor in early summer. #flower			#GlamorChina #flower	1.2582e+18	https://twitter.com/ChinaDaily/status/1258196096548917248
2020-05-07 00:30:00	ChinaDaily		3	7	33	#FightTogether Kate Brown, the governor of the state of Oregon in the US, expressed her gratitude for the donation of face masks from Fujian province. #COVID_19 #coronavirus			#FightTogether #COVID_19 #coronavirus	1.25819e+18	https://twitter.com/ChinaDaily/status/1258192324850376704
2020-05-07 00:28:00	ChinaDaily		1	3	22	#Latest Chinese mainland reports 2 new COVID-19 infections on Wednesday, all imported cases. #coronavirus			#Latest #coronavirus	1.25819e+18	https://twitter.com/ChinaDaily/status/1258192059439050754
2020-05-07 00:15:00	ChinaDaily		2	6	34	Experts hailed a number of milestones achieved by China's archaeologists last year, as the nation's Top 10 New Archaeological Discoveries of 2019 were unveiled on Tuesday. #archaeology https://bit.ly/3b7WBI3			#archaeology	1.25819e+18	https://twitter.com/ChinaDaily/status/1258188548970123266
2020-05-07	ChinaDaily		10	9	36	Northwest China's #Xinjiang Uygur autonomous region received over 4.4 million tourists during the five-day Labor Day holiday, reaping about $251 million of #tourism revenue, according to the region's cultural and tourism department.			#Xinjiang #tourism	1.25818e+18	https://twitter.com/ChinaDaily/status/1258184777502355457
2020-05-06 23:45:00	ChinaDaily		4	26	177	#GlamorChina Clouds are shrouding the sun in Dalian Bay, Liaoning province.			#GlamorChina	1.25818e+18	https://twitter.com/ChinaDaily/status/1258181004260331520
2020-05-06 23:31:00	ChinaDaily		8	19	99	#GlamorChina In Lishui, Zhejiang, the idyllic view recalls visitors to devote their nostalgia mood.			#GlamorChina	1.25818e+18	https://twitter.com/ChinaDaily/status/1258177476204716032
2020-05-06 23:15:00	ChinaDaily		2	16	102	Nuoertu Lake, located in Alashan League, Inner Mongolia autonomous region, seems like a mirror of the sky again desert. #GlamorChina			#GlamorChina	1.25817e+18	https://twitter.com/ChinaDaily/status/1258173510771343361
2020-05-06 23:00:00	ChinaDaily		4	7	31	A burgeoning "rose economy" has been forming as many young entrepreneurs have been eyeing this promising industry in #China. Liu Kaibin and Dong Yuan are two of many who are optimistic about the industry. #PovertyAlleviation More: https://bit.ly/2zeqs4p			#China #PovertyAlleviation	1.25817e+18	https://twitter.com/ChinaDaily/status/1258169677517221888
2020-05-06 22:45:00	ChinaDaily		9	37	156	#ChinaStory Around this time of year, pink shades of blooming shibazakura captivate every beholder. Can you imagine a more impressive spring scene than this?			#ChinaStory	1.25817e+18	https://twitter.com/ChinaDaily/status/1258165901041430529
2020-05-06 22:30:00	ChinaDaily		6	11	90	A 48-year-old beekeeper in Xiangyang, Hubei province, has lived alone in the wild for 16 years, hoping to live in seclusion on an island with 5 million bees.				1.25816e+18	https://twitter.com/ChinaDaily/status/1258162359614312449
2020-05-06 22:19:00	ChinaDaily		2	6	24	In response to a question about worrying trends and where responses need to increase, the #WHO said countries with a number of rising cases could also see an increase in testing. #COVID19			#WHO #COVID19	1.25816e+18	https://twitter.com/ChinaDaily/status/1258159354374770688
2020-05-06 22:00:00	ChinaDaily		20	139	604	A nap with a friend drives all worries away. #ChinaStory			#ChinaStory	1.25815e+18	https://twitter.com/ChinaDaily/status/1258154577230102528
2020-05-06 21:48:00	ChinaDaily		0	4	16	British Prime Minister #BorisJohnson will reveal the next stage of the country's lockdown exit plan on Sunday. #UK #COVID19			#BorisJohnson #UK #COVID19	1.25815e+18	https://twitter.com/ChinaDaily/status/1258151553049006080
2020-05-06 21:30:00	ChinaDaily		1	4	19	Buildings are illuminated to show a sign of solidarity and to pay tribute to the generosity and good deeds reacting to the #COVID_19 pandemic in Prague, the #Czech Republic. #coronavirus			#COVID_19 #Czech #coronavirus	1.25815e+18	https://twitter.com/ChinaDaily/status/1258147027587756032
2020-05-06 21:15:00	ChinaDaily		8	10	35	"The risk of returning to #lockdown remains very real if countries do not manage the transition extremely carefully and in a phased approach," warned Tedros Adhanom Ghereyesus, director-general of the #WHO. #COVID19			#lockdown #WHO #COVID19	1.25814e+18	https://twitter.com/ChinaDaily/status/1258143248343760896
2020-05-06 21:07:00	ChinaDaily		2	3	18	Hong Kong entertainment venues to gradually reopen as of May 27. #HongKong #棣欐腐			#HongKong	1.25814e+18	https://twitter.com/ChinaDaily/status/1258141241981546496
2020-05-06 20:48:00	ChinaDaily		4	12	36	#Opinion That #Shanghai #Disneyland will reopen to the public on May 11, the first Disney theme park to open again after being closed due to the novel #coronavirus outbreak, is another sign that things are getting back to normal in China.			#Opinion #Shanghai #Disneyland #Disneyland #coronavirus	1.25814e+18	https://twitter.com/ChinaDaily/status/1258136453634293760
2020-05-06 20:30:00	ChinaDaily		5	21	87	How bored are you? Is making a pig out of a melon a new level of boredom? #ChinaStory			#ChinaStory	1.25813e+18	https://twitter.com/ChinaDaily/status/1258131925031501824
2020-05-06 20:15:00	ChinaDaily		28	8	41	#Opinion Showing that they will willingly break the bounds of decency to pursue their separatist agenda, the secessionist-minded forces in #Taiwan are once again trying to exploit the novel #coronavirus outbreak and the World Health Assembly to advance their cause.			#Opinion #Taiwan #coronavirus	1.25813e+18	https://twitter.com/ChinaDaily/status/1258128149021253632
2020-05-06 20:03:00	ChinaDaily		4	6	6	#BREAKING Global deaths from the #COVID19 surpass 260,000: Johns Hopkins University.			#BREAKING #COVID19	1.25813e+18	https://twitter.com/ChinaDaily/status/1258125167101980673
2020-05-06 20:00:00	ChinaDaily		9	6	20	#Opinion: If #China were to put restrictions on the exports of masks and gloves, similar to those restrictions the US placed on exports in April, China would also be attacked! The reality is that China hawks want to bash China no matter what. #COVID_19 https://bit.ly/2W7EDkJ			#Opinion #China #COVID_19	1.25812e+18	https://twitter.com/ChinaDaily/status/1258124567895130114
2020-05-06 19:42:00	ChinaDaily		12	35	68	A 37-year-old research assistant professor at the University of #Pittsburgh (UP), who was said to be on the verge of a #COVID19 research breakthrough, was shot to death at his townhouse last Saturday, according to the Pittsburgh Post-Gazette.			#Pittsburgh #COVID19	1.25812e+18	https://twitter.com/ChinaDaily/status/1258120007139184640
2020-05-06 19:30:00	ChinaDaily		15	94	300	A satisfying video 鈥?this elaborate domino design is mesmerizing! #ChinaStory			#ChinaStory	1.25812e+18	https://twitter.com/ChinaDaily/status/1258116828846370817
2020-05-06 19:16:00	ChinaDaily		3	6	23	Private companies in the #US shed around 20.2 million jobs in April as the #COVID19 fallout continues to ripple through the country, payroll data company Automatic Data Processing (ADP) reported on Wednesday.			#US #COVID19	1.25811e+18	https://twitter.com/ChinaDaily/status/1258113301227208704
2020-05-06 19:00:00	ChinaDaily		2	3	45	As Mother's Day approaches, Japanese flower farmers are busy with packing carnations to the local market. #MothersDay #Mom			#MothersDay #MothersDay #Mom	1.25811e+18	https://twitter.com/ChinaDaily/status/1258109278566494213
2020-05-06 18:51:00	ChinaDaily		11	11	26	The World Health Organization, or #WHO, warned on Wednesday that the risk of returning to #lockdown is very real if countries emerging from pandemic restrictions do not move extremely carefully. #COVID19			#WHO #lockdown #COVID19	1.25811e+18	https://twitter.com/ChinaDaily/status/1258107051022135298
2020-05-06 18:20:00	ChinaDaily		2	4	10	Private employers shed 20.236 million jobs in April as the #economy shut down to control the spread of the #coronavirus, payroll company ADP reported Wednesday.			#economy #coronavirus	1.2581e+18	https://twitter.com/ChinaDaily/status/1258099337479020544
2020-05-06 18:00:00	ChinaDaily		4	5	25	#Coronavirus jitters, combined with the burden of advance reservations might have been expected to suppress crowds at #Beijing鈥檚 parks. But a lot of people turned out anyway over the recent holiday to enjoy the warm weather. #holiday			#Coronavirus #Beijing #holiday	1.25809e+18	https://twitter.com/ChinaDaily/status/1258094179688648704
2020-05-06 17:41:00	ChinaDaily		4	8	21	Among the hundreds of thousands Chinese students in the US, Zou Yining, a second-year graduate student at Georgetown University, is staying optimistic and positive during the #COVID19 #pandemic.			#COVID19 #pandemic	1.25809e+18	https://twitter.com/ChinaDaily/status/1258089393568362496
2020-05-06 17:30:00	ChinaDaily		10	43	261	You can call him grandpa, but we would prefer to call him kung fu master. #ChinaStory #kungfu			#ChinaStory #kungfu	1.25809e+18	https://twitter.com/ChinaDaily/status/1258086630776139776
2020-05-06 17:10:00	ChinaDaily		26	18	86	China paid the remaining balance of its contributions to the UN regular budget for the year 2020 on Monday, according to a statement by the Permanent Mission of #China to the #UN.			#China #UN	1.25808e+18	https://twitter.com/ChinaDaily/status/1258081592192282626
2020-05-06 17:00:00	ChinaDaily		5	2	11	#Coronavirus Europe Update: The British government on Monday aired details of a "test, track and trace" strategy for fighting the coronavirus, as it considers an easing of lockdown rules within weeks. #COVID_19			#Coronavirus #COVID_19	1.25808e+18	https://twitter.com/ChinaDaily/status/1258079075588956160
2020-05-06 16:45:00	ChinaDaily		7	23	91	Two beluga whales, Little Grey and Little White, who arrived in Iceland from an aquarium in China last year, will be released into the world鈥檚 first open-water sea sanctuary for beluga whales this June. #BelugaWhales #wildlife			#BelugaWhales #wildlife	1.25808e+18	https://twitter.com/ChinaDaily/status/1258075394688909323
2020-05-06 16:30:00	ChinaDaily		2	9	25	#ExpatChat The pandemic has clearly demonstrated that digital connectivity is absolutely critical for the continued functioning of our economies and our societies. #coronavirus #COVID_19			#ExpatChat #coronavirus #COVID_19	1.25807e+18	https://twitter.com/ChinaDaily/status/1258071526030671877
2020-05-06 16:19:00	ChinaDaily		4	10	35	#US #oil prices continued to rise Tuesday, buoyed by an anticipated increase in demand as the economy slowly restarts following the government-imposed lockdown to curb the spread of the novel #coronavirus.			#US #oil #coronavirus	1.25807e+18	https://twitter.com/ChinaDaily/status/1258068937268432897
2020-05-06 16:07:00	ChinaDaily		1	5	35	#GlamorChina How much do you know about jellyfish? Visit the newly opened #jellyfish aquarium at Laomendong historic block in Nanjing, East China's Jiangsu province to discover these fascinating creatures!			#GlamorChina #jellyfish	1.25807e+18	https://twitter.com/ChinaDaily/status/1258065743695863808
2020-05-06 15:52:00	ChinaDaily		5	1	25	Vice-President #MikePence confirmed Tuesday that the White House will wind down the #coronavirus task force at the end of May as a forecasting model often cited by the #Trump administration doubled its death-toll projection over the relaxation of social-distancing guidelines.			#MikePence #coronavirus #Trump	1.25806e+18	https://twitter.com/ChinaDaily/status/1258062079375933441
2020-05-06 15:30:00	ChinaDaily		61	70	232	Jester of lies #ChinaDailyCartoon #COVID_19 #coronavirus			#ChinaDailyCartoon #COVID_19 #coronavirus	1.25806e+18	https://twitter.com/ChinaDaily/status/1258056428226396161
2020-05-06 15:10:00	ChinaDaily		2	5	26	#Shanghai's municipal financial regulator announced on Wednesday a guideline to provide more substantial financial support in the hope of stabilizing #investment from home and abroad, as well as better helping companies resuming production.			#Shanghai #investment	1.25805e+18	https://twitter.com/ChinaDaily/status/1258051393023164416
2020-05-06 15:00:00	ChinaDaily		2	7	22	Hong Kong schools to gradually reopen as of May 27. #HongKong #棣欐腐			#HongKong	1.25805e+18	https://twitter.com/ChinaDaily/status/1258048879292899328
2020-05-06 14:45:00	ChinaDaily		4	34	45	An #earthquake of 7.3-magnitude strikes Kepulauan Babar, #Indonesia: Meteorology and Geophysics Agency.			#earthquake #Indonesia	1.25805e+18	https://twitter.com/ChinaDaily/status/1258045248133124097
2020-05-06 14:30:00	ChinaDaily		3	4	32	Experts hailed a number of milestones achieved by China's archaeologists last year, as the nation's Top 10 New Archaeological Discoveries of 2019 were unveiled on Tuesday. #archaeology https://bit.ly/3b7WBI3			#archaeology	1.25804e+18	https://twitter.com/ChinaDaily/status/1258041332892753921
2020-05-06 14:00:00	ChinaDaily		3	1	17	"Promoting the sales and improving the quality of products are equally important, and only in this way can my business lead more of our villagers to get rich", said Wang Lei, of Tibetan ethnic group, and helped 37 poverty-stricken households increase incomes. #PovertyAlleviation			#PovertyAlleviation	1.25803e+18	https://twitter.com/ChinaDaily/status/1258033784529629188
2020-05-06 13:45:00	ChinaDaily		3	7	41	The prototype of China's new-generation manned spacecraft has been in a good state since it was deployed into orbit on Tuesday evening, according to #China Aerospace Science and Technology Corp, the country's major space contractor. #space			#China #space	1.25803e+18	https://twitter.com/ChinaDaily/status/1258030002181832704
2020-05-06 13:30:00	ChinaDaily		3	11	33	The Russian Prosecutor General's Office on Wednesday asked the country's communications watchdog to block online videos alleging that #COVID_19 is a man-made bio-weapon.			#COVID_19	1.25803e+18	https://twitter.com/ChinaDaily/status/1258026228587479041
2020-05-06 13:15:00	ChinaDaily		6	4	29	Baitugang, a remote town in Lingwu, China's Ningxia Hui autonomous region, is aiming to turn into a Mecca of milk. 2,000 milk cows from Australia were transported here in May 2019. #PovertyAlleviation #dairy #China http://ow.ly/ayMd50zymkD			#PovertyAlleviation #dairy #China	1.25802e+18	https://twitter.com/ChinaDaily/status/1258022525952569344
2020-05-06 13:00:00	ChinaDaily		0	7	54	Beekeepers in France are abuzz over their record honey harvest. #France #Chantilly #Bees #Beekeepers #Honey #Spring #Coronavirus			#France #Chantilly #Bees #Beekeepers #Honey #Spring #Coronavirus	1.25802e+18	https://twitter.com/ChinaDaily/status/1258018682602762240
2020-05-06 12:51:00	ChinaDaily		8	2	21	Foreign Ministry spokeswoman Hua Chunying @SpokespersonCHN said on Wednesday in response to a speech made on Monday by United States Deputy National Security Advisor Matt Pottinger. (2/2)		@SpokespersonCHN		1.25802e+18	https://twitter.com/ChinaDaily/status/1258016461416792064
2020-05-06 12:51:00	ChinaDaily		27	15	75	#FMsays If Washington wants to direct blame for the novel coronavirus pandemic onto China and try to bully the nation 101 years after the May Fourth Movement, China鈥檚 1.4 billion people, (1/2)			#FMsays	1.25802e+18	https://twitter.com/ChinaDaily/status/1258016459730694144
2020-05-06 12:45:00	ChinaDaily		5	43	128	A sandstorm swept over Niger's capital of Niamey on Monday. Large plumes of reddish dust appeared to be hundreds of meters high as seen in social media footage. #sandstorm			#sandstorm	1.25801e+18	https://twitter.com/ChinaDaily/status/1258014902725328896
2020-05-06 12:30:00	ChinaDaily		1	2	16	The European Commission projects that the euro area economy will contract by a record 7.75 percent in 2020 and grow by 6.25 percent in 2021. #economy #Europe			#economy #Europe	1.25801e+18	https://twitter.com/ChinaDaily/status/1258011127755075584
2020-05-06 12:26:00	ChinaDaily		2	12	25	Russian Culture Minister Olga Lyubimova has tested positive for the novel #coronavirus, the RBC news website reported on Wednesday, citing Lyubimova's spokeswoman. Lyubimova鈥檚 diagnosis makes her the third Russian Cabinet official to become infected with the virus.			#coronavirus	1.25801e+18	https://twitter.com/ChinaDaily/status/1258010216630816769
2020-05-06 12:15:00	ChinaDaily		5	7	43	China has initiated a new round of measurement on the height of Mount #Qomolangma, the world's highest peak. 53 members from Ministry of Natural Resources have been conducting preliminary leveling, gravity, global navigation satellite system and astronomical surveys since Mar 2.			#Qomolangma	1.25801e+18	https://twitter.com/ChinaDaily/status/1258007391347638272
2020-05-06 12:00:00	ChinaDaily		9	16	69	Major parks in Beijing received 950,000 visitors during the five-day May Day holiday which ended Tuesday, official data showed. #GlamorChina http://ow.ly/iybN50zyioy			#GlamorChina	1.258e+18	https://twitter.com/ChinaDaily/status/1258003708190826497
2020-05-06 11:45:00	ChinaDaily		8	11	42	The daily number of newly confirmed imported cases of the novel #coronavirus disease (#COVID_19) on the Chinese mainland has been less than ten for a week, said a Chinese health official on Wednesday. #China			#coronavirus #COVID_19 #China	1.258e+18	https://twitter.com/ChinaDaily/status/1257999803151118339
2020-05-06 11:30:00	ChinaDaily		0	3	23	The city of Suifenhe and the Nangang district of Harbin, Heilongjiang province, have been categorized as low-risk regions for #COVID_19 epidemic control based on the current situation, a statement from the provincial government said on Wednesday. #China #coronavirus			#COVID_19 #China #coronavirus	1.258e+18	https://twitter.com/ChinaDaily/status/1257996029418487811
2020-05-06 11:15:00	ChinaDaily		3	3	25	#BacktoWork Beijing's 100 key companies raked in 3.96 billion yuan ($560 million) during the recent five-day holiday from May 1 to 5, and sales in Beijing reached 94% of that in the same period last year. #China #economy			#BacktoWork #China #economy	1.25799e+18	https://twitter.com/ChinaDaily/status/1257992253449973762
2020-05-06 10:45:00	ChinaDaily		21	11	45	Two militants were killed Wednesday in a fierce gunfight with government forces, while as a top militant commander was trapped in another gunfight that raged at a separate place in restive Indian-controlled #Kashmir, police said.			#Kashmir	1.25798e+18	https://twitter.com/ChinaDaily/status/1257984703514238977
2020-05-06 10:30:00	ChinaDaily		5	23	117	A 48-year-old beekeeper in Xiangyang, Hubei province, has lived alone in the wild for 16 years, hoping to live in seclusion on an island with 5 million bees. #ChinaStory			#ChinaStory	1.25798e+18	https://twitter.com/ChinaDaily/status/1257980931555512320
2020-05-06 10:15:00	ChinaDaily		3	5	16	#ExpatChat The best way to accelerate the economic recovery is to expand trade. This is where, as major global players, successful cooperation on the EU-China bilateral front will be even more important. #coronavirus #COVID_19 #EU			#ExpatChat #coronavirus #COVID_19 #EU	1.25798e+18	https://twitter.com/ChinaDaily/status/1257977157915041792
2020-05-06 10:05:00	ChinaDaily		12	19	38	The #coronavirus pandemic has put millions of jobs in jeopardy as the lockdowns in many countries and regions have disrupted businesses as never before. The International Labor Orgainzation estimated that about 200 million people would be out of work. #data #labor			#coronavirus #data #labor	1.25797e+18	https://twitter.com/ChinaDaily/status/1257974800040906752
2020-05-06 10:00:00	ChinaDaily		2	6	11	Challenges remain, but signs of hope emerge in #India. #coronavirus #COVID_19 https://bit.ly/3c4bexg			#India #coronavirus #COVID_19	1.25797e+18	https://twitter.com/ChinaDaily/status/1257973382127054848
2020-05-06 10:00:00	ChinaDaily		4	4	35	Citizens watch the sunset by the Donghu Lake in #Wuhan, Central China's Hubei province.			#Wuhan	1.25797e+18	https://twitter.com/ChinaDaily/status/1257973380860407810
2020-05-06 09:45:00	ChinaDaily		0	7	21	During every major festival in Yongcheng town, Chongqing, Yongcheng Chuida (or Suona Art) is performed. Yongcheng Chuida, a much-liked and best-received treasure of folk art, has been listed in the national-level intangible cultural heritage since 2008. https://bit.ly/2W92OiL				1.25797e+18	https://twitter.com/ChinaDaily/status/1257969607677104128
2020-05-06 09:30:00	ChinaDaily		1	9	22	#Opinion: The global fight against #COVID_19 is paralyzed by the absence of collective action among nations. #coronavirus			#Opinion #COVID_19 #coronavirus	1.25797e+18	https://twitter.com/ChinaDaily/status/1257965829192286208
2020-05-06 09:15:00	ChinaDaily		7	10	61	#GlamorChina Over 200 jacaranda trees are in full bloom along a road in central Kunming, SW China's Yunnan province, turning the place into a purple dream for every visitor in early summer. #flower			#GlamorChina #flower	1.25796e+18	https://twitter.com/ChinaDaily/status/1257962054335344641
2020-05-06 09:00:00	ChinaDaily		2	6	22	Delhi鈥檚 new alcohol tax to deter large gatherings. #Delhi #India #Alcohol #Booze #CoronaTax #Coronavirus			#Delhi #India #Alcohol #Booze #CoronaTax #Coronavirus	1.25796e+18	https://twitter.com/ChinaDaily/status/1257958283056275457
2020-05-06 08:45:00	ChinaDaily		7	14	37	French people would have to spend summer holidays at home as international trips and travel within #Europe may have to be limited on risks of new wave of #coronavirus epidemic, President Emmanuel Macron said. #COVID_19			#Europe #coronavirus #COVID_19	1.25795e+18	https://twitter.com/ChinaDaily/status/1257954504588308481
2020-05-06 08:30:00	ChinaDaily		3	4	17	A number of #African countries have started introducing slight easing of restrictions even as most of them announced extension of lockdowns as the continent continues to battle the #coronavirus. #COVID_19			#African #coronavirus #COVID_19	1.25795e+18	https://twitter.com/ChinaDaily/status/1257950730691833856
2020-05-06 08:15:00	ChinaDaily		3	9	33	#Opinion: Around the world, air pollution has plummeted to levels not seen in decades-thanks to the lockdowns globally that have closed borders and brought transportation and tourism to a grinding halt. #COVID_19			#Opinion #COVID_19	1.25795e+18	https://twitter.com/ChinaDaily/status/1257946955059064832
2020-05-06 07:30:00	ChinaDaily		3	19	42	#BackToWork High school seniors in Wuhan, Hubei province 鈥?the hardest hit area in China by the #COVID_19 pandemic 鈥?returned to school on Wednesday morning. #coronavirus			#BackToWork #COVID_19 #coronavirus	1.25794e+18	https://twitter.com/ChinaDaily/status/1257935716295733248
2020-05-06 07:15:00	ChinaDaily		8	41	193	#ChinaStory Around this time of year, pink shades of blooming shibazakura captivate every beholder. Can you imagine a more impressive spring scene than this?			#ChinaStory	1.25793e+18	https://twitter.com/ChinaDaily/status/1257931860866265088
2020-05-06 07:00:00	ChinaDaily		23	18	67	As millions of people in Europe and North America begin to emerge from weeks of novel #coronavirus lockdown, some are looking at China's experience to learn the best way to get back to work. #COVID_19			#coronavirus #COVID_19	1.25793e+18	https://twitter.com/ChinaDaily/status/1257928081299378183
2020-05-06 06:45:00	ChinaDaily		0	12	17	Governments, charities and celebrities committed 7.4 billion euros ($8.03 billion) to global efforts for a medical response to the novel #coronavirus pandemic covering work on test kits, treatments and vaccines. #COVID_19			#coronavirus #COVID_19	1.25792e+18	https://twitter.com/ChinaDaily/status/1257924305691635714
2020-05-06 06:40:00	ChinaDaily		6	9	53	A team of over 30 Chinese surveyors left the base camp at Mount #Qomolangma for a higher spot on its journey to the peak Wednesday as part of the country's mission to remeasure the height of the world's highest mountain.			#Qomolangma	1.25792e+18	https://twitter.com/ChinaDaily/status/1257923153847705602
2020-05-06 06:30:00	ChinaDaily		0	8	34	Health workers fumigate a market in Sanaa, #Yemen. Yemen's health authorities confirmed nine new cases of #COVID_19 and one more death, raising the total number to 21, including three deaths. #coronavirus			#Yemen #COVID_19 #coronavirus	1.25792e+18	https://twitter.com/ChinaDaily/status/1257920532407652352
2020-05-06 06:15:00	ChinaDaily		7	11	70	China paid the remaining balance of its contributions to the #UN regular budget for the year 2020 on Monday, according to a statement by the Permanent Mission of China to the UN.			#UN	1.25792e+18	https://twitter.com/ChinaDaily/status/1257916755852345345
2020-05-06 06:01:00	ChinaDaily		1	6	14	Celebrity endorsements, business executives' and government officials' engagement help boost the latest e-commerce trend. https://bit.ly/3c6Asv6				1.25791e+18	https://twitter.com/ChinaDaily/status/1257913236604649475
2020-05-06 05:45:00	ChinaDaily		2	10	27	#Shanghai held a ceremony to launch a massive campaign to boost consumer spending and resuscitate the economy bruised by the novel #coronavirus. Merchants are opening up their wallets and offering steep discounts etc to spur spending. #COVID_19 https://bit.ly/3dlPFZc			#Shanghai #coronavirus #COVID_19	1.25791e+18	https://twitter.com/ChinaDaily/status/1257909209217118209
2020-05-06 05:31:00	ChinaDaily		3	15	151	#Tesla CEO #ElonMusk and singer #Grimes have welcomed a baby boy. The CEO named the baby as "X 脝 A-12", which quickly became a top trending topic on Twitter. Give a thumb if you don't know how to pronounce it! @Tesla		@Tesla	#Tesla #ElonMusk #Grimes	1.25791e+18	https://twitter.com/ChinaDaily/status/1257905682050768898
2020-05-06 05:15:00	ChinaDaily		0	13	83	As Mother's Day approaches, Japanese flower farmers are busy with packing carnations to the local market. #MothersDay #Mom			#MothersDay #MothersDay #Mom	1.2579e+18	https://twitter.com/ChinaDaily/status/1257901661189664770
2020-05-06 05:00:00	ChinaDaily		2	10	32	#ExpatChat Chinese assistance to help #Tanzania combat #COVID_19 is timely and useful, and the African country will continue to cooperate with Beiji#ng in the virus fight, Tanzanian Ambassador to China Mbelwa Kairuki said. https://bit.ly/2SDVpG3			#ExpatChat #Tanzania #COVID_19	1.2579e+18	https://twitter.com/ChinaDaily/status/1257898041790480385
2020-05-06 04:45:00	ChinaDaily		4	7	21	Companies offering online-to-offline services are seeing refreshing growth momentum in #Shanghai, after the megacity rolled out its latest batch of measures to bolster industries that feature internet technologies. https://bit.ly/35BFlKf			#Shanghai	1.25789e+18	https://twitter.com/ChinaDaily/status/1257894111769554949
2020-05-06 04:30:00	ChinaDaily		3	13	52	Photos show the Mount #Qomolangma base camp in Southwest China's Tibet autonomous region. As an important starting point and rear base for mountaineering, the base camp is equipped with basic living facilities and medical supplies, 5G signal is covered. #China			#Qomolangma #China	1.25789e+18	https://twitter.com/ChinaDaily/status/1257890335222448128
2020-05-06 04:15:00	ChinaDaily		0	6	57	#CultureInsider The traditional Chinese lunar calendar divides the year into 24 #solarterms. Start of #Summer (Chinese: 绔嬪), the 7th term of the year, begins on May 5 and ends on May 19 this year. The temperature will rise quickly during this period.			#CultureInsider #solarterms #Summer	1.25789e+18	https://twitter.com/ChinaDaily/status/1257886558864039938
2020-05-06 04:00:00	ChinaDaily		3	5	27	#Britain has overtaken Italy as the worst-hit country in Europe by the novel #coronavirus, according to the latest official figures released Tuesday. #COVID_19			#Britain #coronavirus #COVID_19	1.25788e+18	https://twitter.com/ChinaDaily/status/1257882802248278016
2020-05-06 04:00:00	ChinaDaily		0	2	20	To remediate damage to the Yangtze River, China is turning to a more market-based mechanism for sewage disposal in the Yangtze River Economic Belt that will lead those producing heavier pollution to pay a higher price. #YangtzeBelt #environment https://bit.ly/3ckhdxW			#YangtzeBelt #environment	1.25788e+18	https://twitter.com/ChinaDaily/status/1257882795688386562
2020-05-06 03:45:00	ChinaDaily		4	41	134	Disney will reopen its #Shanghai theme park on May 11, the company said. This will be the first #Disney theme park to reopen after being closed due to the #coronavirus pandemic. #COVID_19			#Shanghai #Disney #coronavirus #COVID_19	1.25788e+18	https://twitter.com/ChinaDaily/status/1257879011205644288
2020-05-06 03:30:00	ChinaDaily		1	7	40	#FightTogether "Surely there is a future, and your hope will not be cut off." Wanxiang Group, a Chinese multinational automotive components manufacturing company, is donating 1.1 million face masks and 50,000 protective masks to 12 US states. #COVID_19 #coronavirus			#FightTogether #COVID_19 #coronavirus	1.25788e+18	https://twitter.com/ChinaDaily/status/1257875234759127040
2020-05-06 03:21:00	ChinaDaily		5	833	1400	#EXO's #Baekhyun has surprised fans with a gorgeous teaser image for his upcoming solo album on his birthday. The album will be released on May 25. #BAEKHYUN #氚表槃 #EXO #weareoneEXO @B_hundred_Hyun		@B_hundred_Hyun	#EXO #Baekhyun #BAEKHYUN #EXO #weareoneEXO	1.25787e+18	https://twitter.com/ChinaDaily/status/1257873210319622146
2020-05-06 03:15:00	ChinaDaily		2	10	26	The May Day holiday that ended on Tuesday saw 115 million trips, producing strong signs of recovery for the #tourism sector in China, according to the Ministry of Culture and Tourism. https://bit.ly/2zXQHfC			#tourism	1.25787e+18	https://twitter.com/ChinaDaily/status/1257871462880301057
2020-05-06 03:00:00	ChinaDaily		63	31	156	#Opinion Unfortunately, the country's top diplomat has not been using his growing media presence to promote the much-needed cooperation to contain the virus in the US and beyond. Instead he has taken every opportunity to bad-mouth China and #WHO. #coronavirus #COVID_19			#Opinion #WHO #coronavirus #COVID_19	1.25787e+18	https://twitter.com/ChinaDaily/status/1257867682319224834
2020-05-06 02:30:00	ChinaDaily		3	7	22	China continued to be the main market driver for #5G smartphones globally, despite the #COVID_19 pandemic, said a new report from market research company Strategy Analytics. https://bit.ly/3b2JZBW			#5G #COVID_19	1.25786e+18	https://twitter.com/ChinaDaily/status/1257860136804048897
2020-05-06 02:15:00	ChinaDaily		8	20	73	#China has begun flight-tests of its new-generation manned spacecraft that will serve the country's future space station and lunar landings, according to the China Manned Space Agency. #Space			#China #Space	1.25786e+18	https://twitter.com/ChinaDaily/status/1257856357895598081
2020-05-06 02:05:00	ChinaDaily		8	10	37	Dr Anthony #Fauci, the US's top infectious disease expert and a member of the White House #coronavirus task force, has dismissed theories that the coronavirus was either manufactured or accidentally released from a Chinese lab. https://bit.ly/3caktMp			#Fauci #coronavirus	1.25785e+18	https://twitter.com/ChinaDaily/status/1257853878382428161
2020-05-06 01:45:00	ChinaDaily		0	8	53	#ChinaStory Unremitting endeavor of each and every worker in our nation has underpinned the Chinese Dream, and has made the miracle possible.			#ChinaStory	1.25785e+18	https://twitter.com/ChinaDaily/status/1257848813009506304
2020-05-06 01:30:00	ChinaDaily		36	56	201	Jester of lies #ChinaDailyCartoon #COVID_19 #coronavirus			#ChinaDailyCartoon #COVID_19 #coronavirus	1.25785e+18	https://twitter.com/ChinaDaily/status/1257845037485850624
2020-05-06 01:15:00	ChinaDaily		12	8	34	#FightTogether Since the start of the outbreak, the pandemic has brought China and Europe closer together, which has been demonstrated by the mutual support and aid between China and the #EU and its members. #coronavirus #COVID_19			#FightTogether #EU #coronavirus #COVID_19	1.25784e+18	https://twitter.com/ChinaDaily/status/1257841258434723840
2020-05-06 01:05:00	ChinaDaily		16	96	387	With remarkable developments in the aviation field, many ordinary people are exploring endless possibilities with their self-made equipment. #ChinaStory			#ChinaStory	1.25784e+18	https://twitter.com/ChinaDaily/status/1257838815491719169
2020-05-06 00:45:00	ChinaDaily		1	13	97	A #rainbow appears after a rainfall in the evening hours in Ovacik district of Tunceli, Turkey.			#rainbow	1.25783e+18	https://twitter.com/ChinaDaily/status/1257833713976500227
2020-05-06 00:35:00	ChinaDaily		38	102	417	Spice up your breakfast and cook your eggs in red peppers! #ChinaStory			#ChinaStory	1.25783e+18	https://twitter.com/ChinaDaily/status/1257831241153310720
2020-05-06 00:16:00	ChinaDaily		1	8	36	Shi Hailin, 30, balances on a #highline at an outdoor sports base in Huaping town of Jianshi county, Central China's #Hubei province, May 3, 2020. Shi has gone to many sheer cliffs and steep mountains to challenge himself and renew previous records by doing this #sport.			#highline #Hubei #sport	1.25783e+18	https://twitter.com/ChinaDaily/status/1257826411881979905
2020-05-06 00:01:00	ChinaDaily		4	16	98	#OneMoment A photographer managed to capture a #funny moment as an #eagle was strutting, as if it was headed somewhere important.			#OneMoment #funny #eagle	1.25782e+18	https://twitter.com/ChinaDaily/status/1257822639411695617
2020-05-05 23:46:00	ChinaDaily		9	49	277	#OneMoment Two #tiger siblings are captured in a spectacular duel, but the pair is actually practicing for when they have to hunt.			#OneMoment #tiger	1.25782e+18	https://twitter.com/ChinaDaily/status/1257818865964179456
2020-05-05 23:30:00	ChinaDaily		3	15	130	Tulips bloom in Central Park, New York.				1.25781e+18	https://twitter.com/ChinaDaily/status/1257814839386234880
2020-05-05 23:16:00	ChinaDaily		5	16	41	There is no evidence so far that the #coronavirus can be transmitted by #mosquitoes, China's top respiratory expert, Zhong Nanshan, said during a video conference with staff members from the Confucius Institute and Chinese students studying abroad. https://bit.ly/3fnnqLy			#coronavirus #mosquitoes	1.25781e+18	https://twitter.com/ChinaDaily/status/1257811315701116928
2020-05-05 23:16:00	ChinaDaily		0	8	42	Performers dressed in costumes of #Tang Dynasty (618-907锛?present a show at Great Tang All Day Mall in Xi'an, capital of NW China's Shaanxi province.			#Tang	1.25781e+18	https://twitter.com/ChinaDaily/status/1257811314258239493
2020-05-05 22:46:00	ChinaDaily		4	17	88	#GlamorChina An 800-year-old Chinese-Fringe #tree has bloomed inside a temple in East #China's Lianyungang city. The tree, planted during the Southern Song Dynasty (1127-1279) was elected as "The Most Beautiful Tree in China" and its blossoming period usually lasts for 10 days.			#GlamorChina #tree #China	1.2578e+18	https://twitter.com/ChinaDaily/status/1257803765953867776
2020-05-05 22:08:00	ChinaDaily		8	16	60	#Disney announces it will reopen its #Shanghai parks next Monday. It will implement safe and health procedures, such as density control, social distancing, masks requirements, as well as advance reservations for entry. #tourism			#Disney #Shanghai #tourism	1.25779e+18	https://twitter.com/ChinaDaily/status/1257794335812341762
2020-05-05 22:00:00	ChinaDaily		0	15	59	The turtles in the fountain in front of Church Our Lady out of the city have become one of the tourist attractions in Sibenik, Croatia.				1.25779e+18	https://twitter.com/ChinaDaily/status/1257792186592063488
2020-05-05 21:41:00	ChinaDaily		4	4	13	A father and his cohabiting girlfriend accused of abusing the man's 4-year-old daughter were approved for arrest on Tuesday in Jiansanjiang, NE #China's Heilongjiang province on suspicion of intentional injury and #abuse, according to a notice published by the local prosecutor.			#China #abuse	1.25779e+18	https://twitter.com/ChinaDaily/status/1257787403546345473
2020-05-05 21:14:00	ChinaDaily		2	7	23	For all cracks the #COVID19 pandemic has caused in state-to-state relations and multilateral international governance mechanisms, Coronavirus Global Response International Pledging Conference, organized by the #EU, was a precious show of solidarity and shared sense of urgency.			#COVID19 #EU	1.25778e+18	https://twitter.com/ChinaDaily/status/1257780608698322947
2020-05-05 21:00:00	ChinaDaily		2	7	18	#EverydayHero China Daily publishes a new photo album titled 100 Photographers Focus on COVID-19. It's a collection of over 300 photos documenting the fight against the #COVID_19 epidemic. #coronavirus (10/10) https://bit.ly/2KM0k3b			#EverydayHero #COVID_19 #coronavirus	1.25778e+18	https://twitter.com/ChinaDaily/status/1257777088599224320
2020-05-05 20:45:00	ChinaDaily		15	7	22	#Opinion: #US Secretary of State #MikePompeo's media exposure has continued to rise, along with the number of people infected with the novel #coronavirus in the United States, and the number of people there who have died from it.			#Opinion #US #MikePompeo #coronavirus	1.25777e+18	https://twitter.com/ChinaDaily/status/1257773310680727552
2020-05-05 20:18:00	ChinaDaily		6	6	21	On Tuesday, the #UK鈥檚 novel #coronavirus death total reached 29,427, overtaking #Italy as the highest of any country in #Europe.			#UK #coronavirus #Italy #Europe	1.25777e+18	https://twitter.com/ChinaDaily/status/1257766556727205890
2020-05-05 20:00:00	ChinaDaily		4	10	65	#GlamorChina Flowers are in full bloom at the University of International Business and Economics, Beijing.			#GlamorChina	1.25776e+18	https://twitter.com/ChinaDaily/status/1257761988089806848
2020-05-05 19:40:00	ChinaDaily		10	9	23	Mayor of Belleville, #NewJersey, Michael Melham said he has tested positive for #coronavirus antibodies and believes he was sick with the virus in November, according to a report by local media http://NorthJersey.com. #US			#NewJersey #coronavirus #US	1.25776e+18	https://twitter.com/ChinaDaily/status/1257756952890769408
2020-05-05 19:07:00	ChinaDaily		23	41	90	Experts from both the World Health Organization (#WHO) and the United States, including intelligence analysts, have contested US President Donald #Trump's claim that the novel #coronavirus originated in a Chinese research laboratory.			#WHO #Trump #coronavirus	1.25775e+18	https://twitter.com/ChinaDaily/status/1257748648311566341
2020-05-05 19:01:00	ChinaDaily		1	5	28	Shi Hailin,30, balances on a #highline at an outdoor sports base in Huaping town of Jianshi county, Central China's #Hubei province, May 3, 2020. Shi has gone to many sheer cliffs and steep mountains to challenge himself and renew previous records by doing this #sport.			#highline #Hubei #sport	1.25775e+18	https://twitter.com/ChinaDaily/status/1257747142971494400
2020-05-05 18:47:00	ChinaDaily		8	9	16	#Trump administration is privately projecting a steady rise in the number of daily #COVID19 deaths , reaching about 3,000 on Jun 1, nearly double the current level of about 1,750, and 200,000 new cases each day by the month's end, up from about 25,000 cases now, according to NYT.			#Trump #COVID19	1.25774e+18	https://twitter.com/ChinaDaily/status/1257743615041785856
2020-05-05 18:36:00	ChinaDaily		10	10	37	#BREAKING #COVID19 deaths in US top 70,000: Johns Hopkins University.			#BREAKING #COVID19	1.25774e+18	https://twitter.com/ChinaDaily/status/1257740890728271873
2020-05-05 18:20:00	ChinaDaily		22	17	64	#Canada seems to be doing a better job handling the #COVID19 outbreak than its southern neighbor, which may stem from Canada's political system or culture, experts said.			#Canada #COVID19	1.25774e+18	https://twitter.com/ChinaDaily/status/1257736915387682817
2020-05-05 18:01:00	ChinaDaily		10	23	70	Chinese tourists took 100 million domestic trips in four days of the five-day #LaborDay holiday, which has generated 43.23 billion yuan (about $6.13 billion) in revenue from May 1 to 4, with 104 million tourists, according to the Ministry of Culture and Tourism. #travel			#LaborDay #travel	1.25773e+18	https://twitter.com/ChinaDaily/status/1257732042659262464
2020-05-05 17:49:00	ChinaDaily		4	1	24	#US #stocks rose in early trading on Tuesday as investors bet the worst of the #coronavirus pandemic has passed and the economy can begin to climb out of the hole dug by government-imposed stay-at-home orders.			#US #stocks #coronavirus	1.25773e+18	https://twitter.com/ChinaDaily/status/1257729018943737858
2020-05-05 17:17:00	ChinaDaily		97	123	395	Dr Anthony #Fauci, the #US's top infectious disease expert and a member of the White House #coronavirus task force, has dismissed theories that the coronavirus was either manufactured or accidentally released from a Chinese lab.			#Fauci #US #coronavirus	1.25772e+18	https://twitter.com/ChinaDaily/status/1257720965892538368
2020-05-05 17:00:00	ChinaDaily		7	2	35	#GlamorChina Tulips are in full bloom at Qinggeda lake scenic spot in Wujiaqu, NW China's #Xinjiang Uygur autonomous region.			#GlamorChina #Xinjiang	1.25772e+18	https://twitter.com/ChinaDaily/status/1257716690017632258
2020-05-05 16:45:00	ChinaDaily		5	11	71	Instead of dumbbells and barbells, British cyclist Pete MItchell used his kids to stay fit. #COVID_19 #UK			#COVID_19 #UK	1.25771e+18	https://twitter.com/ChinaDaily/status/1257712912715485186
2020-05-05 16:15:00	ChinaDaily		6	2	21	On May 1, four men threw petrol bombs at a police car in #HongKong. A 15-year old boy was arrested on the scene. #棣欐腐			#HongKong	1.25771e+18	https://twitter.com/ChinaDaily/status/1257705363354390534
2020-05-05 16:01:00	ChinaDaily		5	1	44	People from various sectors across China stick to their posts during the #LaborDay holiday.			#LaborDay	1.2577e+18	https://twitter.com/ChinaDaily/status/1257701841778794498
2020-05-05 15:44:00	ChinaDaily		2	13	54	"Victory", the largest tunnel boring machine ever exported to Europe by a Chinese company launched at a construction site in the Russian capital Moscow this week.				1.2577e+18	https://twitter.com/ChinaDaily/status/1257697709349371904
2020-05-05 15:37:00	ChinaDaily		4	16	39	The #HongKong government announced plans on Tuesday to distribute 37 million face masks, including over 7 million reusable ones, to city residents to help them guard against the COVID-19 #pandemic.			#HongKong #pandemic	1.2577e+18	https://twitter.com/ChinaDaily/status/1257695999843160066
2020-05-05 15:17:00	ChinaDaily		9	7	28	China reported zero major accidents and natural disasters as of 6 pm Tuesday, the last day of the five-day #MayDay #holiday, according to the Ministry of #Emergency Management.			#MayDay #holiday #Emergency	1.25769e+18	https://twitter.com/ChinaDaily/status/1257690975897559040
2020-05-05 15:15:00	ChinaDaily		15	10	34	#HongKong's economy is crashing like never before, yet its interest rates are expected to stay relatively elevated. That鈥檚 bad news for pretty much everyone apart from those betting on prolonged strength in the city鈥檚 currency.			#HongKong	1.25769e+18	https://twitter.com/ChinaDaily/status/1257690467598139394
2020-05-05 15:01:00	ChinaDaily		8	57	284	#OneMoment Two #tiger siblings are captured in a spectacular duel, but the pair is actually practicing for when they have to hunt.			#OneMoment #tiger	1.25769e+18	https://twitter.com/ChinaDaily/status/1257686744637435910
2020-05-05 14:45:00	ChinaDaily		19	8	52	No country is on par with the United States in the number of national security laws. Why is it standing in Hong Kong's way? #HongKong #棣欐腐 #US			#HongKong #US	1.25768e+18	https://twitter.com/ChinaDaily/status/1257682763345539072
2020-05-05 14:15:00	ChinaDaily		1	5	23	"This is a crisis for the industry that they have not seen before." The novel #coronavirus is a "real test" for Britain's pubs, according to a trade body that is pressing the government for more support aimed at helping the sector survive the lockdown. #UK #pubs			#coronavirus #UK #pubs	1.25768e+18	https://twitter.com/ChinaDaily/status/1257675164050849799
2020-05-05 14:00:00	ChinaDaily		2	3	22	Of all things, it's the sweet, solid ice cream that is expected to keep sales hot in the upcoming summer even as other food market segments reel under the impact of the #COVID_19 pandemic. #coronavirus #icecream			#COVID_19 #coronavirus #icecream	1.25767e+18	https://twitter.com/ChinaDaily/status/1257671394344620032
2020-05-05 13:45:00	ChinaDaily		3	7	45	Villagers are working on the salt pan in Naxi township of Mangkam county, SW China's Tibet autonomous region. Making salt by evaporating brine in the sun dates back to the Tang Dynasty(618-907 AD) by the Lancang River in Mangkam.				1.25767e+18	https://twitter.com/ChinaDaily/status/1257667662357954561
2020-05-05 13:30:00	ChinaDaily		40	49	243	China has begun to flight-test its new-generation manned spacecraft that will be used to serve the country's future space station and lunar landings, according to the China Manned Space Agency. #China #space			#China #space	1.25766e+18	https://twitter.com/ChinaDaily/status/1257663839736418304
2020-05-05 13:15:00	ChinaDaily		32	28	100	Australian intelligence agencies have raised questions over so-called evidence of United States officials' claim that the COVID-19 virus was leaked from a lab in Wuhan.				1.25766e+18	https://twitter.com/ChinaDaily/status/1257660064615337984
2020-05-05 13:00:00	ChinaDaily		9	13	28	One giant hornet never to be approached #Hornets #AsianGiantHornet #Bees #Stings #Insects #US			#Hornets #AsianGiantHornet #Bees #Stings #Insects #US	1.25766e+18	https://twitter.com/ChinaDaily/status/1257656289905250304
2020-05-05 12:46:00	ChinaDaily		4	1	17	Know more about the new member of Long March #rocket family: Long March 5B Carrier Rocket. https://bit.ly/3dhDAnV			#rocket	1.25765e+18	https://twitter.com/ChinaDaily/status/1257652770519187456
2020-05-05 12:45:00	ChinaDaily		2	4	42	Terraced fields in Youyang Tujia and Miao autonomous county in China's Chongqing municipality attracted many tourists during the #LaborDay holiday. #GlamorChina			#LaborDay #GlamorChina	1.25765e+18	https://twitter.com/ChinaDaily/status/1257652562288947201
2020-05-05 12:30:00	ChinaDaily		4	10	35	"None of us dared to pick up phone calls or have eye contact with our colleagues and families. We were afraid of bursting into tears over their worry before we set out for Wuhan on Feb 7," said Zhang Shuyang, leader of a medical team sent to support Wuhan. #China #COVID_19			#China #COVID_19	1.25765e+18	https://twitter.com/ChinaDaily/status/1257648741097648131
2020-05-05 12:15:00	ChinaDaily		1	7	61	A rosa chinensis flower show was open to public during the Labor Day holiday in Hangzhou, displaying more than 700 species of rosa chinensis flowers from home and abroad. #ChineseRose #rose #flowers #LaborDay			#ChineseRose #rose #flowers #LaborDay	1.25765e+18	https://twitter.com/ChinaDaily/status/1257645020062023680
2020-05-05 12:00:00	ChinaDaily		4	41	134	Hundreds of sheep took advantage of the COVID-19 lockdown in the Turkish city of Samsun on Sunday to stroll and graze through the deserted streets. #COVID_19 #Turkey			#COVID_19 #Turkey	1.25764e+18	https://twitter.com/ChinaDaily/status/1257641190914060291
2020-05-05 11:45:00	ChinaDaily		5	23	56	Remdesivir, a drug that has shown early promise as a treatment for #COVID_19, should be used "carefully and wisely", rather than as an excuse to flout the social distancing requirements, the first doctor in US ever administered the medicine warned on Monday. #Remdesivir			#COVID_19 #Remdesivir	1.25764e+18	https://twitter.com/ChinaDaily/status/1257637415302443011
2020-05-05 11:30:00	ChinaDaily		24	17	38	Experts from both the World Health Organization and the United States, including intelligence analysts, have contested #US President Donald Trump's claim that the novel #coronavirus originated in a Chinese research laboratory.			#US #coronavirus	1.25763e+18	https://twitter.com/ChinaDaily/status/1257633641053724673
2020-05-05 11:16:00	ChinaDaily		6	5	24	There is no evidence so far that the #coronavirus can be transmitted by #mosquitoes, China's top respiratory expert, Zhong Nanshan, said during a video conference with staff members from the Confucius Institute and Chinese students studying abroad. https://bit.ly/35BD9Cu			#coronavirus #mosquitoes	1.25763e+18	https://twitter.com/ChinaDaily/status/1257630120308695041
2020-05-05 11:00:00	ChinaDaily		1	7	44	A large number of vehicles were seen on the G6 expressway driving towards Beijing on Tuesday, the last day of the #LaborDay holiday. http://ow.ly/LIJu50zx6QI			#LaborDay	1.25763e+18	https://twitter.com/ChinaDaily/status/1257626162131611648
2020-05-05 10:46:00	ChinaDaily		9	16	78	#GlamorChina An 800-year-old Chinese-Fringe #tree has bloomed inside a temple in East #China's Lianyungang city. The tree, planted during the Southern Song Dynasty (1127-1279) was elected as "The Most Beautiful Tree in China" and its blossoming period usually lasts for 10 days.			#GlamorChina #tree #China	1.25762e+18	https://twitter.com/ChinaDaily/status/1257622569538052096
2020-05-05 10:31:00	ChinaDaily		11	33	193	#Alliums just the right splash of color you need in your garden to make it look pretty.			#Alliums	1.25762e+18	https://twitter.com/ChinaDaily/status/1257618797680189440
2020-05-05 10:28:00	ChinaDaily		20	57	207	#BREAKING China's Long March 5B carrier #rocket made its debut flight from the Wenchang Space Launch Center in Hainan province on Tuesday evening, with the China Manned Space Agency saying it marked a new chapter in the country's manned #space program. https://bit.ly/3fo2aVV			#BREAKING #rocket #space	1.25762e+18	https://twitter.com/ChinaDaily/status/1257618252726857728
2020-05-05 10:01:00	ChinaDaily		7	13	50	#CultureInsider The traditional Chinese lunar calendar divides the year into 24 #solarterms. Start of #Summer (Chinese: 绔嬪), the 7th term of the year, begins on May 5 and ends on May 19 this year. The temperature will rise quickly during this period.			#CultureInsider #solarterms #Summer	1.25761e+18	https://twitter.com/ChinaDaily/status/1257611248042041344
2020-05-05 09:39:00	ChinaDaily		1	10	24	#HongKong secondary and primary schools will gradually reopen starting from May 27, with new preventive measures against the #coronavirus outbreak, Chief Executive Carrie Lam announced on Tuesday. The city's students have stayed home since early February owing to the #pandemic.			#HongKong #coronavirus #pandemic	1.25761e+18	https://twitter.com/ChinaDaily/status/1257605908072263682
2020-05-05 09:31:00	ChinaDaily		0	4	35	Staff and supporters of Football Club United of Manchester help run a food distribution hub at the club's Broadhurst Park Stadium to prepare and deliver food to the most vulnerable in their community in #Manchester, Britain. #coronavirus #Covid_19			#Manchester #coronavirus #Covid_19	1.2576e+18	https://twitter.com/ChinaDaily/status/1257603695241342978
2020-05-05 09:00:00	ChinaDaily		0	6	26	鈥淣ormality" on the horizon for three of Spain鈥檚 Canary Islands. #Spain #LaGomera #ElHierro #LaGraciosa, #Formentera			#Spain #LaGomera #ElHierro #LaGraciosa #Formentera	1.2576e+18	https://twitter.com/ChinaDaily/status/1257595893785616387
2020-05-05 08:48:00	ChinaDaily		5	1	22	Hong Kong recorded only 4,334 arrivals in the first three days of the holiday, with the proportion of mainland visitors dropping to about 8 percent, while some 90 percent were #HongKong residents, government officials said.			#HongKong	1.25759e+18	https://twitter.com/ChinaDaily/status/1257592955944108034
2020-05-05 08:31:00	ChinaDaily		60	21	39	Factbusting Episode 5: The Chinese economy is interdependent on the success of the world economy - why would China want the world economy to suffer? Find out the truth in our latest video! #Whatswrong #coronavirus #Covid_19			#Whatswrong #coronavirus #Covid_19	1.25759e+18	https://twitter.com/ChinaDaily/status/1257588596652994560
2020-05-05 08:06:00	ChinaDaily		5	14	91	Russian Defense Minister Sergei Shoigu watched a Victory Day air parade rehearsal near the Red Square, the TASS news agency reported Monday. #WWII			#WWII	1.25758e+18	https://twitter.com/ChinaDaily/status/1257582304827805697
2020-05-05 07:47:00	ChinaDaily		7	9	48	China will conduct the debut flight of its Long March 5B carrier #rocket at 6 pm today at the Wenchang Space Launch Center in Hainan province, according to the China Manned Space Agency.			#rocket	1.25758e+18	https://twitter.com/ChinaDaily/status/1257577657518059521
2020-05-05 07:46:00	ChinaDaily		0	6	16	#HongKong Chief Executive Carrie Lam announced on Tuesday that starting from Friday, 7 kinds of entertainment venues will reopen. Doors of these establishments have been shut since as early as March 28 as part of the measures against the #coronavirus #pandemic. #HK #COVID19			#HongKong #coronavirus #pandemic #HK #COVID19	1.25758e+18	https://twitter.com/ChinaDaily/status/1257577512747450369
2020-05-05 07:31:00	ChinaDaily		1	4	32	Performers dressed in costumes of #Tang Dynasty (618-907) present a show at Great Tang All Day Mall in Xi'an, capital of NW China's Shaanxi province.			#Tang	1.25757e+18	https://twitter.com/ChinaDaily/status/1257573497317945344
2020-05-05 07:31:00	ChinaDaily		103	1114	2166	#BackToWork Students are returning to elementary and secondary schools in China. They are well protected with face shields and masks, and they keep a safe distance away from each other.			#BackToWork	1.25757e+18	https://twitter.com/ChinaDaily/status/1257573496256753665
2020-05-05 06:57:00	ChinaDaily		9	19	62	Vespa mandarinia, also known as Japanese giant #hornet, are spotted in the #US for the first time. They are native to East and Southeast Asia. The two-inch-long hornet can kill adult human after several stings and they kill around 50 people in Japan every year.			#hornet #US	1.25757e+18	https://twitter.com/ChinaDaily/status/1257565121506766850
2020-05-05 06:50:00	ChinaDaily		4	4	23	Hong Kong Chief Executive Carrie Lam Cheng Yuet-ngor on Tuesday promised more relief measures for businesses and residents hit hard by the deepest economic slump on record and asked for more time before completely removing social distancing measures.				1.25756e+18	https://twitter.com/ChinaDaily/status/1257563383529762816
2020-05-05 06:30:00	ChinaDaily		106	138	171	In a recent PBS documentary, Gulziyan Taxmamat, a member of 鈥淲orld Uyghur Congress鈥? claimed that her sister was detained after returning to China. In fact, her sister, Gulgina Taxmamat, now teaches English at a training institution and lives with her family. #Xinjiang			#Xinjiang	1.25756e+18	https://twitter.com/ChinaDaily/status/1257558142847717377
2020-05-05 06:22:00	ChinaDaily		3	199	564	#IU released an MV teaser for her single "#Eight", which is produced by and features #BTS鈥?#SUGA. SUGA says he listens to his collaboration song with IU a lot because he likes it.			#IU #Eight #BTS #BTS #SUGA	1.25756e+18	https://twitter.com/ChinaDaily/status/1257556298893156352
2020-05-05 05:30:00	ChinaDaily		6	6	31	Chinese surveyors prepare to remeasure the height of Mount #Qomolangma, the world's highest peak, in May.			#Qomolangma	1.25754e+18	https://twitter.com/ChinaDaily/status/1257543048998707201
2020-05-05 05:00:00	ChinaDaily		4	10	101	As Mother's Day approaches, Japanese flower farmers are busy with packing carnations to the local market.				1.25754e+18	https://twitter.com/ChinaDaily/status/1257535500761444358
2020-05-05 04:31:00	ChinaDaily		7	10	72	Tourists across China have fun during #LaborDay holiday. #travel			#LaborDay #travel	1.25753e+18	https://twitter.com/ChinaDaily/status/1257528198188818432
2020-05-05 04:01:00	ChinaDaily		3	7	21	Waste disposal facilities installed at the Mount #Qomolangma base camp can meet the needs of more than 200 people per day to deal with their kitchen waste and sanitary sewage, which helps reduce the impact of human activities on the mountain #environment.			#Qomolangma #environment	1.25752e+18	https://twitter.com/ChinaDaily/status/1257520651406983170
2020-05-05 04:00:00	ChinaDaily		3	4	21	Hong Kong Legislative Council鈥檚 House Committee will have a special meeting on Friday afternoon to consider legal advice on the committee鈥檚 current impasse, Starry Lee Wai-king, its incumbent chairperson, announced on Monday.				1.25752e+18	https://twitter.com/ChinaDaily/status/1257520528375476225
2020-05-05 03:30:00	ChinaDaily		0	11	36	#BackToWork All major industrial enterprises have returned to work at East Lake High-tech Development Zone, also known as Optics Valley in Wuhan, Hubei province. #COVID_19 #coronavirus			#BackToWork #COVID_19 #coronavirus	1.25751e+18	https://twitter.com/ChinaDaily/status/1257512846549610496
2020-05-05 03:00:00	ChinaDaily		20	21	91	Milk tea has become somewhat of a national obsession, and a booming business, in China. Many tea connoisseurs said they just can't wait for the #COVID_19 pandemic to end so they could resume indulging in their favorite pleasure锛峝rinking milk tea.			#COVID_19	1.25751e+18	https://twitter.com/ChinaDaily/status/1257505295460335616
2020-05-05 02:30:00	ChinaDaily		2	3	16	Of all things, it's the sweet, solid ice cream that is expected to keep sales hot in the upcoming summer even as other food market segments reel under the impact of the #COVID_19 pandemic. #coronavirus #icecream			#COVID_19 #coronavirus #icecream	1.2575e+18	https://twitter.com/ChinaDaily/status/1257497749823483904
2020-05-05 02:12:00	ChinaDaily		1	4	31	#DAY6's #WONPIL looks dapper in the newest teaser images for #TheDemon: Book Of Us. #DAY6_The_Demon			#DAY6 #DAY6 #WONPIL #TheDemon #DAY6_The_Demon	1.25749e+18	https://twitter.com/ChinaDaily/status/1257493347293212672
2020-05-05 02:01:00	ChinaDaily		9	3	31	As China flattens the novel #coronavirus curve and steadily returns to economic normalcy, foreign enterprises are voicing optimism about the restoration of business and embarking on operational excellence in the world's second-largest economy. #Covid_19			#coronavirus #Covid_19	1.25749e+18	https://twitter.com/ChinaDaily/status/1257490451780665348
2020-05-05 01:31:00	ChinaDaily		3	8	26	Regions across the country have required schools to return unused accommodation fees to students as this year's new term has been delayed due to the COVID-19 outbreak. https://bit.ly/2L0AJDQ #coronavirus #Covid_19			#coronavirus #Covid_19	1.25748e+18	https://twitter.com/ChinaDaily/status/1257482899294572544
2020-05-05 01:00:00	ChinaDaily		5	11	76	#OneMoment Sweltering #summer days will soon come so be prepared and enjoy cooling off this summer with a #fruit feast like these cute animals.			#OneMoment #summer #fruit	1.25748e+18	https://twitter.com/ChinaDaily/status/1257475100590276611
2020-05-05 00:30:00	ChinaDaily		28	78	80	A recent PBS documentary alleges that trainees of #Xinjiang education and training centers are still being monitored or transferred to do forced labor work after graduation. Watch this video to see how some graduates are doing now.			#Xinjiang	1.25747e+18	https://twitter.com/ChinaDaily/status/1257467546757980161
2020-05-05 00:03:00	ChinaDaily		8	25	152	#GlamorChina An early morning mist shrouds a large field of Chinese herbaceous peonies blooming in Haozhou, East China's Anhui province. #spring			#GlamorChina #spring	1.25746e+18	https://twitter.com/ChinaDaily/status/1257460754665607169
2020-05-05 00:02:00	ChinaDaily		4	5	28	#Update Chinese mainland reports one new COVID-19 infection, an imported case, on Monday. #coronavirus #Covid_19			#Update #coronavirus #Covid_19	1.25746e+18	https://twitter.com/ChinaDaily/status/1257460702614298627
2020-05-04 23:30:00	ChinaDaily		8	21	106	Say hi to some of the wild animals spotted at Mount Qomolangma National Nature Reserve in SW China's #Tibet autonomous region. #wildlife			#Tibet #wildlife	1.25745e+18	https://twitter.com/ChinaDaily/status/1257452448710606854
2020-05-04 23:00:00	ChinaDaily		5	15	65	#GlamorChina Terraced rice paddies in Congjiang, Guizhou province, act like Daliesque mirrors reflecting the sky.			#GlamorChina	1.25744e+18	https://twitter.com/ChinaDaily/status/1257444899953225730
2020-05-04 22:10:00	ChinaDaily		17	29	76	At Monday's #WHO news briefing, the organization said it has received no evidence from the #US to back up claims the novel #coronavirus came from a lab in #Wuhan.			#WHO #US #coronavirus #Wuhan	1.25743e+18	https://twitter.com/ChinaDaily/status/1257432337744363523
2020-05-04 22:00:00	ChinaDaily		14	67	241	This is how you make a paper pheonix on your own. #ChinaStory			#ChinaStory	1.25743e+18	https://twitter.com/ChinaDaily/status/1257429800509153289
2020-05-04 21:45:00	ChinaDaily		73	46	172	The World Health Organization, or #WHO, said on Monday that allegations by the #US government that it had seen strong evidence that the novel #coronavirus originated in a lab in #Wuhan were "speculative".			#WHO #US #coronavirus #Wuhan	1.25743e+18	https://twitter.com/ChinaDaily/status/1257426022607323143
2020-05-04 21:10:00	ChinaDaily		3	8	43	#BREAKING Global #COVID19 deaths top 250,000: Johns Hopkins University.			#BREAKING #COVID19	1.25742e+18	https://twitter.com/ChinaDaily/status/1257417316549169152
2020-05-04 21:00:00	ChinaDaily		5	22	60	#EverydayHero China Daily publishes a new photo album titled 100 Photographers Focus on COVID-19. It's a collection of over 300 photos documenting the fight against the #COVID_19 epidemic. #coronavirus (8/10) https://bit.ly/2KM0k3b			#EverydayHero #COVID_19 #coronavirus	1.25741e+18	https://twitter.com/ChinaDaily/status/1257414701098635265
2020-05-04 20:41:00	ChinaDaily		3	4	24	#UK #Health Secretary Matt Hancock confirmed on Monday that the NHS contact tracing app will be trialled this week in the Isle of Wight. #COVID19			#UK #Health #COVID19	1.25741e+18	https://twitter.com/ChinaDaily/status/1257409916286808064
2020-05-04 20:09:00	ChinaDaily		12	13	58	The number of existing confirmed #COVID19 cases on the Chinese mainland has dropped below 500, a record low since Jan 23, a Chinese health official said Monday. #China			#COVID19 #China	1.2574e+18	https://twitter.com/ChinaDaily/status/1257401863240114180
2020-05-04 20:00:00	ChinaDaily		8	18	106	A pilot from the Netherlands took these photos during his flight, can you imagine a view more peaceful? #sky			#sky	1.2574e+18	https://twitter.com/ChinaDaily/status/1257399602531020800
2020-05-04 19:40:00	ChinaDaily		7	6	53	A group of foreigners joined hands with local volunteers in #Guangzhou, the capital of South #China's Guangdong province, to promote #COVID19 prevention and control in local communities on Monday.			#Guangzhou #China #COVID19	1.25739e+18	https://twitter.com/ChinaDaily/status/1257394759863275520
2020-05-04 19:10:00	ChinaDaily		4	4	25	The #LaborDay holiday saw a recovery in tourism, with attractions nationwide receiving over 100 million travelers in four days, according to the latest data from #China's Ministry of Culture and #Tourism on Monday.			#LaborDay #China #Tourism	1.25739e+18	https://twitter.com/ChinaDaily/status/1257387141207900160
2020-05-04 19:00:00	ChinaDaily		5	27	162	#OneMoment The baby lion in Kenya frolics with mom, how cute!			#OneMoment	1.25738e+18	https://twitter.com/ChinaDaily/status/1257384502357360645
2020-05-04 18:49:00	ChinaDaily		3	13	41	#China's Cabinet-level financial regulatory body is urging support for the country's economic recovery, accelerating the reform of small and medium-sized commercial banks, and cracking down on financial fraud in the capital #market, the State Council's website reported on Monday.			#China #market	1.25738e+18	https://twitter.com/ChinaDaily/status/1257381818904596482
2020-05-04 18:15:00	ChinaDaily		7	11	47	Primary and secondary schools in #Wuhan can shorten summer vacation to make up schooltime lost due to the #COVID19 pandemic, the Wuhan #Education Bureau said on Monday.			#Wuhan #COVID19 #Education	1.25737e+18	https://twitter.com/ChinaDaily/status/1257373174267854848
2020-05-04 18:00:00	ChinaDaily		15	29	33	Watch this video to know what a former trainee of Kashgar city education and training center in #Xinjiang wants to say.			#Xinjiang	1.25737e+18	https://twitter.com/ChinaDaily/status/1257369527421218820
2020-05-04 17:40:00	ChinaDaily		19	41	123	More than 70 scholars in the public health field signed a letter imploring leaders in the #US and #China to put partisan interests aside and coordinate their responses to the #COVID19 outbreak.			#US #China #COVID19	1.25736e+18	https://twitter.com/ChinaDaily/status/1257364491928551424
2020-05-04 17:11:00	ChinaDaily		36	22	65	The #US' mission to the United Nations has "gravely" interfered with #China's internal affairs by openly supporting #Taiwan's participation in the #UN, said a spokesperson for the Permanent Mission of China to the UN.			#US #China #Taiwan #UN	1.25736e+18	https://twitter.com/ChinaDaily/status/1257357194007384065
2020-05-04 17:00:00	ChinaDaily		1	6	23	The Sumida Aquarium in Tokyo, #Japan, placed tablets in front of the water tank and urged the public to video call a collection of "lonely" eels to help the animals stay interactive amid #coronavirus lockdown. #COVID_19			#Japan #coronavirus #COVID_19	1.25735e+18	https://twitter.com/ChinaDaily/status/1257354302592606215
2020-05-04 16:46:00	ChinaDaily		15	16	77	People across the #US went to beaches, golf courses, parks and lakes over the weekend as many states eased stay-at-home rules put in place to stop the spread of the novel #coronavirus, but health experts expressed concern that it all may be too much too soon.			#US #coronavirus	1.25735e+18	https://twitter.com/ChinaDaily/status/1257350776571265025
2020-05-04 16:10:00	ChinaDaily		2	4	29	The Dow Jones Industrial Average fell on the opening Monday as investors reviewed prospects for reopening the #economy. #US #stocks			#economy #US #stocks	1.25734e+18	https://twitter.com/ChinaDaily/status/1257341717063360514
2020-05-04 16:00:00	ChinaDaily		15	23	132	When you're told quarantine is over and you have to go back to work on MondayRolling on the floor laughing #ChinaStory			#ChinaStory	1.25734e+18	https://twitter.com/ChinaDaily/status/1257339204763291650
2020-05-04 15:45:00	ChinaDaily		4	10	30	On Sunday, statues across from the Eiffel Tower also 鈥渢ook precautions against COVID-19鈥?by wearing masks. #COVID_19 #France			#COVID_19 #France	1.25734e+18	https://twitter.com/ChinaDaily/status/1257335425343148032
2020-05-04 15:22:00	ChinaDaily		3	9	26	A leader of the medical assistance team sent by Northeast China's Liaoning province to #Wuhan, capital of Central China's #Hubei province, said on Monday that Leishenshan Hospital was a remarkable success during Wuhan's fight against the novel #coronavirus outbreak.			#Wuhan #Hubei #coronavirus	1.25733e+18	https://twitter.com/ChinaDaily/status/1257329637224443905
2020-05-04 15:09:00	ChinaDaily		0	11	26	#Spain on Monday began to lift its stringent #coronavirus #lockdown as the first step in its four-stage plan to return to a "new normal" after the disease infected more than 218,000 and killed over 25,000 people in the country.			#Spain #coronavirus #lockdown	1.25733e+18	https://twitter.com/ChinaDaily/status/1257326421220962306
2020-05-04 15:00:00	ChinaDaily		24	121	550	Are these kids jumping rope or performing magic? #ChinaStory			#ChinaStory	1.25732e+18	https://twitter.com/ChinaDaily/status/1257324112738840582
2020-05-04 14:15:00	ChinaDaily		3	29	108	One-year-old orphan bears Bradley and Cooper were released into the wild on Saturday in Florina, #Greece, after being trained on how to make it on their own. #bear #wildlife			#Greece #bear #wildlife	1.25731e+18	https://twitter.com/ChinaDaily/status/1257312776437075968
2020-05-04 14:00:00	ChinaDaily		5	10	38	Starting Monday, passengers using the #Eurostar rail service will not be allowed to board the high-speed train that connects the UK's capital with Belgium and France if they are without a face covering. #COVID_19 #coronavirus			#Eurostar #COVID_19 #coronavirus	1.25731e+18	https://twitter.com/ChinaDaily/status/1257309005317197826
2020-05-04 13:45:00	ChinaDaily		5	14	43	China saw a recovery in tourism during the #LaborDay holiday, with attractions nationwide receiving over 100 million travelers in four days, the latest data from the Ministry of Culture and Tourism showed. #China #tourism			#LaborDay #China #tourism	1.25731e+18	https://twitter.com/ChinaDaily/status/1257305226304008192
2020-05-04 13:30:00	ChinaDaily		9	13	44	A group of foreigners joined hands with local volunteers in Guangzhou, the capital of South China's Guangdong province, to promote #COVID_19 prevention and control in local communities on Monday. #China #Guangdong #coronavirus			#COVID_19 #China #Guangdong #coronavirus	1.2573e+18	https://twitter.com/ChinaDaily/status/1257301453057568769
2020-05-04 13:15:00	ChinaDaily		5	29	128	#GlamorChina 1,414-meter-long Aizhai Bridge, which straddles the Dehang Grand Canyon in Jishou, China's Hunan province, was shrouded in a sea of clouds. #infrastructure #China			#GlamorChina #infrastructure #China	1.2573e+18	https://twitter.com/ChinaDaily/status/1257297741589471232
2020-05-04 13:00:00	ChinaDaily		1	3	28	Prickles the sheep returns home for a haircut after seven years a wandering. #Tasmania #UNHCR #Prickles #Sheep #SheepShearing			#Tasmania #UNHCR #Prickles #Sheep #SheepShearing	1.25729e+18	https://twitter.com/ChinaDaily/status/1257293906535780352
2020-05-04 12:45:00	ChinaDaily		1	3	25	Hong Kong's GDP contracted 8.9% year-on-year in the first quarter of 2020, the largest recorded decline since the reference period of the first quarter of 1974, as #COVID_19 pandemic has weakened both domestic and external demand, the HKSAR government said Monday. #HongKong			#COVID_19 #HongKong	1.25729e+18	https://twitter.com/ChinaDaily/status/1257290126864134145
2020-05-04 12:30:00	ChinaDaily		6	21	84	The number of existing confirmed #COVID_19 cases on the Chinese mainland has dropped below 500, a record low since Jan 23, a Chinese health official said Monday. #China #coronavirus			#COVID_19 #China #coronavirus	1.25729e+18	https://twitter.com/ChinaDaily/status/1257286353437392903
2020-05-04 12:15:00	ChinaDaily		2	20	54	Houses were destroyed by continuous heavy rains and flash floods in Yemen's capital Sanaa.				1.25728e+18	https://twitter.com/ChinaDaily/status/1257282619630399489
2020-05-04 12:00:00	ChinaDaily		32	24	54	Factbusting Episode 4: Rumors can be damaging to international relations. One rumor suggests that China is responsible for the outbreak and must compensate the world. China Daily explains how this opinion isn't rooted in international law. #WhatsWrong #COVID_19			#WhatsWrong #COVID_19	1.25728e+18	https://twitter.com/ChinaDaily/status/1257278805405650944
2020-05-04 11:45:00	ChinaDaily		5	8	43	Through temporary medical administration units, regular symposiums gathering medical experts belonging to various groups were held to discuss the treatment of severe cases and share their latest experiences while they were fighting against #COVID_19 in #Wuhan. #China			#COVID_19 #Wuhan #China	1.25728e+18	https://twitter.com/ChinaDaily/status/1257275027419881472
2020-05-04 11:36:00	ChinaDaily		7	5	22	Hong Kong鈥檚 wealth fund Exchange Fund suffered a HK$86.1-billion (US$11 billion) loss in the first quarter, its biggest ever, as stocks tumbled globally.				1.25727e+18	https://twitter.com/ChinaDaily/status/1257272937263927298
2020-05-04 11:30:00	ChinaDaily		7	6	19	Travelers to France who arrive from Europe's Schengen area or Britain will not undergo a compulsory two-week quarantine, as France prepares to ease #COVID_19 curbs after a two-month lockdown, the Elysee Palace said Sunday. #France #Europe #coronavirus			#COVID_19 #France #Europe #coronavirus	1.25727e+18	https://twitter.com/ChinaDaily/status/1257271253678919680
2020-05-04 11:15:00	ChinaDaily		12	26	53	More than a month after the passage of legislation providing for $2 trillion in #coronavirus economic relief funds, Native-American nations have yet to see a dime of the $8 billion set aside for their communities. #NativeAmericans #US			#coronavirus #NativeAmericans #US	1.25727e+18	https://twitter.com/ChinaDaily/status/1257267477769158658
2020-05-04 11:02:00	ChinaDaily		9	2	25	#HongKong recorded 1,528 arrivals on the first day of the four-day Labor Day holiday, compared with 1.06 million of arrivals and departures the same day last year, according to the Immigration Department.			#HongKong	1.25726e+18	https://twitter.com/ChinaDaily/status/1257264311581339649
2020-05-04 10:45:00	ChinaDaily		1	8	35	Novel heroes: Young community worker acts as 'bridge' to residents. Since the start of the outbreak, about 4 million community workers have been working at the front lines nationwide. #coronavirus #COVID_19 https://bit.ly/3daH9fC			#coronavirus #COVID_19	1.25726e+18	https://twitter.com/ChinaDaily/status/1257259927908859904
2020-05-04 10:30:00	ChinaDaily		5	6	21	Chinese songwriter Gao Xiaosong is uniting famous music stars in the country to put on an online event, titled Believe in the Future, amid the ongoing #coronavirus pandemic. The event is expected to be held in early May.			#coronavirus	1.25726e+18	https://twitter.com/ChinaDaily/status/1257256157317459970
2020-05-04 10:30:00	ChinaDaily		27	23	48	As the #COVID_19 took the world by storm, medical resources were in short supply around the world. China rendered timely assistance to many countries including a large sum of medical and protective gears. However, China鈥檚 kindness was smeared by some media reports. Why?			#COVID_19	1.25726e+18	https://twitter.com/ChinaDaily/status/1257256154448576513
2020-05-04 10:03:00	ChinaDaily		254	142	241	Recently, overseas anti-China forces deceived the daughter of Yiminjan Sedul, a retired teacher in #Xinjiang, into alleging that her father had been "illegally detained鈥? Here is what he wants to say to his daughter about the rumor.			#Xinjiang	1.25725e+18	https://twitter.com/ChinaDaily/status/1257249358367674368
2020-05-04 09:40:00	ChinaDaily		1	16	59	The Chinese mainland reported no new domestically transmitted COVID-19 cases on Sunday, with Hubei province marking its 30th consecutive day of no COVID-19 cases, the National Health Commission said Monday.				1.25724e+18	https://twitter.com/ChinaDaily/status/1257243683302199298
2020-05-04 09:30:00	ChinaDaily		0	6	15	The world energy regulator expects the novel #coronavirus crisis to cause demand for #energy to plunge globally amid the worst shock to the sector in 70 years. #COVID_19 https://bit.ly/2YwMIkG			#coronavirus #energy #COVID_19	1.25724e+18	https://twitter.com/ChinaDaily/status/1257241058401906688
2020-05-04 09:00:00	ChinaDaily		4	7	22	#EverydayHero China Daily publishes a new photo album titled 100 Photographers Focus on COVID-19. It's a collection of over 300 photos documenting the fight against the #COVID_19 epidemic. #coronavirus (7/10) https://bit.ly/2KM0k3b			#EverydayHero #COVID_19 #coronavirus	1.25723e+18	https://twitter.com/ChinaDaily/status/1257233507920707584
2020-05-04 09:00:00	ChinaDaily		3	11	29	A fishing ban to help preserve a 鈥榩aradise on earth鈥? #Indonesia #Mansuar #Scuba #Diving			#Indonesia #Mansuar #Scuba #Diving	1.25723e+18	https://twitter.com/ChinaDaily/status/1257233505517518850
2020-05-04 08:53:00	ChinaDaily		8	20	56	Japan's prime minister on Monday extended a state of emergency over the coronavirus until the end of May, as the government warned it was too soon to lift restrictions. https://bit.ly/35vhjQX				1.25723e+18	https://twitter.com/ChinaDaily/status/1257231854635118592
2020-05-04 08:31:00	ChinaDaily		5	13	57	#GlamorChina The Lingshan Buddhist Scenic Spot and Nianhuawan Buddhist Town are must-visit destinations for all visitors to Wuxi, Jiangsu province. The two landmark spots, both near Lingshan Mountain, boast Buddhist culture and beautiful views with top-notch amenities.			#GlamorChina	1.25723e+18	https://twitter.com/ChinaDaily/status/1257226206782435330
2020-05-04 08:06:00	ChinaDaily		1	6	26	After a pandemic-induced shutdown of more than a month, most major public services in #HongKong were restored on Monday morning. #COVID_19 #coronavirus https://bit.ly/3b6Zby9			#HongKong #COVID_19 #coronavirus	1.25722e+18	https://twitter.com/ChinaDaily/status/1257219919403335682
2020-05-04 07:56:00	ChinaDaily		15	6	20	The return of lawlessness and violence to the streets of #HongKong during the Labor Day holiday has drawn citywide criticism and spread unease throughout the city. #HK #illegal #assembly #radical #clash #protest #bomb			#HongKong #HK #illegal #assembly #radical #clash #protest #bomb	1.25722e+18	https://twitter.com/ChinaDaily/status/1257217613282738181
[truncated: 13,418 more rows]
[truncated: 3 more columns]
