# Supplementary material for: Emotion diffusion effect: Negative sentiment COVID-19 tweets of public organizations attract more responses from followers
Source: PLoS One. 2022 Mar 8;17(3):e0264794. doi: 10.1371/journal.pone.0264794 (PMC8903302; doi:10.1371/journal.pone.0264794)
Supplement: S1 File — (ZIP) [file pone.0264794.s001.zip › COVID-19_PlosOne/news_xlx/australian.xlsx]

## Sheet: G9news_australian
date	username	to	replies	retweets	favorites	text	geo	mentions	hashtags	id	permalink
2020-05-19 23:19:17	australian		6	5	11	More than 2000 healthcare workers set for hydroxychloroquine trial to test if it can prevent COVID-19.				1.26289e+18	https://twitter.com/australian/status/1262885570121920512
2020-05-19 23:05:20	australian		19	28	37	The modelling which led to Britain鈥檚 dramatic lockdown amid doomsday predictions that 510,000 would die from coronavirus has been found to be so unreliable it is worthless.				1.26288e+18	https://twitter.com/australian/status/1262882057987878912
2020-05-19 22:54:18	australian		110	224	829	#EXCLUSIVE: Scott Morrison and his Indian counterpart, Narendra Modi, will cement new agreements to develop reliable supply chains in key strategic sectors, including medical goods, technology and critical minerals, amid heightened tensions with China.			#EXCLUSIVE	1.26288e+18	https://twitter.com/australian/status/1262879279919927297
2020-05-19 21:53:43	australian		6	5	3	#EXCLUSIVE: Senior counsel in Ruby Princess inquiry颅 accused commonwealth of mismanaging pandemic in social media comments.			#EXCLUSIVE	1.26286e+18	https://twitter.com/australian/status/1262864033218039808
2020-05-19 06:34:14	australian		7	3	13	Reader poll | The #LastDance showed us that Michael Jordan could be the greatest athlete ever. What do you think? Cast your vote for the #GOAT			#LastDance #GOAT	1.26263e+18	https://twitter.com/australian/status/1262632641351712769
2020-05-19 06:08:27	australian		163	41	120	Victorian Treasurer Tim Pallas says China鈥檚 imposition of an 80 per cent tariff on Australian barley is a consequence 鈥渙f the way that the federal government have conducted themselves鈥?				1.26263e+18	https://twitter.com/australian/status/1262626150062292992
2020-05-19 04:25:47	australian		45	12	91	Jacinda Ardern on track for record-breaking win, poll shows				1.2626e+18	https://twitter.com/australian/status/1262600312872787968
2020-05-19 04:25:14	australian		5	1	1	Electric vehicle sales plummet, but long-term outlook looks good				1.2626e+18	https://twitter.com/australian/status/1262600175308046343
2020-05-19 04:12:56	australian		12	8	10	Bus drivers won鈥檛 enforce social distancing, preferring to 鈥榓dopt the path of least resistance鈥?amid a constant fear of violence.				1.2626e+18	https://twitter.com/australian/status/1262597081576796162
2020-05-19 02:00:00	australian		8	8	28	Tony Abbott asks his army of loyal supporters to support MP Andrew Hastie in face of attacks from 鈥榬adical left鈥? #auspol			#auspol	1.26256e+18	https://twitter.com/australian/status/1262563625895555073
2020-05-19 01:34:00	australian		1	7	7	Malaysia鈥檚 king urges opposition politicians led by Mahathir Mohamad not to drag the country into another political crisis.				1.26256e+18	https://twitter.com/australian/status/1262557082273767424
2020-05-19 00:15:00	australian		6	2	10	Sales of electric vehicles are poised to plunge by almost a fifth in 2020, but the future is forecast to be considerably brighter, as the days of new combustion engines appear to be numbered. https://bit.ly/3cMDDIK				1.26254e+18	https://twitter.com/australian/status/1262537201155362816
2020-05-18 23:57:07	australian		0	2	2	John Setka accused of fresh bid to undermine influential national secretary Michael O鈥機onnor.				1.26253e+18	https://twitter.com/australian/status/1262532700021288960
2020-05-18 23:54:00	australian		0	6	8	The COVID-19 pandemic is proving a boon for Australia鈥檚 fast-growing e-sports scene, according to former professional gamer Luke Millanta who has just sold his virtual goods trading service for $4.2m.				1.26253e+18	https://twitter.com/australian/status/1262531916512686081
2020-05-18 23:32:00	australian		9	10	5	An analysis of the Oxford University coronavirus trials has revealed that the test vaccine failed to stop coronavirus in animals.				1.26253e+18	https://twitter.com/australian/status/1262526379968671747
2020-05-18 23:29:00	australian		9	5	6	#EXCLUSIVE: Victorians face a cost blowout of up to $3bn to complete the Melbourne Metro rail tunnel.			#EXCLUSIVE	1.26253e+18	https://twitter.com/australian/status/1262525625019088896
2020-05-18 22:40:44	australian		0	2	7	Retired Pope Benedict XVI has recalled his close friend and chief Saint John Paul II as a harbinger of mercy and hope.				1.26251e+18	https://twitter.com/australian/status/1262513480684339200
2020-05-18 22:30:00	australian		7	9	8	Australia鈥檚 $80bn domestic tourism industry is facing collapse if state borders remain closed throughout the lucrative winter holiday season.				1.26251e+18	https://twitter.com/australian/status/1262510777849675776
2020-05-18 22:17:00	australian		7	33	67	#EXCLUSIVE: Student activist may face criminal prosecution over his handling of University of Queensland documents.			#EXCLUSIVE	1.26251e+18	https://twitter.com/australian/status/1262507505516720130
2020-05-18 22:14:35	australian		24	3	18	Donald Trump says he has been taking the controversial malaria drug 鈥榝or about a week and a half鈥?				1.26251e+18	https://twitter.com/australian/status/1262506899980734464
2020-05-18 21:59:56	australian		16	8	6	Australian barley growers鈥?$600m foothold in China set to be wiped out as Beijing implements 80.5pc tariff.				1.2625e+18	https://twitter.com/australian/status/1262503210742239237
2020-05-18 21:50:26	australian		40	12	49	China pledges $3bn to world鈥檚 COVID-19 response as he embraces independent inquiry championed by Australia.				1.2625e+18	https://twitter.com/australian/status/1262500820131577857
2020-05-18 18:00:00	australian		2	1	11	France has arrested Felicien Kabuga, one of the last key fugitives wanted over the 1994 Rwandan genocide, leaving him facing a likely trial at an international tribunal after a quarter of a century on the run.				1.26244e+18	https://twitter.com/australian/status/1262442830670135298
2020-05-18 16:00:01	australian		5	1	8	Congressional Democrats have launched an investigation into Donald Trump鈥檚 decision to fire the State Department鈥檚 inspector-general, alleging the internal watchdog had been conducting a probe of Secretary of State Mike Pompeo 颅before he was ousted.				1.26241e+18	https://twitter.com/australian/status/1262412636093726723
2020-05-18 14:00:01	australian		2	3	3	Students of the Cold War鈥檚 dark arts know that communist intelligence services deeply penetrated the Vatican in the 1970s. Yet few know that Pope John Paul II had his own secret agent in the Soviet Union during the 1980s.				1.26238e+18	https://twitter.com/australian/status/1262382436907995142
2020-05-18 13:00:00	australian		3	1	5	For those of us who sat in the back seats of hot cars in the 70s and 80s as Mum or Dad filled up at the bowser, the resurrection of Ampol comes at the perfect time.				1.26237e+18	https://twitter.com/australian/status/1262367332367646722
2020-05-18 12:30:00	australian		1	2	5	Targeted for censorship in March, Aaron Ginn is becoming a powerful voice in the economic debate surrounding COVID-19, his influence spreading to Washington.				1.26236e+18	https://twitter.com/australian/status/1262359782813347840
2020-05-18 12:00:00	australian		3	2	6	Would you spend more than $800,000 on a pair of sneakers?				1.26235e+18	https://twitter.com/australian/status/1262352235075375106
2020-05-18 11:30:00	australian		1	2	7	鈥淔or the young people we deal with, singing in the choir is an essential part of their lives." National youth choir Gondwana has risen to the challenge facing hundreds of young choristers around the country who can鈥檛 rehearse together.				1.26234e+18	https://twitter.com/australian/status/1262344684413861889
2020-05-18 11:00:00	australian		4	4	11	ICYMI: In an exclusive interview, Prime Minister Scott Morrison said the country could not return to the pre-COVID-19 system that had undermined productivity and had begun to show signs of 鈥渟clerosis鈥?				1.26234e+18	https://twitter.com/australian/status/1262337134913916928
2020-05-18 10:30:00	australian		3	2	4	The arts and entertainment sector颅鈥檚 failure to secure industry-specific aid during the lockdown has fuelled the rhetoric of culture wars, leading to calls for a unified response to the crisis.				1.26233e+18	https://twitter.com/australian/status/1262329582990000129
2020-05-18 10:00:00	australian		0	1	5	In WA, walking tours throughout the Margaret River returned for the first time in months鈥攁nd just in time for Gene Hardy of Cape to Cape Explorer Tours. 鈥淚t has been tough but we are just so happy to be starting up again,鈥?he said. Read more: https://bit.ly/3dWrZv2				1.26232e+18	https://twitter.com/australian/status/1262322036354854914
2020-05-18 09:30:00	australian		0	2	4	From their living room to yours, let Clare Bowditch and her husband Marty Brown serenade you on this Monday night with I Thought You Were God, from her 2005 album What Was Left, as part of The Weekend Australian Review's Isolation Room series.				1.26231e+18	https://twitter.com/australian/status/1262314483541848070
2020-05-18 09:00:00	australian		1	2	7	Of more than 100 COVID-19 vaccines in development globally, at least eight have started testing in humans, including candidates from Moderna and Pfizer.				1.26231e+18	https://twitter.com/australian/status/1262306936277528582
2020-05-18 08:30:00	australian		2	0	7	What is the value of art if it goes unseen? There is one man who can answer that. Tim Steiner is the only registered, saleable work of art with a larynx. Now, the living artwork, after 3500 hours sitting on a plinth, has taken himself off display at MONA.				1.2623e+18	https://twitter.com/australian/status/1262299385020379136
2020-05-18 08:00:00	australian		1	0	2	Consider this your new to-read list, featuring works from some of the finest indigenous writers on the contemporary Australian literary scene.				1.26229e+18	https://twitter.com/australian/status/1262291837093634049
2020-05-18 07:30:00	australian		2	1	4	The question is whether we can manage the recovery as well as we have the lockdown. A lot is at stake, writes @BernardSalt.		@BernardSalt		1.26228e+18	https://twitter.com/australian/status/1262284285337165824
2020-05-18 07:00:00	australian		5	46	109	Today's Johannes Leak cartoon. Discover more from Johannes Leak: https://bit.ly/2RdUX0d				1.26228e+18	https://twitter.com/australian/status/1262276735166382081
2020-05-18 06:53:55	australian		4	4	1	The strict conditions on how the NSW Rural Fire Service鈥檚 trust fund could spend its donations created an 鈥渁gonising dilemma鈥?which allowed support for injured fire fighters but not the families of volunteers who died in the fires.				1.26228e+18	https://twitter.com/australian/status/1262275203469463553
2020-05-18 06:45:00	australian		3	11	10	The frustration experienced by Australians and New Zealanders as a result of the coronavirus pandemic is more likely to stem from the behaviour of fellow citizens rather than the actions of their respective governments, according to a new study.				1.26227e+18	https://twitter.com/australian/status/1262272960158523392
2020-05-18 06:31:06	australian		2	3	2	Anyone booking tickets with Virgin Airlines will get a refund if their flights do not go ahead.				1.26227e+18	https://twitter.com/australian/status/1262269462603902977
2020-05-18 06:30:00	australian		0	0	4	A single tweet confirmed that 24-year-old gymnast Emma Nedov鈥檚 Olympics dreams were over, robbing Australia鈥檚 鈥淏eam Queen鈥?of her chance to compete at her first Olympics in Tokyo. Discover what's next for the young sporting star: https://bit.ly/2TgpYSn				1.26227e+18	https://twitter.com/australian/status/1262269186035773441
2020-05-18 06:00:00	australian		28	9	32	Barack Obama was 鈥済rossly incompetent鈥? President Trump snapped at reporters on Sunday after his predecessor launched a public attack on the government鈥檚 response to the coronavirus.				1.26226e+18	https://twitter.com/australian/status/1262261635822940160
2020-05-18 05:30:00	australian		2	10	7	A 30-year Qantas veteran enduring radiotherapy treatment for cancer was among a group of workers backing the Federal Court bid to reverse the airline鈥檚 decision to deny them access to their accrued sick leave.				1.26225e+18	https://twitter.com/australian/status/1262254085589225473
2020-05-18 05:17:07	australian		1	7	16	From an antimicrobial coating on cabin surfaces and ultraviolet light to kill any lingering bacteria or viruses when passengers disembark, this is how Boeing will keep planes germ-free in post-coronavirus world.				1.26225e+18	https://twitter.com/australian/status/1262250846420520960
2020-05-18 04:57:46	australian		11	14	26	China鈥檚 Commerce Minister Zhong Shan has vowed to tackle the quality of controversial wet markets on the eve of the World Health Assembly backing a review into the origins of COVID-19, admitting "overall, the standards are not very high.鈥?,,,,1262245976682577931,https://twitter.com/australian/status/1262245976682577931 2020-05-18 04:55:43,australian,,6,3,8,Australia's third-ranked commercial tele…				1.26225e+18	https://twitter.com/australian/status/1262245458069487616
2020-05-18 04:30:00	australian		7	5	5	Insiders have revealed why Nine would pay Alan Jones $4m-plus to not to appear on 2GB and 4BC for the next 13 months.				1.26224e+18	https://twitter.com/australian/status/1262238986568957952
2020-05-18 04:00:00	australian		2	1	9	Britain has increased planning for a no-deal Brexit as senior government figures said the UK was preparing to 鈥渨alk away鈥?from trade talks with Brussels in the next month unless the EU gives ground.				1.26223e+18	https://twitter.com/australian/status/1262231436477620228
2020-05-18 03:30:00	australian		1	0	5	The Australian Federal Police will need a team of specialist investigators as they prepare for the first prosecutions on home soil of 颅alleged atrocities committed by Australian troops at war.				1.26222e+18	https://twitter.com/australian/status/1262223887112101888
2020-05-18 03:00:00	australian		4	4	5	Are you enjoying working from home? It could last longer than Covid-19, as the changes the business world is considering offer a radical rethinking of a place that is central to corporate life.				1.26222e+18	https://twitter.com/australian/status/1262216338564677632
2020-05-18 02:30:00	australian		1	1	2	Around the world the prices of lower grade corporate bonds are in decline, which is raising the warning flag that there are dangers that have not been taken into account by the share market.				1.26221e+18	https://twitter.com/australian/status/1262208786892156929
2020-05-18 02:10:20	australian		1	1	3	A Queensland man will appear in a Sydney court accused of murdering his parents before going on a 900 kilometre road trip to Sydney.				1.2622e+18	https://twitter.com/australian/status/1262203838150266880
2020-05-18 02:00:00	australian		2	0	1	Izack Rodda, Harry Hockings and Isaac Lucas, all Reds players managed by agent Anthony Piccone, have been stood down from training by the Queensland Rugby Union after demanding they receive full pay during the COVID-19 pandemic.				1.2622e+18	https://twitter.com/australian/status/1262201237761490944
2020-05-18 01:40:00	australian		2	3	6	With borders closed for the foreseeable future, tourism is preparing to emerge from hibernation facing a $45.4bn international tourist-shaped hole and a drastically changed ecosystem.				1.2622e+18	https://twitter.com/australian/status/1262196204353359872
2020-05-18 01:20:00	australian		3	6	10	Expectations are that Bain Capital will pair up with Richard Branson鈥檚 Virgin Group should it advance in its bid for Virgin Australia, given that the pair have a joint venture in the cruise industry with Virgin Cruises.				1.26219e+18	https://twitter.com/australian/status/1262191171331403779
2020-05-18 01:00:00	australian		12	9	17	#Exclusive: Workers at Cedar Meats in Melbourne鈥檚 inner west travelled to suburbs up to 20km away after the outbreak, dramatically increasing the chances of spreading the virus.			#Exclusive	1.26219e+18	https://twitter.com/australian/status/1262186138229526528
2020-05-18 00:51:17	australian		1	4	2	Canadian infrastructure investor Brookfield has pulled out of the bidding war for Virgin Australia after administrator Deloitte stood firm on refusing its demand that only two bidders be short listed for the next stage of the sale process.				1.26218e+18	https://twitter.com/australian/status/1262183946931986433
2020-05-18 00:49:47	australian		3	2	4	Queensland鈥檚 former deputy premier Jackie Trad will nominate for Labor in the seat of South Brisbane at the October state election.				1.26218e+18	https://twitter.com/australian/status/1262183567137796097
2020-05-18 00:40:00	australian		8	5	2	Senior Labor figures have warned the NSW seat of Eden-Monaro will be difficult to retain at the upcoming by-election but insist a loss would not threaten Anthony 颅Albanese鈥檚 leadership. #auspol			#auspol	1.26218e+18	https://twitter.com/australian/status/1262181104729161728
2020-05-18 00:20:00	australian		1	1	3	With the final episode of The Last Dance premiering today, we discover why Michael Jordan was, and remains, history鈥檚 greatest American sportsman.				1.26218e+18	https://twitter.com/australian/status/1262176071589466117
2020-05-18	australian		1	4	16	Australians reacted to the government green light for relaxing COVID-19 restrictions by stepping out in big numbers at shops over the weekend.				1.26217e+18	https://twitter.com/australian/status/1262171039364116481
2020-05-17 23:40:00	australian		1	2	10	Fresh brawling has erupted inside the CFMEU as the construction division moved to tighten its grip over the union and controversial Victorian leader John Setka was accused of a new powerplay to undermine influential national secretary Michael O鈥機onnor.				1.26217e+18	https://twitter.com/australian/status/1262166005247344640
2020-05-17 23:20:00	australian		23	13	55	Crisis or no crisis, Scott Morrison in his wildest dreams would and should not have expected to find himself in the electoral position he is now in, a year since his 鈥渕iracle鈥?election victory.				1.26216e+18	https://twitter.com/australian/status/1262160972283736065
2020-05-17 23:00:00	australian		0	1	3	Corporate CEOs and HR managers will have some interesting challenges as they deal with the fact that the organisational structure of their businesses 鈥?the thing we call The Office 鈥?is being ransacked and changed, possibly forever, writes @AlanKohler.		@AlanKohler		1.26216e+18	https://twitter.com/australian/status/1262155939869863936
2020-05-17 22:40:00	australian		4	3	7	Victorian Premier Daniel Andrews will relax the nation鈥檚 toughest remaining restrictions in two weeks by allowing restaurants, cafes and the dining area of pubs to reopen to limited trading.				1.26215e+18	https://twitter.com/australian/status/1262150906025410560
2020-05-17 22:32:24	australian		31	20	60	Australia will likely take China to the World Trade Organisation if Australian barley exports are hit with a tariff as high as 80 per cent when a decision is made by the Chinese government on Tuesday, says Minister for Agriculture David Littleproud. https://bit.ly/2WGpg2S				1.26215e+18	https://twitter.com/australian/status/1262148995482189824
2020-05-17 22:30:59	australian		2	8	8	More than 100,000 cruise ship crew members remain stranded at sea around the world and at least two have committed suicide as the coronavirus pandemic renders it difficult for cruise liners to moor in any country. https://bit.ly/3g10HoQ				1.26215e+18	https://twitter.com/australian/status/1262148638194544640
2020-05-17 22:22:18	australian		3	1	2	Virgin Australia's administrator is under mounting pressure to cut the shortlist of bidders for the collapsed airline to only two as quickly as possible, as some parties that lodged first-round indicative 颅offers on Friday could walk away from the process.				1.26215e+18	https://twitter.com/australian/status/1262146454258360321
2020-05-17 22:02:30	australian		0	3	8	Grace Cuzens has spent much of her life racked with guilt about the horrific murder of her two little sisters. She was just 13 and more than 350km away when her mother, Heather Glendinning, murdered the girls, aged 10 and 12, before killing herself.				1.26214e+18	https://twitter.com/australian/status/1262141470242336768
2020-05-17 16:00:00	australian		7	2	2	The federal government is scrambling to deal with the fallout from US President Donald Trump鈥檚 threats to end offshore manufacturing of components for the Joint Strike Fighter, which puts thousands of Australian jobs at risk.				1.26205e+18	https://twitter.com/australian/status/1262050242448355333
2020-05-17 14:00:00	australian		2	7	10	The first case of COVID-19 has been confirmed in Bangladesh鈥檚 sprawling Rohingya camps, raising the spectre of a humanitarian catastrophe in the world鈥檚 largest and most densely populated refugee community.				1.26202e+18	https://twitter.com/australian/status/1262020044432846848
2020-05-17 13:00:00	australian		1	1	3	If evidence is needed of Australians鈥?dedication to cruise holidays in the wake of COVID-19, the Juniels are it.				1.262e+18	https://twitter.com/australian/status/1262004944971931648
2020-05-17 12:30:00	australian		1	3	16	The devastating impact of COVID-19 on tourism has serious ramifications for conservation efforts across Africa.				1.262e+18	https://twitter.com/australian/status/1261997394855485442
2020-05-17 12:00:01	australian		5	0	2	More than $11bn has been sapped from the country鈥檚 superannuation funds, as deteriorating economic conditions sparked by the coronavirus pandemic pushes more than a million Australians into financial hardship.				1.26199e+18	https://twitter.com/australian/status/1261989849994682369
2020-05-17 11:50:56	australian		27	18	92	#BREAKING: The government has returned to a two-party-preferred lead of 51-49, after being deadlocked with Labor three weeks ago. #Newspoll https://bit.ly/2yarpdR			#BREAKING #Newspoll	1.26199e+18	https://twitter.com/australian/status/1261987565277609984
2020-05-17 11:49:59	australian		100	101	334	#BREAKING: Popular support for the federal Coalition has climbed to its highest level since last September, as Scott Morrison cemented record approval ratings for his leadership during the COVID-19 crisis. #Newspoll https://bit.ly/2yarpdR			#BREAKING #Newspoll	1.26199e+18	https://twitter.com/australian/status/1261987326122549251
2020-05-17 11:30:00	australian		8	1	4	How are artists coping in these unprecedented times? From actor Hugo Weaving to band the Presets and to the cream of Australia鈥檚 visual arts, dance and classical music industry, we discover a sector grappling with issues of identity.				1.26198e+18	https://twitter.com/australian/status/1261982295398834177
2020-05-17 11:00:00	australian		55	8	30	With holidays cancelled, and international travel ruled out for now, some are pondering whether they will ever see their favourite countries again. If you had to choose one place to see again before you die, where would it be?				1.26197e+18	https://twitter.com/australian/status/1261974745085435904
2020-05-17 10:30:00	australian		0	6	16	鈥淥nce you鈥檝e won the championship together, you鈥檙e champions for the rest of your life... I felt just immense pride at doing it as an Australian." Luc Longley: The Aussie giant in the shadow of Michael Jordan.				1.26197e+18	https://twitter.com/australian/status/1261967195241713665
2020-05-17 10:00:00	australian		11	5	16	Hawaiian shirts have become the unlikely uniform of a growing movement of armed anti-government extremists who are preparing for a second US civil war under the name 鈥淏oogaloo鈥?				1.26196e+18	https://twitter.com/australian/status/1261959647042441216
2020-05-17 09:30:00	australian		7	3	23	"My journey has put me in the crosshairs of this country鈥檚 history." The idea that economic success and indigenous people don鈥檛 mix is ingrained in Australia. But Stan Grant believes a thriving middle class is proving that wrong.				1.26195e+18	https://twitter.com/australian/status/1261952096540094465
2020-05-17 09:00:00	australian		2	2	6	Across Australia, the pandemic has led to many families spending more time at home with each other pondering what life will look like once this is all over. For Matthew Condon, his tight-knit family has been on the verge of unravelling in lockdown.				1.26194e+18	https://twitter.com/australian/status/1261944548139261953
2020-05-17 08:30:00	australian		9	9	18	While Australians may want to go out and dance like Sydney debutantes did at the height of the Spanish flu, their plight is a lesson for all of us throughout the coronavirus pandemic.				1.26194e+18	https://twitter.com/australian/status/1261936996911546368
2020-05-17 08:00:00	australian		2	13	29	"If a young indigenous Australian is thinking about starting their own business, there鈥檚 never been a better time." These indigenous leaders come from all fields. They鈥檙e keen to build big careers 鈥?and advance the ambitions of their people.				1.26193e+18	https://twitter.com/australian/status/1261929449165127680
2020-05-17 07:30:00	australian		2	5	8	Thousands of Australians have suffered what experts call 鈥渄isenfranchised grieving鈥? where they have suffered the inability to grieve at a bedside or endured the soul-destroying sight of a handful of people spaced along the pews of a funeral parlour.				1.26192e+18	https://twitter.com/australian/status/1261921897228505088
2020-05-17 07:00:00	australian		1	1	1	Delegates from Hong Kong and Macau attending the Nat颅ional People鈥檚 Congress 鈥?China鈥檚 biggest political meeting 鈥?are expected to arrive in Beijing in the coming days, once they pass a COVID-19 nucleic acid test in Shenzhen, in the country鈥檚 south.				1.26191e+18	https://twitter.com/australian/status/1261914348181573634
2020-05-17 06:55:35	australian		151	1129	2021	EXCLUSIVE: A global coalition of 62 nations has come together to back Australia鈥檚 call for an independent inquiry into the coronavirus in a draft resolution to be put to the World Health Assembly.				1.26191e+18	https://twitter.com/australian/status/1261913236313534466
2020-05-17 06:30:00	australian		0	3	6	Saskia Havekes has been in the floristry industry for 25 years, but only twice has she experienced what she鈥檚 experiencing now: Princess Diana's death and the Lindt cafe siege. Now, we're turning to flowers to express ourselves throughout the pandemic. https://bit.ly/3fVQDha				1.26191e+18	https://twitter.com/australian/status/1261906797272666112
2020-05-17 06:00:00	australian		1	5	9	Some of Australia鈥檚 wealthiest resort island and boutique hotel owners are anticipating a rush of new business as cashed-up Australians eschew traditional European holiday boltholes in Sardinia and Provence.				1.2619e+18	https://twitter.com/australian/status/1261899249652023296
2020-05-17 05:32:25	australian		14	126	148	China has admitted it ordered unauthorised laboratories to destroy coronavirus samples earlier on in the pandemic, according to the South China Morning Post.				1.26189e+18	https://twitter.com/australian/status/1261892308808511488
2020-05-17 05:30:00	australian		21	5	12	The nation鈥檚 leading business 颅broker on China has warned that the bilateral free-trade agreement is being tested and said China鈥檚 investment in Australia had been cut by 鈥渨ell over 50 per cent鈥?				1.26189e+18	https://twitter.com/australian/status/1261891697669218309
2020-05-17 05:00:00	australian		5	7	26	Many families are making the most of their time together on hunting, fishing and camping trips close to home. Indigenous children are thriving in the company of adult relatives who are teaching them more about their culture and language.				1.26188e+18	https://twitter.com/australian/status/1261884148890791938
2020-05-17 04:30:00	australian		2	1	2	Geelong recruit Jack Steven is in hospital as police investigate the circumstances in which the Cats midfielder was stabbed in the chest on Saturday night.				1.26188e+18	https://twitter.com/australian/status/1261876598506127362
2020-05-17 04:00:00	australian		7	3	14	鈥淗onestly, a nurse should know better.鈥?Queensland Premier Annastacia Palaszczuk has lashed an infected nurse who went to work at a nursing home while awaiting the results of a coronavirus test. https://bit.ly/2WB37mG				1.26187e+18	https://twitter.com/australian/status/1261869049287507969
2020-05-17 03:30:00	australian		2	5	14	Australian businesses and technology start-ups are joining tech giant Twitter in making wholesale moves towards remote work, with many declaring the shift will be permanent even after the COVID-19 pandemic has cleared.				1.26186e+18	https://twitter.com/australian/status/1261861499104100352
2020-05-17 03:27:58	australian		1	2	0	A solo pilot has died after crashing his home-built amphibious light plane into a backyard in the NSW Hunter region.				1.26186e+18	https://twitter.com/australian/status/1261860986601889792
2020-05-17 03:00:00	australian		2	3	8	Former Wallaby teammates Adam Ashley-Cooper, Matt Giteau and Drew Mitchell all enjoyed their time in France in the continental twilight of their playing careers. The threesome have reunited to launch a South Australian wine label, Backline Wines. https://bit.ly/2WAqLQa				1.26185e+18	https://twitter.com/australian/status/1261853951076466690
2020-05-17 02:30:00	australian		1	2	3	US officials are preparing to join some other nations in checking passengers鈥?temperatures, beginning at roughly a dozen airports as soon as the coming week, as the coronavirus pandemic has heightened travel anxieties.				1.26185e+18	https://twitter.com/australian/status/1261846400309981184
2020-05-17 02:00:00	australian		8	27	56	Communist revolution in China had only one justification 鈥?setting the Chinese people free. Australia鈥檚 call for an inquiry threatens to expose a fraud that dwarfs COVID-19.				1.26184e+18	https://twitter.com/australian/status/1261838850831405056
2020-05-17 01:30:00	australian		4	2	6	As we now enter the middle stage of the pandemic, with little idea of how long it will last, the burden of uncertainty has become the prevailing, and increasingly oppressive, condition, one everybody will have to learn to live with as best they can.				1.26183e+18	https://twitter.com/australian/status/1261831300115283968
2020-05-17 01:00:00	australian		1	0	5	While major sporting events are on the horizon, it's the return of community-focused 'little sports' that will bring us together more than any comparable Australian institution.				1.26182e+18	https://twitter.com/australian/status/1261823753161289728
2020-05-17 00:30:00	australian		28	12	44	NSW Premier Gladys Berejiklian has hit out at her state colleagues for closing their borders during the coronavirus pandemic, declaring she wants them reopened as soon as possible and Australians travelling domestically before they can head to New Zealand.				1.26182e+18	https://twitter.com/australian/status/1261816200805462016
2020-05-17 00:06:47	australian		35	12	34	Simon Birmingham has demanded his Chinese counterpart return his phone call and engage in an open dialogue as tensions escalate, warning China's recent 鈥渦npredictable regulatory interventions鈥?had made it a riskier market for Australian businesses.				1.26181e+18	https://twitter.com/australian/status/1261810358911557632
2020-05-17	australian		5	4	9	These indigenous leaders come from all fields. They鈥檙e keen to build big careers 鈥?and advance the ambitions of their people.				1.26181e+18	https://twitter.com/australian/status/1261808650701598720
2020-05-16 23:30:00	australian		2	1	0	The rollback of coronavirus restrictions on the real estate industry is hoped to result in a rise in luxury listings as more vendors are encouraged to sell publicly rather than test the market offline.				1.2618e+18	https://twitter.com/australian/status/1261801100803559426
2020-05-16 23:13:10	australian		6	5	4	The federal government is unlikely to extend free childcare beyond the end of June, according to a report. https://bit.ly/3dRBNpR				1.2618e+18	https://twitter.com/australian/status/1261796867278438401
2020-05-16 23:00:00	australian		3	5	18	Restrictions are being lifted. People are drifting back to the 颅office. And it is truly marvellous how we kept the rate of infection in Australia low. But who will not miss a little of life in the slow lane?				1.26179e+18	https://twitter.com/australian/status/1261793553073664000
2020-05-16 22:33:13	australian		2	4	11	Fred Willard, the comedic actor whose improv style kept him relevant for more than 50 years in films like This Is Spinal Tap, Best In Show and Anchorman, has died. He was 86.				1.26179e+18	https://twitter.com/australian/status/1261786811874992130
2020-05-16 22:30:00	australian		55	930	1091	Human rights lawyer Amal Clooney says proposed Magnitsky-style laws in Australia targeting human rights abusers could be used to target officials and companies involved in the detention of Muslim minorities in China鈥檚 Xinjiang region.				1.26179e+18	https://twitter.com/australian/status/1261786001174745088
2020-05-16 22:00:00	australian		3	0	0	President Trump said the US is considering restoring partial funding to the World Health Organisation after he froze contributions to the group over what he said was its mismanagement of the coronavirus response. https://bit.ly/2LBzHhM				1.26178e+18	https://twitter.com/australian/status/1261778452258197505
2020-05-16 21:45:54	australian		20	6	17	Former President Barack Obama on Saturday criticised some officials overseeing the coronavirus response, telling college graduates in an online commencement address that the pandemic shows many officials 鈥渁ren鈥檛 even pretending to be in charge.鈥?,,,,1261774903365087232,https://twitter.com/australian/status/1261774903365087232 2020-05-16 21:40:00,australian,,1,3,3,More than 1200 AFL players and of…	according to AFL chief Gillon McLachlan."				1.26177e+18	https://twitter.com/australian/status/1261773418459918336
2020-05-16 21:19:39	australian		15	10	62	New Zealand Prime Minister Jacinda Ardern found out there are no exceptions when it comes to social distancing after she was initially turned away from a cafe because it was too full under coronavirus guidelines.				1.26177e+18	https://twitter.com/australian/status/1261768297789263872
2020-05-16 21:00:00	australian		3	0	2	Our personal lives, nature of work, social interactions and movement patterns changed dramatically during the lockdown. Some of these changes will be temporary while others are here to stay. Which parts of our lockdown life do we want to keep?				1.26176e+18	https://twitter.com/australian/status/1261763354600910848
2020-05-16 20:40:00	australian		74	70	92	The United States would be defeated in a sea war with China and would struggle to stop an invasion of Taiwan, according to a series of 鈥渆ye-opening鈥?war games carried out by the Pentagon.				1.26176e+18	https://twitter.com/australian/status/1261758319145844736
2020-05-16 20:20:00	australian		2	1	3	The head of the Australian Banking Association believes the industry is providing a much-needed lifeline for households during the coronavirus pandemic by deferring repayments on their home loans.				1.26175e+18	https://twitter.com/australian/status/1261753285691793409
2020-05-16 19:59:12	australian		0	1	3	Hospitals will be under pressure to clear a backlog of elective surgery that is likely to take as long as 18 months, as the nation鈥檚 Chief Health Officer gave the green light for surgeons to resume all non-urgent operations.				1.26175e+18	https://twitter.com/australian/status/1261748050386513920
2020-05-16 08:53:00	australian		1	3	2	It feels like there is another new podcast from the New York Times every time you turn on your phone. Most are very good. This recent addition is excellent, writes @ericpaulgeorge		@ericpaulgeorge		1.26158e+18	https://twitter.com/australian/status/1261580396585717761
2020-05-16 08:00:00	australian		2	4	9	Indonesia is facing an economic slide that could reverse a decade of gains and force nine million more people into poverty this year.				1.26157e+18	https://twitter.com/australian/status/1261567059730657280
2020-05-16 07:51:00	australian		0	2	4	A mayor鈥檚 life? In the nine years Liz Campbell has been in charge in Kempsey, a local government area that skirts the mid-north coast of NSW and shares its name with its main service town, there has been a succession of emergencies: https://bit.ly/3cEBa2I				1.26156e+18	https://twitter.com/australian/status/1261564793665748992
2020-05-16 07:11:00	australian		1	1	6	Poet Chris Wallace-Crabbe understands why people have turned to poetry during self-isolation, and he hopes it sticks.				1.26155e+18	https://twitter.com/australian/status/1261554727344410627
2020-05-16 05:51:00	australian		0	4	16	Saskia Havekes has been a florist for 25 years, but only twice has she experienced the demand she鈥檚 experiencing now.				1.26153e+18	https://twitter.com/australian/status/1261534594735587328
2020-05-16 05:26:00	australian		1	1	2	Thermal scanners, touchless taps, staggered start and finish times, and re-programmed lifts limiting access to two employees will be features of the post-COVID office as employers cautiously prepare to return to the workplace.				1.26153e+18	https://twitter.com/australian/status/1261528303359361024
2020-05-16 04:19:00	australian		0	8	13	Indoor plants are not just for decoration. They improve air quality and your wellbeing 鈥?two big benefits that have been proven in multitudes of studies. These are the best ones for your home office				1.26151e+18	https://twitter.com/australian/status/1261511442379014144
2020-05-16 04:06:00	australian		5	6	22	Keith Urban describes the second half of the 鈥?0s, when he fell into heavy cocaine use, and how an intervention from Nicole Kidman in 2006 pulled him out of it.				1.26151e+18	https://twitter.com/australian/status/1261508170628968454
2020-05-16 03:12:00	australian		0	11	12	After film director Nora Ephron split from Watergate journalist husband Carl Bernstein, she spent decades trying to reveal the true identity of Deep Throat but was laughed off until the revelation in 2005. Why did nobody listen?				1.26149e+18	https://twitter.com/australian/status/1261494581130080266
2020-05-16 02:50:00	australian		0	2	4	鈥淚f it鈥檚 a 鈥榥o鈥?to crowds, then it鈥檚 not for all of us." Why footy is the social fabric of regional towns.				1.26149e+18	https://twitter.com/australian/status/1261489044590080000
2020-05-16 01:48:00	australian		0	3	9	Learn how to make perfect scones with minimal ingredients here with Kate and @JohnLethlean.		@JohnLethlean		1.26147e+18	https://twitter.com/australian/status/1261473441854545920
2020-05-16 01:15:07	australian		2	1	3	More cases of community transmission linked to virus cluster in Victoria, as Donald Trump is embroiled in fresh testing controversy.				1.26147e+18	https://twitter.com/australian/status/1261465167310630912
2020-05-16 01:13:00	australian		0	2	5	"Being naturally socially dysfunctional, [lockdown] is no issue; I鈥檓 really quite enjoying it. I come across far fewer d***heads in my day and that鈥檚 refreshing. I am cooking a lot." Chef Mark Best opens up in The Weekend Australian Magazine.				1.26146e+18	https://twitter.com/australian/status/1261464633854001155
2020-05-16 00:33:01	australian		9	3	7	Television and newspaper journalist Neil Breen has been tapped to host 4BC鈥檚 radio breakfast program in Brisbane, replacing veteran broadcaster Alan Jones, even though he doesn鈥檛 have any experience working on radio.				1.26145e+18	https://twitter.com/australian/status/1261454571924144128
2020-05-16 00:27:00	australian		3	2	15	At the stroke of noon on Friday, publicans across the Northern Territory unlocked the doors to their caverns of golden nectar.				1.26145e+18	https://twitter.com/australian/status/1261453057365180416
2020-05-16 00:15:00	australian		22	61	157	In the first national survey on gender fluidity at school, 88 per cent of Coalition supporters and 72 per cent of Labor loyalists agreed parents should have the right to know what is being taught and be free to pull children out of class.				1.26145e+18	https://twitter.com/australian/status/1261450037726412802
2020-05-15 23:50:00	australian		0	4	3	On the album cover of Abbey Road, which Beatle leads the Fab Four across the street? Which country was the first to declare independence from the Soviet Union in March 1990? Test your general knowledge here!				1.26144e+18	https://twitter.com/australian/status/1261443746148741120
2020-05-15 23:50:00	australian		2	87	101	Leonid Kharchenko, one of four men accused of the murder of 298 people in the downing of MH17, is in custody in eastern Ukraine.				1.26144e+18	https://twitter.com/australian/status/1261443746123530241
2020-05-15 23:17:00	australian		1	6	22	If life hasn't given you any lemons then you need to go and buy some so you can make this classic lemon tart for #WorldBakingDay this weekend (like you needed an excuse)			#WorldBakingDay	1.26144e+18	https://twitter.com/australian/status/1261435441510862848
2020-05-15 22:58:00	australian		1	2	7	It speaks volumes that when Jackie Trad left the top tier of Queensland politics, it took five ministers to replace her. Every leader needs a Trad. | @JamieWalkerOz &amp; @McKennaattheOz #auspol		@JamieWalkerOz @McKennaattheOz	#auspol	1.26143e+18	https://twitter.com/australian/status/1261430659903610887
2020-05-15 22:49:00	australian		0	6	13	The virus that came close to ripping through vulnerable Aboriginal communities in the remote far-northwest of Australia instead resulted in something as welcome as it was unexpected.				1.26143e+18	https://twitter.com/australian/status/1261428395088449536
2020-05-15 22:30:00	australian		1	2	5	For The Weekend Australian鈥檚 Isolation Room series, Jill Ogai has filmed a video demonstration of some home ballet basics to show how she has been keeping her muscles limber				1.26142e+18	https://twitter.com/australian/status/1261423613388959744
2020-05-15 22:10:00	australian		4	6	29	Plucked from obscurity to save a disgraced Test team, few thought he would last. But Tim Paine was made for this moment.				1.26142e+18	https://twitter.com/australian/status/1261418580261965824
2020-05-15 21:49:00	australian		0	6	9	Hit by nineteen natural disasters in one decade, the people of this poor, overlooked NSW shire provide a lesson in resilience to us all.				1.26141e+18	https://twitter.com/australian/status/1261413295619051521
2020-05-15 21:41:00	australian		0	2	1	#EXCLUSIVE: The nation鈥檚 leading business 颅broker on China has warned that the bilateral free-trade agreement is being tested.			#EXCLUSIVE	1.26141e+18	https://twitter.com/australian/status/1261411282365943808
2020-05-15 20:38:00	australian		1	4	5	Government to 鈥榬einforce鈥?Australia鈥檚 value to Joint Strike Fighter program after Trump threat to end offshore manufacturing.				1.2614e+18	https://twitter.com/australian/status/1261395427754008576
2020-05-15 20:33:00	australian		5	3	8	Former treasury secretary says businesses must be given greater freedom to manage workers as he echoes Peter Costello鈥檚 call for tax cuts.				1.26139e+18	https://twitter.com/australian/status/1261394169601220608
2020-05-15 20:11:22	australian		0	1	8	After almost two months of restrictions, hotels, clubs, restaurants and other public spaces will this weekend resume part operation.				1.26139e+18	https://twitter.com/australian/status/1261388725906362368
2020-05-15 20:10:42	australian		2	2	17	Almost 100,000 waiters, bar staff, chefs, sales assistants and other Australians working in the food services and accommodation 颅industry are predicted to regain their jobs over the next few weeks.				1.26139e+18	https://twitter.com/australian/status/1261388557450571776
2020-05-15 10:50:00	australian		1	2	1	A woman has admitted killing her newborn baby when she was just 14 and leaving the body in a toilet block almost 25 years ago.				1.26125e+18	https://twitter.com/australian/status/1261247452704673797
2020-05-15 10:45:00	australian		25	1	18	The NSW government has finally approved a long-awaited COVID-19 hardship package for international students.				1.26125e+18	https://twitter.com/australian/status/1261246194447200256
2020-05-15 10:24:21	australian		10	2	4	#EXCLUSIVE: Former Queensland deputy premier Jackie Trad needs to lift her base vote to nearly 40 per cent if she is to fend off a Greens challenge.			#EXCLUSIVE	1.26124e+18	https://twitter.com/australian/status/1261241000388780032
2020-05-15 08:59:11	australian		6	2	3	Customer services were still impacted by 鈥榯echnical issues鈥?late on Friday at Australia Post.				1.26122e+18	https://twitter.com/australian/status/1261219565935030272
2020-05-15 08:57:46	australian		3	3	3	Getting the country back to work using often crowded public transport networks is emerging as a big challenge for state governments.				1.26122e+18	https://twitter.com/australian/status/1261219207414341638
2020-05-15 06:33:00	australian		4	6	5	Concern is mounting that people who鈥檝e had coronavirus are getting infected anew. Here is what we know, and don鈥檛 know, about the possibility of becoming sick more than once.				1.26118e+18	https://twitter.com/australian/status/1261182776704790529
2020-05-15 06:33:00	australian		1	2	1	Jerry Bruckheimer is back with Hightown, a murder investigation with the sort of characters that keep audiences coming back for more.				1.26118e+18	https://twitter.com/australian/status/1261182776591757312
2020-05-15 06:00:00	australian		16	4	6	Australia鈥檚 trade spat with Beijing is complicating the plan to spin off Penfolds, and could even see a big chunk of it sold to China.				1.26117e+18	https://twitter.com/australian/status/1261174472893247489
2020-05-15 05:25:40	australian		3	2	4	The administrator of Virgin Australia is expecting to receive eight non-binding indicative bids for the airline by close of business Friday with plans to cut this down to a short list of three by early next week.				1.26117e+18	https://twitter.com/australian/status/1261165833155272706
2020-05-15 05:25:00	australian		3	2	6	A $NZ50bn ($46.5bn) fund to combat COVID-19 will push Kiwi debt to record levels but give Jacinda Ardern a sizeable election war chest.				1.26117e+18	https://twitter.com/australian/status/1261165663768375299
2020-05-15 05:02:00	australian		0	4	1	Enjoy trumpeter James Morrison and his son William (guitar) play Beautiful Friendship 鈥?a Donald Kahn standard from the American jazz songbook written in 1956 - for Review's Isolation room				1.26116e+18	https://twitter.com/australian/status/1261159875695931395
2020-05-15 04:52:17	australian		5	7	12	The Prime Minister said President Trump鈥檚 comments on overseas manufacturing of parts of the F-35 warplane should be viewed with caution, and Australia could rely on current arrangements.				1.26116e+18	https://twitter.com/australian/status/1261157432669036545
2020-05-15 04:26:15	australian		8	11	11	Sydney has given the green light to a curvy 270m tower that鈥檚 set to become the city鈥檚 tallest residential address.				1.26115e+18	https://twitter.com/australian/status/1261150880935469056
2020-05-15 04:26:00	australian		58	823	836	Chinese hackers are targeting US researchers in a bid to steal intellectual property related to coronavirus vaccines.				1.26115e+18	https://twitter.com/australian/status/1261150815894585344
2020-05-15 04:20:02	australian		0	6	4	#BREAKING: Westpac has lodged its defence to multiple alleged contraventions of anti-money laundering laws, but has admitted failing to report more than 19.5m international funds transfers which form the bulk of the transgressions.			#BREAKING	1.26115e+18	https://twitter.com/australian/status/1261149314362949632
2020-05-15 04:06:01	australian		7	5	8	#BREAKING: Incoming Rugby Australia chairman Hamish McLennan, named as a new director today, will push for a State of Origin concept and a Big Bash-style Super Rugby series.			#BREAKING	1.26115e+18	https://twitter.com/australian/status/1261145788140253186
2020-05-15 04:03:33	australian		6	13	12	News Corp has announced senior leadership changes at The Australian including the appointment of Michelle Gunn as editor.				1.26115e+18	https://twitter.com/australian/status/1261145165449682946
2020-05-15 03:47:00	australian		1	2	4	The PM says a surgery timetable will be rolled out at a pace set by the states, and praises 鈥榖rave鈥?businesses that are starting to reopen.				1.26114e+18	https://twitter.com/australian/status/1261141000988180480
2020-05-15 03:19:00	australian		61	9	12	Property and construction lobbies are urging the Morrison government to allow migrants as soon as possible to save the struggling industry. #auspol			#auspol	1.26113e+18	https://twitter.com/australian/status/1261133954825912320
2020-05-15 03:13:40	australian		0	2	1	#BREAKING: The Broncos and Eels, as well as the Rabbitohs and Roosters will headline rugby league鈥檚 return.			#BREAKING	1.26113e+18	https://twitter.com/australian/status/1261132615412617218
2020-05-15 03:12:04	australian		0	3	4	Millions of members of collapsed Virgin Australia鈥檚 loyalty program, Velocity Frequent Flyer, will have billions of dollars worth of points unfrozen - but only under these conditions.				1.26113e+18	https://twitter.com/australian/status/1261132211366924288
2020-05-15 02:56:00	australian		1	1	4	Products that Australia鈥檚 e-sports gaming professionals use will help you to work 鈥?and to play 鈥?more productively.				1.26113e+18	https://twitter.com/australian/status/1261128166677966848
2020-05-15 02:44:33	australian		0	2	5	The ARL Commission has finalised the dates for this year鈥檚 State of Origin series after smoking the peace pipe with free-to-air broadcast partner Channel 9.				1.26113e+18	https://twitter.com/australian/status/1261125285606375424
2020-05-15 02:14:00	australian		16	12	15	Australian jobs and billions in contracts are in doubt after a US threat to end offshore manufacturing for the Joint Strike Fighter.				1.26112e+18	https://twitter.com/australian/status/1261117596931223553
2020-05-15 01:51:19	australian		5	18	23	Human rights lawyer Amal Clooney says proposed Magnitsky-style laws in Australia targeting human rights abusers could be used to target officials and companies involved in the detention of Muslim minorities in China鈥檚 Xinjiang region.				1.26111e+18	https://twitter.com/australian/status/1261111888097603584
2020-05-15 01:46:00	australian		3	4	7	This elegant, audacious adaptation of Virginia Woolf鈥檚 1928 novel 鈥?with its complicated time and gender shifts 鈥?seem almost effortlessly graceful.				1.26111e+18	https://twitter.com/australian/status/1261110550743810048
2020-05-15 01:37:00	australian		12	20	38	Taiwan has vowed to defend its islands amid reports that China is building up forces and plans to conduct war games simulating their seizure.				1.26111e+18	https://twitter.com/australian/status/1261108285765226497
2020-05-15 01:36:00	australian		0	1	3	Gillon McLachlan has revealed details of the code鈥檚 plan to return to play next month, including rigorous testing.				1.26111e+18	https://twitter.com/australian/status/1261108033951694850
2020-05-15 01:17:00	australian		26	8	19	Joe Biden is under growing pressure to leave home isolation and hit the hustings as he struggles to capture America鈥檚 attention.				1.2611e+18	https://twitter.com/australian/status/1261103252835373056
2020-05-15 01:13:00	australian		1	1	0	The brother of alleged gay-hate murder victim Scott Johnson says he is ready and willing to deliver on his offer to pay a $1m reward.				1.2611e+18	https://twitter.com/australian/status/1261102245875036160
2020-05-15 01:05:00	australian		0	2	1	PHOTOS: We exclusively step inside The Glass House in New Canaan, Connecticut, designed by Philip Johnson and completed in 1949.				1.2611e+18	https://twitter.com/australian/status/1261100232760229888
2020-05-15 00:49:00	australian		1	2	4	Dozens of nations are at risk of famine amid processing and transportation breakdowns and panic buying. A food crisis has emerged when lots of food is available.				1.2611e+18	https://twitter.com/australian/status/1261096206031192064
2020-05-15 00:43:39	australian		9	2	3	Treasurer Tim Pallas says the virus will leave the state $773 million in deficit but the economic impact could get even worse. https://bit.ly/2zHuC56				1.26109e+18	https://twitter.com/australian/status/1261094859928002560
2020-05-15 00:19:00	australian		3	2	4	Colombian mother-to-be Ana Milena is facing mounting medical costs and uncertainty about where she will give birth.				1.26109e+18	https://twitter.com/australian/status/1261088656435097602
2020-05-15 00:03:59	australian		1	3	7	A former Sydney media executive who siphoned more than $8m from the Seven Network has been jailed for five years.				1.26108e+18	https://twitter.com/australian/status/1261084879720034304
2020-05-15	australian		0	2	0	Chef Danielle Alvarez and her Sydney restaurant Fred鈥檚 are all about produce and seasonality. Here is how to make their renowned savoury scrolls.				1.26108e+18	https://twitter.com/australian/status/1261083877742788610
2020-05-14 23:52:00	australian		11	6	13	#EXCLUSIVE: Victorian Labor senator Kimberley Kitching has been rebuked for using parliament to make 鈥榰nfounded鈥?claims.			#EXCLUSIVE	1.26108e+18	https://twitter.com/australian/status/1261081861578608640
2020-05-14 23:49:58	australian		3	5	6	Opposition leader at odds with senior Labor MPs after dismissing calls from union boss who urged government to 鈥榟old its nerve鈥?on China.				1.26108e+18	https://twitter.com/australian/status/1261081351148593153
2020-05-14 23:43:00	australian		4	5	5	How do you keep a theatre production in development alive in the time of coronavirus? This artist bent over backwards to keep her show on the road.				1.26108e+18	https://twitter.com/australian/status/1261079596671401987
2020-05-14 22:58:00	australian		2	5	6	France is furious after the CEO of pharmaceutical giant Sanofi said a potential COVID-19 vaccine would go to the US first.				1.26107e+18	https://twitter.com/australian/status/1261068272067203072
2020-05-14 22:30:07	australian		1	3	1	The divisions within the Rinehart family aren鈥檛 done with yet as legal proceedings reignite amid mediation attempts.				1.26106e+18	https://twitter.com/australian/status/1261061257467015168
2020-05-14 08:16:00	australian		15	9	5	University of Queensland chancellor Peter Varghese responds to a parliamentary attack on his institution鈥檚 China links.				1.26085e+18	https://twitter.com/australian/status/1260846309453361153
2020-05-14 07:54:49	australian		20	3	11	Without question, you have friends on Facebook who believe in some of the misinformation that is today spreading faster than the coronavirus itself, writes Caroline Overington.				1.26084e+18	https://twitter.com/australian/status/1260840978732036096
2020-05-14 05:00:19	australian		3	2	8	Must watch: A film of parallel undercover operations, with a relentless plot and immaculately matched lead performances.				1.2608e+18	https://twitter.com/australian/status/1260797066680258560
2020-05-14 03:56:00	australian		1	3	1	France鈥檚 best-known expert on serial killers has outed himself as a fraud.				1.26078e+18	https://twitter.com/australian/status/1260780878332133377
2020-05-14 03:42:00	australian		8	7	18	Emirates has joined rival Etihad is resuming 鈥?with conditions 鈥?flights between Australia and Europe.				1.26078e+18	https://twitter.com/australian/status/1260777355225726979
2020-05-14 03:40:16	australian		16	7	23	Labor MPs are backing the AWU鈥檚 call to stand up against Chinese aggression as Anthony Albanese refuses to endorse the comments. #auspol			#auspol	1.26078e+18	https://twitter.com/australian/status/1260776920586653698
2020-05-14 03:00:00	australian		0	0	2	Unemployment leapt to 6.2pc in April, against forecasts of over 8pc, but the figures masked a plunge in hours worked during the virus crisis.				1.26077e+18	https://twitter.com/australian/status/1260766788599586822
2020-05-14 02:24:59	australian		3	5	19	The PM says the loss of almost 600,000 jobs is 鈥榙evastating鈥?for Australians and their families. 鈥楾erribly shocking, although not totally unexpected鈥?				1.26076e+18	https://twitter.com/australian/status/1260757976408666112
2020-05-14 01:54:00	australian		7	3	2	The Obama documentary succumbs to a kind of woke denial of the more obvious complexities. Those seeking insightful reflect颅ions into Obama鈥檚 astonishing ascen颅t would be better off revisiting Michelle Obama's memoir, writes Rosemary Neill.				1.26075e+18	https://twitter.com/australian/status/1260750176001507328
2020-05-14 01:53:00	australian		23	10	51	The Home Affairs Minister has intensified his attack of the Palaszczuk government鈥檚 decision to bid for the troubled airline, saying the move is 鈥榙angerous鈥?and a 鈥榗on鈥?				1.26075e+18	https://twitter.com/australian/status/1260749924330663937
2020-05-14 01:30:00	australian		51	10	36	A @LowyInstitute poll found 90 per cent of Australians felt the Trump administration had handled the crisis either badly or very badly, while 69 per cent felt the Chinese government had done the same.		@LowyInstitute		1.26074e+18	https://twitter.com/australian/status/1260744136920952832
2020-05-14 01:23:00	australian		4	4	5	Consumers are cancelling sales of new homes at a rate four times higher than during the GFC.				1.26074e+18	https://twitter.com/australian/status/1260742374520549377
2020-05-14 01:23:00	australian		1	6	6	Melbourne crime family member has been charged in Sydney after his girlfriend was found dead in a Melbourne flat.				1.26074e+18	https://twitter.com/australian/status/1260742374499561472
2020-05-14 01:11:03	australian		2	4	12	A Porsche driver accused of filming and abusing police dying on a Melbourne freeway after a truck crash has been denied bail.				1.26074e+18	https://twitter.com/australian/status/1260739368139935745
2020-05-14 01:03:00	australian		0	5	2	Microsoft says it is still on track to launch its next-generation console, the Xbox Series X, around Christmas time 鈥?despite the COVID-19 situation 鈥?and have unveiled some of the first games which will be optimised for the new system.				1.26074e+18	https://twitter.com/australian/status/1260737341678915585
2020-05-14 00:52:00	australian		3	3	4	Queensland education minister distances herself from principal appointment that sparked corruption probe.				1.26073e+18	https://twitter.com/australian/status/1260734573325045763
2020-05-14 00:08:00	australian		1	1	0	#EXCLUSIVE: Chair Ricky MacMillan stepped down from Equestrian Australia on Monday after just six months at the reins.			#EXCLUSIVE	1.26072e+18	https://twitter.com/australian/status/1260723500282609664
2020-05-14 00:01:00	australian		2	2	2	NBN Co is lifting revenue as the broadband network approaches completion, with more people paying for higher-speed plans.				1.26072e+18	https://twitter.com/australian/status/1260721738758922242
2020-05-13 23:35:45	australian		2	3	7	Gladys Berejiklian says she鈥檒l listen to industry but won鈥檛 yet back down on the 10 person limit, says property is now a buyers鈥?market.				1.26072e+18	https://twitter.com/australian/status/1260715384665042944
2020-05-13 23:27:00	australian		16	6	19	#EXCLUSIVE: The risk of escalating action by China to restrict our farmers鈥?access to its massive market would pose a $17bn threat to exports.			#EXCLUSIVE	1.26071e+18	https://twitter.com/australian/status/1260713182303326208
2020-05-13 23:02:00	australian		2	1	3	Employers have rejected calls to move workers off JobKeeper early if their business recovers sooner than expected.				1.26071e+18	https://twitter.com/australian/status/1260706891384029184
2020-05-13 22:59:05	australian		9	3	18	Home Affairs Minister Peter Dutton has slammed the Queensland Government as 鈥渃haotic and corrupt鈥?after new state Treasurer Cameron Dick revealed a plan for the state to buy Virgin Australia. #auspol			#auspol	1.26071e+18	https://twitter.com/australian/status/1260706157951246336
2020-05-13 22:53:00	australian		9	5	9	The Commonwealth Bank has published a scenario putting forth a suggestion that house prices will keep falling over the next three years by 32%. Is this likely? James Kirby weighs in.				1.2607e+18	https://twitter.com/australian/status/1260704626011144193
2020-05-13 22:35:15	australian		9	14	28	#EXCLUSIVE: @AWUnion has urged the Morrison government to 鈥渉old its nerve鈥?in defence of Australia鈥檚 sovereignty, as China targets exporters in a pressure campaign against nations supporting a global investigation into the COVID-19 pandemic.		@AWUnion	#EXCLUSIVE	1.2607e+18	https://twitter.com/australian/status/1260700160583057408
2020-05-13 22:30:00	australian		3	0	2	Senior Nine Entertainment executives are conceding they will lose their commanding lead in the nation鈥檚 biggest radio market when Alan Jones steps down, but are gambling that the loss of 颅listeners will be offset by a long-term rise in advertising revenue.				1.2607e+18	https://twitter.com/australian/status/1260698838077108224
2020-05-13 22:00:01	australian		2	5	1	#EXCLUSIVE: The businessman accused of berating a dying police officer holds with his wife a property portfolio worth at least $12m.			#EXCLUSIVE	1.26069e+18	https://twitter.com/australian/status/1260691291366739971
2020-05-13 21:42:00	australian		15	3	5	Strewth! Bill Shorten wasn鈥檛 going to let a pesky pandemic postpone a parliamentary piss-up for his 53rd birthday. 鈥淓veryone felt a lot safer than being in the chamber with Josh Frydenberg,鈥?came the zinger.				1.26069e+18	https://twitter.com/australian/status/1260686758326329344
2020-05-13 21:35:00	australian		12	8	23	Digital media site BuzzFeed has announced it will cease news production in Australia and the UK 鈥渂oth for economic and strategic reasons鈥欌€? diverting resources towards the US market.				1.26068e+18	https://twitter.com/australian/status/1260684996681097216
2020-05-13 21:18:57	australian		4	9	21	A decade after its final run of concerts, Brisbane rock band Powderfinger will reform for one night only to undertake a live-streamed remote concert to raise funds for two charities.				1.26068e+18	https://twitter.com/australian/status/1260680959629774848
2020-05-13 10:25:49	australian		23	9	33	In a letter to #AFL CEO Gil McLachlan, the SA Chief Medical Officer and Police Commissioner describe plans to restart the 2020 season as 鈥渁n unnecessary public health risk鈥?			#AFL	1.26052e+18	https://twitter.com/australian/status/1260516591025840128
2020-05-13 10:18:00	australian		8	1	13	The Queensland government plans to bid for troubled airline Virgin Australia to keep its headquarters in Brisbane. https://bit.ly/2Llqlqx				1.26051e+18	https://twitter.com/australian/status/1260514624014876673
2020-05-13 09:57:53	australian		4	4	6	Better monitoring and more investment in drugs could prevent another global disaster. How do we make it happen?				1.26051e+18	https://twitter.com/australian/status/1260509564446752771
2020-05-13 05:29:10	australian		1	2	7	Scott White has been charged with murdering American Scott Johnson in 1988 in a crime police will claim was motivated by his 鈥渁bsolute鈥?hatred of gay men.				1.26044e+18	https://twitter.com/australian/status/1260441938660151298
2020-05-13 04:53:00	australian		15	23	66	Chinese brewing giants are leading the internal pushback against Beijing鈥檚 threats to slap tariffs on Australian barley exports, with companies including Tsingtao reliant on imported grain to produce beer and export malt across Asia.				1.26043e+18	https://twitter.com/australian/status/1260432834944094208
2020-05-13 04:44:00	australian		2	5	7	Beach towels but no pool access? Masks in nightclubs? That鈥檚 what the travel industry is considering as it reconfigures for a post-pandemic world.				1.26043e+18	https://twitter.com/australian/status/1260430570280103939
2020-05-13 03:55:46	australian		1	6	12	The Foreign Minister fires back at claims she has vacated the China debate and let Liberal backbenchers dictate foreign policy.				1.26042e+18	https://twitter.com/australian/status/1260418432182505473
2020-05-13 03:48:00	australian		7	7	8	Of the 22,000 arrivals in April, 15,000 were returning Australians, compared with 1.7 million overseas arrivals in April 2019.				1.26042e+18	https://twitter.com/australian/status/1260416477221605376
2020-05-13 03:48:00	australian		1	4	3	As Victoria鈥檚 players headed to Marvel Stadium for coronavirus testing, key states threatened to block a return to action.				1.26042e+18	https://twitter.com/australian/status/1260416477095583744
2020-05-13 03:31:30	australian		3	5	6	鈥淵ou could see it as an ode to the 鈥榖lack swan鈥?鈥?those un颅predictable events that really pull the rug out from everybody, and darned if we aren鈥檛 all getting a taste of that right now." @PaulDempsey joins Review's Isolation Room.		@PaulDempsey		1.26041e+18	https://twitter.com/australian/status/1260412328039854081
2020-05-13 03:02:00	australian		8	24	67	The muscle-flexing aims to send a signal to China, which has taken advantage of coronavirus to boost power in Asia, amid reports some in Beijing want a Taiwan invasion.				1.2604e+18	https://twitter.com/australian/status/1260404901055782912
2020-05-13 02:54:00	australian		0	1	4	The Australian tech darling is continuing to build out its capabilities, now acquiring a young US start-up.				1.2604e+18	https://twitter.com/australian/status/1260402887768727554
2020-05-13 02:54:00	australian		0	3	1	Consumer confidence bounced back from crushing lows to post record gains in April as the nation鈥檚 path to normality became clearer.				1.2604e+18	https://twitter.com/australian/status/1260402887638712320
2020-05-13 02:20:00	australian		2	5	6	The acoustic guitar Kurt Cobain played for Nirvana鈥檚 MTV Unplugged session is expected to fetch about $US1m ($1.54m) at auction.				1.26039e+18	https://twitter.com/australian/status/1260394331267006465
2020-05-13 02:19:00	australian		2	2	1	Iran is using its sanctioned oil and energy expertise to garner favour and financial gain from two other nations shunned by the US.				1.26039e+18	https://twitter.com/australian/status/1260394079650754564
2020-05-13 02:17:00	australian		10	6	10	The site of Sydney Fish Market may become home to thousands of apartments and office buildings soaring up to 45 storeys.				1.26039e+18	https://twitter.com/australian/status/1260393576384651272
2020-05-13 02:16:44	australian		1	1	3	Adelaide鈥檚 grand cultural institutions on North Terrace are to be the first in the country to reopen after COVID-19, with the Art Gallery of South Australia planning to welcome visitors from June 8.				1.26039e+18	https://twitter.com/australian/status/1260393508541612033
2020-05-13 01:48:00	australian		3	4	4	The nation鈥檚 chief health officer will brief national cabinet on the deadly inflammatory disease apparently linked to COVID-19.				1.26039e+18	https://twitter.com/australian/status/1260386278262046721
2020-05-13 01:15:00	australian		1	1	2	The 10 dissident Wallabies captains are threatening further disruption amid a bitter brawl with Rugby Australia.				1.26038e+18	https://twitter.com/australian/status/1260377973531828227
2020-05-13 01:01:00	australian		0	4	5	The tech workers - if they want to - will have the option of never coming back to the office even after the pandemic.				1.26037e+18	https://twitter.com/australian/status/1260374450492436480
2020-05-13 00:59:00	australian		1	1	0	Virgin鈥檚 administrators say the airline has received 340,000 refund requests, as they push for a federal court ruling to give customers credit for cancelled flights.				1.26037e+18	https://twitter.com/australian/status/1260373946974625793
2020-05-13 00:42:00	australian		8	7	28	Australia must create a US-style centre for disease control, increase its stockpile of medical equipment and give greater rein to its intelligence agencies to gather inform颅ation on emerging diseases if it hopes to avoid the worst of future pandemics.				1.26037e+18	https://twitter.com/australian/status/1260369668860252161
2020-05-13 00:19:00	australian		0	2	0	Sue O鈥橬eill鈥檚 last conversation with her father Raymond Jennings was through the flyscreen window of his Newmarch House room.				1.26036e+18	https://twitter.com/australian/status/1260363880699576320
2020-05-12 23:40:00	australian		2	2	4	Donald Trump鈥檚 health experts warn of more 鈥榮uffering and death鈥?if the US economy reopens too fast.				1.26035e+18	https://twitter.com/australian/status/1260354065952903168
2020-05-12 23:10:00	australian		8	4	15	#EXCLUSIVE: Scott Morrison will appoint the country鈥檚 first deputy chief 颅medical officer for mental health to steer a new pandemic plan.			#EXCLUSIVE	1.26035e+18	https://twitter.com/australian/status/1260346516239085569
2020-05-12 22:51:00	australian		1	5	17	Nurses at the Mount Isa medical centre, Gidgee Healing, received a special thank you from the royal family.				1.26034e+18	https://twitter.com/australian/status/1260341734849957888
2020-05-12 22:43:00	australian		8	5	12	Inside story: Alan Jones was barely six months into an $8m, two-year contract when he began contemplating calling time.				1.26034e+18	https://twitter.com/australian/status/1260339721282043904
2020-05-12 22:42:00	australian		2	21	26	#EXCLUSIVE: New text messages emerge between Jackie Trad and Jeff Hunt, the senior Education official stood aside amid a corruption probe.			#EXCLUSIVE	1.26034e+18	https://twitter.com/australian/status/1260339469770768385
2020-05-12 22:42:00	australian		40	7	29	Beijing has accused Australia of launching an inquiry into the COVID-19 pandemic for political reasons.				1.26034e+18	https://twitter.com/australian/status/1260339469674090496
2020-05-12 22:19:28	australian		5	2	5	Andrew Hastie and Kimberley Kitching have made a prominent American a member of a secret group known as The Wolverines: https://bit.ly/2WODVYO #auspol			#auspol	1.26033e+18	https://twitter.com/australian/status/1260333799302287360
2020-05-12 21:06:20	australian		2	3	9	LIVE | Josh Frydenberg has tested negative for coronavirus after a coughing fit interrupted his landmark economic statement to parliament #COVID19 #auspol			#COVID19 #auspol	1.26032e+18	https://twitter.com/australian/status/1260315395728142336
2020-05-12 11:51:00	australian		3	3	12	Looking for the perfect pavlova recipe? This is the only one you need.				1.26018e+18	https://twitter.com/australian/status/1260175640571121666
2020-05-12 07:36:00	australian		2	4	4	Dropping clothing when customers want it seems to be logical and what the industry wants. Why did it take a pandemic to see it in full swing?				1.26011e+18	https://twitter.com/australian/status/1260111467308859393
2020-05-12 07:14:00	australian		15	9	17	More severe than the worst recorded by modern instruments are likely in the future, a new study has found.				1.26011e+18	https://twitter.com/australian/status/1260105930932252673
2020-05-12 06:29:47	australian		10	11	11	Treasurer Josh Frydenberg undergoes Covid-19 test after coughing fit in parliament today				1.26009e+18	https://twitter.com/australian/status/1260094806589534211
2020-05-12 06:12:00	australian		5	14	15	Riot police chased protesters through Hong Kong鈥檚 shopping malls and streets as democracy activists launched flash mob rallies.				1.26009e+18	https://twitter.com/australian/status/1260090328234647552
2020-05-12 05:28:00	australian		2	3	3	While the West asks those who don鈥檛 need hospital care to stay home, other countries insist they move to special facilities.				1.26008e+18	https://twitter.com/australian/status/1260079255024627712
2020-05-12 04:40:33	australian		8	2	16	Ben Fordham has been given the most coveted and difficult job in Australian radio, taking over Alan Jones' popular 2GB radio breakfast show.				1.26007e+18	https://twitter.com/australian/status/1260067315250425857
2020-05-12 04:39:00	australian		2	2	0	Administrators say Virgin will be sold as a job lot and won鈥檛 be broken up, as bidders are warned things could 鈥榞et political鈥?				1.26007e+18	https://twitter.com/australian/status/1260066923850674176
2020-05-12 04:12:00	australian		0	3	8	Gerald Murnane, the writer considered one of Australia鈥檚 best chances of winning for the nation a second Nobel Prize in literature, is in contention for the $60,000 Miles Franklin Literary Award for the second time in three years.				1.26006e+18	https://twitter.com/australian/status/1260060129090777088
2020-05-12 03:54:00	australian		3	5	10	The managers of a Melbourne abattoir linked to 85 virus cases say they didn鈥檛 text MPs ahead of a call not to name their facility.				1.26006e+18	https://twitter.com/australian/status/1260055599267459072
2020-05-12 03:49:00	australian		4	6	4	Josh Frydenberg鈥檚 economic update was interrupted by a coughing fit, with the Treasurer鈥檚 handling of COVID-19 etiquette on display with all eyes on him in the House of Representatives. #auspol https://bit.ly/3dzwFXo			#auspol	1.26005e+18	https://twitter.com/australian/status/1260054340993265665
2020-05-12 03:44:27	australian		7	1	0	Treasurer Josh Frydenberg outlines the historic impact the pandemic is wreaking on the economy and the budget.				1.26005e+18	https://twitter.com/australian/status/1260053198473015298
2020-05-12 03:28:00	australian		48	32	101	Five years ago Bill Gates warned the biggest potential threat the world faced wasn鈥檛 nuclear war but pandemic. Nobody listened.				1.26005e+18	https://twitter.com/australian/status/1260049055993954304
2020-05-12 02:54:00	australian		1	3	2	Rugby鈥檚 highly paid strategists rejected a lucrative pay TV deal in the hope of starting a bidding war. It never materialised.				1.26004e+18	https://twitter.com/australian/status/1260040499655774220
2020-05-12 02:50:14	australian		1	1	0	SuperRatings says super balances recovered some lost ground in April after the COVID-19 battering, but remain well down.				1.26004e+18	https://twitter.com/australian/status/1260039550987984896
2020-05-12 02:37:24	australian		2	2	7	Scott Morrison opens up on a sometimes fractious relationship with Alan Jones, as a Liberal Party legend discusses the broadcaster鈥檚 feat 鈥榯hat will never be broken鈥?				1.26004e+18	https://twitter.com/australian/status/1260036321898201092
2020-05-12 02:27:00	australian		3	2	6	Broadcaster Ray Hadley, who was widely expected to take over Alan Jones鈥?popular 2GB radio breakfast show following his retirement, says he supports Nine Entertainment's decision to promote his colleague Ben Fordham to the top slot.				1.26003e+18	https://twitter.com/australian/status/1260033704950239234
2020-05-12 02:18:36	australian		19	16	22	Canberra reacts to Beijing鈥檚 Aussie meat ban: https://bit.ly/3cv9YDO				1.26003e+18	https://twitter.com/australian/status/1260031590417104896
2020-05-12 02:04:00	australian		2	1	0	A Carnival Australia director has denied telling a port official Ruby Princess was 鈥榥ot a COVID ship鈥?				1.26003e+18	https://twitter.com/australian/status/1260027917033254912
2020-05-12 01:52:32	australian		1	4	4	News Corp will not proceed with the sale of its regional and community newspapers to Antony Catalano鈥檚 ACM.				1.26003e+18	https://twitter.com/australian/status/1260025033222574080
2020-05-12 01:45:00	australian		4	5	4	#EXCLUSIVE: Sydney鈥檚 taxi industry has been hit hardest by the coronavirus with more than half of the city鈥檚 5572 cabs deregistered.			#EXCLUSIVE	1.26002e+18	https://twitter.com/australian/status/1260023135212109825
2020-05-12 01:30:00	australian		0	3	5	Chemists are pushing for a permanent increase in their power to issue customers with scripts for medications without a prescription.				1.26002e+18	https://twitter.com/australian/status/1260019362024419329
2020-05-12 01:30:00	australian		0	1	2	The deputy at the centre of a scantily clad figurines drama has a controversial BHP pay ruling scrapped after 鈥榗urious email鈥?				1.26002e+18	https://twitter.com/australian/status/1260019360929890304
2020-05-12 01:30:00	australian		0	1	2	Kurtley Beale will quit the Waratahs at the end of the current season after signing a two-year deal with French club Racing 92.				1.26002e+18	https://twitter.com/australian/status/1260019360376258560
2020-05-12 01:00:00	australian		0	0	5	Just Jeans, Peter Alexander and Smiggle owner Premier Investments is set to reopen most of its stores as it battles to come back from a 74% sales hit.				1.26001e+18	https://twitter.com/australian/status/1260011812281618432
2020-05-12 00:57:00	australian		2	4	4	#EXCLUSIVE: The Melbourne university is partnering with IBM to deliver the training, as misinformation continues to spread.			#EXCLUSIVE	1.26001e+18	https://twitter.com/australian/status/1260011055792652288
2020-05-12 00:39:31	australian		1	1	0	The recent sharemarket rout is the pricing point for the issue of $50m worth of options to Ruslan Kogan and his CFO David Shafer.				1.26001e+18	https://twitter.com/australian/status/1260006655883743232
2020-05-12 00:35:00	australian		7	0	2	On Wednesday night at 7:30, The Australian's Wealth Editor, @kirby_journo, answers all of your questions about the current investment market. Submit your questions here and tune in live to see them answered: https://bit.ly/3co89IL		@kirby_journo		1.26001e+18	https://twitter.com/australian/status/1260005519407923200
2020-05-12 00:18:00	australian		4	1	0	Dean Laidley allegedly stalked a woman by calling her 43 times in one day and sending her a photo of himself with a belt around his neck.				1.26e+18	https://twitter.com/australian/status/1260001241255432192
2020-05-12 00:10:51	australian		3	8	22	#BREAKING: NSW Police have arrested a man over the death more than 30 years ago of Scott Johnson in a suspected gay-hate attack.			#BREAKING	1.26e+18	https://twitter.com/australian/status/1259999442226171905
2020-05-11 23:48:00	australian		4	2	7	What鈥檚 it really like to be eaten for breakfast by radio鈥檚 鈥?00-pound gorilla鈥? The Weekend Australian's Greg Bearup sat down with Alan Jones in late 2017 ... and it didn鈥檛 take long for him to find out.				1.25999e+18	https://twitter.com/australian/status/1259993691487383563
2020-05-11 23:44:17	australian		64	26	36	At least four Australian abattoirs have been delisted by China amid rising trade tensions between Canberra and Beijing.				1.25999e+18	https://twitter.com/australian/status/1259992758762172416
2020-05-11 23:41:45	australian		4	4	2	Radio veteran Alan Jones has stunned the media world by announcing he will be quitting his morning talk show at the end of the month on the advice of his doctors.				1.25999e+18	https://twitter.com/australian/status/1259992118002454528
2020-05-11 23:36:00	australian		4	3	9	Elon Musk escalates feud over California鈥檚 virus shutdown, saying he鈥檒l defy authorities and resume production at a Tesla plant.				1.25999e+18	https://twitter.com/australian/status/1259990671441747968
2020-05-11 23:30:00	australian		1	2	1	The superannuation arm of Qantas has blamed job cuts and its historical legacy for delayed responses to members requesting early access to their super balance due to financial hardship caused by coronavirus.				1.25999e+18	https://twitter.com/australian/status/1259989162037358594
2020-05-11 23:10:00	australian		4	1	1	Joe Biden is closing in on his search for a running mate with Kamala Harris, Amy Klobuchar and Elizabeth Warren looming large.				1.25998e+18	https://twitter.com/australian/status/1259984128373592065
2020-05-11 22:58:00	australian		7	5	18	The New Zealand Prime Minister says pubs, restaurants, schools and shops can open by the end of next week.				1.25998e+18	https://twitter.com/australian/status/1259981108449382401
2020-05-11 22:53:00	australian		4	15	19	Etihad Airways is resuming flights between Melbourne and London via Abu Dhabi from Friday, with strict hygiene rules.				1.25998e+18	https://twitter.com/australian/status/1259979850145837057
2020-05-11 22:27:58	australian		5	6	15	#EXCLUSIVE: Jackie Trad鈥檚 hopes of staying in parliament could depend on the existence of an alleged text exchange with a public servant.			#EXCLUSIVE	1.25997e+18	https://twitter.com/australian/status/1259973552117174272
2020-05-11 22:20:08	australian		21	11	38	#BREAKING: Radio veteran Alan Jones has stunned the media world by announcing he will be quitting his morning talk show at the end of the month on the advice of his doctors. https://bit.ly/2An1BvT			#BREAKING	1.25997e+18	https://twitter.com/australian/status/1259971578273476609
2020-05-11 18:00:00	australian		4	29	34	Two Chinese ships chased a Japanese fishing boat close to disputed islands in the East China Sea, the Japan Coast Guard said on Sunday.				1.25991e+18	https://twitter.com/australian/status/1259906115426332672
2020-05-11 16:00:01	australian		4	3	15	More than 50 South Korean cases of coronavirus have been linked to a 29-year-old man who, in a single night last weekend, visited five clubs and bars in a popular Seoul neighbourhood, health officials said.				1.25988e+18	https://twitter.com/australian/status/1259875920032169989
2020-05-11 14:00:01	australian		0	0	3	Sanjeev Gupta is masterminding how his huge steel and aluminium empire, employing 35,000 people across 30 countries, will pull through the pandemic. https://bit.ly/2YMEkxs				1.25985e+18	https://twitter.com/australian/status/1259845721307701248
2020-05-11 13:30:00	australian		14	7	25	Americans are now confronting the most dangerous phase of the coronavirus pandemic as they begin to reopen the world鈥檚 largest economy without having first subdued the deadly virus. The contrast with Australia could not be more stark.				1.25984e+18	https://twitter.com/australian/status/1259838168162955264
2020-05-11 13:00:00	australian		3	1	9	Uber has caved to mounting pressure to trim the fee it charges restaurants, cutting the maximum rate from 35 per cent to 30 per cent as the local hospitality industry struggles to survive amid the COVID-19 pandemic.				1.25983e+18	https://twitter.com/australian/status/1259830619720351745
2020-05-11 12:30:00	australian		1	2	2	The April US jobs report was every bit as bad as everybody worried it would be. The climb back will be slow and painful.				1.25982e+18	https://twitter.com/australian/status/1259823066973999104
2020-05-11 12:00:00	australian		0	2	8	Daniel Ricciardo is expecting a chaotic return to Formula One and the Australian Renault driver is raring to go after the coronavirus suspension.				1.25982e+18	https://twitter.com/australian/status/1259815518623739904
2020-05-11 11:30:00	australian		1	1	3	During lockdown, the editorial director of Vogue Australia spends her time in Zoom meetings with some of the fashion title鈥檚 biggest names, but in her local market, Edwina McCann鈥檚 iconic brand stands alone.				1.25981e+18	https://twitter.com/australian/status/1259807968972828672
2020-05-11 11:00:01	australian		0	3	5	The new-school approach to calling out sexual harassment in the workplace.				1.2598e+18	https://twitter.com/australian/status/1259800421138264064
2020-05-11 10:30:00	australian		0	1	2	Luis Bunuel put it this way: solitude is a wonderful thing 鈥?as long as you can talk about it with someone afterwards. A joke with a bonus: sound advice. Peter Goldsworthy shares his lessons from lockdown.				1.25979e+18	https://twitter.com/australian/status/1259792868987809794
2020-05-11 10:00:01	australian		22	7	43	Adele鈥檚 former personal trainer has hit back at social media critics of the star鈥檚 dramatic weight loss, insisting that her transformation was about becoming healthy rather than 鈥渟uper-skinny鈥?				1.25979e+18	https://twitter.com/australian/status/1259785321740468226
2020-05-11 09:31:54	australian		0	0	0	Discover more performances from the Isolation Room here:				1.25978e+18	https://twitter.com/australian/status/1259778248147435520
2020-05-11 09:30:00	australian		1	2	3	Chill out on your Monday evening with the smooth, sublime tunes of Mia Dyson singing live in The Weekend Australian Review's Isolation Room.				1.25978e+18	https://twitter.com/australian/status/1259777768717463554
2020-05-11 09:00:01	australian		1	1	4	Despite living in the perfect isolation home (a small, forested island just off the coast of Vancouver, Canada), one author still deals with the trials and tribulations of bored children at home. The solution? A forest playground.				1.25977e+18	https://twitter.com/australian/status/1259770222346506240
2020-05-11 08:30:00	australian		1	1	5	Why the elbow bump is the most ridiculous greeting in history.				1.25976e+18	https://twitter.com/australian/status/1259762670179241985
2020-05-11 08:00:00	australian		0	0	0	A W-shaped curve is used to visually represent reverse culture shock, depicting the high and low waves of a transition to the once familiar. It is this anxiety that children may feel as they transition back to classroom learning part-way through Term 2.				1.25976e+18	https://twitter.com/australian/status/1259755119928905728
2020-05-11 07:30:00	australian		22	10	56	Crises need leaders who admit they don鈥檛 know all the answers; who are prepared to bring experts to the podium; who can admit when they need to change course; who are empathetic but not falsely optimistic; and who lead by example.				1.25975e+18	https://twitter.com/australian/status/1259747569514643458
2020-05-11 07:00:00	australian		2	1	2	Hamish McLennan says he is 鈥渉opeful鈥?of joining the Rugby Australia board as chairman in the coming days on what will need to be a united board making one of its core goals a successful bid to host the 2027 Rugby World Cup.				1.25974e+18	https://twitter.com/australian/status/1259740020375613441
2020-05-11 06:30:00	australian		3	0	2	Renovation projects have become the boom industry during corona lockdowns as homeowners pick up the tools or the phone to tradies to do those jobs that have sat waiting for a rainy day.				1.25973e+18	https://twitter.com/australian/status/1259732470628585472
2020-05-11 06:00:00	australian		12	7	17	In general America appears to be on the precipice of a major economic depression and social collapse, and this has now gone to the top of the list of dangers from the pandemic, daylight second, writes Alan Kohler.				1.25972e+18	https://twitter.com/australian/status/1259724921019658242
2020-05-11 05:52:46	australian		0	1	2	An inquiry will be held into the gas explosion last week at Anglo American鈥檚 Grosvenor underground coalmine which left five miners seriously burnt and fighting for their lives.				1.25972e+18	https://twitter.com/australian/status/1259723100943314945
2020-05-11 05:30:00	australian		6	1	2	American-owned cruise lines expect to strongly participate in a post-COVID-19 trans-Tasman tourism bubble.				1.25972e+18	https://twitter.com/australian/status/1259717370584731651
2020-05-11 05:21:18	australian		14	11	18	Richard Pusey bragged his Porsche could hit 350km/h and was allegedly caught speeding at 247 km/h the month before the Eastern Freeway crash, a court has heard.				1.25972e+18	https://twitter.com/australian/status/1259715181761814528
2020-05-11 05:20:04	australian		6	18	48	A bipartisan group of US members of Congress have sent a letter to Australian ambassador Arthur Sinodinos pledging to support Scott Morrison鈥檚 push for an independent inquiry into the origins of coronavirus in China.				1.25971e+18	https://twitter.com/australian/status/1259714871135858688
2020-05-11 05:00:00	australian		1	1	5	This May will long be remembered as the month of the iso-beard as our bearded male business leaders stay the course. They are now emerging from total hibernation, often startling colleagues on video conference.				1.25971e+18	https://twitter.com/australian/status/1259709820707323904
2020-05-11 04:30:00	australian		3	5	17	The Queen is to withdraw from public life for months in what is expected be the longest absence from official duties in her 68-year reign.				1.2597e+18	https://twitter.com/australian/status/1259702271396532224
2020-05-11 04:00:00	australian		0	0	1	The post-COVID-19 crisis world will sharply accelerate the demise of 鈥渙ut of touch鈥? old-world retail behemoths as shoppers challenge retail stores like never before to offer unique customer experiences instead of just being transactional venues.				1.25969e+18	https://twitter.com/australian/status/1259694722920087552
2020-05-11 03:30:00	australian		8	5	11	The bookmakers have Donald Trump as the hot favourite to win the November presidential election despite the unprecedented rise in unemployment. But his fate will depend on the US infection rates and economic recovery that stem from easing of restrictions.				1.25969e+18	https://twitter.com/australian/status/1259687171516174337
2020-05-11 03:08:12	australian		23	2	8	Anthony Albanese has set out his own plan for Labor to navigate the 鈥渞oad out鈥?from the pandemic crisis which stays faithful to traditional ALP values, writes Dennis Shanahan.				1.25968e+18	https://twitter.com/australian/status/1259681685676802050
2020-05-11 03:00:00	australian		1	1	0	On the face of it, the departure of My Kitchen Rules鈥?long-time host 鈥淧aleo鈥?Pete Evans from Seven was all about his hopelessly kooky causes. But there was another big issue at play.				1.25968e+18	https://twitter.com/australian/status/1259679623752773633
2020-05-11 02:30:00	australian		4	1	5	NSW Premier Gladys Berejiklian has backed her deputy John Barilaro who is under pressure to resign as NSW Nationals leader over his behaviour in the contest for Eden-Monaro preselection. #auspol			#auspol	1.25967e+18	https://twitter.com/australian/status/1259672072214568960
2020-05-11 02:24:50	australian		5	9	8	China has seen its highest daily increase in new cases since April 28, with five of the 17 new cases reported for Monday from Wuhan, the epicentre of the global coronavirus pandemic. https://bit.ly/35Qna3f				1.25967e+18	https://twitter.com/australian/status/1259670774375256065
2020-05-11 02:06:34	australian		1	7	8	Victorian Premier Dan Andrews has given the AFL a green light to progress with its plans for a return to training and playing. https://bit.ly/2Llkd1a				1.25967e+18	https://twitter.com/australian/status/1259666175350288385
2020-05-11 02:00:00	australian		2	2	2	The vast majority of Australians are complying with the government鈥檚 JobKeeper wage subsidy scheme, with just 212 industrial disputes concerning the program lodged with the Fair Work Commission since it began. https://bit.ly/2YQ1WBb				1.25966e+18	https://twitter.com/australian/status/1259664522744197120
2020-05-11 01:35:00	australian		9	3	5	Victorians will be allowed to leave their home from 11:59pm on Tuesday night, with up to five guests allowed to visit private homes.				1.25966e+18	https://twitter.com/australian/status/1259658233993506816
2020-05-11 01:30:00	australian		2	2	1	When the tertiary sector catches its breath from its current survival mode, the cold, hard light of day is likely to reveal significant job losses and a shrinking of the teaching offering across the board.				1.25966e+18	https://twitter.com/australian/status/1259656972556632064
2020-05-11 01:00:00	australian		8	2	6	By protecting the vulnerable while allowing the virus to spread as slowly as possible through the healthy population, the authorities hope herd immunity will build across the country. But big mistakes have been made, including 3,000 deaths.				1.25965e+18	https://twitter.com/australian/status/1259649424252231681
2020-05-11 00:40:00	australian		1	3	2	Mixed messages about the timeline for getting Australians back to work have left businesses confused and may damage confidence, as governments try to get workers back to their offices and the economy moving again.				1.25964e+18	https://twitter.com/australian/status/1259644389565124609
2020-05-11 00:23:36	australian		1	9	12	With confirmed Australian cases of COVID-19 continuing to drop, states and territories are beginning to ease restrictions. Stay up to date with what's happening in your location with our live coronavirus coverage: https://bit.ly/2WiOOmC				1.25964e+18	https://twitter.com/australian/status/1259640265716797440
2020-05-11 00:20:00	australian		2	4	16	The White House will from today dramatically tighten rules governing Chinese journalists working in the US, the latest move in a tit-for-tat media feud that comes at a time of deteriorating relations between the two nations.				1.25964e+18	https://twitter.com/australian/status/1259639356886855682
2020-05-11	australian		316	66	283	Anthony Albanese will try to 颅revive the so-called sports rorts scandal and go on the attack against Scott Morrison when parliament 颅returns this week.				1.25963e+18	https://twitter.com/australian/status/1259634326167187456
2020-05-10 23:54:51	australian		2	1	5	Legendary unionist and former leader of the NSW Builders鈥?Labourers Federation Jack Mundey has died at 90 years of age.				1.25963e+18	https://twitter.com/australian/status/1259633028621459457
2020-05-10 23:40:00	australian		2	3	4	Rugby Australia was spending $320,000 a day last year to run the game and could be heading down the path of insolvency.				1.25963e+18	https://twitter.com/australian/status/1259629290188144641
2020-05-10 23:20:00	australian		4	7	11	The looming mental health crisis linked to mass unemployment is set to cost up to $5bn in lost productivity and threatens to undermine the longer-term economic recovery, according to new modelling of the national wealth impacts of COVID-19.				1.25962e+18	https://twitter.com/australian/status/1259624257199337472
2020-05-10 23:01:10	australian		2	1	1	The Trump administration has no plans to keep President Donald Trump and Vice President Mike Pence apart as concerns rise about the spread of the coronavirus within the White House. https://bit.ly/3fIohXF				1.25962e+18	https://twitter.com/australian/status/1259619517921030144
2020-05-10 23:00:00	australian		2	1	2	As the coronavirus puts in-person functions on pause, more people are turning to online funeral businesses that host memorials over Zoom, delivering strong growth to this niche of the end-of-life industry.				1.25962e+18	https://twitter.com/australian/status/1259619224374263810
2020-05-10 22:56:42	australian		6	2	13	NSW Premier Gladys Berejiklian has said she will not recommend residents of the state stop working from home like the West Australian government has done, saying social distancing cannot be maintained on public transport under typical numbers. https://bit.ly/2YX9LFv				1.25962e+18	https://twitter.com/australian/status/1259618393335803904
2020-05-10 22:40:00	australian		1	14	14	#EXCLUSIVE: Senior NSW detectives are being asked to investigate allegations of neglect by staff at Newmarch House after it emerged an elderly woman recovering from coronavirus was forced to lie on the floor for two hours after falling from bed.			#EXCLUSIVE	1.25961e+18	https://twitter.com/australian/status/1259614190584676352
2020-05-10 22:21:06	australian		2	1	13	Bushfire-ravaged towns will get specially catered support via local economic recovery plans as part of a new $650m package from the federal government.				1.25961e+18	https://twitter.com/australian/status/1259609434675961856
2020-05-10 22:00:12	australian		2	3	8	Jackie Trad's sudden 24-hour about-face in quitting cabinet is understood to have followed growing angst among Labor鈥檚 marginal-seat MPs across regional QLD, and the withdrawal of support by United Workers Union boss and Left faction convener Gary Bullock.				1.2596e+18	https://twitter.com/australian/status/1259604173860954113
2020-05-10 20:55:19	australian		10	7	8	EXCLUSIVE | Fees at some of the nation鈥檚 top private schools are poised to rise under a new federal funding model that takes into account students鈥?family incomes #auspol			#auspol	1.25959e+18	https://twitter.com/australian/status/1259587847889121282
2020-05-10 19:00:00	australian		1	4	8	Since COVID-19 struck, real 颅estate agents have logged a significant increase in calls from city dwellers looking for lots of land 鈥?and even remote islands.				1.25956e+18	https://twitter.com/australian/status/1259558827852042241
2020-05-10 16:00:01	australian		0	1	4	In the wake of coronavirus, one researcher is hoping that employers will be able to look past work histories that have been altered due to no fault of workers themselves.				1.25951e+18	https://twitter.com/australian/status/1259513531143086080
2020-05-10 14:00:00	australian		3	62	61	University of Melbourne lecturer Kylie Moore-Gilbert鈥檚 cries for help are so loud and desperate 鈥渆ven the walls of one of Iran鈥檚 most notorious prisons can鈥檛 颅silence them鈥欌€? a human rights group has reported.				1.25948e+18	https://twitter.com/australian/status/1259483331344896000
2020-05-10 13:00:01	australian		2	2	3	Filmed in six countries, ZeroZeroZero is an intriguing, standout cross-cultural production that should be high on your to-watch list.				1.25947e+18	https://twitter.com/australian/status/1259468233502896130
2020-05-10 12:30:00	australian		2	2	10	ABBA's Bjorn Ulvaeus on his 20-coffees-a-day habit, fitness regime and how an 鈥榚arly鈥?breakup saved the pop superstars.				1.25946e+18	https://twitter.com/australian/status/1259460679737716736
2020-05-10 12:00:01	australian		1	1	5	When the decision came down to postpone Tokyo 2020, Jess Trengove was finally able to exhale. She has spent a frantic few months juggling the roles of new mother and Olympic hopeful.				1.25945e+18	https://twitter.com/australian/status/1259453133471641602
2020-05-10 11:30:00	australian		3	4	19	If Jeremy Clarkson had a tractor, you might imagine it would be a Lamborghini. He does and it is.				1.25945e+18	https://twitter.com/australian/status/1259445580100755456
2020-05-10 11:00:00	australian		1	0	2	For fashion designer Lisa Gorman, life in isolation and home schooling has made her both teacher and student.				1.25944e+18	https://twitter.com/australian/status/1259438031766818818
2020-05-10 10:30:00	australian		2	0	5	The sounds of a baby in need can be doubly difficult for a mother who suffered neglect or abuse as a child.				1.25943e+18	https://twitter.com/australian/status/1259430481063444480
2020-05-10 10:00:00	australian		0	2	9	The unemployment figures are devastating but some companies are looking beyond 2020 and the chance to redesign and revolutionise the workforce.				1.25942e+18	https://twitter.com/australian/status/1259422933300248577
2020-05-10 09:30:00	australian		3	3	6	A dozen of America鈥檚 top scientists and a collection of billionaires and industry titans say they have the answer to the coronavirus pandemic, and they found a backdoor to deliver their plan to the White House.				1.25942e+18	https://twitter.com/australian/status/1259415380717703169
2020-05-10 09:00:00	australian		3	1	2	Would you share a picture of your messy #WFH desk with a colleague? Remote work experts at tech giant Atlassian suggest 鈥渕essy desk Thursdays鈥? with virtual teams sharing photos of their home-office desks, is one exercise for team building.			#WFH	1.25941e+18	https://twitter.com/australian/status/1259407832119574533
2020-05-10 08:30:00	australian		0	1	2	In the series finale of @TrentDalton's Tales From the Bunker series, he gathers love letters among friends, families and partners from around the country.		@TrentDalton		1.2594e+18	https://twitter.com/australian/status/1259400281651138560
2020-05-10 08:00:00	australian		1	1	9	While it鈥檚 not possible to check in to our most-loved hotels, resorts, lodges and inns, that doesn鈥檛 mean we can鈥檛 check out what鈥檚 going on behind closed doors with these virtual travel experiences.				1.25939e+18	https://twitter.com/australian/status/1259392731308331008
2020-05-10 07:30:00	australian		0	8	19	The past year has been tough for bees. Bushfires destroyed nearly 20,000 beehives across Australia, with another 90,000 made unproductive in NSW alone. As European honeybees are essential for producing crops, this is what home gardeners can do to help.				1.25939e+18	https://twitter.com/australian/status/1259385181628018689
2020-05-10 07:00:00	australian		1	2	12	The new Hugo Weaving film, Hearts and Bones, is set to become an Australian favourite. Shot in western Sydney, the film shows how we are all just humans, complicated, flawed, hopeful and full of secrets.				1.25938e+18	https://twitter.com/australian/status/1259377633831219201
2020-05-10 06:30:00	australian		7	4	15	As the cooler weather hits, is there anything better than juicy pork belly with crackling? Get ready for winter with these three recipes.				1.25937e+18	https://twitter.com/australian/status/1259370082846703617
2020-05-10 06:00:00	australian		3	2	4	South Korea and Germany have rushed to deal with new infections, as nations ponder reopening dangers.				1.25936e+18	https://twitter.com/australian/status/1259362533728587776
2020-05-10 05:30:00	australian		1	0	3	Ronnie Scott founded a high-profile literary magazine at 21. Now 34, his debut novel is a social comedy set in Melbourne鈥檚 gay community.				1.25935e+18	https://twitter.com/australian/status/1259354983180337152
2020-05-10 05:00:00	australian		9	5	30	Despite advances in internet technology, it will have taken a global pandemic to get Australians to change the way they work. But what a change! Less commuting, reduced stress, fewer emissions and arguably greater productivity, writes @BernardSalt.		@BernardSalt		1.25935e+18	https://twitter.com/australian/status/1259347433756082181
2020-05-10 04:36:27	australian		3	3	0	The US Labor Department reported that the economy shed 20.5 million jobs last month, lowering payroll employment by 13.5 per cent, as the novel coronavirus crisis put wide swaths of the labour market out of work.				1.25934e+18	https://twitter.com/australian/status/1259341506759888896
2020-05-10 04:30:00	australian		3	5	12	COVID-19 case data allegedly hacked from China鈥檚 Wuhan lab suggests the number of cases has been under-reported.				1.25934e+18	https://twitter.com/australian/status/1259339883191173121
2020-05-10 04:00:00	australian		78	21	63	Trade Minister Simon Birmingham has described reports that China will slap tariffs on Australian barley, following calls by the Morrison government for an independent review into COVID-19, as 鈥渄eeply鈥?concerning.				1.25933e+18	https://twitter.com/australian/status/1259332334127443969
2020-05-10 03:30:00	australian		3	2	4	Watch a Sunday afternoon film with Mum today with some of these movie recommendations that capture dynamic mothers on screen.				1.25932e+18	https://twitter.com/australian/status/1259324783688220677
2020-05-10 03:00:23	australian		8	7	19	Jackie Trad has resigned as Queensland deputy premier and treasurer, forcing a dramatic reshuffle at the top of the state Labor government. Premier Annastacia Palaszczuk has appointed Health Minister Steven Miles as the new deputy premier.				1.25932e+18	https://twitter.com/australian/status/1259317331601133569
2020-05-10 02:32:07	australian		3	4	13	Western Australia has revealed a four-phase roadmap to recovery, with restrictions on businesses, public gatherings, internal travel and recreational activities to drop away over the coming months, starting from May 18. https://bit.ly/2LeSNdp				1.25931e+18	https://twitter.com/australian/status/1259310220007751680
2020-05-10 02:30:00	australian		11	4	17	In the early stages of the documentary Becoming, produced by, featuring and tracing the life and career of Michelle Obama, the former first lady announces grandly: 鈥淭his is totally me, unplugged for the first time, in a long time.鈥?,,,,1259309684697239554,https://twitter.com/australian/status/1259309684697239554 2020-05-10 02:00:00,australian,,16,2,2,#Exclusive: John Setka鈥檚 CFMEU branch has blas…	Michael O鈥機onnor."			#Exclusive	1.2593e+18	https://twitter.com/australian/status/1259302134941650945
2020-05-10 01:43:15	australian		12	7	10	NSW Premier Gladys Berejiklian has confirmed the state will ease coronavirus restrictions on Friday, but has warned 鈥渨e will never have business as usual until the pandemic is over.鈥?,,,,1259297920307703808,https://twitter.com/australian/status/1259297920307703808 2020-05-10 01:39:07,australian,,2,3,2,Federal Health Minister Greg Hunt has not ruled out a premature end to the government鈥檚 Jobkeepe…				1.2593e+18	https://twitter.com/australian/status/1259296879466041345
2020-05-10 01:35:29	australian		5	5	7	An end to home schooling is finally in sight for Victorian parents, with Premier Daniel Andrews set to announce a staggered return from the last week in May tomorrow. https://bit.ly/3fzzdqs				1.2593e+18	https://twitter.com/australian/status/1259295963807531009
2020-05-10 01:30:00	australian		0	0	5	Stores will soon reopen but the rules have changed. In Myer, sneeze guards will be in place at cash registers, while suit, shoe and intimate apparel fittings will remain suspended, as will the use of change rooms.				1.25929e+18	https://twitter.com/australian/status/1259294585596997632
2020-05-10 01:00:00	australian		66	1092	1198	Federal Health Minister Greg Hunt has said the government supports a European Union motion calling for an independent investigation into the origins of coronavirus in China. https://bit.ly/2WgqKRi				1.25929e+18	https://twitter.com/australian/status/1259287035933716482
2020-05-10 00:30:00	australian		2	0	0	Labor will try this week to wind back controversial workplace relations changes made by the Morrison government to give employers more flexibility during the coronavirus pandemic. https://bit.ly/2SQ6Aey				1.25928e+18	https://twitter.com/australian/status/1259279485649580035
2020-05-10	australian		4	0	2	Australian Olympic Committee chief executive Matt Carroll says the nation could potentially have the greatest 10 years in its sporting history ahead of the Games in 2032.				1.25927e+18	https://twitter.com/australian/status/1259271937605263360
2020-05-09 23:30:00	australian		0	2	1	In a new era of co-operation between unions and big business, retailers and their landlords, and even Scott Morrison and the state premiers, a battle is continuing to rage between Sydney and Melbourne that not even the coronavirus can crush.				1.25926e+18	https://twitter.com/australian/status/1259264386365095936
2020-05-09 23:30:00	australian		1	2	2	Unlike the sharemarket, where investors are so keen on 鈥渂argain hunting鈥?that the market regulator has been prompted to issue a warning, the residential property market is watching investors bolt for the doors.				1.25926e+18	https://twitter.com/australian/status/1259264385824022528
2020-05-09 22:59:02	australian		5	3	5	Cafes and restaurants will be allowed to re-open for up to 10 patrons and five people will be able to visit another person鈥檚 home under an anticipated easing of coronavirus restrictions in NSW. https://bit.ly/35JUCsi				1.25926e+18	https://twitter.com/australian/status/1259256594270834688
2020-05-09 22:30:00	australian		4	3	13	Brisbane nanna Betty Van Duikeren teared up at the prospect of being allowed to hug her grandkids at her home again, as households of five are now allowed to visit each other in Queensland in time for Mother's Day.				1.25925e+18	https://twitter.com/australian/status/1259249286539288576
2020-05-09 22:00:00	australian		22	7	38	Barack Obama has launched a scathing attack on Donald Trump鈥檚 handling of the coronavirus pandemic, calling it an 鈥渁bsolute chaotic disaster.鈥?https://bit.ly/3dwZ7JC				1.25924e+18	https://twitter.com/australian/status/1259241737966383105
2020-05-09 21:37:30	australian		4	5	11	Elon Musk says he鈥檚 ready to abandon California as the home of Tesla and is taking his fight to reopen the carmaker鈥檚 lone US assembly factory to court after local government officials told the company it couldn鈥檛 reopen amid efforts to fight coronavirus. https://bit.ly/2A8Wvmx				1.25924e+18	https://twitter.com/australian/status/1259236075647545344
2020-05-09 21:20:00	australian		3	8	6	The British government鈥檚 data on coronavirus cases is nonsense and two thirds of cases in Britain are undiagnosed, a leading epidemiologist has claimed.				1.25923e+18	https://twitter.com/australian/status/1259231670244384775
2020-05-09 21:00:00	australian		2	3	6	Is there anyone in the cockpit? It鈥檚 time to ask whether Boris Johnson is up to the job. A nation has a profound need to believe that, whether or not we know what鈥檚 going on, somebody does, and that would normally be the prime minister. https://bit.ly/3cjXRcx				1.25923e+18	https://twitter.com/australian/status/1259226640023871488
2020-05-09 20:40:00	australian		10	29	47	Researchers say people were getting infected by coronavirus around the world at least weeks, if not months, before the first reported Chinese cases in January and February.				1.25922e+18	https://twitter.com/australian/status/1259221603948396544
2020-05-09 20:23:57	australian		1	7	3	Little Richard, the self-proclaimed 鈥渁rchitect of rock 鈥檔鈥?roll鈥?whose piercing wail, pounding piano and towering pompadour irrevocably altered popular music, has died aged 87. https://bit.ly/2yzICO6				1.25922e+18	https://twitter.com/australian/status/1259217564183392262
2020-05-09 20:20:00	australian		1	2	5	Queensland Deputy Premier Jackie Trad has stood aside from her ministerial responsibilities and leadership position, as the state鈥檚 corruption watchdog launches an investigation into her alleged interference in the appointment of a school principal.				1.25922e+18	https://twitter.com/australian/status/1259216570779422720
2020-05-09 20:08:43	australian		2	9	9	The 颅consensus among 30 microbiologists, zoologists and public-health experts in 2018 was as populations and global travel grow, it was almost inevitable that once-containable local outbreaks of diseases such as SARS or ebola could become global disasters.				1.25921e+18	https://twitter.com/australian/status/1259213732292354048
2020-05-09 10:52:00	australian		2	1	3	There were surreal scenes in Adelaide鈥檚 Hindmarsh Square last Sunday, which the city鈥檚 detractors would hold up as proof of its 颅capacity for weirdness.				1.25907e+18	https://twitter.com/australian/status/1259073628848525313
2020-05-09 09:37:00	australian		5	6	10	QUIZ: How many documented people have been born in Antarctica? Answer here: https://bit.ly/3bhsyNW				1.25905e+18	https://twitter.com/australian/status/1259054754359054336
2020-05-09 08:38:00	australian		0	5	9	From Kakadu to the Kimberley, our natural wonders have never looked so good. Tourism operators can only wait for visitors to return, and hope to stay afloat until they do.				1.25904e+18	https://twitter.com/australian/status/1259039906497585154
2020-05-09 04:44:00	australian		2	3	9	Pandemic has brought relations between the two to a modern-day nadir as they try to out manoeuvre one another to shape the world order				1.25898e+18	https://twitter.com/australian/status/1258981018515705857
2020-05-09 03:36:00	australian		48	82	227	Australia was mystified as to why the World Health Organisation took so long to declare the coronavirus a disease of pandemic proportions despite mounting evidence it was spiralling out of control, Health Minister Greg Hunt has revealed.				1.25896e+18	https://twitter.com/australian/status/1258963905931382784
2020-05-09 03:30:00	australian		2	15	23	Centre for Human Rights in Iran says Kylie Moore-Gilbert has tried to commit suicide on at least three occasions.				1.25896e+18	https://twitter.com/australian/status/1258962396095213570
2020-05-09 02:36:00	australian		1	2	2	"They do it because they believe that if they don鈥檛 keep telling the world about what happened to them, the conditions that led to their wrongful conviction will never change.鈥?,,,,1258948806328176640,https://twitter.com/australian/status/1258948806328176640 2020-05-09 02:02:58,australian,,25,29,68,#BREAKING: QLD Deputy Premier @jackietrad has stood aside from her ministerial responsibilities and…	as the state鈥檚 corruption watchdog launches an investigation into her alleged interference in the appointment of a school principal. https://www.theaustralian.com.au/nation/qld-deputy-premier-jackie-trad-stands-aside-amid-corruption-probe/news-story/44fc34a5784f0692a68e52926cd157f4"		@jackietrad	#BREAKING	1.25894e+18	https://twitter.com/australian/status/1258940495717261313
2020-05-09 01:53:00	australian		5	6	15	Three Russian doctors have fallen out of hospital windows as medics speak out about the stress of treating coronavirus.				1.25894e+18	https://twitter.com/australian/status/1258937985166344193
2020-05-09 00:45:37	australian		7	13	40	Part five: Although the Trump administration is now furious with China for its behaviour, it did not become openly hostile towards Beijing until late February. 鈥淭hey tried to cover it, they tried to put it out. It鈥檚 like a fire," @realDonaldTrump said.		@realDonaldTrump		1.25892e+18	https://twitter.com/australian/status/1258921027251236865
2020-05-09 00:42:25	australian		7	25	46	Part four: On New Year鈥檚 Eve, China's censors introduced 45 coronavirus keywords to block online discussion of the emerging outbreak.				1.25892e+18	https://twitter.com/australian/status/1258920222175576064
2020-05-09 00:40:49	australian		4	12	39	Part three: A clean-up squad was sent in to disinfect and shutter the Wuhan wet market before an investigation could take place 鈥?evidence the Chinese system was taking the situation seriously, in its idiosyncratic way.				1.25892e+18	https://twitter.com/australian/status/1258919820105375744
2020-05-09 00:40:00	australian		7	19	51	Part two: The Chinese Communist Party seems to have been effective at shaping the collective memory of its citizens about the origins of the coronavirus.				1.25892e+18	https://twitter.com/australian/status/1258919615435927552
2020-05-09 00:37:55	australian		2	10	26	WATCH: @TrentDalton reads part of his new book, All Our Shimmering Skies, here for Review's Isolation room		@TrentDalton		1.25892e+18	https://twitter.com/australian/status/1258919090472620033
2020-05-09 00:29:00	australian		4	1	1	The human race must be battle-ready if we鈥檙e to beat future pandemics. Now, at last, the call to arms has begun.				1.25892e+18	https://twitter.com/australian/status/1258916845656182786
2020-05-09 00:04:00	australian		0	4	6	Risotto recipes: Don鈥檛 omit the final step of adding butter (cr猫me fra卯che works well, too) and parmesan and letting it rest; this is where the magic happens.				1.25891e+18	https://twitter.com/australian/status/1258910554544132100
2020-05-09	australian		1	0	3	The Australian Taxation Office will resume processing applications for early access to superannuation on Monday.				1.25891e+18	https://twitter.com/australian/status/1258909549895049218
2020-05-08 23:53:40	australian		7	5	4	Rugby faces financial collapse as Optus and Fox Sports turn their back on the struggling code, leaving the game with few if any options for broadcasting beyond 2020.				1.25891e+18	https://twitter.com/australian/status/1258907956323606529
2020-05-08 23:42:00	australian		14	20	38	#EXCLUSIVE: Data allegedly hacked from Wuhan lab points to a cover up by Chinese authorities.			#EXCLUSIVE	1.25891e+18	https://twitter.com/australian/status/1258905017899155461
2020-05-08 23:28:00	australian		4	6	3	Last year was the busiest on record for class action lawsuits in Australia. When $87m of a class action payout is soaked up by fees and commissions, with a 鈥榩ittance鈥?left, who鈥檚 the real winner?				1.2589e+18	https://twitter.com/australian/status/1258901494591418370
2020-05-08 23:16:59	australian		13	3	8	QUIZ: What type of rock is Uluru made of? Answer here: https://bit.ly/3bhsyNW				1.2589e+18	https://twitter.com/australian/status/1258898722760437762
2020-05-08 22:49:00	australian		1	4	3	The centres of our major cities and regional tourist destinations have suffered the hardest hits to jobs and wages since the virus gained a foothold in mid-March and triggered a rolling shutdown of the economy.				1.25889e+18	https://twitter.com/australian/status/1258891679924445184
2020-05-08 22:35:00	australian		6	6	10	#EXCLUSIVE: John Setka鈥檚 CFMEU branch blasted ACTU secretary Sally McManus as 鈥榰n-Australian鈥?and a 鈥榮tooge鈥?			#EXCLUSIVE	1.25889e+18	https://twitter.com/australian/status/1258888156784422912
2020-05-08 22:15:52	australian		6	3	3	Business leaders say the onus is on the states and territories to implement a sweeping three-step plan and reopen the economy. #auspol			#auspol	1.25888e+18	https://twitter.com/australian/status/1258883343401148417
2020-05-08 21:43:00	australian		4	3	9	Increasing global support for an inquiry sees a concession in China鈥檚 position on an 颅inquiry into COVID-19鈥檚 origins.				1.25888e+18	https://twitter.com/australian/status/1258875070505611264
2020-05-08 21:25:00	australian		82	164	313	China deliberately concealed information about the coronavirus, and it has fought for weeks against calls for an inquiry. So what is Beijing hiding? This is the first part in a series by @wmdglasgow and @camstewarttheoz		@wmdglasgow @camstewarttheoz		1.25887e+18	https://twitter.com/australian/status/1258870540887928832
2020-05-08 21:23:00	australian		0	3	2	The April unemployment rate in the US rose to a record 14.7 per cent and payrolls dropped by an unprecedented 20.5m as the coronavirus pandemic hit the economy.				1.25887e+18	https://twitter.com/australian/status/1258870037445820417
2020-05-08 21:08:17	australian		1	2	1	When a legal victory leaves a toxic aftertaste: https://bit.ly/2YPOAVB pic.twitter.com/CuHHzp9CLI				1.25887e+18	https://twitter.com/australian/status/1258866334265339904
2020-05-08 20:21:57	australian		2	2	1	#EXCLUSIVE: In his first interview since leaving the force in 2011, the former top cop has launched an extraordinary attack on the makers of the Lawyer X television drama.			#EXCLUSIVE	1.25885e+18	https://twitter.com/australian/status/1258854673726857217
2020-05-08 19:50:19	australian		4	15	22	#EXCLUSIVE: About half the COVID-19 cases in Australia studied by the CSIRO have been found to be a mutant strain of the virus that may be more contagious.			#EXCLUSIVE	1.25885e+18	https://twitter.com/australian/status/1258846711989952512
2020-05-08 06:39:00	australian		5	9	14	As the number of COVID-19 cases grows globally, doctors are learning how it can wreak havoc on multiple organs well beyond the lungs. Even those who survive may have a lifetime of complications.				1.25865e+18	https://twitter.com/australian/status/1258647571334979584
2020-05-08 05:45:32	australian		8	6	12	After the national cabinet released its three-step roadmap to unlock the economy, states have revealed when restrictions will be eased.				1.25863e+18	https://twitter.com/australian/status/1258634118482427905
2020-05-08 05:31:00	australian		5	4	8	More than half a million illegal migrants in Italy will be given permits to stay and work under plans by the government.				1.25863e+18	https://twitter.com/australian/status/1258630458599931904
2020-05-08 05:25:59	australian		2	7	7	Scott Morrison has outlined the nation鈥檚 path out of the coronavirus crisis with a three-step approach to reopening the economy.				1.25863e+18	https://twitter.com/australian/status/1258629196609249281
2020-05-08 04:24:00	australian		1	11	23	Pacific nations will be able to conduct accurate coronavirus tests in less than an hour with new Australian-delivered diagnostic kits.				1.25861e+18	https://twitter.com/australian/status/1258613597602799618
2020-05-08 04:10:37	australian		0	4	5	The ASX is holding gains in all sectors bar health, with Macquarie the largest points contributor even after it cut its payout.				1.25861e+18	https://twitter.com/australian/status/1258610231690452992
2020-05-08 03:39:14	australian		0	4	0	Pianist and composer Elena Kats-Chernin plays Russian Rag, from her 2016 album Butterflying, for Review鈥檚 video series starring top artistic performers recording at home, especially for you.				1.2586e+18	https://twitter.com/australian/status/1258602332763258882
2020-05-08 03:36:00	australian		1	7	4	The WA government is investigating claims a new cyber attack tool used by Chinese hackers got inside the Premier鈥檚 office. #auspol			#auspol	1.2586e+18	https://twitter.com/australian/status/1258601517864665088
2020-05-08 03:06:00	australian		5	9	18	Darwin is preparing for what could be the party of the decade as the Northern Territory aims to import 175,000 litres of beer in time for the opening of pubs and clubs next Friday as it goes first in lifting coronavirus restrictions.				1.25859e+18	https://twitter.com/australian/status/1258593968213852162
2020-05-08 02:57:56	australian		3	10	14	#BREAKING: Australia鈥檚 three-step roadmap to unlock economy to focus on social distancing and hygiene measures and incremental increases in social gatherings.			#BREAKING	1.25859e+18	https://twitter.com/australian/status/1258591941253423104
2020-05-08 02:46:13	australian		1	6	5	A senior harbourmaster is the latest public servant to face a grilling by Bret Walker SC in a special inquiry into the Ruby Princess cruise ship fiasco.				1.25859e+18	https://twitter.com/australian/status/1258588991609176064
2020-05-08 02:46:08	australian		1	4	2	WATCH Scott Morrison address the media here: https://bit.ly/2L6f2SO				1.25859e+18	https://twitter.com/australian/status/1258588969945591808
2020-05-08 02:22:45	australian		2	4	4	Welfare costs surge by $6.5bn as total government expenses jump $8.7bn, says the Parliamentary Budget Office.				1.25858e+18	https://twitter.com/australian/status/1258583085043421184
2020-05-08 02:00:00	australian		2	4	2	The nation's miners are set to once again provide partial protection against the ravages of a global downturn as resources exports drove a more than doubling in Australia鈥檚 trade surplus in March to a record $10.6bn.				1.25858e+18	https://twitter.com/australian/status/1258577360565108736
2020-05-08 01:56:00	australian		0	3	5	Some of Australia鈥檚 oldest companies have moved tens of thousands of employees to working remotely. How will it affect the future of banking?				1.25858e+18	https://twitter.com/australian/status/1258576352082399232
2020-05-08 01:37:00	australian		0	2	1	Macquarie won鈥檛 give executives lucrative short-term bonuses, but total pay still highlights why it鈥檚 dubbed the Millionaires鈥?Factory.				1.25857e+18	https://twitter.com/australian/status/1258571570596864000
2020-05-08 01:31:25	australian		1	6	8	Celebrity chef Pete Evans has been axed from his $800,000 contract with Channel 7 to cooking show My Kitchen Rules following the show鈥檚 plunging ratings and rolling controversies involving the self-styled health expert.				1.25857e+18	https://twitter.com/australian/status/1258570165140312065
2020-05-08 01:31:00	australian		0	2	3	In February, NASA announced preliminary funding for four proposed unmanned, interplanetary missions. Only two will fly. Who will win?				1.25857e+18	https://twitter.com/australian/status/1258570060882468870
2020-05-08 01:07:00	australian		1	5	5	An anti-inflammatory drug invented by a US research institute and being developed by an Australian biopharmaceutical company is set to be tested in clinical trials as a way to prevent the most deadly phase of COVID-19.				1.25856e+18	https://twitter.com/australian/status/1258564020866633729
2020-05-08 00:46:41	australian		1	17	37	Cumulative confirmed COVID-19 cases by state.				1.25856e+18	https://twitter.com/australian/status/1258558910979469313
2020-05-08 00:42:00	australian		6	16	70	Australia is throwing its support behind the participation of Taiwan as an observer at the upcoming World Health Assembly meeting that will discuss the urgent global response to the COVID-19 颅pandemic.				1.25856e+18	https://twitter.com/australian/status/1258557729410445312
2020-05-08	australian		2	3	14	The Ruby Princess has dropped anchor in Manila Bay, where quarantine officials will swab 214 Filipino crew before 颅allowing them to disembark.				1.25855e+18	https://twitter.com/australian/status/1258547161924538374
2020-05-07 23:58:45	australian		0	2	2	The Australian Tax Office is pausing applications for early access to superannuation after instances of identity fraud were detected. #auspol https://bit.ly/2L6f2SO			#auspol	1.25855e+18	https://twitter.com/australian/status/1258546844889571328
2020-05-07 23:45:00	australian		9	21	46	Indonesia and Singapore will revie颅w the sale and slaughter of live animals at wet markets amid an Australian-led global push to phase out wildlife meat markets that create a petri dish for the transmission of zoonotic viruses.				1.25854e+18	https://twitter.com/australian/status/1258543384836272128
2020-05-07 23:30:00	australian		5	7	8	#EXCLUSIVE: Concerns over Rugby Australia鈥檚 solvency have been raised by its accountants KPMG.			#EXCLUSIVE	1.25854e+18	https://twitter.com/australian/status/1258539611258683392
2020-05-07 23:30:00	australian		0	0	1	The winners and losers for our trust during the coronavirus crisis aren鈥檛 who you might think they would be.				1.25854e+18	https://twitter.com/australian/status/1258539610315075584
2020-05-07 23:10:00	australian		2	1	5	A former prime minister and a Nobel Peace Prize laureate are members of a new 'Supreme Court' group who can overrule CEO Mark Zuckerberg.				1.25853e+18	https://twitter.com/australian/status/1258534576848171011
2020-05-07 23:00:00	australian		2	0	9	#EXCLUSIVE: Authorities investigating a child sex abuse racket have triggered an international sting in The Philippines that has rescued three children.			#EXCLUSIVE	1.25853e+18	https://twitter.com/australian/status/1258532061985615874
2020-05-07 22:46:00	australian		1	1	2	Australia Post reveals the rapidly transformed retail landscape as COVID-19 restrictions promote isolation shopping.				1.25853e+18	https://twitter.com/australian/status/1258528537088229378
2020-05-07 22:39:00	australian		4	5	8	North Korea is building a giant storage and assembly area for its nuclear ballistic missiles after the failure of talks between Kim Jong-un and US President Don颅ald Trump, new satellite images suggest.				1.25853e+18	https://twitter.com/australian/status/1258526775635779584
2020-05-07 22:11:27	australian		22	15	32	Gladys Berejiklian has dumped Andrew Constance from a prestigious parliamentary role. #auspol			#auspol	1.25852e+18	https://twitter.com/australian/status/1258519844917440518
2020-05-07 22:09:42	australian		7	1	6	Which Aussie do you think Donald Trump has front of mind during this pandemic?				1.25852e+18	https://twitter.com/australian/status/1258519402816757760
2020-05-07 08:50:59	australian		2	4	6	Homicide detectives have charged a 17-year-old boy with one count of murder in relation to the death of young mother Britney Watson in the WA mining town of Newman				1.25832e+18	https://twitter.com/australian/status/1258318398905147392
2020-05-07 08:04:06	australian		32	5	9	After unredacted royal commission chapters savaged George Pell, the Cardinal says some of the inquiry鈥檚 views 鈥榓re not supported by evidence鈥?				1.25831e+18	https://twitter.com/australian/status/1258306601926049792
2020-05-07 06:45:00	australian		0	3	4	As the states and territories ease some restrictions and hold firm on others, this is what you can and cannot do this weekend.				1.25829e+18	https://twitter.com/australian/status/1258286693561450496
2020-05-07 06:32:00	australian		6	8	9	The economic misery wrought by COVID-19 in Australia is being targeted by global litigation funding firms, described as a 鈥減lague of locusts鈥?using the legal system as a 鈥渕oney-making machine鈥?by backing class actions against government and business.				1.25828e+18	https://twitter.com/australian/status/1258283421903867904
2020-05-07 06:17:09	australian		0	3	2	Here's this week's Money Cafe, in which James and Alan discuss: -The outlook for rental yields as residential stock booms -The lesson for all of us in Celeste Barber's bushfire charity quagmire -What to do if you've got super withdrawal regrets https://bit.ly/3bfOyJ3				1.25828e+18	https://twitter.com/australian/status/1258279686943068160
2020-05-07 05:57:00	australian		9	4	1	The Philippines鈥?largest broadcast network has been forced off air in a move rights groups have warned would have a chilling effect on its media.				1.25827e+18	https://twitter.com/australian/status/1258274613819301888
2020-05-07 05:20:23	australian		2	9	11	#BREAKING: Vice-chancellor Peter Rathjen, who took indefinite leave earlier this week, is under investigation over 鈥榓llegations of improper conduct鈥?			#BREAKING	1.25827e+18	https://twitter.com/australian/status/1258265398299865090
2020-05-07 05:19:47	australian		3	4	8	A NSW Police probe has determined John Barilaro did not breach rules by travelling to his farm as he carried out maintenance tasks.				1.25827e+18	https://twitter.com/australian/status/1258265247900512256
2020-05-07 05:11:00	australian		0	2	3	Samsung鈥檚 de facto leader has heralded a shift in Korean business, saying he won鈥檛 pass management of the tech giant to his children.				1.25826e+18	https://twitter.com/australian/status/1258263037586419714
2020-05-07 05:01:14	australian		21	77	184	Victims advocate Chrissie Foster hails the unredacted version of the royal commission report, saying it shows George Pell was part of a cover-up.				1.25826e+18	https://twitter.com/australian/status/1258260582873960449
2020-05-07 04:58:00	australian		0	2	5	Tesla CEO Elon Musk appears to have hit milestones needed to get a $1.14bn stock award, although he鈥檒l have to wait to cash in.				1.25826e+18	https://twitter.com/australian/status/1258259765982978048
2020-05-07 04:24:56	australian		0	1	2	KPMG鈥檚 phones were running hot in the fortnight before administrators were finally appointed at Carriageworks.				1.25825e+18	https://twitter.com/australian/status/1258251445230424065
2020-05-07 03:53:33	australian		1	9	6	The death of 18-year-old Britney Watson in the small WA mining town of Newman is a murder investigation.				1.25824e+18	https://twitter.com/australian/status/1258243546827509760
2020-05-07 03:53:11	australian		3	6	7	Unredacted royal commission chapters show the inquiry sharply rejected some of Cardinal George Pell鈥檚 evidence in relation to three criminal clergyman.				1.25824e+18	https://twitter.com/australian/status/1258243457144901633
2020-05-07 03:16:12	australian		2	3	3	#EXCLUSIVE: New NAB chief Ross McEwan has swept through second-tier management, spilling a host of roles and making as many as 50 key appointments.			#EXCLUSIVE	1.25823e+18	https://twitter.com/australian/status/1258234150403731457
2020-05-07 03:10:01	australian		2	2	6	Fiona Barbieri, a convicted cop killer who had once sought political asylum in Russia, will remain behind bars for at least another 12 months after the NSW State Parole Authority rejected the 52-year-old鈥檚 bid for freedom.				1.25823e+18	https://twitter.com/australian/status/1258232591129300993
2020-05-07 03:10:00	australian		1	5	5	The aged-care quality control body is threatening to revoke the licence of Newmarch House nursing home after the death of 16 residents from COVID-19.				1.25823e+18	https://twitter.com/australian/status/1258232586985496577
2020-05-07 02:55:00	australian		1	10	5	For two months, Jakarta grave digger Junaidi has been working 15-hour days trying to keep up with the number of bodies brought for burial in the cemetery where he has worked for 20 years.				1.25823e+18	https://twitter.com/australian/status/1258228812149485568
2020-05-07 02:55:00	australian		1	5	4	China has announced a big 颅advance in its space program, with the launch of its most advanced rocket.				1.25823e+18	https://twitter.com/australian/status/1258228812141211648
2020-05-07 02:21:52	australian		3	2	6	John Barilaro may have breached rules by travelling to his farm, despite leading charge against people going to regions.				1.25822e+18	https://twitter.com/australian/status/1258220475727003649
2020-05-07 02:21:00	australian		2	3	9	A Sydney man who went to war with a Facebook group he called 鈥榯he bored housewives of Rose Bay鈥?has been awarded $35,000.				1.25822e+18	https://twitter.com/australian/status/1258220255895334912
2020-05-07 02:06:00	australian		1	4	3	US airline sparks anger with move to charge passengers extra to guarantee they will sit next to an empty middle seat while flying.				1.25822e+18	https://twitter.com/australian/status/1258216481076043776
2020-05-07 01:27:27	australian		33	15	30	#BREAKING: The child sex abuse royal commission has implicated Cardinal George Pell in being involved with moving a notorious sexual predator from a parish because of the priest's rampant offending. https://bit.ly/3babUzS			#BREAKING	1.25821e+18	https://twitter.com/australian/status/1258206781869711361
2020-05-07 01:21:00	australian		0	2	2	A rare public board of inquiry could be held into the devastating mine blast that seriously injured five mine workers.				1.25821e+18	https://twitter.com/australian/status/1258205156363116544
2020-05-07 01:10:00	australian		4	5	5	After days of unprecedented management turmoil the University of Adelaide鈥檚 acting head has told staff the institution expects a budget shortfall of $100 million dollars this year.				1.2582e+18	https://twitter.com/australian/status/1258202388042862593
2020-05-07 00:59:31	australian		74	13	102	South Australia is accelerating its renewables timeline, with plans for green power to provide 100% of electricity by 2030.				1.2582e+18	https://twitter.com/australian/status/1258199749485719553
2020-05-07 00:50:00	australian		0	1	0	The funeral of the generous Sydney restaurateur Michael McMahon, who came from the era of the professional waiter, was held yesterday.				1.2582e+18	https://twitter.com/australian/status/1258197355020668929
2020-05-07 00:03:00	australian		0	4	6	Plasma extracted from those who have recovered from COVID-19 will be injected into those with active infections as part of a new treatment.				1.25819e+18	https://twitter.com/australian/status/1258185526995083265
2020-05-06 23:53:08	australian		0	3	8	NSW Health authorities failed to revise their 鈥榣ow risk鈥?assessment of the Ruby Princess as the troubled cruise ship docked in Sydney.				1.25818e+18	https://twitter.com/australian/status/1258183043342204928
2020-05-06 23:34:00	australian		1	3	1	#EXCLUSIVE: Woolworths is slashing the size of its popular weekly specials catalogue by a third and diverting resources to online promotions as the coronavirus pandemic drives a record boom in internet shopping for the supermarket giant.			#EXCLUSIVE	1.25818e+18	https://twitter.com/australian/status/1258178228834844672
2020-05-06 23:25:58	australian		4	3	2	Uber is slashing 14pc of its workforce, and hinted at more cuts to come, as ride-sharing services struggle to adapt to the pandemic.				1.25818e+18	https://twitter.com/australian/status/1258176208174329856
2020-05-06 23:20:00	australian		1	1	0	The public gallery and media contingent was stunned when it became apparent just how brief the defence would be.				1.25817e+18	https://twitter.com/australian/status/1258174705531420674
2020-05-06 23:00:00	australian		2	11	20	#EXCLUSIVE: A nurse treating a Cedar Meats worker was exposed because her hospital wasn鈥檛 told one of his colleagues had tested positive.			#EXCLUSIVE	1.25817e+18	https://twitter.com/australian/status/1258169674128216065
2020-05-06 22:43:00	australian		5	4	2	Rugby Australia emerges with a new CEO, a future chairman in the wind and a $17 million rescue package on its way.				1.25817e+18	https://twitter.com/australian/status/1258165394075840512
2020-05-06 22:30:00	australian		6	11	24	#EXCLUSIVE: The personal links between the family at the centre of Victoria鈥檚 worst coronavirus cluster and the state government go back more than a decade.			#EXCLUSIVE	1.25816e+18	https://twitter.com/australian/status/1258162123286482949
2020-05-06 22:29:04	australian		8	3	16	#BREAKING: NSW won鈥檛 implement easing of restrictions in time for Mother鈥檚 Day despite testing at all time high and new cases at all time lows. #auspol #nswpol			#BREAKING #auspol #nswpol	1.25816e+18	https://twitter.com/australian/status/1258161886954045440
2020-05-06 22:09:24	australian		4	16	13	New modelling predicts an extra 1500 deaths a year over the next five years and a generational mental health crisis.				1.25816e+18	https://twitter.com/australian/status/1258156937910214657
2020-05-06 22:01:11	australian		7	2	5	WATCH: The Duke and Duchess of Sussex have released a video of Meghan reading to their son on Archie鈥檚 birthday in LA.				1.25815e+18	https://twitter.com/australian/status/1258154873541005314
2020-05-06 10:45:17	australian		0	1	2	A court has overturned a jury verdict that awarded producer Quincy Jones $US9.4m in royalties and fees from the 颅Michael Jackson estate.				1.25798e+18	https://twitter.com/australian/status/1257984776524361730
2020-05-06 10:40:36	australian		4	5	9	Entertainers and artists are being driven from their vocations and the industry may never recover.				1.25798e+18	https://twitter.com/australian/status/1257983599141249024
2020-05-06 08:43:00	australian		4	9	28	Tori Amos was often portrayed as a scorned woman by a male-dominated music press. Now her legacy is being reassessed.				1.25795e+18	https://twitter.com/australian/status/1257954001292689409
2020-05-06 08:15:35	australian		3	1	1	Would you shell out $800 for a bottle of wine right now? Plenty will for possibly the best vintage this famous Barossa family has seen, says our wine writer.				1.25795e+18	https://twitter.com/australian/status/1257947102518243328
2020-05-06 06:49:00	australian		1	1	5	Housing stock that was listed in March has 鈥榬eally struggled to sell鈥?and much of it is still in the market today.				1.25793e+18	https://twitter.com/australian/status/1257925312224153601
2020-05-06 05:45:00	australian		5	8	18	Food sales surged 24 per cent, 鈥渙ther鈥?retailing climbed 17 per cent and household goods sales jumped 9 per cent.				1.25791e+18	https://twitter.com/australian/status/1257909206142849024
2020-05-06 05:16:21	australian		5	15	6	Treasury estimates the unemployment rate will hit 10 per cent by June, up from 5.2 per cent in March, while on Tuesday Reserve Bank governor Philip Lowe said unemployment would still be above 7 per cent by the end of 2021: https://bit.ly/2yy5ltB				1.2579e+18	https://twitter.com/australian/status/1257901996490649602
2020-05-06 05:06:00	australian		1	4	2	The market is buzzing with rumours about what is included in the Virgin Australia sale information memorandum.				1.2579e+18	https://twitter.com/australian/status/1257899391400148993
2020-05-06 04:40:33	australian		0	2	4	The moment police confirmed a DNA match linking Bradley Edwards to the Claremont killings has been aired in court.				1.25789e+18	https://twitter.com/australian/status/1257892987096326144
2020-05-06 03:42:05	australian		14	10	18	After speculation that he would nominate for preselection, Jim Molan has announced he won鈥檛 run in Eden-Monaro. #auspol			#auspol	1.25788e+18	https://twitter.com/australian/status/1257878275222679552
2020-05-06 03:29:48	australian		9	5	4	Authorities relied on an abattoir worker鈥檚 claim he stayed away from work after he was diagnosed with coronavirus on April 2.				1.25788e+18	https://twitter.com/australian/status/1257875183794192384
2020-05-06 03:13:49	australian		21	12	32	Scott Morrison has dismissed the herd immunity strategy and says he hasn鈥檛 seen any proof coronavirus originated in a Wuhan lab. #auspol			#auspol	1.25787e+18	https://twitter.com/australian/status/1257871160605204481
2020-05-06 02:37:00	australian		29	8	18	The US Department of Homeland Security and FBI have warned that Russia could try to interfere in the November presidential elections.				1.25786e+18	https://twitter.com/australian/status/1257861894297186304
2020-05-06 02:30:00	australian		7	9	12	One of the world鈥檚 top economists has suggested longer lockdowns of up to 12 weeks might be needed to stamp out COVID-19 amid new research that finds jurisdictions that resist tough restrictions won鈥檛 be spared economic pain.				1.25786e+18	https://twitter.com/australian/status/1257860133045956609
2020-05-06 02:15:58	australian		6	8	5	In a plot reminiscent of the movie Wild Geese, a botched coup against Nicolas Maduro using US mercenaries in fishing boats has ended with two Americans in jail and eight people dead.				1.25786e+18	https://twitter.com/australian/status/1257856600519262208
2020-05-06 02:05:35	australian		2	4	2	The fate $53 million in donations left sitting in limbo since comedian Celeste Barber鈥檚 January bushfire is still unknown.				1.25785e+18	https://twitter.com/australian/status/1257853989091065856
2020-05-06 02:00:00	australian		4	1	9	Agriculture Minister @D_LittleproudMP is pushing the major supermarkets to extend and potentially increase the temporary milk levy. #auspol		@D_LittleproudMP	#auspol	1.25785e+18	https://twitter.com/australian/status/1257852585257529344
2020-05-06 01:24:00	australian		0	1	1	It all started in 1961 with Demy鈥檚 black-and-white first feature, Lola (now screening on Stan), which introduces the title character, the men who are drawn to her and the story of the first love she is still waiting for.				1.25784e+18	https://twitter.com/australian/status/1257843523384008705
2020-05-06 01:20:57	australian		1	1	4	Foxtel and WarnerMedia鈥檚 agreement on HBO and Warner Bros content is a big win for the Australian subscription TV provider.				1.25784e+18	https://twitter.com/australian/status/1257842755268571136
2020-05-06 01:19:11	australian		3	2	5	#BREAKING: The NSW Transport Minister will reportedly withdraw just one day after he announced his intention to run in the by-election.			#BREAKING	1.25784e+18	https://twitter.com/australian/status/1257842310655574016
2020-05-06 00:44:00	australian		5	4	32	The Queen has called Scott Morrison to learn about the nation鈥檚 progress in 鈥榗ombating COVID-19鈥?and to send 鈥榟er very best wishes to all Australians鈥?				1.25783e+18	https://twitter.com/australian/status/1257833456811171842
2020-05-06 00:36:29	australian		0	3	4	Follow the coronavirus live blog here: https://bit.ly/3b9vRqG				1.25783e+18	https://twitter.com/australian/status/1257831568468402177
2020-05-06 00:32:40	australian		6	1	3	Twitter is trying to help clean up conversations through a new warning system.				1.25783e+18	https://twitter.com/australian/status/1257830607985324033
2020-05-06 00:30:00	australian		0	2	0	#EXCLUSIVE: Police have secretly conducted new searches around Cape Byron Lighthouse as part of investigati颅ons into the 颅dis颅appear颅ance of Belgian backpacker Theo Hayez.			#EXCLUSIVE	1.25783e+18	https://twitter.com/australian/status/1257829933969051648
2020-05-06 00:15:26	australian		1	1	0	#EXCLUSIVE: Rugby Australia board member Peter Wiggs has tendered his resignation after an explosive email exchange with interim chair Paul McLean.			#EXCLUSIVE	1.25783e+18	https://twitter.com/australian/status/1257826271012155393
2020-05-06 00:15:00	australian		0	1	0	BMW has dodged the worst monthly crash in new car sales in 30 years, shedding 5.7pc against a near halving of the auto market.				1.25783e+18	https://twitter.com/australian/status/1257826159133417472
2020-05-06 00:13:00	australian		3	1	4	Josh Frydenberg was given 24 hour security after allegedly receiving threats about the JobKeeper wage subsidy scheme.				1.25783e+18	https://twitter.com/australian/status/1257825655380566016
2020-05-05 23:38:00	australian		0	3	3	They鈥檙e all Liberal-held seats, the top six are all in NSW ... and they鈥檙e home to not just the wealthiest, but the most influential. #auspol			#auspol	1.25782e+18	https://twitter.com/australian/status/1257816847510130689
2020-05-05 23:29:01	australian		2	4	3	JB Hi-Fi witnessed an acceleration in sales across its group as shoppers grabbed technology, game consoles, TVs and other household and entertainment products to prepare for a lengthy lockdown.				1.25781e+18	https://twitter.com/australian/status/1257814586100572160
2020-05-05 23:15:00	australian		5	7	6	Australia鈥檚 hospitals and medical data have been targeted by 鈥榓 number of malicious actors鈥?颅during the coronavirus pandemic.				1.25781e+18	https://twitter.com/australian/status/1257811059877965824
2020-05-05 23:02:00	australian		1	6	8	CSL will immediately begin development of plasma-derived therapy to treat people suffering potentially lethal complications from coronavirus.				1.25781e+18	https://twitter.com/australian/status/1257807787968442368
2020-05-05 22:53:00	australian		5	7	10	Victoria Police have raided three properties in Sydney as part of the investigation into the deaths of four officers in a Melbourne freeway crash.				1.25781e+18	https://twitter.com/australian/status/1257805522880925696
2020-05-05 22:34:00	australian		5	3	4	A 16th resident has died at the Newmarch House aged-care home as serious questions are raised about the facility鈥檚 hygiene protocols.				1.2578e+18	https://twitter.com/australian/status/1257800741634412555
2020-05-05 22:05:28	australian		18	10	22	The scientist whose doomsday advice prompted Boris Johnson to lockdown Britain resigns after he broke social distancing rules for sex.				1.25779e+18	https://twitter.com/australian/status/1257793562915176448
2020-05-05 11:15:44	australian		49	70	99	EXCLUSIVE: One of Victoria鈥檚 largest outbreaks of COVID-19 was given a three-week head start, following a major oversight by the state鈥檚 health department. https://www.theaustralian.com.au/news/abattoir-outbreak-allowed-to-spread-for-three-weeks/news-story/ba065029cff2494792cb8839d9f72abc @rachelbaxendale		@rachelbaxendale		1.25763e+18	https://twitter.com/australian/status/1257630050813276163
2020-05-05 08:45:00	australian		1	8	18	Botswana鈥檚 black rhinos are being evacuated from tourist areas to spare them from poachers capitalising on the lack of visitors.				1.25759e+18	https://twitter.com/australian/status/1257592116794068992
2020-05-05 05:36:45	australian		7	4	4	Rugby Australia has descended into more chaos, with powerbroker Peter Wiggs on the cusp of walking away from the board.				1.25754e+18	https://twitter.com/australian/status/1257544742784491521
2020-05-05 05:31:07	australian		13	4	9	The Victorian government will inject an additional $11.5 million into the royal commission examining the double dealings of criminal lawyer-turned-informant Nicola Gobbo with Victoria Police.				1.25754e+18	https://twitter.com/australian/status/1257543325852131328
2020-05-05 05:15:00	australian		1	1	8	This film is a thriller, an amorality tale and character study that feels both lush and sharply critical at the same time.				1.25754e+18	https://twitter.com/australian/status/1257539268416688129
2020-05-05 04:59:00	australian		1	1	4	Dramatic ootage from the arrest of the suspected Claremont serial killer shows a shocked Bradley Edwards protesting his innocence.				1.25754e+18	https://twitter.com/australian/status/1257535241973125121
2020-05-05 04:57:42	australian		4	2	3	The University of Adelaide has lost its two top officials in the midst of a heated dispute over a financial rescue plan.				1.25753e+18	https://twitter.com/australian/status/1257534916859846656
2020-05-05 04:42:16	australian		9	4	9	Leaked texts have revealed John Barilaro鈥檚 extraordinary attack on Michael McCormack, blaming him for his decision not to run for a federal seat in Eden-Monaro.				1.25753e+18	https://twitter.com/australian/status/1257531031210487809
2020-05-05 04:42:00	australian		2	6	6	An enormous wind and solar project that will sit on the doorstep of one of the world鈥檚 most important migratory bird habitats has been approved.				1.25753e+18	https://twitter.com/australian/status/1257530963678109696
2020-05-05 04:37:14	australian		20	18	32	Epidemiologist Kelly-Anne Ressler was in tears giving evidence, conceding that strict protocols weren鈥檛 followed closely enough.				1.25753e+18	https://twitter.com/australian/status/1257529765960900608
2020-05-05 04:33:32	australian		2	2	5	The Reserve Bank Board has kept the official cash rate on hold at a record low of 0.25 per cent on Tuesday, signally little prospect of a change while the economy grapples with a huge slump in economic activity.				1.25753e+18	https://twitter.com/australian/status/1257528834829647872
2020-05-05 04:30:00	australian		3	0	2	Dark days for the motor trade as new car sales suffer their biggest monthly drop on record, falling a massive 49 per cent.				1.25753e+18	https://twitter.com/australian/status/1257527943921758211
2020-05-05 04:00:00	australian		2	2	10	Australia Post is in the midst of an unprecedented boom in parcel delivery, with 90 per cent year-over-year growth and regular days of over two million parcels a day.				1.25752e+18	https://twitter.com/australian/status/1257520396108206080
2020-05-05 03:41:00	australian		28	7	17	Union leaders have warned of an employment 鈥渄isaster鈥?if governments allow employees to return to work prematurely and a new outbreak of coronavirus cases causes a second wave of 颅restrictions.				1.25752e+18	https://twitter.com/australian/status/1257515612554870784
2020-05-05 03:40:27	australian		1	1	2	Melbourne鈥檚 plan to prepare for the return of the NRL is under threat after the local council called a general meeting to debate the Storm鈥檚 arrival.				1.25752e+18	https://twitter.com/australian/status/1257515475958771712
2020-05-05 03:38:23	australian		5	4	8	Josh Frydenberg has rejected a Sweden-style open-economy approach to dealing with the coronavirus. #auspol			#auspol	1.25751e+18	https://twitter.com/australian/status/1257514953625317376
2020-05-05 03:33:00	australian		7	6	16	Another 195,000 jobs were lost over the week to April 18, suggesting a possible jobless rate of more than 12 per cent.				1.25751e+18	https://twitter.com/australian/status/1257513599297130497
2020-05-05 03:28:00	australian		3	4	10	Leaders seeing more cultural teaching of children as they spend time with their families in a safe environment want to keep restrictions.				1.25751e+18	https://twitter.com/australian/status/1257512341136117764
2020-05-05 03:07:37	australian		1	1	1	Most CEOs are working out how to make do in a flat market. But Australia Post鈥檚 Christine Holgate is being run off her feet. https://bit.ly/2WGilpp				1.25751e+18	https://twitter.com/australian/status/1257507211091173377
2020-05-05 03:04:07	australian		1	2	4	Deliberately infecting healthy volunteers will be the only way to test a coronavirus vaccine in Britain if the outbreak is brought under control, a research chief has said.				1.25751e+18	https://twitter.com/australian/status/1257506330253774849
2020-05-05 02:33:09	australian		2	1	8	The ASX is adding to yesterday鈥檚 rally with green across all sectors and outsized gains in Qantas after it bolstered its debt funding.				1.2575e+18	https://twitter.com/australian/status/1257498537035620353
2020-05-05 02:29:00	australian		2	1	1	The NSW government is being urged to set up a hardship fund for tenants and provide direct payments up to $2500.				1.2575e+18	https://twitter.com/australian/status/1257497493148844032
2020-05-05 02:03:00	australian		102	33	115	Victoria鈥檚 Deputy Chief Health Officer has been counselled on her use of social media and removed her Twitter account from her taxpayer-funded phone, after last week likening Captain Cook to COVID-19 in a tweet.				1.25749e+18	https://twitter.com/australian/status/1257490950386937856
2020-05-05 02:00:00	australian		0	3	2	Factories and markets are reopening in Malaysia, Singaporeans with aches and pains can visit the acupuncturist and Thailand鈥檚 颅famous street food stalls are back in business as some Southeast Asian countries begin easing lockdown restrictions.				1.25749e+18	https://twitter.com/australian/status/1257490196393717761
2020-05-05 01:32:41	australian		4	10	17	Boeing has rolled out the first of its Australian-designed Loyal Wingman combat drones, aimed to be paired with fighter aircraft.				1.25748e+18	https://twitter.com/australian/status/1257483319928709120
2020-05-05 01:32:31	australian		2	4	5	The official modelling used to guide the government鈥檚 economic response said the best-case scenario 鈥?with stage three shutdowns 鈥?would see 5000 people in intensive care unit beds, when so far, thankfully, 28 are there. https://bit.ly/2W5p39b				1.25748e+18	https://twitter.com/australian/status/1257483281924124673
2020-05-05 01:28:00	australian		2	2	7	AMA (WA) president Andrew Miller says the tough state restrictions on testing and PPE make no sense.				1.25748e+18	https://twitter.com/australian/status/1257482142168354817
2020-05-05 01:06:51	australian		2	2	6	The tech giant鈥檚 retail outlets had been closed in Australia for nearly two months.				1.25748e+18	https://twitter.com/australian/status/1257476822108782593
2020-05-05 01:00:00	australian		17	9	31	US officials believe China covered up the extent of the coronavirus outbreak 鈥?and how contagious the disease was 鈥?to stock up on medical supplies.				1.25748e+18	https://twitter.com/australian/status/1257475096572116992
2020-05-05 00:53:00	australian		6	2	4	The long term drivers of Australia鈥檚 prosperity will remain the key to kick-starting the post-COVID economy, says Macquarie CEO.				1.25747e+18	https://twitter.com/australian/status/1257473336784719872
2020-05-05 00:35:00	australian		2	3	7	North Korean dictator Kim Jong-un emerged from three weeks of unexplained seclusion at the weekend and set off a new mystery. Sharp-eyed Pyongyang watchers detected a suspicious mark on his arm.				1.25747e+18	https://twitter.com/australian/status/1257468804323520512
2020-05-05 00:26:00	australian		7	1	6	NSW Transport Minister Andrew Constance has emerged as the leading Coalition candidate to stand for the Eden-Monaro by-election. #auspol			#auspol	1.25747e+18	https://twitter.com/australian/status/1257466539298754560
2020-05-05 00:14:00	australian		3	2	5	Can a COVID-19 economic downturn fix a broken industry model?				1.25746e+18	https://twitter.com/australian/status/1257463519173177344
2020-05-05 00:05:06	australian		14	8	21	Kristina Keneally has refused to back down on calling for cuts to migration, repeating claims that the coronavirus is exposing the fact that 鈥淎ustralia is heavily relying on temporary migration that often results in workers being exploited.鈥?#auspol			#auspol	1.25746e+18	https://twitter.com/australian/status/1257461279628853248
2020-05-04 23:57:55	australian		1	7	11	Qantas has borrowed more money and extended flight cancellations and staff stand-downs as it battles losses of $40m a week.				1.25746e+18	https://twitter.com/australian/status/1257459471191867393
2020-05-04 23:38:00	australian		9	11	20	The federal government sought advice from the nation鈥檚 spy agencies on the use of Chinese coronavirus testing equipment obtained by billionaire Andrew Forrest amid fears over the privacy of Australians鈥?genetic information.				1.25745e+18	https://twitter.com/australian/status/1257454459728396299
2020-05-04 23:16:00	australian		0	7	0	Searches are underway for two missing men after their empty boats were found on crocodile-infested waterways in far north Queensland.				1.25745e+18	https://twitter.com/australian/status/1257448923330777088
2020-05-04 23:13:00	australian		2	3	3	A Sydney nursing home scrambles to set up a COVID-19 wing after it emerged infected residents may have been able to 鈥榤ove freely for weeks鈥?				1.25745e+18	https://twitter.com/australian/status/1257448168192724993
2020-05-04 22:42:53	australian		8	9	19	The government sought advice from spy agencies on the Chinese coronavirus testing equipment obtained by Andrew Forrest. https://bit.ly/35tRIb6				1.25744e+18	https://twitter.com/australian/status/1257440588917542914
2020-05-04 22:35:00	australian		69	2	12	Labor MP Anne Aly calls for change of language as Kristina Keneally criticised for using 鈥楢ustralians first鈥?rhetoric. #auspol			#auspol	1.25744e+18	https://twitter.com/australian/status/1257438605322182658
2020-05-04 22:28:30	australian		28	10	32	Westpac will withdraw all support for the thermal coal industry by 2030, bringing the bank鈥檚 position into line with the commitment made last year by Commonwealth Bank.				1.25744e+18	https://twitter.com/australian/status/1257436969560350725
2020-05-04 22:27:08	australian		3	1	2	#EXCLUSIVE: Banned Chinese swimmer makes last-ditch effort to swim at 2021 Tokyo Olympics, lodging appeal against his eight-year doping suspension.			#EXCLUSIVE	1.25744e+18	https://twitter.com/australian/status/1257436624713060353
2020-05-04 22:05:31	australian		1	3	3	The owner of the ill-fated Ruby Princess plans to resume some US cruises in August, as it extends the cancellation of Australian sailings.				1.25743e+18	https://twitter.com/australian/status/1257431186110124033
2020-05-04 18:00:30	australian		2	2	5	Despite not imposing an early, blanket lockdown to minimise the spread of coronavirus, Florida has so far avoided predictions made by health professionals who warned of a potentially devastating wave of infections. But were they smart or lucky?				1.25737e+18	https://twitter.com/australian/status/1257369526943068161
2020-05-04 16:00:31	australian		1	2	8	After the worst single day鈥檚 death toll from coronavirus Americans were urged to put partisan divisions aside in a rare presidential message on unity 鈥?not from President Trump though, but from George W Bush.				1.25734e+18	https://twitter.com/australian/status/1257339329610952711
2020-05-04 14:00:00	australian		0	0	3	Tesla stock fell Friday morning after Chief Executive Elon Musk took to Twitter to say the automaker鈥檚 share price was 鈥渢oo high鈥?in a series of messages he posted on the social-media platform.				1.25731e+18	https://twitter.com/australian/status/1257309001131450369
2020-05-04 13:00:00	australian		2	0	3	Russian President Vladimir Putin is facing one of the biggest crises of his 20-year rule after the postponements of a vote on his future and a patriotic pageant in Red Square.				1.25729e+18	https://twitter.com/australian/status/1257293901938950145
2020-05-04 12:30:00	australian		2	0	3	Is the future of Woolworths' online deliveries an UberEats-style system? @BGottliebsen thinks this could be the key to handling booming supermarket demand.		@BGottliebsen		1.25729e+18	https://twitter.com/australian/status/1257286353047322630
2020-05-04 12:00:00	australian		7	4	11	Thousands of part-time fast-food workers will give up access to overtime penalties for three months under a deal with employers to keep staff in work during the coronavirus pandemic.				1.25728e+18	https://twitter.com/australian/status/1257278803811815431
2020-05-04 11:30:00	australian		8	0	9	Australia鈥檚 cotton farms are leaner, greener and more profitable than ever - but the farmers growing one of our most lucrative cash crops are feeling the pressure as years of drought impact their mental health.				1.25727e+18	https://twitter.com/australian/status/1257271252537888768
2020-05-04 11:00:00	australian		1	0	6	$1.3bn worth of early release superannuation payments were paid to members in the scheme鈥檚 first week, with data released by the financial regulator revealing that superannuation funds have heeded to warnings over the prompt release of funds.				1.25726e+18	https://twitter.com/australian/status/1257263702803451907
2020-05-04 10:41:09	australian		1	7	4	The nation鈥檚 arts community is in shock after the coronavirus shutdown forced one Sydney鈥檚 most prestigious cultural venues, Carriageworks, to call in the administrators.				1.25726e+18	https://twitter.com/australian/status/1257258959045406720
2020-05-04 10:30:00	australian		1	4	6	The bushfire-ravaged, tourist-dependent Kangaroo Island has gone from being open, to closed, to open, and back to closed, with many tourism operators fearing they are just weeks away from collapse. Read one business owner's story here: https://bit.ly/2z3dbLQ				1.25726e+18	https://twitter.com/australian/status/1257256154469564416
2020-05-04 10:00:00	australian		1	0	2	The Met Gala may be cancelled this year, but that doesn't mean we have to miss out on great fashion.These are the most stylish (and binge-worthy) fashion documentaries to help you celebrate from afar.				1.25725e+18	https://twitter.com/australian/status/1257248603854106626
2020-05-04 09:51:45	australian		0	1	3	Watch this and other sessions in the Isolation Room here:				1.25725e+18	https://twitter.com/australian/status/1257246526146924544
2020-05-04 09:30:00	australian		2	1	1	Chill out on your Monday night with Tinalley String Quartet violinist Adam Chalabi who plays the opening from Samuel Barber鈥檚 Violin Concerto, Op. 14, for The Weekend Australian Review鈥檚 Isolation Room video series.				1.25724e+18	https://twitter.com/australian/status/1257241053708423169
2020-05-04 09:00:00	australian		1	0	3	Tasmania鈥檚 Breath of Fresh Air festival has taken the plunge and gone online this year. Over the next few weeks, you can watch its program of features and documentaries for free at home.				1.25723e+18	https://twitter.com/australian/status/1257233506226200576
2020-05-04 08:30:00	australian		58	12	47	Former NSW premier Bob Carr has urged Kristina Keneally to drop her 鈥渏obs for Australians first鈥?rhetoric as Labor pushes for changes to the migration intake, declaring the 鈥渧ery loose鈥?language showed signs of dog whistling.				1.25723e+18	https://twitter.com/australian/status/1257225954612502529
2020-05-04 08:00:00	australian		1	0	0	In the time of social distance, our writer relives her concert-going youth at a virtual gig with her best friends across three towns.				1.25722e+18	https://twitter.com/australian/status/1257218407042134017
2020-05-04 07:30:00	australian		1	4	12	As the coronavirus crisis turns cities into ghost towns, one of the country鈥檚 most remote places is thriving. For weeks now billions of dollars worth of aircraft have sought a temporary home in Australia鈥檚 dry and dusty Red Centre.				1.25721e+18	https://twitter.com/australian/status/1257210855449432064
2020-05-04 07:00:43	australian		0	3	5	Chief Nursing and Midwifery Officer Alison McMillan said there was a likelihood of 鈥渟ome increase in cases鈥?as schools reopened but encouraged anyone who might have even the mildest cold and flu symptoms to get tested. https://bit.ly/2xApDT0				1.2572e+18	https://twitter.com/australian/status/1257203487340810241
2020-05-04 07:00:00	australian		4	0	1	Want to know how Margot Robbie and Carey Mulligan are socially isolating? As Australians have fallen in love with old-timey pursuits and hobbies, it should come as no surprise that the women of the silver screen are doing the same.				1.2572e+18	https://twitter.com/australian/status/1257203306440450052
2020-05-04 06:30:00	australian		3	1	1	When will schools reopen in your state? NSW and Queensland have today changed tack on their approach to schools, announcing plans to phase back in face-to-face learning by the end of term. Discover the latest news about your state: https://bit.ly/3fkH1fE				1.2572e+18	https://twitter.com/australian/status/1257195755678437376
2020-05-04 06:00:00	australian		4	0	1	Sports are set to miss out on at least $200m from broadcasters even if respective competitions resume later this year, as networks push to wind back highly priced broadcast fees, arguing the content will be inferior without crowds in grandstands.				1.25719e+18	https://twitter.com/australian/status/1257188207369654272
2020-05-04 05:39:55	australian		7	1	2	Senator Jim Molan is under strong pressure to withdraw his name from a preselection battle for the Eden-Monaro by-election, with the Prime Minister鈥檚 office allegedly orchestrating a campaign to endorse their preferred candidate for the seat.				1.25718e+18	https://twitter.com/australian/status/1257183154013564928
2020-05-04 05:30:00	australian		8	4	10	North Korean dictator Kim Jong-un emerged from three weeks of unexplained seclusion at the weekend and set off a new mystery. Sharp-eyed Pyongyang watchers detected a suspicious mark on his arm.				1.25718e+18	https://twitter.com/australian/status/1257180655441469440
2020-05-04 05:00:00	australian		3	4	2	Woolworths is encouraging grocery suppliers to improve their brands鈥?attractiveness when displayed on its websites as the coronavirus pandemic and home isolation drive a record boom in online shopping.				1.25717e+18	https://twitter.com/australian/status/1257173106541703170
2020-05-04 04:30:00	australian		10	8	26	Big business will encourage staff to live and work in regional Australia and help develop a new population strategy for the middle of the century after the pandemic showed thousands of jobs could be performed from home.				1.25717e+18	https://twitter.com/australian/status/1257165556127395842
2020-05-04 04:19:20	australian		4	3	4	Another resident of the Anglicare Newmarch House Aged Care Centre in the western Sydney suburb of Caddens has died, bringing the ill-fated facility鈥檚 toll to 15. https://bit.ly/3ddKeLX				1.25716e+18	https://twitter.com/australian/status/1257162871244386304
2020-05-04 04:16:13	australian		9	3	8	The CSIRO could have a coronavirus vaccine ready to be rolled out within 10-15 months, Industry and Science Minister Karen Andrews has revealed.				1.25716e+18	https://twitter.com/australian/status/1257162087681290241
2020-05-04 04:00:00	australian		4	5	11	Perth Airport has revealed it is owed $20m by Qantas and $16m by Virgin Australia as it struggles to stay open to accommodate a raft of FIFO flights.				1.25716e+18	https://twitter.com/australian/status/1257158006724153345
2020-05-04 03:30:00	australian		2	1	1	Former magazine boss Deborah Thomas expects Bauer Media to shutter several magazines from its newly acquired business Pacific Magazines, which publishes about 20 titles including New Idea, Marie Claire and InStyle.				1.25715e+18	https://twitter.com/australian/status/1257150456545120256
2020-05-04 03:12:51	australian		195	61	142	Australians could be asked to give their name and phone number to front of house staff at restaurants and cafes if they do not have the COVIDSafe tracking app, as the industry unveils a blueprint for reopening in early June with about half as many diners.				1.25715e+18	https://twitter.com/australian/status/1257146141868560384
2020-05-04 03:00:00	australian		1	1	7	More than four in 10 businesses say the government鈥檚 JobKeeper program influenced their decision to keep on staff through the COVID-19 crisis, even as separate data showed job advertisements collapsed by 50 per cent in April.				1.25714e+18	https://twitter.com/australian/status/1257142907942952960
2020-05-04 02:30:00	australian		5	4	3	A leading economic forecaster has questioned Labor鈥檚 calls for a 颅reduction in migrants after Kristina Keneally called on the Morrison government to use the COVID-19 border closures to reconsider the country鈥檚 economic reliance on temporary migrants.				1.25714e+18	https://twitter.com/australian/status/1257135356937269249
2020-05-04 02:04:28	australian		12	14	41	US President Donald Trump has hinted at the possibility of imposing additional tariffs on China as punishment for a perceived mishandling of the coronavirus crisis during a live town hall from the Lincoln Memorial in Washington DC. https://bit.ly/2VXtAKI				1.25713e+18	https://twitter.com/australian/status/1257128934119890946
2020-05-04 02:02:27	australian		7	4	25	Jacinda Ardern will join Australia鈥檚 national cabinet meeting on Tuesday to update federal, state and territory leaders on New Zealand鈥檚 strategies to combat the COVID-19 pandemic. https://bit.ly/3d4D4JY				1.25713e+18	https://twitter.com/australian/status/1257128425182998528
2020-05-04 01:45:33	australian		3	3	9	Daily confirmed #COVID_19 cases in Australia continue to reduce, as over 4 million download the government's COVIDSafe app. It will begin sharing data with state health agencies 鈥渋n a matter of days鈥? https://bit.ly/2VYu4QH			#COVID_19	1.25712e+18	https://twitter.com/australian/status/1257124170552340480
2020-05-04 01:40:00	australian		2	6	4	The stockmarket is coming back from an almighty crash, as it was in March 1988, but it took all of nine years to regain the September 1987 peak, so investors will be hoping that doesn鈥檛 repeat this time, writes @AlanKohler.		@AlanKohler		1.25712e+18	https://twitter.com/australian/status/1257122774100987912
2020-05-04 01:25:57	australian		25	24	33	Victorian Chief Health Officer Brett Sutton defended the decision not to name Cedar Meats in Braybrook as the abattoir linked to 34 COVID-19 cases. https://bit.ly/2zMGpPl				1.25712e+18	https://twitter.com/australian/status/1257119239191724032
2020-05-04 01:20:00	australian		22	12	29	Now a very different breed of Chinese fighters is going into battle to promote the motherland鈥檚 interests in global clashes over the coronavirus. They are China鈥檚 鈥渨olf warrior diplomats鈥?				1.25712e+18	https://twitter.com/australian/status/1257117740961333248
2020-05-04 01:00:00	australian		3	2	3	At Macquarie Bank Bill Moss earned a reputation for predicting the future. From home isolation, he surveys the post-pandemic nation.				1.25711e+18	https://twitter.com/australian/status/1257112707670528000
2020-05-04 00:20:00	australian		15	5	0	Chinese buyers are taking advantage of the subdued market conditions and attractive healthcare options as Australian restrictions on the industry begin to lift.				1.2571e+18	https://twitter.com/australian/status/1257102641684856832
2020-05-04	australian		1	2	0	More than half a million Australians have hit pause on $6.8bn worth of loan repayments in the past six weeks, outpacing industry expectations as the nation struggles through the coronavirus shutdown.				1.2571e+18	https://twitter.com/australian/status/1257097610193559552
2020-05-03 23:40:00	australian		2	2	2	Queensland Health staff are being assaulted at alarming levels but are relatively unlikely to make a complaint of a criminal offence, with some care professionals viewing violence as part of the job, a report shows.				1.25709e+18	https://twitter.com/australian/status/1257092575057580033
2020-05-03 23:20:00	australian		0	2	2	The decision to lift restrictions on public auctions and open homes in NSW has been welcomed by the property industry, but experts warn it may be a long wait for normality to return.				1.25709e+18	https://twitter.com/australian/status/1257087541985116161
2020-05-03 23:00:00	australian		24	6	41	Chief Medical Officer Brendan Murphy says Victoria鈥檚 more hardline opposition to reopening schools is not because of health concerns for children, but an attempt to suppress the coronavirus in the community.				1.25708e+18	https://twitter.com/australian/status/1257082510879502337
2020-05-03 22:38:36	australian		9	13	17	Desperate families are scrambling to rescue their loved ones from Anglicare鈥檚 Newmarch House as health officials concede a breach of infection-control methods may have sparked a 鈥渟econd wave鈥?of infections at the ill-fated facility in Sydney鈥檚 west.				1.25708e+18	https://twitter.com/australian/status/1257077125766496256
2020-05-03 22:35:58	australian		17	15	30	US Secretary of State Mike Pompeo says there is now 鈥榚normous evidence鈥?that coronavirus came from a research laboratory in Wuhan in China.				1.25708e+18	https://twitter.com/australian/status/1257076461166424064
2020-05-03 22:29:22	australian		2	2	1	Westpac has become the second major bank to defer a decision on dividends, as cash profit plummeted 70 per cent amid the COVID-19 economic turmoil and it labelled the result the 鈥渕ost difficult鈥?in many years.				1.25707e+18	https://twitter.com/australian/status/1257074799265714176
2020-05-03 22:21:25	australian		1	2	2	NSW Deputy Premier John Barilaro has announced that he will not contest the Eden-Monaro byelection, ending days of infighting between the Liberals and Nationals over which candidate will run for the seat. #auspol			#auspol	1.25707e+18	https://twitter.com/australian/status/1257072800222703617
2020-05-03 22:12:54	australian		17	14	46	The nation鈥檚 top cyber experts have backed the security of the coronavirus app after an independent review found it cannot be hacked, as the federal government seeks to encourage millions more Australians to download COVIDSafe. https://bit.ly/2VXtAKI				1.25707e+18	https://twitter.com/australian/status/1257070655154958336
2020-05-03 18:00:00	australian		1	0	8	The new documentary, The Last Dance celebrates Michael Jordan, but it was Zen master Phil Jackson who turned him into a winner.				1.25701e+18	https://twitter.com/australian/status/1257007011251785728
2020-05-03 16:00:00	australian		0	4	1	A group of British actors uncovers the often harrowing stories of their grandparents who experienced World War II.				1.25698e+18	https://twitter.com/australian/status/1256976814871724033
2020-05-03 14:00:00	australian		24	4	12	The Duke of Sussex: still reeling from the momentous decisions he has taken, or focusing on the future? It is understood that he has told friends that he is 鈥渞eally missing the army鈥?and 鈥渃annot believe鈥?what has happened to him.				1.25695e+18	https://twitter.com/australian/status/1256946614314229760
2020-05-03 13:00:00	australian		2	2	4	鈥淵ou can bet on America, but you are going to have to be careful on how you bet. Simply because markets can do anything,鈥?Warren Buffett said.				1.25693e+18	https://twitter.com/australian/status/1256931515335933953
2020-05-03 12:30:00	australian		2	0	4	Everyone from employees to media, governments and investors is looking intensely at the leadership a company demonstrates. Experience tells us that very few chief executives or chairmen will actually lead.				1.25692e+18	https://twitter.com/australian/status/1256923964657373186
2020-05-03 12:00:00	australian		3	0	2	Is it possible to commit the perfect murder? That鈥檚 the intriguing question that hums through this new thriller that our literary editor read in one sitting.				1.25692e+18	https://twitter.com/australian/status/1256916416370016257
2020-05-03 11:30:00	australian		1	0	6	Need something new to listen to? Louis Theroux has turned to podcasting during this lockdown and launched Grounded, a new interview series for the BBC.				1.25691e+18	https://twitter.com/australian/status/1256908864961691648
2020-05-03 11:00:01	australian		2	2	16	I am transported back to an era when shopping was a methodical, list-driven exercise calculated to sustain a family for a given period of time. The supermarket wasn鈥檛 an extension of the pantry dipped into several times a day, writes @BernardSalt.		@BernardSalt		1.2569e+18	https://twitter.com/australian/status/1256901318578331649
2020-05-03 10:30:00	australian		14	8	26	Female leaders continue to face the Goldilocks dilemma: they are usually seen as 鈥渢oo tough鈥?or 鈥渢oo soft鈥? less frequently as 鈥渏ust right鈥? The need to display 鈥渃ompetence鈥?is associated with leadership, seen as a male attribute.				1.25689e+18	https://twitter.com/australian/status/1256893765110730753
2020-05-03 10:00:00	australian		1	0	3	Struggling to decide what is unmissable and what is a waste of our time? Our film writer, @philippics, shares her must-see picks for the week ahead.		@philippics		1.25689e+18	https://twitter.com/australian/status/1256886218383474688
2020-05-03 09:30:00	australian		0	1	5	A newborn's first days in a strange new world are often tenuous, but even more so for one born in a world at grips with a pandemic. One new father chronicled this journey.				1.25688e+18	https://twitter.com/australian/status/1256878666220478464
2020-05-03 09:00:00	australian		2	2	2	Spending more time looking at real estate? Traditional holiday hotspots along the Victorian coast gained some notoriety in the beginning of the coronavirus crisis but they are now starting to swing back into favour as buyers hunt for bargain bolt-holes.				1.25687e+18	https://twitter.com/australian/status/1256871115768713216
2020-05-03 08:30:00	australian		4	5	6	The longer the virus forces economies around the world to operate at a fraction of their capacity, the more other problems will crop up. These are some of the possible hot spots.				1.25686e+18	https://twitter.com/australian/status/1256863565979496449
2020-05-03 08:00:00	australian		1	3	10	Looking for an easy mid-week meal? Or the perfect #WFH lunch of leftovers? Look no further than David Herbert's hearty, meat-free curries.			#WFH	1.25686e+18	https://twitter.com/australian/status/1256856019138785288
2020-05-03 07:30:00	australian		1	1	1	Struggling to think of a gift this Mother's Day? With it probably feeling like every other day in the current isolation situation, there's even more of a reason to make a fuss of the significant woman in your household. Our gift guide has you sorted.				1.25685e+18	https://twitter.com/australian/status/1256848466732625920
2020-05-03 07:00:00	australian		3	1	6	In the dedication of his first book, Adam @Briggs says: "this book is for all our future leaders. Our job is to be good so you can be great. Dream big and without limits鈥? Read our interview with the hip hop artist turned children's book author:		@Briggs		1.25684e+18	https://twitter.com/australian/status/1256840917148856322
2020-05-03 06:30:00	australian		2	3	7	Today we might interpret Alfred Hitchcock鈥檚 The Birds as perhaps a metaphor for a kind of pandemic, writes David Stratton.				1.25683e+18	https://twitter.com/australian/status/1256833367699488768
2020-05-03 06:00:00	australian		0	1	3	What's next for the team behind The Castle? Tom Gleisner discusses Working Dog, hosting Have You Been Paying Attention and learning the ukulele in isolation.				1.25683e+18	https://twitter.com/australian/status/1256825819109961729
2020-05-03 05:30:00	australian		0	5	16	Botanical artist Ellis Rowan was once a household name. Now, a new biography brings her neglected paintings to new generations.				1.25682e+18	https://twitter.com/australian/status/1256818267772968961
2020-05-03 05:00:00	australian		14	7	13	Kayleigh McEnany, US President Donald Trump鈥檚 latest press secretary, might as well have come out of Trumpland central casting. As with many in the inner circle, her loyalty is rock solid.				1.25681e+18	https://twitter.com/australian/status/1256810717996625921
2020-05-03 04:35:42	australian		43	10	27	Education Minister Dan Tehan has been forced to withdraw his attack against Daniel Andrews saying he overstepped the mark after he accused the Victorian premier of showing a 鈥渇ailure of leadership鈥?by not committing to reopening schools.				1.2568e+18	https://twitter.com/australian/status/1256804602680242180
2020-05-03 04:30:00	australian		2	2	5	How can a workaholic survive working from home?				1.2568e+18	https://twitter.com/australian/status/1256803168337494017
2020-05-03 04:22:15	australian		41	22	38	A Melbourne teacher who tested positive for the coronavirus prompting the school鈥檚 closure had shown symptoms for 鈥渁 fair while鈥? the principal says. https://bit.ly/2zLaWNs				1.2568e+18	https://twitter.com/australian/status/1256801219697238020
2020-05-03 04:00:00	australian		5	8	18	The NSW opposition has given its cautious support to the Berejiklian government鈥檚 push to abolish stamp duty and payroll tax in a bid to revive the state鈥檚 economy following coronavirus.				1.2568e+18	https://twitter.com/australian/status/1256795618544148482
2020-05-03 03:41:41	australian		1	4	16	Found a new passion for gardening throughout self-isolation? If you have limited space, potted citrus will become your new favourite group of plants.				1.25679e+18	https://twitter.com/australian/status/1256791009477812224
2020-05-03 03:30:00	australian		7	4	5	Taxpayers stand to waste hundreds of millions of dollars on 颅inefficient testing for COVID-19, according to doctors and industry experts who say cheaper antibody tests for COVID-19 are being overlooked because of the powerful pathologists颅 lobby.				1.25679e+18	https://twitter.com/australian/status/1256788068503257097
2020-05-03 03:28:56	australian		24	3	14	A war of words has erupted over the return to school in Victoria, after Education Minister Dan Tehan accused Premier Daniel Andrews of 鈥渢aking a sledgehammer鈥?to schooling due to his reluctance to get students back in the classroom. https://bit.ly/2WmoZRb				1.25679e+18	https://twitter.com/australian/status/1256787802391371776
2020-05-03 03:00:00	australian		1	2	3	The by-election in the federal seat of Eden-Monaro in NSW will not only be the first contested during a pandemic for 100 years, but also the first conducted without mass meetings, the kissing of 颅babies or handshakes. #auspol			#auspol	1.25678e+18	https://twitter.com/australian/status/1256780520966565889
2020-05-03 02:36:58	australian		178	253	527	One of the world鈥檚 top scientists has branded lockdowns a 鈥渉uge mistake鈥?and called Australia a 鈥渟tandout loser鈥?for 鈥渕assively鈥?damaging its economy and society without obtaining immunity to COVID-19.				1.25677e+18	https://twitter.com/australian/status/1256774722743758850
2020-05-03 02:30:00	australian		1	0	1	While COVID-19 has put a spotlight on credit risks impacting the capital buffers of major banks, company data protection concerns have relatively gone unnoticed.				1.25677e+18	https://twitter.com/australian/status/1256772969180921858
2020-05-03 02:00:00	australian		5	0	1	Historic evidence does not support the notion that higher unemployment leads to a fall in property prices. This is why.				1.25677e+18	https://twitter.com/australian/status/1256765419358052353
2020-05-03 01:30:00	australian		10	3	20	If there is a Chinese consumer boycott of Australian produce brewing in Beijing, it is keeping a low profile.				1.25676e+18	https://twitter.com/australian/status/1256757869954961410
2020-05-03 01:17:37	australian		21	8	8	A school in Melbourne鈥檚 north has closed after a teacher tested positive for the coronavirus, Victoria鈥檚 Health Minister has confirmed.				1.25675e+18	https://twitter.com/australian/status/1256754752571895810
2020-05-03 01:00:00	australian		2	1	7	Many have been spared the ravages of what has been termed economic 鈥渉ibernation鈥? Bears hib颅ernate in winter. Businesses die. In the real world people lose dignity, hope and meaning when their work is abruptly stripped from them, writes @CateMc3273.		@CateMc3273		1.25675e+18	https://twitter.com/australian/status/1256750320790548480
2020-05-03 00:30:00	australian		2	3	8	Add up the numbers of individuals, areas, communities still affected by drought 鈥?emotionally and financially 鈥?and you鈥檒l come up with statistics that challenge those of Covid-19, writes @phillipadams_1.		@PhillipAdams_1		1.25674e+18	https://twitter.com/australian/status/1256742770523291650
2020-05-03 00:21:39	australian		2	1	23	Florida police have arrested a man who had been quarantining on a closed island at Disney World, telling authorities it was a 鈥渢ropical paradise.鈥?https://bit.ly/2YoYmxP				1.25674e+18	https://twitter.com/australian/status/1256740669449633792
2020-05-03 00:20:26	australian		2	4	6	A fourteenth resident of the Anglicare Newmarch House Aged Care Facility has died of coronavirus, operator Sydney Anglicare confirmed on Sunday. https://bit.ly/2ylbjxZ				1.25674e+18	https://twitter.com/australian/status/1256740365706514432
2020-05-03	australian		2	7	14	Boris Johnson鈥檚 health was so dire as he was battling coronavirus that his doctors were planning how to declare him dead, he has revealed.				1.25674e+18	https://twitter.com/australian/status/1256735220339863552
2020-05-02 23:30:00	australian		5	6	9	This is a time when the national security community needs to lean forward. But how do we reform our national security strategy? With these eight steps, writes Peter Jennings.				1.25673e+18	https://twitter.com/australian/status/1256727670961864704
2020-05-02 23:29:12	australian		89	4	24	Labor leader Anthony Albanese has called for 鈥済reater clarity鈥?from the Morrison government when it comes to getting students across the nation back in the classroom. https://bit.ly/2SsG4rN				1.25673e+18	https://twitter.com/australian/status/1256727468917919745
2020-05-02 23:00:00	australian		3	3	9	As the aviation industry grapples with its greatest crisis, Brisbane Airport has unveiled its 鈥渟ymbol of hope鈥?with the physical completion of the long-awaited second runway.				1.25672e+18	https://twitter.com/australian/status/1256720122355605506
2020-05-02 22:30:00	australian		1	2	7	Residential rentals rolls in the inner-city suburbs of Sydney and Melbourne have surged around 35 per cent as the coronavirus crisis reduces demand.				1.25671e+18	https://twitter.com/australian/status/1256712571651948544
2020-05-02 22:00:00	australian		10	3	14	North Korean leader Kim Jong-un has made his first public appearance in 20 days as he celebrated the completion of a fertiliser factory near Pyongyang, ending an absence that had triggered global rumours that he was seriously ill.				1.25671e+18	https://twitter.com/australian/status/1256705023716794368
2020-05-02 21:40:00	australian		1	2	5	The Australian sharemarket is addicted to dividends and it might not be healthy. As our leading blue chips have reached a critical juncture, this is how banks and investors can make it through to the other side.				1.2567e+18	https://twitter.com/australian/status/1256699988207374336
2020-05-02 21:20:00	australian		3	2	7	When Arthur Sinodinos arrived in Washington in early February to take up Australia鈥檚 most important diplomatic post, he could hardly have imagined the dramas about to unfold.				1.25669e+18	https://twitter.com/australian/status/1256694955151523840
2020-05-02 21:10:24	australian		1	2	7	After 48 days of brutal home isolation, Spaniards descended en masse to parks and beaches on Saturday, the first day of being allowed outside to exercise and walk since the country鈥檚 March 14 coronavirus lockdown. https://bit.ly/2WnMglZ				1.25669e+18	https://twitter.com/australian/status/1256692540733972480
2020-05-02 21:00:00	australian		1	0	8	Around the country, we鈥檙e turning to our neighbours for help, fun and solace. @TrentDalton captures what these moments mean for the best streets in Australia.		@TrentDalton		1.25669e+18	https://twitter.com/australian/status/1256689922347499521
2020-05-02 20:40:00	australian		4	4	5	Domestic violence assaults have become 鈥渟ignificantly鈥?more brutal颅 as coronavirus isolation turns homes into prisons颅 for some victims.				1.25668e+18	https://twitter.com/australian/status/1256684888742195200
2020-05-02 20:20:00	australian		50	812	888	A leaked Five Eyes dossier claims China intentionally hid or destroyed evidence of the COVID-19 outbreak to the 鈥渆ndangerment of other countries鈥?				1.25668e+18	https://twitter.com/australian/status/1256679856038789121
2020-05-02 19:55:38	australian		2	3	7	NSW health authorities are investigating possible infection control breaches by staff of Sydney aged care facility Anglicare鈥檚 Newmarch House at the centre of a coronavirus cluster.				1.25667e+18	https://twitter.com/australian/status/1256673725841149954
2020-05-02 10:33:00	australian		0	1	13	Marie Kondo has built fame 鈥?and fortune 鈥?on a banal idea: everyone鈥檚 happier when the desk is tidy.				1.25653e+18	https://twitter.com/australian/status/1256532132282974208
2020-05-02 10:00:00	australian		4	3	3	NSW Premier Gladys Berejiklian turned to tech billionaire Scott Farquhar during the darkest hours of the COVID-19 pandemic. #auspol			#auspol	1.25652e+18	https://twitter.com/australian/status/1256523828068364288
2020-05-02 09:25:00	australian		10	27	61	Scientists have warned for years of catastrophic consequences of bringing exotic wildlife species and domestically reared animals into close contact with each other and with humans in wildlife wet markets - the 鈥渋deal Petri dish鈥?for viral transmission.				1.25652e+18	https://twitter.com/australian/status/1256515019501645825
2020-05-02 09:00:00	australian		2	1	7	The Northern Territory has made what could be an irresistible offer to the Australian Football League by promising to allow crowds at matches if it gets to host an AFL hub.				1.25651e+18	https://twitter.com/australian/status/1256508729056301056
2020-05-02 08:45:00	australian		25	14	34	An anti-China student activist threatened with expulsion from the University of Queensland says his future is in limbo.				1.2565e+18	https://twitter.com/australian/status/1256504953104789504
2020-05-02 08:14:00	australian		188	76	425	Scott Morrison has revealed that overseas net migration is forecast to fall by about 85 per cent to about 36,000 people in 2020-21.				1.2565e+18	https://twitter.com/australian/status/1256497151707951108
2020-05-02 07:37:00	australian		0	5	8	Data harvested by tech giants Google and Apple has illustrated in stark detail the sharp impact of coronavirus containment measures across the country, with the information showing just how effect颅ive measures to limit movement have been.				1.25649e+18	https://twitter.com/australian/status/1256487840407367681
2020-05-02 06:28:00	australian		1	8	45	As a 14-year-old girl, she was sent to the Auschwitz concentration camp, where about one million of the six million Jews who were killed by the Nazis perished. At 93, this is how Yvonne 颅Engelman is keeping dark memories at bay during isolation.				1.25647e+18	https://twitter.com/australian/status/1256470475854819333
2020-05-02 06:20:00	australian		5	6	12	The thing to understand is that the world鈥檚 only flying mammal has coevolved with viruses in a unique way.				1.25647e+18	https://twitter.com/australian/status/1256468462714662912
2020-05-02 06:00:00	australian		13	7	16	Taxpayers stand to waste hundreds of millions of dollars on 颅inefficient testing because of the powerful pathologist lobby, experts say.				1.25646e+18	https://twitter.com/australian/status/1256463430095187969
2020-05-02 05:16:00	australian		4	3	15	鈥淚鈥檝e become a lab rat鈥? Sally Hawach, 35, told The Weekend Australian. 鈥淚鈥檓 offering my blood, my umbilical cord, and my daughter鈥檚 blood 鈥?anything to help other people.鈥?,,,,1256452356549591045,https://twitter.com/australian/status/1256452356549591045 2020-05-02 04:44:42,australian,,3,3,9,LIVE: NSW health authorities have flagged a possible breach of infection control at the Newmarch House age…	with two new cases among staff."				1.25644e+18	https://twitter.com/australian/status/1256444480418230274
2020-05-02 04:31:00	australian		0	1	5	Mona鈥檚 David Walsh is personally underwriting his closed art gallery for another six months.				1.25644e+18	https://twitter.com/australian/status/1256441031933022210
2020-05-02 04:06:00	australian		3	3	1	The property industry is facing a new normal post-coronavirus as listing levels plunge and settlement levels hit 30-year lows.				1.25643e+18	https://twitter.com/australian/status/1256434740392943617
2020-05-02 03:53:00	australian		2	3	8	These Japanese bar-food (izakaya) favourites are easy to make.				1.25643e+18	https://twitter.com/australian/status/1256431468923871233
2020-05-02 03:30:00	australian		1	1	0	#EXCLUSIVE: CFMEU national secretary 颅Mich颅ael O鈥機onnor has accused John Setka of poaching union members to damage him.			#EXCLUSIVE	1.25643e+18	https://twitter.com/australian/status/1256425681375936516
2020-05-02 03:05:00	australian		10	3	9	Federal Health Minister Greg Hunt is urging his state counterparts to make sure controversial transgender treatments in their children鈥檚 hospitals are consistently high standard and involve counselling, safeguards and long-term tracking of outcomes.				1.25642e+18	https://twitter.com/australian/status/1256419389563301890
2020-05-02 02:49:07	australian		3	4	5	A meat processing facility has been closed amid a cluster of cases as the Tasmanian Premier declares the northwest outbreak is under control. https://www.theaustralian.com.au/nation/coronavirus-australia-live-updates-andrew-forrestsupported-chinese-firm-linked-to-surveillance/news-story/f51053cdcbcb26fe23680b9fee4fa918				1.25642e+18	https://twitter.com/australian/status/1256415392542547969
2020-05-02 02:48:00	australian		1	3	10	Where space is limited, potted citrus is the solution. The Aussie back yard with its rangy lemon tree has shrunk. Luckily, so too has the lemon tree.				1.25642e+18	https://twitter.com/australian/status/1256415111184556032
2020-05-02 02:10:00	australian		31	16	18	In China, @wmdglasgow visits restaurants, cafes and shops in Beijing that sell Australian produce, finding if there is a Chinese consumer boycott brewing, it is keeping a low profile.		@wmdglasgow		1.25641e+18	https://twitter.com/australian/status/1256405548083187713
2020-05-02 01:49:00	australian		2	3	0	They鈥檙e at the centre of a national debate about the future of their industry. So how do the workers of this Queensland mining town respond?				1.2564e+18	https://twitter.com/australian/status/1256400263415500800
2020-05-02 01:31:36	australian		2	5	4	Petrol prices in Queensland have spiked as the state emerged from weeks of lockdown: https://bit.ly/2ykfv0P				1.2564e+18	https://twitter.com/australian/status/1256395887493824512
2020-05-02 01:20:25	australian		4	3	3	The New Zealand side will travel to Tamworth on Sunday after the NRL received approval for the club to isolate, train and play in Australia.				1.25639e+18	https://twitter.com/australian/status/1256393071400333313
2020-05-02 01:10:11	australian		5	11	15	Mark Di Stefano, an Australian journalist at the centre of a Zoom media scandal in the UK, has resigned from The Financial Times.				1.25639e+18	https://twitter.com/australian/status/1256390494919069697
2020-05-02 00:31:47	australian		6	1	3	Joe Biden has spoken for the first time about a former Senate staffer鈥檚 allegation of sexual assault, insisting: 鈥楾his never happened.鈥?https://bit.ly/2KRNFfc				1.25638e+18	https://twitter.com/australian/status/1256380831574093824
2020-05-02	australian		1	1	2	They were assured it was safe to go 鈥?and had no idea of the dangers ahead. Now the passengers reveal what happened on board.				1.25637e+18	https://twitter.com/australian/status/1256372832562368513
2020-05-01 23:51:48	australian		1	4	1	Around the country, we鈥檙e turning to our neighbours for help, fun and solace. @TrentDalton captures what these moments mean for the best back street in Australia.		@TrentDalton		1.25637e+18	https://twitter.com/australian/status/1256370770323705856
2020-05-01 23:26:29	australian		4	2	9	Kim Jong-un made his first public appearance in 20 days as he celebrated the completion of a factory, state media reports.				1.25636e+18	https://twitter.com/australian/status/1256364399322730496
2020-05-01 23:16:00	australian		4	6	11	It can have sex with itself - and that鈥檚 not even the strangest thing about it. What exactly is this luminous blue blob?				1.25636e+18	https://twitter.com/australian/status/1256361759650140160
2020-05-01 23:07:00	australian		0	3	7	The phone call that Amanda Ling made on 鈥淐OVID Sunday鈥?triggered one of the most traumatic and testing weeks in her new 颅pandemic ward at Joondalup Private Hospital in Perth.				1.25636e+18	https://twitter.com/australian/status/1256359494591774720
2020-05-01 22:30:00	australian		4	2	5	True or false? Western Australia is the largest state/province/subdivision in the world? Which hit by the Spice Girls has 鈥淪pice鈥?in the title? What four-letter prefix is Greek for 鈥渢o love鈥?				1.25635e+18	https://twitter.com/australian/status/1256350183543185408
2020-05-01 22:09:39	australian		1	10	17	@TheWiggles join us in Review's Isolation Room with their new song, Social Distancing.		@TheWiggles		1.25635e+18	https://twitter.com/australian/status/1256345062654398464
2020-05-01 22:00:00	australian		2	4	3	It came in on the hands of a carer and once it gained hold it spread like a bushfire. How coronavirus 颅infected more than a third of the residents of the Newmarch House nursing home.				1.25634e+18	https://twitter.com/australian/status/1256342633795874816
2020-05-01 21:45:00	australian		3	1	0	Retail investors and super颅annuation funds stand to lose more than $26bn from delayed or cancelled dividend payments.				1.25634e+18	https://twitter.com/australian/status/1256338858746224641
2020-05-01 21:30:00	australian		13	3	6	The World Health Organisation lavished praise on Sweden as 鈥榓 future model鈥?in the next phase of fighting the outbreak.				1.25634e+18	https://twitter.com/australian/status/1256335084547792898
2020-05-01 21:10:00	australian		2	3	9	When Arthur Sinodinos arrived in Washington in early February to take up Australia鈥檚 most important diplomatic post, he could hardly have imagined the dramas about to unfold.				1.25633e+18	https://twitter.com/australian/status/1256330050741456897
2020-05-01 20:41:00	australian		51	17	28	Australia faces a pivotal seven days during which more than 3.5 million people will need to download the coronavirus app to give national cabinet confidence to ease tough restrictions. #auspol			#auspol	1.25632e+18	https://twitter.com/australian/status/1256322752530788353
2020-05-01 20:17:40	australian		0	3	2	They鈥檝e come from remote 颅communities, hitched a ride with the Royal Flying Doctor Service and spent 颅dozens of hours in cars just to get to school.				1.25632e+18	https://twitter.com/australian/status/1256316881478156289
2020-05-01 12:53:02	australian		12	1	4	Joe Biden has spoken for the first time about a former staffer's sex assault claim, insisting: 'This never happened' https://bit.ly/3bWpt7f				1.2562e+18	https://twitter.com/australian/status/1256204985735372800
2020-05-01 08:09:28	australian		3	2	9	EXCLUSIVE: NSW Deputy Premier John Barilaro would win the Eden-Monaro by-election ahead of Labor鈥檚 Kristy McBain and potential Liberal candidate Jim Molan, according to new Nationals polling.				1.25613e+18	https://twitter.com/australian/status/1256133625696813059
2020-05-01 07:44:00	australian		1	5	6	Grim stories from those who have suffered the greatest injustices, and served years in jail for crimes they did not commit.				1.25613e+18	https://twitter.com/australian/status/1256127214103474176
2020-05-01 06:09:48	australian		2	2	1	As jockeying for bellwether seat intensifies, Anthony Albanese names preferred candidate and NSW Liberals vote to contest.				1.2561e+18	https://twitter.com/australian/status/1256103508689879040
2020-05-01 05:04:00	australian		4	3	2	Sick of boring Zoom catch-ups? It might be time for you to play your Trump card and assume the role of world leader.				1.25609e+18	https://twitter.com/australian/status/1256086948994678784
2020-05-01 04:51:57	australian		91	9	38	Activist Yassmin Abdel-Magied has weighed in to the debate over Annaliese van Diemen鈥檚 tweet, likening the health bureaucrat鈥檚 position to her own.				1.25608e+18	https://twitter.com/australian/status/1256083917146173440
2020-05-01 04:26:00	australian		22	3	50	Scott Morrison has announced Australians will be given an 鈥渆arly mark鈥?and national cabinet will meet next Friday to discuss social easing distancing restrictions, a week earlier than expected. #auspol			#auspol	1.25608e+18	https://twitter.com/australian/status/1256077387294404611
2020-05-01 04:19:57	australian		9	8	15	Donald Trump speculates China may have unleashed COVID-19 after a horrible 鈥榤istake鈥?or even intentionally as US intelligence body issues a rare public statement.				1.25608e+18	https://twitter.com/australian/status/1256075865403711488
2020-05-01 04:14:00	australian		5	3	10	A study of more than 16,000 British hospital patients suffering from the coronavirus has revealed those who died were more often 鈥渆lderly, male and obese鈥欌€?				1.25607e+18	https://twitter.com/australian/status/1256074365654818822
2020-05-01 04:09:30	australian		4	11	16	#BREAKING: Police have fired shots while responding to an armed offender at South Hedland shopping centre in Western Australia鈥檚 north, with reports several people have been stabbed.			#BREAKING	1.25607e+18	https://twitter.com/australian/status/1256073233545064449
2020-05-01 03:12:00	australian		2	3	8	A 鈥榗annon鈥?will be deployed on one of Canada鈥檚 great salmon rivers to fire the fish over an impassable waterfall.				1.25606e+18	https://twitter.com/australian/status/1256058763074625538
2020-05-01 02:45:00	australian		1	5	8	At outposts untouched by coronavirus, residents and struggling business owners are starting to ask if they need to persist with lockdowns and restrictions that have slowed the spread in hotspots.				1.25605e+18	https://twitter.com/australian/status/1256051968327536640
2020-05-01 02:37:20	australian		0	3	3	The Warriors have been given the green light to fly into Australia on Sunday and NRL players have agreed to return to training on Monday.				1.25605e+18	https://twitter.com/australian/status/1256050040390311936
2020-05-01 02:15:00	australian		0	11	10	Doctors in Italy and Britain have raised the alarm over a small but growing number of children displaying symptoms of a rare blood-vessel disease that may be linked to COVID-19.				1.25604e+18	https://twitter.com/australian/status/1256044418676797440
2020-05-01 01:45:00	australian		3	2	6	Justin Hemmes has urged the government to craft an industry-specific stimulus package to avoid mass unemployment in the hospitality sector.				1.25604e+18	https://twitter.com/australian/status/1256036868921208835
2020-05-01 01:27:47	australian		2	1	2	Kerry Stokes-controlled Seven West Media has finally offloaded its Pacific Magazines business to Bauer for $40m.				1.25603e+18	https://twitter.com/australian/status/1256032539233247237
2020-05-01 01:13:00	australian		4	2	9	Boris Johnson will delay taking paternity leave till after the coronavirus crisis after becoming a father again at the age of 55.				1.25603e+18	https://twitter.com/australian/status/1256028815832215552
2020-05-01 01:04:43	australian		4	3	14	Telstra has announced it can now build 5G networks that don鈥檛 rely on a 4G foundation or infrastructure.				1.25603e+18	https://twitter.com/australian/status/1256026733314076677
2020-05-01 01:01:35	australian		31	4	27	The PM has told her to 鈥榮tick to her day job鈥? and some want her sacked, but the Victorian Premier is backing his Deputy CHO to the hilt after she likened Captain Cook to coronavirus. #auspol https://bit.ly/2ycbFXI			#auspol	1.25603e+18	https://twitter.com/australian/status/1256025945833566208
2020-05-01 00:38:00	australian		0	6	5	Social distancing has fuelled an online gambling and Netflix binge amid a massive plunge in household spending across almost every category, according to a National Australia Bank analysis that reveals.				1.25602e+18	https://twitter.com/australian/status/1256020007760224257
2020-05-01 00:30:00	australian		0	3	4	While the government鈥檚 fiscal stimulus ignores their 鈥渨orking capital crisis鈥? 鈥渙ne size fits all鈥?rules have shut down regions with few COVID-19 infections.				1.25602e+18	https://twitter.com/australian/status/1256017994687238144
2020-05-01 00:14:08	australian		0	1	3	Housing sales plunged in April as nervous buyers and sellers waited out the virus, but that didn鈥檛 stop a modest rise in prices in all capitals but two.				1.25601e+18	https://twitter.com/australian/status/1256014002712240128
2020-04-30 23:52:07	australian		0	3	3	Democrat presidential candidate Joe Biden says the US embassy in Israel would remain in Jerusalem if he鈥檚 elected.				1.25601e+18	https://twitter.com/australian/status/1256008461625602048
2020-04-30 23:31:58	australian		127	118	501	Scott Morrison rejects 鈥榝antasy鈥?suggestion by Andrew Forrest implying coronavirus may not have originated in China.				1.256e+18	https://twitter.com/australian/status/1256003390368145413
2020-04-30 23:00:00	australian		4	2	10	Joe Biden is in the spotlight after two women provide corroboration for parts of a former staffer鈥檚 claim against him.				1.256e+18	https://twitter.com/australian/status/1255995347421343744
2020-04-30 22:38:00	australian		41	63	75	The Chinese official Andrew Forrest helped to gatecrash Greg Hunt鈥檚 press conference was a former top cyber official for Beijing.				1.25599e+18	https://twitter.com/australian/status/1255989808549081088
2020-04-30 22:37:24	australian		3	3	3	#EXCLUSIVE: The obsessive rantings of 颅Porsche fanatic Richard Pusey, the man at the centre of last week鈥檚 Victoria Police tragedy, are revealed in a series of emails to local authorities.			#EXCLUSIVE	1.25599e+18	https://twitter.com/australian/status/1255989659730972672
2020-04-30 22:34:05	australian		2	5	7	An official investigation has found the deadly coronavirus outbreak in Tasmania鈥檚 northwest was likely sparked by two returned Ruby Princess cruise passengers and fuelled by inadequate hospital practices.				1.25599e+18	https://twitter.com/australian/status/1255988825148383233
2020-04-30 22:16:30	australian		31	27	63	Andrew Forrest鈥檚 relationship with China has been enduring and profitable, making him one of Australia鈥檚 richest people and helping him build ties high up in the Communist Party.				1.25598e+18	https://twitter.com/australian/status/1255984399578853376
2020-04-30 13:00:00	australian		2	5	21	These graphs show good news. However, COVID-19 is a cunning, adaptive, clever, opportun颅istic foe. There will be second and third waves in many parts of the world. And don鈥檛 think the worst cannot come here, writes Greg Sheridan: https://bit.ly/3f3miMW				1.25584e+18	https://twitter.com/australian/status/1255844352917733376
2020-04-30 11:32:00	australian		0	3	3	Hundreds of protesters in Lebanon have clashed with troops in riots triggered by an economic crisis spiralling out of control.				1.25582e+18	https://twitter.com/australian/status/1255822204429721602
2020-04-30 10:34:00	australian		0	0	1	Jakarta鈥檚 total transport lockdown springs VIP-sized leak five days after the government imposed a ban on all air, rail, road and sea travel.				1.25581e+18	https://twitter.com/australian/status/1255807608323215362
2020-04-30 08:12:00	australian		0	1	0	In the time of social distance, our writer relives her Church concert-going youth at a virtual gig with her best friends across three towns.				1.25577e+18	https://twitter.com/australian/status/1255771872542593025
2020-04-30 07:19:00	australian		14	3	16	International student Saaniya Kadam says a $1100 emergency relief payment will allow her to graduate and work in Australia.				1.25576e+18	https://twitter.com/australian/status/1255758534760976386
2020-04-30 05:56:00	australian		86	768	1015	Victorian Liberal senator Sarah Henderson has called for the Andre颅ws government to cancel its Belt and Road deals with China. #auspol			#auspol	1.25574e+18	https://twitter.com/australian/status/1255737647068319746
2020-04-30 05:39:00	australian		2	5	11	A high-ranking Russian spy is the latest potential suspect in the shooting down of the MH17 passenger jet over Ukraine in 2014.				1.25573e+18	https://twitter.com/australian/status/1255733368982867969
2020-04-30 05:30:00	australian		6	3	6	Global carbon emissions are set for their biggest annual decline on record, the IEA has reported.				1.25573e+18	https://twitter.com/australian/status/1255731104058757120
2020-04-30 04:57:00	australian		0	5	11	A pioneering antiviral drug using genetically engineered human antibodies is being developed by Australian scientists.				1.25572e+18	https://twitter.com/australian/status/1255722799441735680
2020-04-30 04:51:23	australian		88	29	109	Annaliese van Diemen鈥檚 tweet on the 250th anniversary of Captain James Cook's arrival in Australia has sparked outrage.				1.25572e+18	https://twitter.com/australian/status/1255721385839607808
2020-04-30 04:30:00	australian		1	3	14	Mary Thomson has won permission to visit her husband, Ivor, in his aged-care home for his 90th birthday next month.				1.25572e+18	https://twitter.com/australian/status/1255716005407490048
2020-04-30 04:29:00	australian		2	4	3	Kim Jong-un鈥檚 pleasure boats have been spotted at his villa off the North Korean city of Wonsan, adding credibility to the view that he is not seriously ill.				1.25572e+18	https://twitter.com/australian/status/1255715752931323904
2020-04-30 04:00:00	australian		2	4	5	As we go into winter, Europe and the US are looking to Australia and New Zealand as possible guides for tackling the global crisis.				1.25571e+18	https://twitter.com/australian/status/1255708455555358721
2020-04-30 03:36:00	australian		65	40	59	As the ambassador threatens that China might stop buying Australian meat and wine and sending students to Australia, in the property market the reverse is happening----the Chinese are back buying Australian apartments.				1.2557e+18	https://twitter.com/australian/status/1255702415099211783
2020-04-30 03:30:00	australian		0	1	1	The gallery doors are closed and the theatres dark, but a world of art and entertainment can be experienced online.				1.2557e+18	https://twitter.com/australian/status/1255700905019600896
2020-04-30 03:22:36	australian		7	4	11	The first creditors鈥?meeting of the Virgin Australia administration has wrapped up in just over an hour, amid reports mining billionaire Andrew Forrest has emerged as a new potential buyer.				1.2557e+18	https://twitter.com/australian/status/1255699042392129536
2020-04-30 03:21:24	australian		0	6	8	As farmers plead to delay reducing the dam鈥檚 wall for repair work, a report into Paradise Dam will go before cabinet.				1.2557e+18	https://twitter.com/australian/status/1255698743183044609
2020-04-30 03:07:58	australian		1	3	1	Search results which linked Melbourne lawyer George Defteros to Melbourne鈥檚 gangland wars cost tech giant.				1.2557e+18	https://twitter.com/australian/status/1255695361949044737
2020-04-30 03:05:55	australian		49	29	83	A major announcement on childhood cancer research with Greg Hunt and Andrew Forrest, scheduled for today, has been hastily cancelled.				1.25569e+18	https://twitter.com/australian/status/1255694846720831490
2020-04-30 02:44:01	australian		5	10	15	In China, the law is whatever the policeman and his security sidekick in the black shades say it is, our China correspondent Will Glasgow has discovered.				1.25569e+18	https://twitter.com/australian/status/1255689333895397376
2020-04-30 02:30:00	australian		4	0	2	The operation of the COVIDSafe app on iPhone is a big problem but an overseas report suggests help might be imminent.				1.25569e+18	https://twitter.com/australian/status/1255685806435586048
2020-04-30 02:21:04	australian		2	4	6	James Packer鈥檚 long-held dream of owning a permanent place in Sydney鈥檚 harbourside skyline could be sold just as it is being realised.				1.25568e+18	https://twitter.com/australian/status/1255683556925255680
2020-04-30 01:59:20	australian		1	6	15	A firm linked to Angus Taylor has been ordered to rehabilitate endangered NSW grasslands that were illegally poisoned. #auspol			#auspol	1.25568e+18	https://twitter.com/australian/status/1255678090744717312
2020-04-30 01:55:26	australian		2	4	2	After a brief boost from panic-buying, Woolworths is bracing for tougher times as coronavirus costs hit its operations.				1.25568e+18	https://twitter.com/australian/status/1255677107465711618
2020-04-30 01:30:00	australian		1	0	0	The cancellation of the Royal Melbourne Show has triggered fresh doubts over the Spring Racing Carnival.				1.25567e+18	https://twitter.com/australian/status/1255670706064457729
2020-04-30 01:26:23	australian		1	3	9	Chronic health issues meant Mike Kelly would no longer stay in a job he couldn鈥檛 do 鈥榯o the full extent it should be done鈥? #auspol			#auspol	1.25567e+18	https://twitter.com/australian/status/1255669795577425921
2020-04-30 01:25:16	australian		0	3	2	With her performance of a classic Stevie Wonder song, Katie Noonan is the latest star to grace our Isolation Room video series. This one is not to be missed.				1.25567e+18	https://twitter.com/australian/status/1255669515771277314
2020-04-30 01:00:00	australian		1	2	3	Spike in vegetable prices due to drought and bushfires helped push inflation to 2.2pc in the first quarter, before COVID-19 kicked in.				1.25566e+18	https://twitter.com/australian/status/1255663158020079616
2020-04-30 00:56:00	australian		3	4	2	A key supplier of Australia鈥檚 10 million new coronavirus test kits is linked to 鈥渃oncerning鈥?genetic research.				1.25566e+18	https://twitter.com/australian/status/1255662149487087617
2020-04-30 00:32:12	australian		8	4	4	Bridget McKenzie says she鈥檚 proud of what the government achieved through the community sport grants program. #auspol			#auspol	1.25566e+18	https://twitter.com/australian/status/1255656162055221249
2020-04-30 00:21:00	australian		4	6	3	Dark web vendors are selling drugs marketed as coronavirus vaccines, as criminal groups exploit public fear.				1.25565e+18	https://twitter.com/australian/status/1255653341637611521
2020-04-29 23:41:00	australian		1	4	3	A Norwegian tycoon whose wife disappeared in an 颅apparent kidnapping has been arrested on suspicion of planning her murder.				1.25564e+18	https://twitter.com/australian/status/1255643275379130368
2020-04-29 23:36:00	australian		0	1	0	The US economy contracted in the first quarter at its sharpest pace since the 1930s Depression as lockdown took effect.				1.25564e+18	https://twitter.com/australian/status/1255642016999895041
2020-04-29 23:21:00	australian		0	0	0	ANZ will delay its decision on an interim dividend until the economy improves after its half-year cash profit crashed 60 per cent.				1.25564e+18	https://twitter.com/australian/status/1255638242239660033
2020-04-29 23:19:45	australian		1	4	7	Australia鈥檚 east and south coast is set to cop a lashing from wild weather and record temperatures in coming days, as a cold front from the polar region makes its move across the country.				1.25564e+18	https://twitter.com/australian/status/1255637927654088704
2020-04-29 23:09:00	australian		17	7	33	Baby Boomers and middle income families want politicians to take a 20 per cent pay cut, according to nationwide survey.				1.25564e+18	https://twitter.com/australian/status/1255635222240071681
2020-04-29 23:08:49	australian		2	1	3	Labor鈥檚 Mike Kelly to resign this morning, triggering three-cornered contest for Eden Monaro and potential tilt by NSW deputy premier Mike Barilaro. #auspol			#auspol	1.25564e+18	https://twitter.com/australian/status/1255635177780330496
2020-04-29 22:49:00	australian		2	2	3	The greatest show on earth is appearing now on a screen near you, and the information is matched only by the laughs. How politics became prime time:				1.25563e+18	https://twitter.com/australian/status/1255630189096288262
2020-04-29 22:41:53	australian		3	2	6	The death toll at a western Sydney aged-care home hits 12, with the operator鈥檚 boss conceding more are likely.				1.25563e+18	https://twitter.com/australian/status/1255628397755023360
2020-04-29 22:28:17	australian		9	9	25	COVID-19 is a cunning, adaptive, clever, opportun颅istic foe. There will be second and third waves in many parts of the world. And don鈥檛 think the worst cannot come here.				1.25562e+18	https://twitter.com/australian/status/1255624978457755650
2020-04-29 22:08:45	australian		55	733	824	US Secretary of State Mike Pompeo supports the PM鈥檚 push for a COVID-19 inquiry, criticising China鈥檚 threat of economic retaliation.				1.25562e+18	https://twitter.com/australian/status/1255620062041370624
2020-04-29 10:17:01	australian		9	9	54	Boris Johnson is celebrating the birth of a baby boy with partner Carrie Symonds https://bit.ly/35hAHR7				1.25544e+18	https://twitter.com/australian/status/1255440945417461761
2020-04-29 07:08:00	australian		2	3	3	WATCH: With her performance of a classic Stevie Wonder song, Katie Noonan is the latest star to grace our Isolation Room video series.				1.25539e+18	https://twitter.com/australian/status/1255393378579222530
2020-04-29 07:01:00	australian		3	1	11	The construction union has been penalised almost $200,000 for organising unprotected industrial action at a Sydney project over a disputed one-hour pay claim.				1.25539e+18	https://twitter.com/australian/status/1255391617323859968
2020-04-29 05:59:00	australian		5	2	6	Right now, more than one billion schoolchildren are not at school due to the coronavirus pandemic. What is the long-term cost?				1.25538e+18	https://twitter.com/australian/status/1255376014210772992
2020-04-29 05:42:15	australian		0	0	1	Kevin Roberts says his process was wrong but refused to admit an error in standing down an estimated 200 staff at Cricket Australia head office.				1.25537e+18	https://twitter.com/australian/status/1255371799497510914
2020-04-29 04:47:18	australian		5	2	16	More than half of Virgin Australia鈥檚 fleet could be seized by the aircraft owners within two months, if the issue of payment is not resolved by administrators.				1.25536e+18	https://twitter.com/australian/status/1255357971925733377
2020-04-29 04:19:39	australian		3	3	6	The PM confirms the Libs will run in Eden-Monaro, all but denying John Barilaro a clear path to federal parliament. #auspol			#auspol	1.25535e+18	https://twitter.com/australian/status/1255351013873266689
2020-04-29 04:13:15	australian		2	0	11	University of Queensland lab says successful preclinical testing put it on a fast-track to production.				1.25535e+18	https://twitter.com/australian/status/1255349402132193281
2020-04-29 03:56:00	australian		0	1	1	The US says it is ready to recognise Israel鈥檚 颅annexation of much of the West Bank.				1.25535e+18	https://twitter.com/australian/status/1255345060306173956
2020-04-29 03:26:36	australian		2	0	2	When travel and border restrictions ease, there鈥檚 a bucket list of domestic destinations set to fill with over-it isolated Aussies.				1.25534e+18	https://twitter.com/australian/status/1255337662531219456
2020-04-29 03:00:30	australian		3	31	45	Angela Merkel warns second shutdown 鈥榰navoidable鈥?in Germany if coronavirus case rates continue rising.				1.25533e+18	https://twitter.com/australian/status/1255331094720909313
2020-04-29 02:41:01	australian		0	0	1	The Australian Federal Police officer who oversaw two controversial raids on the ABC and News Corporation is set to become the ACT鈥檚 new chief police officer.				1.25533e+18	https://twitter.com/australian/status/1255326192879665152
2020-04-29 02:31:35	australian		1	4	11	As the curve flattens, Scott Morrison says curbs on domestic travel and pubs are closer to being lifted than previously thought: https://bit.ly/3f4MgQu				1.25532e+18	https://twitter.com/australian/status/1255323816668139523
2020-04-29 02:30:30	australian		0	0	0	Video or 3D property inspections are spiking amid social distancing, even as the number of new homes for sale dries up.				1.25532e+18	https://twitter.com/australian/status/1255323543912566784
2020-04-29 02:15:27	australian		6	4	10	Scott Morrison has flagged that restrictions on domestic travel and going to pubs are closer to being lifted than previously thought. #auspol			#auspol	1.25532e+18	https://twitter.com/australian/status/1255319756338577409
2020-04-29 02:01:14	australian		8	1	5	China鈥檚 embassy defends its unprecedented move to reveal the details of a private call with our top foreign affairs official. #auspol https://bit.ly/3cVhaZy			#auspol	1.25532e+18	https://twitter.com/australian/status/1255316181168328704
2020-04-29 02:00:30	australian		1	1	5	WATCH: Video clips released by the US Navy after years of online speculation reveal some very flustered jet pilots.				1.25532e+18	https://twitter.com/australian/status/1255315993825628161
2020-04-29 01:42:59	australian		5	11	26	Renowned Sydney restaurateur Michael McMahon, patriarch of Rose Bay society鈥檚 diner Catalina, has died. He was in his late 60s. It鈥檚 understood McMahon was waiting list for a heart transplant.				1.25531e+18	https://twitter.com/australian/status/1255311585301708801
2020-04-29 01:42:25	australian		1	0	2	Nearly three million Australians have now downloaded the COVIDSafe tracing app and Scott Morrison is calling for more people to take up the digital tool, likening its use to applying sun cream: https://bit.ly/2W2tqAE #auspol			#auspol	1.25531e+18	https://twitter.com/australian/status/1255311443043528704
2020-04-29 01:29:30	australian		1	0	0	鈥楾here are ways the US could obtain COVIDSafe data鈥? the headline screams 鈥?as the ABC asks for exactly the same data.				1.25531e+18	https://twitter.com/australian/status/1255308192575258628
2020-04-29 01:24:00	australian		1	0	1	Ravaged by war and returned from near-death, the boy is only 13, yet already the scars on his body and mind chart the path of 颅repeated ordeal and enduring survival.				1.25531e+18	https://twitter.com/australian/status/1255306808337534982
2020-04-29 00:54:00	australian		0	3	0	The Trump administration says it will be watching Australia as an indicator of whether the virus comes back strongly with colder weather.				1.2553e+18	https://twitter.com/australian/status/1255299258733015040
2020-04-29 00:53:31	australian		66	11	36	Billionaire Andrew Forrest says a virus probe 鈥榤ustn鈥檛 follow Trump鈥檚 agenda鈥? as Australia hits back at threats of economic reprisals. #auspol https://bit.ly/3cVhaZy			#auspol	1.2553e+18	https://twitter.com/australian/status/1255299138943627264
2020-04-29 00:45:00	australian		12	4	12	For some, this day marks the most pivotal moment in HMB 颅Endeavour鈥檚 three-year voyage that transformed 颅humankind鈥檚 understanding of the world and its people. For others, this day marks the first chapter in the story of Aboriginal dispossession.				1.2553e+18	https://twitter.com/australian/status/1255296993620000768
2020-04-29 00:36:00	australian		25	27	45	Australia鈥檚 highest-paid vice-chancellor announced $270m of cuts, including the loss of casual lecturers, while keeping his $1.5m salary.				1.25529e+18	https://twitter.com/australian/status/1255294728632963072
2020-04-29 00:33:30	australian		5	11	15	Panic buying meant Coles recorded its strongest ever growth in same-store sales during the third quarter.				1.25529e+18	https://twitter.com/australian/status/1255294099697123330
2020-04-29 00:23:30	australian		1	5	8	Julia Kern, the 29 year old wunderkind dispatched from Germany to launch and expand discount supermarket chain Kaufland in Australia, has resigned as a director of the local business as it enters the final stage of its complete exit.				1.25529e+18	https://twitter.com/australian/status/1255291583211147264
2020-04-29 00:20:48	australian		0	6	3	HK billionaire Lawrence Ho has sold his 9.9pc stake in the James Packer-backed Crown to private equity giant Blackstone.				1.25529e+18	https://twitter.com/australian/status/1255290904920952832
2020-04-29 00:16:14	australian		0	0	0	Embattled publisher Bauer Media announced the surprise decision after weeks of debate.				1.25529e+18	https://twitter.com/australian/status/1255289756243673088
2020-04-29 00:14:35	australian		1	0	1	#EXCLUSIVE The man appointed to spearhead a revamp of ties with Beijing has quietly resigned his post as diplomatic relations deteriorate.			#EXCLUSIVE	1.25529e+18	https://twitter.com/australian/status/1255289339682136066
2020-04-29 00:13:00	australian		0	1	0	It has been a good COVID-19 lockdown for Atlassian co-founders Mike Cannon-Brookes and Scott Farquhar.				1.25529e+18	https://twitter.com/australian/status/1255288940522868736
2020-04-29 00:02:30	australian		0	3	7	Car dealers are flooding the market with demo vehicles in an effort to meet 鈥渁ggressive鈥?sales targets and secure lucrative 颅rebates from manufacturers, as new car sales slump to a decade low and are forecast to worsen amid the coronavirus pandemic.				1.25529e+18	https://twitter.com/australian/status/1255286298799194118
2020-04-28 23:50:00	australian		3	6	18	Brazil is emerging as potentially the next big hotspot for the coronavirus amid President Jair Bolsonaro鈥檚 insistence that it is just a 鈥渓ittle flu鈥?and that there is no need for sharp restrictions.				1.25528e+18	https://twitter.com/australian/status/1255283152597237770
2020-04-28 23:46:00	australian		0	1	10	Chinese human rights lawyer Wang Quanzhang has 颅finally been reunited with his family after nearly five years in prison.				1.25528e+18	https://twitter.com/australian/status/1255282145729314817
2020-04-28 23:02:30	australian		2	5	18	Tourism leaders have warned most businesses in the sector are small to medium-sized enterprises that may not survive.				1.25527e+18	https://twitter.com/australian/status/1255271199380320257
2020-04-28 22:53:30	australian		4	1	6	Peter Filipovic, chief executive of the nation鈥檚 biggest brewer, Carlton & United Breweries, has reported beer sales falling by more than 30 per cent to their lowest levels since before records began in World War II.				1.25527e+18	https://twitter.com/australian/status/1255268933680193538
2020-04-28 22:08:17	australian		15	154	317	An experimental Australian vaccine for COVID-19 has generated immunity levels in preclinical trials exceeding those recorded in people who have recovered from the disease.				1.25526e+18	https://twitter.com/australian/status/1255257556366381058
2020-04-28 10:16:00	australian		3	4	4	With travel out of the question, let your taste buds take you away - to Vietnam, Japan, Spain, Morocco, Portugal and Greece with this recipes.				1.25508e+18	https://twitter.com/australian/status/1255078302563340290
2020-04-28 09:31:00	australian		3	7	15	Are managers even needed when a scattered staff is forced to self manage to some extent?				1.25507e+18	https://twitter.com/australian/status/1255066978064175104
2020-04-28 08:40:00	australian		4	2	6	It鈥檚 not all bad. Gyms have scrambled to set up virtual fitness classes and you can now visit a yogi in New York City. All without leaving your living room.				1.25505e+18	https://twitter.com/australian/status/1255054143280091137
2020-04-28 06:36:00	australian		1	15	14	Sydney Film Festival is to join forces with 20 film festivals worldwide in a free, online celebration of global cinema in response to the coronavirus lockdown. Here are all the details.				1.25502e+18	https://twitter.com/australian/status/1255022937800753152
2020-04-28 06:18:00	australian		1	1	3	Airbnb has unveiled new protocols for sanitising its listed properties in a bid to revive bookings amid the pandemic.				1.25502e+18	https://twitter.com/australian/status/1255018407868502017
2020-04-28 06:01:41	australian		1	3	2	The German discount supermarket retailer has flagged special buys including ski wear will not go ahead this year, saying it is prioritising the nationwide distribution of groceries.				1.25501e+18	https://twitter.com/australian/status/1255014302932537344
2020-04-28 05:53:00	australian		0	3	2	The father of a girl killed in the 2017 Sydney Seaplanes crash has failed in his bid to sue the company.				1.25501e+18	https://twitter.com/australian/status/1255012116630650882
2020-04-28 05:40:06	australian		6	2	7	NRL stars Latrell Mitchell, Josh Addo-Carr and Nathan Cleary have been heavily fined for breaching rules around self-isolation.				1.25501e+18	https://twitter.com/australian/status/1255008872126767105
2020-04-28 05:33:00	australian		2	8	21	Coles has announced that it will lift buying restrictions on some consumer staples including toilet paper and paper towel introduced in the wake of the coronavirus pandemic.				1.25501e+18	https://twitter.com/australian/status/1255007083440877568
2020-04-28 05:30:00	australian		1	1	3	As speculation mounts that Mike Kelly will retire from the bellwether seat, Jim Molan is adamant a Liberal must contest it.				1.25501e+18	https://twitter.com/australian/status/1255006328545849344
2020-04-28 05:10:00	australian		1	3	3	Some signs of life have emerged from the North Korean leadership after weeks of speculation on the health of the country鈥檚 leader, Kim Jong-un.				1.255e+18	https://twitter.com/australian/status/1255001295187927040
2020-04-28 04:49:00	australian		1	1	2	Berkshire Hathaway investors are about to get their first long look at Greg Abel, a potential successor to CEO Warren Buffett.				1.255e+18	https://twitter.com/australian/status/1254996010381774850
2020-04-28 04:47:57	australian		5	7	15	鈥淎ustralians are doing an extraordinary job. We are winning, but we have not won yet,鈥?Greg Hunt said.				1.255e+18	https://twitter.com/australian/status/1254995747847589894
2020-04-28 04:45:00	australian		1	2	6	Westpac has given a much gloomier assessment of the economy than NAB, outlining expected COVID-19 loan losses double that of its rival.				1.255e+18	https://twitter.com/australian/status/1254995003748671489
2020-04-28 04:42:00	australian		1	7	18	A rejuvenated Boris Johnson is back at work after suffering coronavirus, telling the British public they must stay in lockdown because of the risk of a second spike in the pandemic.				1.25499e+18	https://twitter.com/australian/status/1254994248618786816
2020-04-28 04:37:00	australian		4	7	9	EXPLAINER: Australia is well and truly flattening the curve, resulting in a rolling back of limits across states and territories. Here鈥檚 what you can and can鈥檛 do.				1.25499e+18	https://twitter.com/australian/status/1254992990445039616
2020-04-28 04:15:00	australian		0	3	4	It鈥檚 not a forecast, but NAB鈥檚 鈥榮evere downside鈥?property assumption is for a 32pc fall in house prices by 2021.				1.25499e+18	https://twitter.com/australian/status/1254987454043619328
2020-04-28 04:02:00	australian		1	3	4	The Department of Foreign Affairs and Trade will fund an urgent training program for a team of 鈥渁nimal disease detectives鈥?in 11 countries across Southeast Asia.				1.25498e+18	https://twitter.com/australian/status/1254984182532628481
2020-04-28 04:01:00	australian		5	5	12	Saudi Arabia鈥檚 King Salman has ordered an end to the death penalty for crimes committed by 颅minors.				1.25498e+18	https://twitter.com/australian/status/1254983930882805761
2020-04-28 03:40:25	australian		5	6	5	Analysts who reverse engineered the government鈥檚 COVIDSafe app have verified its security but say it may store more data than we think. All the details here.				1.25498e+18	https://twitter.com/australian/status/1254978752745861120
2020-04-28 03:40:00	australian		102	44	135	Josh Addo-Carr was warned twice in 11 days for violating COVID-19 restrictions before he was caught for a third time on a camping trip.				1.25498e+18	https://twitter.com/australian/status/1254978646009196546
2020-04-28 03:23:00	australian		5	3	6	An exclusive Newspoll for The Australian has found increasing satisfaction with most state premiers鈥?performance. Here鈥檚 how we rate their efforts. #auspol			#auspol	1.25497e+18	https://twitter.com/australian/status/1254974367731191809
2020-04-28 03:20:22	australian		1	3	7	More than four decades after Helen Garner's novel Monkey Grip was published by Melbourne-based McPhee Gribble, Garner has been inducted into the Australian literature hall of fame by the Australian Publishers Association.				1.25497e+18	https://twitter.com/australian/status/1254973705211371522
2020-04-28 02:57:21	australian		2	3	3	Penrith and NSW halfback Nathan Cleary is under investigation for allegedly flouting social distancing rules on Anzac Day.				1.25497e+18	https://twitter.com/australian/status/1254967914936983552
2020-04-28 02:36:00	australian		3	3	7	Greens candidate Amy MacMahon is primed to knock off Queensland Deputy Premier Jackie Trad at the state election. #auspol			#auspol	1.25496e+18	https://twitter.com/australian/status/1254962539772821504
2020-04-28 02:35:00	australian		2	7	10	A 30-year Qantas veteran enduring radiotherapy treatment for cancer is among a group of workers backing Federal Court action to try to reverse the airline鈥檚 decision to deny them access to their accrued sick leave.				1.25496e+18	https://twitter.com/australian/status/1254962288236380160
2020-04-28 02:06:03	australian		2	12	9	An Australian journalist working for The Financial Times in the UK has been accused of accessing private Zoom video calls at two major rival newspapers.				1.25496e+18	https://twitter.com/australian/status/1254955004462379009
2020-04-28 01:45:00	australian		2	5	2	Tens of thousands of students returned to school in Shanghai and Beijing on Monday after months of closures intended to curb the spread of the coronavirus, as China鈥檚 major cities gradually return to normality.				1.25495e+18	https://twitter.com/australian/status/1254949705210945537
2020-04-28 01:36:31	australian		24	21	98	Trade Minister Simon Birmingham says Australia won鈥檛 bow to threats of a ban on trade, tourism over its push for a COVID-19 probe. #auspol			#auspol	1.25495e+18	https://twitter.com/australian/status/1254947573455941632
2020-04-28 01:25:00	australian		5	4	4	State premiers are riding a wave of unprecedented popularity, earning approval ratings ranking alongside Scott Morrison for their handling of the coronavirus crisis, with the exception of one premier.				1.25494e+18	https://twitter.com/australian/status/1254944672100675584
2020-04-28 01:15:00	australian		0	0	1	Wesfarmers says the huge sales lift at Bunnings and Officeworks may not last, with a review to find a 鈥榗ommercially viable鈥?Target underway.				1.25494e+18	https://twitter.com/australian/status/1254942155610583040
2020-04-28 00:45:00	australian		2	1	3	As Raelene Castle struggled to make headway, one man rolled up his sleeves and ripped in, giving rugby hope of survival.				1.25493e+18	https://twitter.com/australian/status/1254934605884350471
2020-04-28 00:27:00	australian		1	14	10	Doctors in Britain have warned of a rise in children being admitted to intensive care wards with a coronavirus-related condition.				1.25493e+18	https://twitter.com/australian/status/1254930075880951809
2020-04-28 00:10:33	australian		13	13	14	Cardinal George Pell 鈥榙oes not expect to be troubled鈥?by royal commission redactions, but lawyers believe they will be unflattering.				1.25493e+18	https://twitter.com/australian/status/1254925937667260416
2020-04-28 00:02:37	australian		4	7	20	Australia has recorded very few new cases of coronavirus each day, and all state premiers, bar one, are riding a wave of popularity with approval ratings alongside Scott Morrison for handling of coronavirus crisis: https://bit.ly/2W2hHC9 #auspol			#auspol	1.25492e+18	https://twitter.com/australian/status/1254923941681889281
2020-04-27 23:47:31	australian		14	34	42	Two Chinese scientists 鈥?who Western intelligence agencies are focusing on as part of an investigation into the origins of the coronavirus 鈥?studied bats in Australia in research jointly funded by the Australian and Chinese governments.				1.25492e+18	https://twitter.com/australian/status/1254920142175080449
2020-04-27 23:44:00	australian		1	7	9	#EXCLUSIVE: Updated patient log from Ruby Princess contained names of up to 12 extra passengers whose symptoms weren鈥檛 provided to NSW Health.			#EXCLUSIVE	1.25492e+18	https://twitter.com/australian/status/1254919254559916038
2020-04-27 23:10:28	australian		1	3	8	Two superjumbos, worth a total of $2.8bn, were a sight to behold as they thundered down the landing strip to their new home in Australia's red centre.				1.25491e+18	https://twitter.com/australian/status/1254910818375708672
2020-04-27 22:37:24	australian		4	10	20	BREAKING: NSW Premier Gladys Berejiklian has announced a relaxation of restrictions on the state鈥檚 social distancing measures. Read all the details here. #auspol			#auspol	1.2549e+18	https://twitter.com/australian/status/1254902496465522688
2020-04-27 21:56:40	australian		26	6	12	NEWSPOLL | State premiers are riding a wave of unprecedented popularity, earning approval ratings ranking alongside Scott Morrison for their handling of the coronavirus crisis, with the exception of one #auspol			#auspol	1.25489e+18	https://twitter.com/australian/status/1254892242524749824
2020-04-27 21:15:36	australian		43	35	98	There is reason to think @realDonaldTrump is on to something: people with low levels of Vitamin D are almost twice as likely to get the extreme lung infections that are killing COVID-19 patients		@realDonaldTrump		1.25488e+18	https://twitter.com/australian/status/1254881908598571009
2020-04-27 18:00:00	australian		7	4	7	One question swirled among North Korea watchers over the past few days 鈥?where is Kim Jong-un? 鈥?as the dictator鈥檚 unexplained absence stretched past two weeks and Twitter lit up with speculation about his incapacitation or death.				1.25483e+18	https://twitter.com/australian/status/1254832687296253952
2020-04-27 16:00:00	australian		2	7	8	Donald Trump has issued a symbolic joint statement with Vladimir Putin, in a move that has stirred debate within the Trump administration and spawned concern in congress.				1.2548e+18	https://twitter.com/australian/status/1254802487736848385
2020-04-27 14:00:00	australian		0	1	2	Satellite images appear to show Kim Jong-un鈥檚 private train has been parked at his compound on North Korea鈥檚 east coast since last week, amid conflicting accounts about the health of the dictator since he vanished from public view two weeks ago.				1.25477e+18	https://twitter.com/australian/status/1254772286080630784
2020-04-27 13:00:00	australian		5	3	10	Why didn鈥檛 he go for full lockdown when almost every other country has? 鈥淏ecause we really believed that the methods we used would reach almost the same effect in Sweden."				1.25476e+18	https://twitter.com/australian/status/1254757188943228929
2020-04-27 12:30:00	australian		1	3	2	Australia鈥檚 three biggest airports have ruled out following Perth and Adelaide and locking up Virgin Australia aircraft over unpaid debts.				1.25475e+18	https://twitter.com/australian/status/1254749637715476482
2020-04-27 12:00:01	australian		2	2	9	Tallying the number of bees around the globe may seem audacious, but a team of optimistic scientists is launching the first world bee count to do just that鈥攁nd you can get involved.				1.25474e+18	https://twitter.com/australian/status/1254742090996563970
2020-04-27 11:30:00	australian		5	14	41	Australia has reasserted its role as a leading Antarctic nation with a new 10-year scientific strategy, amid growing concerns over China鈥檚 military and commercial ambitions for the frozen continent.				1.25473e+18	https://twitter.com/australian/status/1254734537587863554
2020-04-27 11:00:01	australian		0	2	4	Chef Matt Stone on his ultimate comfort food, Orecchiette in brodo 鈥?a great way to maximise an expensive chook.				1.25473e+18	https://twitter.com/australian/status/1254726991590256642
2020-04-27 10:30:00	australian		0	1	2	Live streaming has given musicians a way to stay in touch with their audience during the lockdown, but it can leave them up the creek, financially speaking, if they are not able to make money from their work.				1.25472e+18	https://twitter.com/australian/status/1254719438030397440
2020-04-27 10:06:47	australian		4	1	2	Read what you need to know when you download the app here:				1.25471e+18	https://twitter.com/australian/status/1254713597793452032
2020-04-27 10:00:01	australian		5	2	3	Do you have questions on the government's COVIDSafe contact tracing app? Watch an explainer by our technology reporter @chris_griffith to learn how contact tracing works and discover if there are any issues with security and privacy.		@chris_griffith		1.25471e+18	https://twitter.com/australian/status/1254711891546583040
2020-04-27 09:30:00	australian		4	0	8	Candlelit dinners via video chat, flirty texts and shared music playlists have replaced the typical awkward first date in a cafe or pub for single Australians during isolation after coronavirus significantly changed the dating scene.				1.2547e+18	https://twitter.com/australian/status/1254704339379085312
2020-04-27 09:01:42	australian		0	1	1	Read more about the performance, and discover other gigs in the Isolation Room here:				1.2547e+18	https://twitter.com/australian/status/1254697216783966209
2020-04-27 09:00:00	australian		2	3	8	How many instruments can you play at once? @MONAFOMA curator and @violentfemmes bassist Brian Ritchie answers that question in today's edition of the The Weekend Australian Review's Isolation Room. Watch (and rock) on!		@MONAFOMA @violentfemmes		1.2547e+18	https://twitter.com/australian/status/1254696791779405824
2020-04-27 07:30:00	australian		2	3	5	The founders and owners of some of the biggest companies in Australian business have missed out on $150m in dividend payments as companies scramble to deal with the financial impact of the #COVID_19 pandemic.			#COVID_19	1.25467e+18	https://twitter.com/australian/status/1254674140033716229
2020-04-27 07:00:00	australian		0	1	1	Have you had moments of tension with your colleagues during the past few weeks? You're not alone and it makes sense, writes Amy Gallo.				1.25467e+18	https://twitter.com/australian/status/1254666589674364928
2020-04-27 06:30:00	australian		30	2	22	If Australia is to come back from this crisis as fast and as strongly as possible, Elmer Funke Kupper says COVIDSafe needs to be mandatory and that a 20 per cent company tax rate, funded by the elimination of franking credits, is the answer.				1.25466e+18	https://twitter.com/australian/status/1254659039914602496
2020-04-27 06:00:00	australian		1	0	3	Aged-care providers will rebuff Scott Morrison鈥檚 demand to open up nursing homes to daily visits from residents鈥?loved ones, setting up a showdown over the care and treatment of those most vulnerable to COVID-19.				1.25465e+18	https://twitter.com/australian/status/1254651491027169280
2020-04-27 05:49:29	australian		5	3	12	The release of an album by the pop megastar Taylor Swift is normally met with elation but in this case even the artist herself has described it as tasteless and 鈥渏ust another case of shameless greed in the time of coronavirus鈥?				1.25465e+18	https://twitter.com/australian/status/1254648843066421255
2020-04-27 05:30:00	australian		3	1	8	The government鈥檚 COVIDSafe contact tracing app is off to a positive start but there are issues to iron out.				1.25464e+18	https://twitter.com/australian/status/1254643940755677184
2020-04-27 05:00:00	australian		0	1	5	The NSW government is being urged to bring forward debate on its landmark construction sector reforms when parliament resumes for special sessions in May to deal with the COVID-19 pandemic.				1.25464e+18	https://twitter.com/australian/status/1254636391427829760
2020-04-27 04:58:59	australian		10	7	38	CMO Brendan Murphy has urged Australians to maintain certain social distancing and hygiene measures permanently, even as states like Queensland and WA begin easing restrictions on activity, reminding the public that the disease is still highly contagious. https://bit.ly/3cWqM6t				1.25464e+18	https://twitter.com/australian/status/1254636135248084994
2020-04-27 04:57:35	australian		5	2	19	Health workers will be among the first groups of people to be subjected to widespread coronavirus testing with the aim of detecting asymptomatic carriers of the disease, Chief Medical Officer Dr Brendan Murphy told reporters on Monday. https://bit.ly/3aDFFsv				1.25464e+18	https://twitter.com/australian/status/1254635784340074497
2020-04-27 04:33:17	australian		10	9	33	Richard Pusey鈥檚 mother says she is 鈥渁shamed鈥?of her son after the unlicensed mortgage broker allegedly taunted a dying police officer before fleeing a crash scene in Melbourne鈥檚 east where four police officers died.				1.25463e+18	https://twitter.com/australian/status/1254629667048321025
2020-04-27 04:00:00	australian		3	0	4	How many of these politicians do you recognise at 20 years old? Test your #auspol knowledge and have a go at our quiz.			#auspol	1.25462e+18	https://twitter.com/australian/status/1254621291220516866
2020-04-27 03:30:00	australian		7	1	7	Liberal senator Jim Molan is flagging a possible run for the bellwether seat of Eden-Monaro, saying he is leaving all his options open if Labor鈥檚 Mike Kelly decides to retire. #auspol			#auspol	1.25461e+18	https://twitter.com/australian/status/1254613741435527169
2020-04-27 03:22:29	australian		15	12	40	Atlassian co-founder Mike Cannon-Brookes has urged the divided tech community to 鈥渢urn the ... angry mob mode off鈥?and instead help the government fight misinformation over the COVIDSafe app.				1.25461e+18	https://twitter.com/australian/status/1254611852304080896
2020-04-27 03:00:00	australian		0	2	5	They may be the only two people in Australia who don鈥檛 have to worry about catching the coronavirus, and whose self-isolation is 颅entirely voluntary.				1.25461e+18	https://twitter.com/australian/status/1254606192162123776
2020-04-27 02:30:00	australian		2	6	18	The only people talking about policy reform are those who are in no danger of losing their livelihood; everyone else is just trying to survive, writes @AlanKohler.		@AlanKohler		1.2546e+18	https://twitter.com/australian/status/1254598643858001920
2020-04-27 01:40:00	australian		0	4	7	A former country Queensland cop whose solo investigations led to a former policeman being convicted of murder suspects that another 颅person assisted the killer.				1.25459e+18	https://twitter.com/australian/status/1254586059284819968
2020-04-27 01:20:00	australian		1	5	7	The nation could sidestep economic catastrophe if #COVID_19 颅restrictions are eased within weeks but will need to embrace sweeping economic reforms to avoid the risk of consigning a generation of older workers to permanent unemployment.			#COVID_19	1.25458e+18	https://twitter.com/australian/status/1254581025935699970
2020-04-27 01:00:00	australian		16	8	20	Donald Trump鈥檚 musing that injecting disinfectant could be a treatment was merely the latest misstep by a president failing to reassure a nervous nation it has the right leader in its darkest hour.				1.25458e+18	https://twitter.com/australian/status/1254575993785704448
2020-04-27 00:40:00	australian		0	3	4	National Australia Bank will undertake a $3.5bn capital raising after surprising the market by bringing forward its interim results to announce a 51 per cent fall in half year cash net profit to $1.44bn.				1.25457e+18	https://twitter.com/australian/status/1254570959597641733
2020-04-27 00:21:36	australian		4	4	5	The federal government has accepted that states and territories will ultimately decide when and how schools resume and is now pushing for face-to-face learning to return by the end of May. https://bit.ly/2yImErM				1.25457e+18	https://twitter.com/australian/status/1254566328402186240
2020-04-27 00:20:00	australian		1	3	11	Akin to the breathless excitement seen on Christmas Day, children aged under 14 were allowed outside for just one hour for the first time in six weeks on Sunday.				1.25457e+18	https://twitter.com/australian/status/1254565926474743808
2020-04-27	australian		7	6	15	The corporate regulator proposed to deregister Porsche-obsessed mortgage broker Richard Pusey鈥檚 business just weeks before he 颅allegedly fled the scene of a horror crash in east Melbourne that killed four police officers on Wednesday.				1.25456e+18	https://twitter.com/australian/status/1254560893456670721
2020-04-26 23:40:00	australian		2	1	4	Installing the COVIDSafe app is simple, but there are important things to remember.				1.25456e+18	https://twitter.com/australian/status/1254555860048715780
2020-04-26 23:20:00	australian		36	16	79	Anthony Albanese鈥檚 media profile has all but evaporated next to Prime Minister Scott Morrison during the COVID-19 pandemic, with a 37 per cent drop in the Opposition Leader鈥檚 media mentions since the onset of the crisis.				1.25455e+18	https://twitter.com/australian/status/1254550826980265985
2020-04-26 23:16:30	australian		3	4	25	Health Minister Greg Hunt says as of 6am 1.13 million downloads of the COVID-19 contact tracing app had been recorded, way ahead of expectations.				1.25455e+18	https://twitter.com/australian/status/1254549947375972352
2020-04-26 23:07:56	australian		4	10	11	Online child sex abuse has more than doubled since the corona颅virus outbreak, prompting the government to launch a national campaign warning parents to strictly monitor child activities at home during school closures.				1.25455e+18	https://twitter.com/australian/status/1254547793093378054
2020-04-26 23:00:00	australian		5	8	24	Coles is preparing to remove buying limits on key items such as toilet paper as it witnesses a stabilisation of shopping patterns across its supermarkets.				1.25455e+18	https://twitter.com/australian/status/1254545796223184899
2020-04-26 22:40:00	australian		15	14	60	Detectives have charged the truck driver allegedly involved in the Melbourne police tragedy with four counts of culpable driving. The maximum penalty for culpable driving is 20 years鈥?jail.				1.25454e+18	https://twitter.com/australian/status/1254540760776613890
2020-04-26 22:20:00	australian		6	6	7	Lifeguards and council rangers were met with anger and derision at Coogee Beach in Sydney鈥檚 east on Sunday after they attempted to disperse hundreds of people who had descended onto the beach for an early-morning swim before the new 9am cut-off.				1.25454e+18	https://twitter.com/australian/status/1254535727351844864
2020-04-26 22:08:01	australian		0	1	4	The coronavirus-stricken nation of Italy may reopen bars and restaurants by June, with the government announcing an easing of lockdown as its daily death toll falls to lows not seen in more than a month. https://bit.ly/3eTg1n1				1.25453e+18	https://twitter.com/australian/status/1254532713052160000
2020-04-26 22:05:51	australian		5	3	11	Boris Johnson is back at 10 Downing Street ahead of an expected return to work on Monday as he prepares to deal with rising pressure to map out the country鈥檚 exit from the coronavirus lockdown. https://bit.ly/3aH3Mqu				1.25453e+18	https://twitter.com/australian/status/1254532166534328326
2020-04-26 21:59:41	australian		11	3	5	Victoria remains the only state without a timeline for a return to mainstream schooling, after 颅rejecting a push by the federal government to engineer an imminent national back-to-school policy.				1.25453e+18	https://twitter.com/australian/status/1254530614545379330
2020-04-26 18:00:00	australian		1	1	3	No one knows how many gifts the Queen has received in her lifetime. It is safe to assume, however, that never before has she received a pop-up book commemorating the 70th anniversary of the People鈥檚 Republic of China, or a painting of a swimming pig.				1.25447e+18	https://twitter.com/australian/status/1254470296481955842
2020-04-26 16:00:00	australian		0	1	4	Indonesian authorities have sealed off Greater Jakarta and its 32 million residents, suspending domestic flights, trains, ferries and all other passenger travel in and out of the region until June to prevent a mass exodus for Ramadan.				1.25444e+18	https://twitter.com/australian/status/1254440097933594625
2020-04-26 14:00:00	australian		0	4	9	This weekend, India reopened it's neighbourhood stores that many of the country鈥檚 1.3 billion people rely on for everything from cold drinks to mobile-phone data cards.				1.25441e+18	https://twitter.com/australian/status/1254409900169531393
2020-04-26 13:00:00	australian		1	1	0	Disney+, the film studio鈥檚 streaming service, is here, offering Star Wars, The Simpsons, Marvel films and much more. Will it beat its established rivals?				1.25439e+18	https://twitter.com/australian/status/1254394799156867073
2020-04-26 12:30:00	australian		0	2	9	It鈥檚 been 53 days and counting without a restaurant meal. First world problem or what? That life I used to lead, running around the country eating in restaurants, writing reports: it seems strangely remote now, not so real, writes @JohnLethlean.		@JohnLethlean		1.25439e+18	https://twitter.com/australian/status/1254387249560485888
2020-04-26 12:00:00	australian		2	6	26	A recent study involving almost 5000 middle-aged men and women showed that doing laps of the garden 鈥?or any other means of totting up daily steps 鈥?led to significant improvements in physical fitness. Here are some easy walking workouts:				1.25438e+18	https://twitter.com/australian/status/1254379699280605185
2020-04-26 11:31:00	australian		164	123	531	#BREAKING: Scott Morrison has fortified his leadership in a time of crisis, with his personal approval rating soaring as coronavirus infection rates remain low #Newspoll https://www.theaustralian.com.au/nation/politics/newspoll-morrisons-approval-ratings-soar-as-parties-deadlocked/news-story/437e53c44aeb20de354ed1fa46cffc4e			#BREAKING #Newspoll	1.25437e+18	https://twitter.com/australian/status/1254372401548161024
2020-04-26 11:31:00	australian		21	20	40	#BREAKING: The contest between the Coalition and Labor is tightening, bringing the parties back to a deadlock of 50/50 on a two-party-preferred basis #Newspoll https://www.theaustralian.com.au/nation/politics/newspoll-morrisons-approval-ratings-soar-as-parties-deadlocked/news-story/437e53c44aeb20de354ed1fa46cffc4e			#BREAKING #Newspoll	1.25437e+18	https://twitter.com/australian/status/1254372401300885505
2020-04-26 11:00:00	australian		0	1	3	It鈥檚 time to get practical while in isolation and start mending what we already have, writes @GlynisTN.		@GlynisTN		1.25436e+18	https://twitter.com/australian/status/1254364600318885894
2020-04-26 10:30:00	australian		2	7	37	For many garden owners, the birds that visit bring as much pleasure and interest as the plants. Here, our guide to attracting more birds to your garden.				1.25436e+18	https://twitter.com/australian/status/1254357050261372928
2020-04-26 10:00:01	australian		12	5	31	"My mother lives three streets away, sentenced to imprisonment in her unit within a retirement home, closed to outside visitors. She is 96, has no smartphone or iPad. We have not seen one another for 20 days."				1.25435e+18	https://twitter.com/australian/status/1254349503693377536
2020-04-26 09:30:00	australian		4	9	15	A new working week begins tomorrow. And as millions of people have transitioned to remote work, what employers should be really concerned about is a longer-term risk 鈥?employee burnout.				1.25434e+18	https://twitter.com/australian/status/1254341951727362049
2020-04-26 09:00:00	australian		4	1	6	Stuart Ringholt鈥檚 giant clock moved MCA director Elizabeth Ann to say: 鈥淚t shifts our thinking, as all great works of art should.鈥?,,,,1254334403293196288,https://twitter.com/australian/status/1254334403293196288 2020-04-26 08:30:00,australian,,3,3,12,Cans of coconut milk and lentils and some dry spices are the basis of this quick dahl	which will soon become your new mid-week favourite."				1.25433e+18	https://twitter.com/australian/status/1254326852015001600
2020-04-26 08:00:00	australian		3	1	2	Loving well is a challenge that takes on a particular urgency during these jittery times, and it feels like it has little to do with desire right now; more so with love as the gift of attention, writes @NikkiGemmell.		@NikkiGemmell		1.25432e+18	https://twitter.com/australian/status/1254319303035424769
2020-04-26 07:30:00	australian		3	0	2	Always wondered what it would be like to train alongside Chris Hemsworth? Now you can.				1.25431e+18	https://twitter.com/australian/status/1254311751748923392
2020-04-26 07:00:00	australian		3	2	8	How long does coronavirus stay on surfaces? Is it in my hair? Should I wash my shopping? Scientists answer your key questions.				1.2543e+18	https://twitter.com/australian/status/1254304201720676353
2020-04-26 06:56:59	australian		9	6	11	If today鈥檚 beach crowds are any guide, Australians are itching to get back to normal life. From tonight, we may be a step closer, with the government's COVIDSafe app set to go live at 6pm #covid19aus			#covid19aus	1.2543e+18	https://twitter.com/australian/status/1254303444984193024
2020-04-26 06:30:00	australian		42	36	81	Some unconfirmed reports say Kim Jong-un died after the Chinese medical team arrived too late to save him following failed heart surgery. As with all coverage, the swirl of reports and rumours can be treated only with great caution.				1.2543e+18	https://twitter.com/australian/status/1254296651994456069
2020-04-26 06:00:00	australian		0	2	2	Many recently published books about strategy and management seem suddenly irrelevant, but some ideas are timeless. These are the business books worth taking down from the shelf for another scan.				1.25429e+18	https://twitter.com/australian/status/1254289102909964289
2020-04-26 05:30:00	australian		0	4	10	Saffron growers like Nicky Noonan, pictured here at Glaziers Bay in Southern Tasmania, have been hit hard by #Covid_19 with revenue revenue down 50 per cent. But there is optimism amid the flourish of purple and red that marks the current harvest. https://bit.ly/2KvQP8a			#Covid_19	1.25428e+18	https://twitter.com/australian/status/1254281552437096448
2020-04-26 05:00:00	australian		6	2	6	Legislation rather then a reliance on trust will be key to convincing Australians to install a contact tracing app on their phones.				1.25427e+18	https://twitter.com/australian/status/1254274002832568323
2020-04-26 04:30:47	australian		10	2	10	Opposition health spokesman Chris Bowen has maintained that the government鈥檚 coronavirus tracing app, which launched today, must be 鈥渧oluntary in every sense of the word鈥?and not share its data with any other government agency outside of health agencies. https://bit.ly/3cM0sM8				1.25427e+18	https://twitter.com/australian/status/1254266653325459457
2020-04-26 04:30:00	australian		0	2	5	How do leaders create the ultimate post-pandemic organisation? First, focus on how to maximise the benefits of virtual working rather than how to replicate the benefits of face-to-face.				1.25427e+18	https://twitter.com/australian/status/1254266453127282689
2020-04-26 04:16:20	australian		19	17	36	Victoria is resisting interstate pressure to wind back its hardline but successful approach to managing the coronavirus.				1.25426e+18	https://twitter.com/australian/status/1254263015718805505
2020-04-26 04:00:00	australian		7	2	2	The cruise industry has vowed to sail again but passengers are 颅expected to face a comprehensive array of new health measures when they next embark.				1.25426e+18	https://twitter.com/australian/status/1254258904025960450
2020-04-26 03:30:00	australian		3	6	15	A senior South Australian police officer killed in a three car crash in Adelaide has been described as one of the force鈥檚 finest, while another victim has been remembered as a loving mother.				1.25425e+18	https://twitter.com/australian/status/1254251353787912193
2020-04-26 03:00:00	australian		0	0	3	Faced with Covid-19 and a health system that could bankrupt her, Australian Justine Ettler booked a $4000 one-way ticket home. What ensued was nothing short of bedlam.				1.25424e+18	https://twitter.com/australian/status/1254243804216868865
2020-04-26 02:35:26	australian		28	24	83	Queensland will reopen national parks, allow recreational drives, non-essential shopping trips and family picnics after recording three new coronavirus cases in the past 24 hours, a result Premier Annastacia Palaszczuk has called 鈥済ood news鈥?				1.25424e+18	https://twitter.com/australian/status/1254237621754028035
2020-04-26 02:30:00	australian		3	6	12	While most Italians bake bread and try to keep fit at home, Mafia clans have shown little patience with Italy鈥檚 tough lockdown rules this month, staging a series of kneecappings, arson attacks and bombings.				1.25424e+18	https://twitter.com/australian/status/1254236254025048064
2020-04-26 02:00:00	australian		4	1	10	Now that millions are suddenly doing their jobs at home as a result of the pandemic, more companies want to know how employees are spending their time.				1.25423e+18	https://twitter.com/australian/status/1254228704286261254
2020-04-26 01:41:08	australian		7	9	29	The Northern Territory is set to release a detailed plan within the next week on how it will become the first government in Australia to ease restrictions on businesses and activities, with the aim of restoring the territory to a "new normal" by June.				1.25422e+18	https://twitter.com/australian/status/1254223957105889280
2020-04-26 01:30:00	australian		1	3	8	US billionaire entrepreneur Elon Musk is locking horns with a pistol-loving Russian official in a battle for the future of the lucrative space industry.				1.25422e+18	https://twitter.com/australian/status/1254221154589409280
2020-04-26 01:00:00	australian		0	13	23	He cracked the malaria puzzle but Ronald Ross鈥檚 greatest discovery changed the way we understand infectious disease outbreaks.				1.25421e+18	https://twitter.com/australian/status/1254213605857226752
2020-04-26 00:30:00	australian		2	2	16	A month into the lockdown, our coping strategies are 颅bearing unexpected fruit writes @TrentDalton.		@TrentDalton		1.25421e+18	https://twitter.com/australian/status/1254206055850160133
2020-04-26 00:14:46	australian		117	58	245	Home Affairs Minister Peter Dutton has flagged stronger biosecurity measures at Australian airports once international travel resumes. https://bit.ly/2W19uxR				1.2542e+18	https://twitter.com/australian/status/1254202221761228805
2020-04-26	australian		3	4	11	World over, it seems that people are dreaming more often, and more vividly, than before #COVID_19.			#COVID_19	1.2542e+18	https://twitter.com/australian/status/1254198505536536576
2020-04-25 23:30:00	australian		2	3	4	It has survived pestilence, political tensions and war, but one of the world鈥檚 greatest religious spectacles is expected to be cancelled for the first time in a millennium this year.				1.25419e+18	https://twitter.com/australian/status/1254190956233949185
2020-04-25 23:00:00	australian		3	2	9	The struggle between a revived democratic conservatism and an angry cultural progressivism may well be the defining fight of the Johnson years 鈥?akin to the miners鈥?battle against Thatcherism.				1.25418e+18	https://twitter.com/australian/status/1254183407422189573
2020-04-25 22:59:51	australian		50	96	223	The federal government鈥檚 controversial coronavirus contact tracing app will be launched later today. Home Affairs Minister Peter Dutton told Sky News that the app would have strong privacy protections and is necessary to get Australia back to normal. https://bit.ly/3cOjxNA				1.25418e+18	https://twitter.com/australian/status/1254183368968663042
2020-04-25 22:16:45	australian		4	8	12	China sends medical team to North Korea amid speculation over Kim Jong-un鈥檚 health.				1.25417e+18	https://twitter.com/australian/status/1254172523274493953
2020-04-25 22:00:00	australian		2	1	22	The parents of killed police officer Josh Prestney say they are filled with a pain that takes their breath away and are heartbroken.				1.25417e+18	https://twitter.com/australian/status/1254168306287812608
2020-04-25 21:40:00	australian		0	6	8	鈥淪urely China should want to be seen as more of a cuddly panda than a scary dragon?鈥?Malcolm Turnbull recalls asking Chinese Premier Li Keqiang. Three years after that conversation, China shows no sign of changing its answer.				1.25416e+18	https://twitter.com/australian/status/1254163273307455489
2020-04-25 21:20:00	australian		1	1	6	Less than three weeks after leaving the intensive-care unit of St Thomas鈥檚 Hospital, Boris Johnson will decide when, and how, to ease the lockdown restrictions that he imposed 33 days ago.				1.25416e+18	https://twitter.com/australian/status/1254158239958134794
2020-04-25 21:18:02	australian		157	561	1058	WHO warns there is no evidence that people who have had the new coronavirus are immunised and protected against reinfection, raising doubts over the use of 鈥渋mmunity passports鈥?to allow some people at least to return to normal life. https://bit.ly/2Y5PY60				1.25416e+18	https://twitter.com/australian/status/1254157746666041344
2020-04-25 21:15:12	australian		3	6	10	There is no evidence students at NSW schools have infected staff with #COVID_19, according to a study cited by the federal government in its push to reopen schools. https://bit.ly/2Y7dr70			#COVID_19	1.25416e+18	https://twitter.com/australian/status/1254157032136912897
2020-04-25 21:00:00	australian		3	5	4	Since removing many of its restrictions last week, Wuhan is slowly returning to normality. Families are back in the parks that were once off-limits, and shops that were closed by government order are bustling with activity once again.				1.25415e+18	https://twitter.com/australian/status/1254153207665659907
2020-04-25 20:40:00	australian		167	65	152	China has accused Australia of 鈥渋deological bias and political games鈥?over Scott Morrison鈥檚 calls for an independent inquiry into the coronavirus pandemic.				1.25415e+18	https://twitter.com/australian/status/1254148173632688134
2020-04-25 20:20:00	australian		8	25	17	Top officials of Queensland鈥檚 LNP are under police investigation for 鈥渆xtortion鈥?after allegedly demanding a then-senior LNP Brisbane councillor 颅resign ahead of last month鈥檚 election or face public allegations she had engaged in corruption. #auspol			#auspol	1.25414e+18	https://twitter.com/australian/status/1254143140614660096
2020-04-25 20:00:00	australian		9	4	13	NSW Police have slammed 鈥榓rrogant, entitled鈥?citizens who continue to flout social distancing restrictions as the national coronavirus death toll rose to 80 and Victoria鈥檚 deputy health officer Annaliese van Diemen warned 鈥渢his is not over鈥?				1.25414e+18	https://twitter.com/australian/status/1254138107596664832
2020-04-25 12:56:00	australian		2	1	3	This hardboiled detective story, set on the gritty streets of 1930s LA, is brimming with glamour, corruption 鈥?and violence.				1.25403e+18	https://twitter.com/australian/status/1254031404309999616
2020-04-25 09:06:00	australian		0	1	5	Vauxhall is automotive wallpaper paste. But being stuck in lockdown with one has changed my view, writes Jeremy Clarkson.				1.25397e+18	https://twitter.com/australian/status/1253973522898055170
2020-04-25 07:53:00	australian		1	3	4	Want to darn a sock? Perhaps patch those jeans? Erin Lewis-Fitzgerald explains why isolation is the perfect time to learn some skills and revive precious items.				1.25396e+18	https://twitter.com/australian/status/1253955151951360000
2020-04-25 06:15:00	australian		1	1	2	How many states and territories border South Australia? Which two Split Enz songs had 鈥楴ever鈥?in their titles? Test yourself here.				1.25393e+18	https://twitter.com/australian/status/1253930489313886209
2020-04-25 05:55:00	australian		51	10	39	Malcolm Turnbull鈥檚 controversial memoir, A Bigger Picture, is set to become a prime ministerial bestseller.				1.25393e+18	https://twitter.com/australian/status/1253925456375541760
2020-04-25 05:21:00	australian		1	6	20	This remarkable image of Iggy Pop with fans on stage at Sydney Opera House is a winner in the Sony World Photography Awards. Here is the story behind the photo: https://bit.ly/355DwVG Photographer: Antoine Veling				1.25392e+18	https://twitter.com/australian/status/1253916899768889345
2020-04-25 04:40:00	australian		2	3	4	.@suzanne_leal's new novel asks a difficult question. Is it necessary to always tell the truth, or is deceit sometimes the better strategy?		@suzanne_leal		1.25391e+18	https://twitter.com/australian/status/1253906581848068096
2020-04-25 03:45:00	australian		1	8	21	Tales from the bunker: @TrentDalton continues his Tales from the Bunker series based on the hundreds of letters, messages and photos from readers.		@TrentDalton		1.25389e+18	https://twitter.com/australian/status/1253892740842045442
2020-04-25 03:29:28	australian		9	5	11	More deaths in NSW and Tasmania, crowds swarm beach, as medicos are forced to tell Americans not to inject cleaning products.				1.25389e+18	https://twitter.com/australian/status/1253888834699329536
2020-04-25 03:12:00	australian		3	1	6	John Durie speaks with the top chief executives who held a video hook-up with treasurer Josh Frydenberg this week to discuss the renewed appetite for reform. The Weekend Australian reveals what business really wants.				1.25388e+18	https://twitter.com/australian/status/1253884435776364544
2020-04-25 03:06:00	australian		0	5	12	Two years after the deadly Genoa bridge collapse the final 50m section of its replacement will be hoisted into place next Tuesday.				1.25388e+18	https://twitter.com/australian/status/1253882925902422017
2020-04-25 03:00:00	australian		1	3	20	The incidence of influenza, chicken颅pox, measles and a host of other communicable diseases has plummeted as social distancing breaks the chains of transmission.				1.25388e+18	https://twitter.com/australian/status/1253881415961206784
2020-04-25 02:52:07	australian		5	1	16	Turnbull's former business partner Nicholas Whitlam shares his insights: "The truth is that he is very difficult to work with. People only find this out when they have to do so."				1.25388e+18	https://twitter.com/australian/status/1253879434844598274
2020-04-25 02:00:00	australian		0	0	4	In The Weekend Australian Magazine today we have David Herbert's seafood specials. What will be your catch of the day? Prawn curry? Thai-style grilled calamari? Crab cakes?				1.25387e+18	https://twitter.com/australian/status/1253866317775593475
2020-04-25 00:49:00	australian		5	6	18	Scottish-Australian singer-songwriter @ColinHay鈥檚 musical goal in isolation is simple: 鈥業 just want to learn how to play the f..king guitar properly.鈥?,,@ColinHay,,1253848448840994818,https://twitter.com/australian/status/1253848448840994818 2020-04-25 00:30:00,australian,,10,1,7,The cruise industry has vowed to sail again but passengers are 颅expected to face a comprehensive array of new health m…				1.25384e+18	https://twitter.com/australian/status/1253843667170717696
2020-04-25	australian		9	38	52	What were the consequences of Olympic champion Mack Horton's public 'drug cheat' protest against Sun Yang? An ongoing campaign of threats, abuse, gangs turning up at his family home, drones overhead and hackings. For the first time, his family tell all.				1.25384e+18	https://twitter.com/australian/status/1253836117431816192
2020-04-24 23:54:00	australian		1	5	4	Victoria Police has been investig颅ating whether a deliberate or drug-related act led to the freeway disaster in which four officer颅s died.				1.25383e+18	https://twitter.com/australian/status/1253834607541223425
2020-04-24 23:23:00	australian		28	28	100	#EXCLUSIVE: John Howard has urged Australia not to abandon resources and energy productions. #auspol			#EXCLUSIVE #auspol	1.25383e+18	https://twitter.com/australian/status/1253826806211178496
2020-04-24 22:53:00	australian		0	9	18	The price of war can never be measured in dollars and cents. A new book exposes the challenges that have confronted returned Australian veterans from the Great War to Vietnam. #ANZACDay			#ANZACDay	1.25382e+18	https://twitter.com/australian/status/1253819256367505409
2020-04-24 22:26:00	australian		0	1	4	#EXCLUSIVE: Inaugural CEO of Rugby Union Players鈥?Association pushes case to replace Raelene Castle.			#EXCLUSIVE	1.25381e+18	https://twitter.com/australian/status/1253812461922406406
2020-04-24 21:45:00	australian		0	2	16	Ever since she can remember, Mabel-Jean Lochowiak has stepped out on #AnzacDay2020 to march proudly alongside her four brothers.			#AnzacDay2020	1.2538e+18	https://twitter.com/australian/status/1253802143678713857
2020-04-24 21:43:23	australian		21	5	8	US President Donald Trump has defended his musings on whether injecting disinfectants might treat COVID-19 as being 鈥渟arcastic鈥?to reporters.				1.2538e+18	https://twitter.com/australian/status/1253801737858637825
2020-04-24 21:24:49	australian		0	1	2	An unremarkable building about 5km from Melbourne airport serves as a reminder that some collapsed airlines never die.				1.2538e+18	https://twitter.com/australian/status/1253797066087620609
2020-04-24 21:09:00	australian		97	47	219	Scott Morrison says students are safe and he wants schools urgently reopened. And he鈥檚 taken a swipe at teachers鈥?unions. #auspol			#auspol	1.25379e+18	https://twitter.com/australian/status/1253793083847667712
2020-04-24 21:03:00	australian		4	3	16	In our present time of trial, the deeds of those who serves this nation remind us that endurance, resilience and unselfishness are the qualities that ensure victory.				1.25379e+18	https://twitter.com/australian/status/1253791574200328194
2020-04-24 20:52:00	australian		0	5	27	On any other Anzac Day, former soldier Paul Johnston would be marching with his mates, as his proud wife Catherine applauded from the sidelines. #AnzacDay2020 #LestWeForget			#AnzacDay2020 #LestWeForget	1.25379e+18	https://twitter.com/australian/status/1253788805808754699
2020-04-24 20:32:52	australian		0	2	12	New York governor Andrew Cuomo has shared a handwritten letter from a Kansas farmer who sent him an N95 mask to pass on to a doctor or nurse. 鈥淭his is humanity at its best. I share his letter as inspiration,鈥?Mr Cuomo shared. https://bit.ly/2x52OX9				1.25378e+18	https://twitter.com/australian/status/1253783993276755968
2020-04-24 20:22:16	australian		4	92	480	James Morrison plays the bugle at dawn overlooking the city ahead of the Anzac Day in Mount Gambier, South Australia. #LestWeForget #AnzacDay2020 Picture: Morgan Sette. Read more: https://bit.ly/2Vy6sCu			#LestWeForget #AnzacDay2020	1.25378e+18	https://twitter.com/australian/status/1253781322574688256
2020-04-24 18:55:00	australian		0	3	8	RSL NSW acting president of Ray James tells how you can pay your respects to our military veterans.				1.25376e+18	https://twitter.com/australian/status/1253759361748369408
2020-04-24 11:33:00	australian		10	7	13	My mother lives three streets away, sentenced to imprisonment in a retirement home, closed to outside visitors.				1.25365e+18	https://twitter.com/australian/status/1253648129032777730
2020-04-24 10:34:00	australian		0	1	0	Daily life took a dramatic turn for Garry Stewart when his partner was hospitalised with coronavirus				1.25363e+18	https://twitter.com/australian/status/1253633281418948608
2020-04-24 10:32:00	australian		0	3	2	PODCAST: It鈥檚 refreshing to hear an expert cut through years of stultified conversations to open up a new path through personal crisis.				1.25363e+18	https://twitter.com/australian/status/1253632777779580929
2020-04-24 09:34:54	australian		37	103	224	#BREAKING Perth Airport has taken possession of a number of Virgin Australia鈥檚 aircraft over the airline鈥檚 failure to pay its bills			#BREAKING	1.25362e+18	https://twitter.com/australian/status/1253618409507442689
2020-04-24 08:30:00	australian		3	7	7	Faced with COVID-19 and a health system that could bankrupt her, Justine Ettler booked a $4000 one-way ticket home. What ensued was nothing short of bedlam.				1.2536e+18	https://twitter.com/australian/status/1253602076220743680
2020-04-24 08:05:00	australian		0	2	4	Chef Matt Stone on his ultimate comfort food, Orecchiette in brodo 鈥?a great way to maximise an expensive chook.				1.2536e+18	https://twitter.com/australian/status/1253595784437620736
2020-04-24 07:26:00	australian		3	3	1	Disney+, the film studio鈥檚 streaming service, is here, offering Star Wars, The Simpsons, Marvel films and much more. Will it beat its established rivals?				1.25359e+18	https://twitter.com/australian/status/1253585969204191232
2020-04-24 07:04:43	australian		33	13	129	Pete Evans fined $25K over 鈥榃uhan coronavirus鈥?light machine				1.25358e+18	https://twitter.com/australian/status/1253580614428536834
2020-04-24 06:00:00	australian		42	8	22	The global coronavirus pandemic could ruin our ability to forecast the weather and predict climate change as global lockdowns cause ecological and meteorological monitoring exercises to halt, meteorologists warn.				1.25356e+18	https://twitter.com/australian/status/1253564327229042691
2020-04-24 05:45:00	australian		2	0	1	A scarcity of dividends will see cash-hungry investors flock to a select number of stocks in the coming months in what could be the most important trade of the year.				1.25356e+18	https://twitter.com/australian/status/1253560551671689216
2020-04-24 05:44:30	australian		2	1	2	The High Court has ruled that a man whose European river cruise was scuttled by floods was entitled to damages for his distress and disappointment.				1.25356e+18	https://twitter.com/australian/status/1253560427188875265
2020-04-24 05:30:00	australian		1	3	4	Private schools will be able to cut the hours of non-teaching staff by 25 per cent under a union deal.				1.25356e+18	https://twitter.com/australian/status/1253556777234296832
2020-04-24 05:15:00	australian		16	23	22	Administrators have revealed the extent of the huge debt pile that crushed Virgin, including $450m to that鈥檚 owed employees.				1.25355e+18	https://twitter.com/australian/status/1253553002054590464
2020-04-24 05:03:05	australian		0	6	10	The coronavirus pandemic may have driven Australians into social isolation, but it has not dampened their Anzac spirit. Here is how you can take part.				1.25355e+18	https://twitter.com/australian/status/1253550002435047425
2020-04-24 05:00:00	australian		16	20	25	Major US study shows 88 per cent of patients put on ventilators died and the majority of those hospitalised didn鈥檛 have a fever.				1.25355e+18	https://twitter.com/australian/status/1253549228678352896
2020-04-24 04:48:00	australian		3	4	5	The rental market is set for a 鈥榙ramatic revision鈥?in pricing, with landlords warned of a 20pc fall in returns in the virus fallout.				1.25355e+18	https://twitter.com/australian/status/1253546207206572032
2020-04-24 04:31:00	australian		5	2	14	A survey conducted by the University of Queensland Business School shows 58 per cent of Australians hope to get away, with many already starting to plan ahead and waiting for the green light from governments to book.				1.25354e+18	https://twitter.com/australian/status/1253541929003872261
2020-04-24 04:13:00	australian		2	3	5	Donald Trump says the US is starting to be open for business as more Republican states took tentative measures to do so.				1.25354e+18	https://twitter.com/australian/status/1253537399197569029
2020-04-24 04:09:47	australian		17	7	19	Australia Post has suspended its Express Post next-day delivery guarantee as it starts delivering letters every other day in metropolitan areas, and moves more than 2000 posties off bikes and into vans to combat the coronavirus pandemic.				1.25354e+18	https://twitter.com/australian/status/1253536588862074880
2020-04-24 04:06:00	australian		7	5	5	21 volumes of evidence have been prepared against the constable facing charges over the death of an Aboriginal teen.				1.25354e+18	https://twitter.com/australian/status/1253535637703208960
2020-04-24 03:46:03	australian		2	1	1	A car firm apparently wrongly linked to the Porsche embroiled in the police disaster has expressed its regret over the accident.				1.25353e+18	https://twitter.com/australian/status/1253530620245897217
2020-04-24 03:30:00	australian		9	5	5	China is maintaining a diplomatic silence on the condition of North Korea鈥檚 chain-smoking supreme leader Kim Jong-un.				1.25353e+18	https://twitter.com/australian/status/1253526577838649344
2020-04-24 03:12:18	australian		1	1	3	Watch the press conference live here.				1.25352e+18	https://twitter.com/australian/status/1253522122883739651
2020-04-24 03:01:00	australian		1	5	6	Regional areas are likely to be weathering the econo颅mic storm caused by the pandemic better than urban areas.				1.25352e+18	https://twitter.com/australian/status/1253519279942561794
2020-04-24 02:54:52	australian		0	4	4	Westpac is offering customers facing financial distress the option of having interest payments wiped, as an increase in testing takes the nation closer to easing restrictions. https://bit.ly/2zjmirM				1.25352e+18	https://twitter.com/australian/status/1253517735931207682
2020-04-24 02:49:00	australian		1	7	13	Australia鈥檚 Mesoblast reports early success in its experimental therapy to treat COVID-19 patients who need ventilators.				1.25352e+18	https://twitter.com/australian/status/1253516259930537985
2020-04-24 02:08:08	australian		42	44	82	As a dying Senior Constable Lynette Taylor lay pinned by a semi-trailer, her body camera captured Richard Pusey whining about the state of his car.				1.25351e+18	https://twitter.com/australian/status/1253505976793042946
2020-04-24 02:06:00	australian		1	4	14	As new cases slow, even people with only mild respiratory symptoms can get tested for coronavirus in NSW in a bid to find the true spread of infection: https://bit.ly/2VySPCR				1.25351e+18	https://twitter.com/australian/status/1253505438550650883
2020-04-24 01:36:35	australian		4	3	7	The Union鈥檚 SA branch was denounced by both sides of politics for personally attacking respected state CMO Dr Nicola Spurrier.				1.2535e+18	https://twitter.com/australian/status/1253498035994112000
2020-04-24 01:30:00	australian		0	0	0	Nightclub manager David Van Iersel served nine months in Kerobokan prison for cocaine possession.				1.2535e+18	https://twitter.com/australian/status/1253496379759972353
2020-04-24 01:15:00	australian		7	1	7	#EXCLUSIVE: So ferocious was the criticism of outgoing Rugby Australia boss Raelene Castle that it may take six months before a replacement is found.			#EXCLUSIVE	1.25349e+18	https://twitter.com/australian/status/1253492603972018176
2020-04-24 01:11:00	australian		2	3	10	A pandemic drill exercise last year involved a hypothetical 鈥榦utbreak鈥?on board a cruise ship docked in Sydney Harbour.				1.25349e+18	https://twitter.com/australian/status/1253491597527957506
2020-04-24 01:03:00	australian		4	5	9	How long does coronavirus stay on surfaces? Is it in my hair? Should I wash my shopping? Scientists answer key questions: https://bit.ly/2KrrX1t				1.25349e+18	https://twitter.com/australian/status/1253489584480169987
2020-04-24 00:58:00	australian		2	2	3	The Morrison government鈥檚 soon-to-be launched coronavirus app is set to be turbocharged by a state and federal ad campaign.				1.25349e+18	https://twitter.com/australian/status/1253488325916102656
2020-04-24 00:30:00	australian		40	777	818	Chinese operatives helped to spread texts panicking millions of Americans into believing the country was going into military lockdown as Beijing turned to disinformation tactics previously used by Kremlin trolls, intelligence agencies have concluded.				1.25348e+18	https://twitter.com/australian/status/1253481280316063746
2020-04-24 00:17:00	australian		0	3	1	#EXCLUSIVE: The families of three Australian Diggers fear their killer may be released as part of a historic peace deal.			#EXCLUSIVE	1.25348e+18	https://twitter.com/australian/status/1253478007886319617
2020-04-23 23:47:00	australian		2	7	23	Thousands of protective gowns are to be produced by a family-owned Victorian business as critical supplies run short.				1.25347e+18	https://twitter.com/australian/status/1253470458336419840
2020-04-23 23:45:00	australian		0	5	5	The Information Commissioner has been given the green light to pursue Facebook in the Federal Court over a data breach.				1.25347e+18	https://twitter.com/australian/status/1253469954822701056
2020-04-23 23:17:00	australian		1	5	9	Facebook has removed graphic images of a horror crash in which four Victoria Police officers died.				1.25346e+18	https://twitter.com/australian/status/1253462908543143938
2020-04-23 22:45:19	australian		7	8	16	A Chinese warship locked its radar guns on a Philippines naval vessel in an act tantamount to signalling an inbound missile.				1.25345e+18	https://twitter.com/australian/status/1253454937276571648
2020-04-23 22:44:00	australian		41	16	49	A foul-mouthed multimillionaire accused of driving his $150,000 Porsche 911 at up to 140km/h and testing positive for drugs is being blamed for fuelling the worst loss of police life in Victorian history.				1.25345e+18	https://twitter.com/australian/status/1253454603602890752
2020-04-23 22:31:52	australian		2	5	13	NSW Premier Gladys Berejiklian has urged anyone with even mild respiratory symptoms to get tested, with the testing regime ramped up to 8,000 a day. #auspol			#auspol	1.25345e+18	https://twitter.com/australian/status/1253451552683028480
2020-04-23 22:29:03	australian		0	2	3	For @BIRDSOFTOKYO frontman Ian Kenny, there鈥檚 a bittersweet irony in the fact that an acutely painful experience led to him writing one of the band鈥檚 most popular songs. Hear the highly personal sung in an exclusive acoustic version here.		@BIRDSOFTOKYO		1.25345e+18	https://twitter.com/australian/status/1253450841953976323
2020-04-23 22:14:30	australian		6	1	3	#EXCLUSIVE: Hard on the heels of Raelene Castle鈥檚 departure as chief executive last night, Rugby Australia could lose its most senior official, with chairman Paul McLean indicating he might stand down well in advance of his expected July 31 departure date. https://bit.ly/3azIRFN			#EXCLUSIVE	1.25345e+18	https://twitter.com/australian/status/1253447180938997761
2020-04-23 09:50:34	australian		133	37	177	#BREAKING: Raelene Castle鈥檚 troubled three-and-a-half-year reign as Rugby Australia鈥檚 chief executive has come to an end after she telephoned RA chairman Paul McLean with her resignation.			#BREAKING	1.25326e+18	https://twitter.com/australian/status/1253259962014285824
2020-04-23 08:35:00	australian		27	6	36	Michelle Obama could prove the winning ingredient for Joe Biden as he tries to capture the White House this year.				1.25324e+18	https://twitter.com/australian/status/1253240945870548992
2020-04-23 08:00:00	australian		3	0	4	The attention being lavished on dogs during the coronavirus shutdown could be setting pampered pooches up for a world of anxiety when their owners return to office life.				1.25323e+18	https://twitter.com/australian/status/1253232140113731584
2020-04-23 07:40:00	australian		1	0	3	Like millions of Indonesians who have moved to Jakarta for work, Rizky Riansyah looks forward to Ramadan, the annual Muslim month of fasting and evening gatherings that ends with an 颅exodus of workers to their home villages and families for Eid.				1.25323e+18	https://twitter.com/australian/status/1253227104654819330
2020-04-23 07:38:31	australian		4	7	15	The Ruby Princess cruise ship, responsible for 21 deaths and at least 600 cases of COVID-19, finally left Australian shores				1.25323e+18	https://twitter.com/australian/status/1253226733366460416
2020-04-23 06:38:00	australian		1	8	18	Drones and laser scanners are being used to immortalise corners of ancient Pompeii not seen since Vesuvius erupted in AD79.				1.25321e+18	https://twitter.com/australian/status/1253211501730705409
2020-04-23 06:16:00	australian		0	5	10	Dayne Hudson wondered what Sydney鈥檚 empty CBD would sound like, so he set off to film it. The result is surreal and beautiful.				1.25321e+18	https://twitter.com/australian/status/1253205965467348992
2020-04-23 06:16:00	australian		0	2	7	On #ShakespeareDay, delve into the archive of Shakespeare screen adaptations and discover why the literary great is the mainstay of drama in the English language. This list has something for everyone.			#ShakespeareDay	1.25321e+18	https://twitter.com/australian/status/1253205965232463872
2020-04-23 05:38:00	australian		0	2	3	Missing the cinema? Overwhelmed by choice on streaming? Our film writer offers her selection of the best films and TV available now from your home.				1.2532e+18	https://twitter.com/australian/status/1253196402181668864
2020-04-23 05:18:00	australian		2	5	5	Pakistan has removed thousands of names from its terrorism颅 watchlist, including an 颅alleged mastermind of the Mumbai attacks.				1.25319e+18	https://twitter.com/australian/status/1253191369218129920
2020-04-23 05:17:52	australian		106	26	31	Billionaire Kerry Stokes and his wife, Christine, were excused on medical grounds from two weeks of forced quarantine in a Perth hotel room when they flew in from the US recently, the couple鈥檚 spokesman says.				1.25319e+18	https://twitter.com/australian/status/1253191335143596039
2020-04-23 04:55:08	australian		16	31	100	The number of newly-diagnosed cases of coronavirus has plummeted, raising hopes Australia can squash the virus: https://bit.ly/2zqETm5				1.25319e+18	https://twitter.com/australian/status/1253185614993711105
2020-04-23 04:35:00	australian		6	5	6	A Rugby Australia directors-only meeting was held last night where the future of the embattled chief executive was due to be discussed.				1.25318e+18	https://twitter.com/australian/status/1253180547972517890
2020-04-23 04:30:44	australian		6	8	22	A high-flying mortgage broker is in police custody over the freeway truck disaster that killed four police officers in Melbourne.				1.25318e+18	https://twitter.com/australian/status/1253179473626718209
2020-04-23 04:14:50	australian		0	2	7	A restructured, back-to-basics Virgin鈥檚 exit from international flights should be non-negotiable, says airline veteran Sir Rod Eddington.				1.25318e+18	https://twitter.com/australian/status/1253175475746136064
2020-04-23 04:09:05	australian		0	3	7	One of four police officers killed had been on the job for only months as police interview a man who allegedly fled the scene.				1.25317e+18	https://twitter.com/australian/status/1253174028920971264
2020-04-23 04:05:52	australian		6	2	4	Nearly half a million Australians have sought early access to their super as part of the federal government鈥檚 virus rescue package. #auspol https://bit.ly/3eMO1Se			#auspol	1.25317e+18	https://twitter.com/australian/status/1253173216937299969
2020-04-23 03:38:43	australian		0	2	2	Classifieds site https://bit.ly/2HsdalL stands down 250 workers and slashes executive pay as the coronavirus hits trade in vehicles.				1.25317e+18	https://twitter.com/australian/status/1253166384172822530
2020-04-23 03:15:27	australian		0	3	9	API says it has had 鈥榝ruitful鈥?negotiations with landlords as it seeks to keep its network of 500 Priceline Pharmacies open.				1.25316e+18	https://twitter.com/australian/status/1253160529117343746
2020-04-23 02:52:35	australian		4	6	7	A Ruby Princess official says he was surprised about the lack of supervision given by NSW Health when the ship docked in Sydney.				1.25315e+18	https://twitter.com/australian/status/1253154773634707457
2020-04-23 02:05:53	australian		1	1	0	Watch the Prime Minister's press conference here. #auspol https://bit.ly/3eMO1Se			#auspol	1.25314e+18	https://twitter.com/australian/status/1253143021714997248
2020-04-23 01:44:00	australian		4	6	10	Aviation figures say there are other groups that can keep airports running if Chinese-owned Swissport doesn鈥檛 get the $125m rescue it wants.				1.25314e+18	https://twitter.com/australian/status/1253137514207965184
2020-04-23 01:24:08	australian		1	3	9	As the number of new cases continues to plummet, attention has turned to the economy and the level of government intervention needed to avoid mass job cuts. #auspol			#auspol	1.25313e+18	https://twitter.com/australian/status/1253132517877510144
2020-04-23 01:24:00	australian		0	3	5	Tenants will be allowed to negotiate rent reductions with their landlords provided they have had a 25 per cent loss of income.				1.25313e+18	https://twitter.com/australian/status/1253132481206894592
2020-04-23 01:13:00	australian		3	2	4	One of Australia鈥檚 largest bicycle retailers demanded rent relief from landlords despite boasting that business was booming.				1.25313e+18	https://twitter.com/australian/status/1253129712957829121
2020-04-23 01:02:34	australian		12	6	26	Home Affairs Minister Peter Dutton has slammed the World Health Organisation鈥檚 leadership, adding the 鈥榗ulpability problem is very real and very tangible鈥? https://bit.ly/3eMO1Se				1.25313e+18	https://twitter.com/australian/status/1253127086274867200
2020-04-23 01:00:00	australian		1	2	7	Donald Trump warns governor he is jumping the gun by failing to wait for a 14-day fall in new infections.				1.25313e+18	https://twitter.com/australian/status/1253126443602763779
2020-04-23 01:00:00	australian		6	0	5	Tony Abbott鈥檚 former chief economist says the government鈥檚 $194bn in stimulus spending is a 鈥榗olossal over-reaction鈥?				1.25313e+18	https://twitter.com/australian/status/1253126441295740931
2020-04-23 00:42:13	australian		5	3	0	Have you considered adopting a furry companion lately? If you have, you are not alone. The Lost Dogs Home in north Melbourne has a waiting list boasting 1000 prospective carers: https://bit.ly/2XWgD5f				1.25312e+18	https://twitter.com/australian/status/1253121968301170691
2020-04-23 00:30:00	australian		7	6	3	The embattled Queensland government has been put on 颅notice that its credit rating could be downgraded if debt increases. #auspol #qldpol			#auspol #qldpol	1.25312e+18	https://twitter.com/australian/status/1253118891565301761
2020-04-23 00:04:00	australian		22	2	7	Facebook is releasing a children鈥檚 version of its Messenger chat and video application in Australia, citing kids aged 6 to 12 as the likely take-up.				1.25311e+18	https://twitter.com/australian/status/1253112348799188993
2020-04-22 23:55:50	australian		0	2	6	Queensland and NSW hail 鈥榞ood news鈥?as positive cases slow further but death of Victoria man brings national toll to 75. https://bit.ly/3eMO1Se				1.25311e+18	https://twitter.com/australian/status/1253110295267930112
2020-04-22 23:52:00	australian		0	2	3	You can stay fit during the lockdown with these experts鈥?regimens 鈥?even if you can鈥檛 leave your house.				1.25311e+18	https://twitter.com/australian/status/1253109328564883456
2020-04-22 23:02:43	australian		1	2	2	#EXCLUSIVE: Woolworths shelved its highly popular weekly printed catalogue during the height of the panic buying, but the catalogue and weekly discounts are set to return. All the details here.			#EXCLUSIVE	1.2531e+18	https://twitter.com/australian/status/1253096925991059457
2020-04-22 22:44:00	australian		35	18	37	Teachers鈥?unions are defying 颅explicit advice from the nation鈥檚 most senior health officials that 颅attending school is safe as they 颅resist students returning to classrooms, sparking confusion among parents.				1.25309e+18	https://twitter.com/australian/status/1253092215737520134
2020-04-22 22:15:37	australian		0	7	12	Extraordinary footage has emerged of a speeding black 911 Porsche with what it appears to be the same registration plate as the vehicle at the centre of investigations into the Melbourne freeway tragedy that claimed four police lives.				1.25309e+18	https://twitter.com/australian/status/1253085075492663296
2020-04-22 22:06:26	australian		29	5	25	World Health Organisation chief hopeful United States will reconsider funding freeze, despite calls for his resignation. https://bit.ly/3eMO1Se				1.25308e+18	https://twitter.com/australian/status/1253082764317880320
2020-04-22 09:05:13	australian		3	5	12	#BREAKING: Several police officers have been injured in a collision between a truck and cars on Melbourne鈥檚 Eastern Freeway https://www.theaustralian.com.au/nation/police-in-horror-truck-crash-in-melbourne/news-story/00c20ce4ae7cb1faecae58714b719e71			#BREAKING	1.25289e+18	https://twitter.com/australian/status/1252886161686540289
2020-04-22 08:16:44	australian		4	5	6	The senior doctor on-board the Ruby Princess says passengers should not have disembarked prior to COVID-19 testing being completed.				1.25287e+18	https://twitter.com/australian/status/1252873963002163200
2020-04-22 06:57:00	australian		7	6	9	Agents are reporting scores of overseas buyers for one of Auckland鈥檚 newest apartment towers.				1.25285e+18	https://twitter.com/australian/status/1252853895400878082
2020-04-22 06:49:00	australian		93	15	65	Malcolm Turnbull has urged Scott Morrison to consider clamping down on property and superannuation tax concessions as part of wide-ranging economic reform to aid the recovery of the coronavirus pandemic.				1.25285e+18	https://twitter.com/australian/status/1252851882151870464
2020-04-22 06:27:14	australian		1	3	4	Deloitte had been nosing around Virgin for the best part of a year, but things got very serious on April 5.				1.25285e+18	https://twitter.com/australian/status/1252846407569948673
2020-04-22 05:30:44	australian		2	4	9	The drop-off was likely in large part from first home buyers who were more cautious about making such a large financial decision and are more affected by employment instability and house price changes, an economist says.				1.25283e+18	https://twitter.com/australian/status/1252832185544929286
2020-04-22 04:50:03	australian		75	114	255	Australia will push for the World Health Organisation to be given the powers of an international 鈥渨eapons inspector鈥?that would be mandated to enter a country without invitation to trace the source of outbreaks in any future pandemics.				1.25282e+18	https://twitter.com/australian/status/1252821947202695169
2020-04-22 04:46:12	australian		0	7	26	The government will take advantage of historically low fuel prices by amassing a strategic fuel reserve overseas to ultimately ship back to Australia.				1.25282e+18	https://twitter.com/australian/status/1252820981728423936
2020-04-22 04:20:00	australian		2	6	7	Queensland鈥檚 opposition has moved to freeze the start of repair work on the defective Paradise Dam.				1.25281e+18	https://twitter.com/australian/status/1252814385036136448
2020-04-22 04:18:06	australian		19	21	67	Scott Morrison has raised an independent global review into the Chinese origins of coronavirus with Europe鈥檚 top two leaders. https://bit.ly/2RUHQBq				1.25281e+18	https://twitter.com/australian/status/1252813907795652608
2020-04-22 04:18:00	australian		0	6	12	A Melbourne company has joined with German giant Robert Bosch to build and test $64m worth of ventilator equipment.				1.25281e+18	https://twitter.com/australian/status/1252813882030043138
2020-04-22 03:52:00	australian		6	10	13	Hoarding of groceries like toilet paper, rice and pasta drove the biggest ever monthly jump in retail spending in March.				1.25281e+18	https://twitter.com/australian/status/1252807338748043265
2020-04-22 03:31:33	australian		2	6	7	When its founders nutted out the concept for Virgin Blue on the back of beer mat, they foresaw soaring success. But fast forward two decades ....				1.2528e+18	https://twitter.com/australian/status/1252802191649193987
2020-04-22 03:26:02	australian		1	5	2	Police don鈥檛 discount elopement after Russell Hill and Carol Clay disappeared last month but say radio hams could be key.				1.2528e+18	https://twitter.com/australian/status/1252800804962004998
2020-04-22 02:44:05	australian		18	16	38	The ACCC has issued a new warning to petrol retailers that aren鈥檛 passing on tumbling oil prices to motorists.				1.25279e+18	https://twitter.com/australian/status/1252790248452452352
2020-04-22 02:39:58	australian		1	2	11	A father has swum into a rip and saved his daughter and her young friend after they were swept out to sea at Bunbury south of Perth. Watch the police bodycam footage here.				1.25279e+18	https://twitter.com/australian/status/1252789211532455938
2020-04-22 02:00:49	australian		4	6	5	The senior doctor on-board the Ruby Princess cruise liner has told a NSW Special Commission of Inquiry that two unwell passengers transferred off the ship in an ambulance had a heart condition and nerve damage, but no clear and obvious signs of COVID-19.				1.25278e+18	https://twitter.com/australian/status/1252779359435280384
2020-04-22 02:00:00	australian		0	4	3	Medical staff in northwest Tasmania continued to work despite having symptoms and this was an 鈥渋mportant factor鈥?in the region鈥檚 major COVID-19 outbreak, say health officials. All the details here.				1.25278e+18	https://twitter.com/australian/status/1252779153172033536
2020-04-22 01:59:43	australian		4	1	3	The first meeting of creditors of debt-laden failure Virgin Australia has been scheduled.				1.25278e+18	https://twitter.com/australian/status/1252779084796452865
2020-04-22 01:22:27	australian		0	1	4	For months, the island state has been a paragon of public health prudence while keeping Southeast Asia鈥檚 most successful economy turning. That鈥檚 changed in recent days.				1.25277e+18	https://twitter.com/australian/status/1252769702620749824
2020-04-22 01:12:00	australian		2	4	7	When many people glanced up on a clear night at the weekend, they may noticed a train of strange bright lights soaring above.				1.25277e+18	https://twitter.com/australian/status/1252767073274458114
2020-04-22 00:23:58	australian		3	3	4	The two simultaneous respiratory outbreaks would put unprecedented strain on the nation鈥檚 already stretched healthcare system.				1.25275e+18	https://twitter.com/australian/status/1252754987525931008
2020-04-22	australian		0	1	9	Footage of a young Queen Elizabeth II pushing toy pram and playing with sister Margaret released to commemorate monarch's 94th birthday.				1.25275e+18	https://twitter.com/australian/status/1252748955416313856
2020-04-21 23:39:22	australian		2	3	5	Almost half the crew of the Ruby Princess will be taken off the ship this week and flown out to their home countries.				1.25274e+18	https://twitter.com/australian/status/1252743763413221376
2020-04-21 23:28:00	australian		0	3	7	The British government has awarded grants of 拢42.5m to two vaccine developers in an attempt to fast-track a coronavirus cure.				1.25274e+18	https://twitter.com/australian/status/1252740900863700992
2020-04-21 23:20:00	australian		2	2	14	Philip Lowe urges the government to examine calls for an overhaul of the tax and industrial relations systems to lift Australia.				1.25274e+18	https://twitter.com/australian/status/1252738887786491905
2020-04-21 23:20:00	australian		2	1	3	The COVID-19 crisis has led to the loss of 780,000 jobs over the three weeks to April, with the young and cafe and restaurant workers bearing the brunt of the hit.				1.25274e+18	https://twitter.com/australian/status/1252738887778099200
2020-04-21 23:08:24	australian		4	6	6	Payrolls data shows 780,000 jobs lost in first three weeks of April: https://bit.ly/3arayjS				1.25274e+18	https://twitter.com/australian/status/1252735971608559616
2020-04-21 23:00:00	australian		2	2	3	Netflix has added 16m new subscribers - more than twice what it expected - as streaming soars in the coronavirus pandemic.				1.25273e+18	https://twitter.com/australian/status/1252733855959842818
2020-04-21 22:43:43	australian		2	11	9	Former top lawyer Lloyd Rayney鈥檚 career is finished over recordings he made as his marriage broke down.				1.25273e+18	https://twitter.com/australian/status/1252729759160692736
2020-04-21 22:40:00	australian		0	4	4	A dentist who turned his house into a 鈥榮hrine鈥?to police is believed 颅responsible for the deadliest mass shooting in Canadian history.				1.25273e+18	https://twitter.com/australian/status/1252728821414912001
2020-04-21 22:18:34	australian		5	6	3	Unions have lost a significant legal action against Uber, after a Fair Work Commission full bench found Uber Eats delivery drivers were not employees.				1.25272e+18	https://twitter.com/australian/status/1252723430157250560
2020-04-21 22:15:00	australian		27	0	14	#EXCLUSIVE: The billionaire who nearly rescued Ansett from collapse says the government needs to play a role in the resurrection of Virgin.			#EXCLUSIVE	1.25272e+18	https://twitter.com/australian/status/1252722530160238593
2020-04-21 22:07:00	australian		101	787	895	China has vowed to block any efforts to investigate its role in 颅allowing COVID-19 to spread to other nations, and former foreign minister Julie Bishop has warned that the communist nation and Russia will likely try to block any inquiry through the UN.				1.25272e+18	https://twitter.com/australian/status/1252720516562956288
2020-04-21 21:54:51	australian		0	2	2	Australian stocks are set for more steep falls at the open after Wall Street was battered by plunging oil prices.				1.25272e+18	https://twitter.com/australian/status/1252717457971662849
2020-04-21 21:54:15	australian		16	5	36	The Chinese Embassy鈥檚 criticism of Peter Dutton as a US propaganda tool is 鈥榰nwanted and unjustified鈥?says Josh Frydenberg.				1.25272e+18	https://twitter.com/australian/status/1252717309971447808
2020-04-21 21:45:26	australian		1	2	3	Airlines face an indefinite shutdown as Australia鈥檚 largest aviation ground operation company is set to mothball its business in days.				1.25272e+18	https://twitter.com/australian/status/1252715090903621632
2020-04-21 21:43:31	australian		0	4	3	鈥淚 can never listen to it without weeping,鈥?Sarah Blasko says. 鈥淚t鈥檚 one of my favourite songs of all time, but I also feel like it suited the sentiment of the moment, in terms of everybody being at home.鈥?,,,,1252714608588021761,https://twitter.com/australian/status/1252714608588021761 2020-04-21 20:49:47,australian,,6,4,7,Virgin Australia could have new owners in just eight weeks	as more than 10 potential suitors line up for a closer look at the airline after it went into administration."				1.2527e+18	https://twitter.com/australian/status/1252701083912122369
2020-04-21 10:39:00	australian		5	4	16	A futuristic city planned for Saudi Arabia鈥檚 Red Sea coast is in crisis after police shot dead one of the project鈥檚 leading critics.				1.25255e+18	https://twitter.com/australian/status/1252547375635152901
2020-04-21 09:46:00	australian		20	6	20	Life in the age of coronavirus has become unnecessarily joyless for Bob Taylor, who is staging his own genteel protest over his right to enjoy a game of lawn bowls.				1.25253e+18	https://twitter.com/australian/status/1252534037933146112
2020-04-21 09:23:02	australian		1	1	6	One whole chicken, three different and delicious ways to prepare it.				1.25253e+18	https://twitter.com/australian/status/1252528260128272384
2020-04-21 08:40:00	australian		6	2	13	Many of the stories of the soldiers lost in World War I can be told for the first time as thousands of files are published online.				1.25252e+18	https://twitter.com/australian/status/1252517428463988736
2020-04-21 07:55:40	australian		3	4	10	鈥淲e are looking at the market very closely, to determine if further sustained reductions in international prices are being passed onto consumers, and we will be publicly identifying major fuel trailers that are not passing on reductions."				1.25251e+18	https://twitter.com/australian/status/1252506273750200321
2020-04-21 07:30:00	australian		1	0	4	This week is Fashion Revolution Week, a time to consider the who, what and how of the clothes you wear, and demand better for workers and the environment.				1.2525e+18	https://twitter.com/australian/status/1252499813133762560
2020-04-21 07:00:00	australian		0	1	3	The NSW outback town of Broken Hill has been left without proper access to Adelaide-based surgeons and specialists.				1.25249e+18	https://twitter.com/australian/status/1252492262480773122
2020-04-21 06:54:11	australian		25	17	63	Eleven former Wallabies captains have co-signed a letter calling for the current Rugby Australia leadership to 鈥渟tand aside鈥?,,,,1252490798127431680,https://twitter.com/australian/status/1252490798127431680 2020-04-21 06:46:23,australian,,17,5,25,Peta Credlin has fired back at Malcolm Turnbull after he alleged she was 鈥渞unning the country鈥?as chief-of-staff to Tony Abbott. #auspol"			#auspol	1.25249e+18	https://twitter.com/australian/status/1252488835092496384
2020-04-21 06:44:00	australian		2	4	6	Indonesia鈥檚 president finally stops masses from returning home for Eid holiday due to coronavirus concerns.				1.25249e+18	https://twitter.com/australian/status/1252488236057780224
2020-04-21 06:30:00	australian		3	15	11	Both nations donated coronavirus aid to Italy and Holy See but in an undiplomatic move, only Beijing鈥檚 help was acknowledged.				1.25248e+18	https://twitter.com/australian/status/1252484712649519104
2020-04-21 06:00:00	australian		10	9	14	The administrator of failed airline Virgin Australia says more than 10 鈥榮ophisticated鈥?parties have shown interest in buying it.				1.25248e+18	https://twitter.com/australian/status/1252477163934285824
2020-04-21 05:44:00	australian		18	6	7	Australia Post will deliver mail every second business day in metro areas while interstate mail will be delayed by up to five days after the Morrison government granted the postal service temporary relief from its community service obligations.				1.25247e+18	https://twitter.com/australian/status/1252473136643260423
2020-04-21 04:30:00	australian		3	3	15	A scientific breakthrough is set to revolutionise the Australian wheat industry and help alleviate environmental factors threatening world food production.				1.25245e+18	https://twitter.com/australian/status/1252454514009006082
2020-04-21 04:13:38	australian		7	7	27	Elective surgeries, dental appointments, and IVF procedures will begin to gradually re-start after the Anzac Day long weekend, Scott Morrison says.				1.25245e+18	https://twitter.com/australian/status/1252450394115960834
2020-04-21 04:01:00	australian		0	2	2	#EXCLUSIVE: The Queensland government is denying responsibility for all but 1 per cent of damage caused in the 2011 Wivenhoe Dam floods.			#EXCLUSIVE	1.25245e+18	https://twitter.com/australian/status/1252447215819374593
2020-04-21 03:58:00	australian		17	8	12	Australia鈥檚 bushfire crisis burnt about 7.4 million hectares of temperate forests and released 830 million tonnes of carbon dioxide into the atmosphere, an amount almost double the nation鈥檚 annual emissions from energy, industry and transportation.				1.25245e+18	https://twitter.com/australian/status/1252446460718788608
2020-04-21 03:44:00	australian		1	3	4	Virgin has left tens of millions dollars in major sponsorship deals with the likes of the AFL and Supercars up in the air.				1.25244e+18	https://twitter.com/australian/status/1252442937377517568
2020-04-21 03:43:42	australian		0	2	2	Billions in handouts might not work and hopes of a sharp September rebound may be optimistic, the RBA鈥檚 board has heard.				1.25244e+18	https://twitter.com/australian/status/1252442864283336706
2020-04-21 03:42:00	australian		5	15	30	Every patient hospitalised with COVID-19 in Australia will be asked to join a trial to assess two potential drug treatments.				1.25244e+18	https://twitter.com/australian/status/1252442434136653824
2020-04-21 03:09:00	australian		72	9	47	Virgin employees have delivered a passionate plea to Scott Morrison to save their company from collapse, with one young air steward declaring: 鈥淚f we don鈥檛 have Virgin Australia, we are nothing.				1.25243e+18	https://twitter.com/australian/status/1252434129402114048
2020-04-21 02:46:12	australian		19	23	42	North Korean leader Kim Jong-un is believed to be in a serious condition after heart surgery, according to intelligence sources being monitored by the US.				1.25243e+18	https://twitter.com/australian/status/1252428394068729858
2020-04-21 02:42:32	australian		4	5	6	He was NSW premier, then a banker some tipped for NAB鈥檚 top job. Next, Mike Baird will head a charity caring for the aged.				1.25243e+18	https://twitter.com/australian/status/1252427468884983809
2020-04-21 01:58:31	australian		1	1	15	Josh Frydenberg has poured cold water on the idea that Virgin entering voluntary administration will be the end of the airline.				1.25242e+18	https://twitter.com/australian/status/1252416394966077452
2020-04-21 01:55:56	australian		0	1	3	Streaming recommendation: This series is a dystopian vision, an imaginative foray into an alternative past and, by implication, an alternative present and future. It鈥檚 a lavish, detailed, engrossing production.				1.25242e+18	https://twitter.com/australian/status/1252415743242600448
2020-04-21 01:46:00	australian		2	4	1	Potentially billions of dollars of frequent flyer points collected by members of Virgin鈥檚 Velocity rewards program have been immediately frozen for four weeks following the airline鈥檚 lurch into voluntary administration.				1.25241e+18	https://twitter.com/australian/status/1252413242086846470
2020-04-21 01:29:00	australian		3	1	7	Small parts of America are slowly reopening amid fierce debate about the risks involved.				1.25241e+18	https://twitter.com/australian/status/1252408963695546368
2020-04-21 01:24:00	australian		0	3	5	Here鈥檚 a list of what investors might like to keep front of mind when thinking about the sharemarket outlook over the short-term and in the longer run.				1.25241e+18	https://twitter.com/australian/status/1252407705332879360
2020-04-21 00:29:56	australian		51	38	70	China has vowed to block any independent global review of its early handling of coronavirus, taking aim at Foreign Minister Marise Payne鈥檚 calls for one.				1.25239e+18	https://twitter.com/australian/status/1252394100319326210
2020-04-21 00:03:00	australian		2	4	8	Oil prices ended US trade in the negative for the first time, as a supply glut forced traders to pay others to take the commodity.				1.25239e+18	https://twitter.com/australian/status/1252387321263075328
2020-04-20 23:40:55	australian		4	2	8	Premiers have warned tough social-distancing measures will remain in place for at least another three weeks.				1.25238e+18	https://twitter.com/australian/status/1252381763906621441
2020-04-20 23:07:09	australian		2	5	8	#BREAKING: Virgin Australia has told the ASX it has gone into voluntary administration to recapitalise the business in the hope it can emerge in a stronger financial position on the other side of the coronavirus crisis.			#BREAKING	1.25237e+18	https://twitter.com/australian/status/1252373267790172162
2020-04-20 22:43:41	australian		7	8	15	NSW school pupils can return full-time from term three, under a staged rollout that will see a gradual increase in time spent in the classroom. https://bit.ly/2VEwiU8				1.25237e+18	https://twitter.com/australian/status/1252367360469524481
2020-04-20 22:10:00	australian		18	9	11	Killer bats carrying viruses that trigger an AIDS-like disease are threatening the future of Australia鈥檚 vulnerable koala.				1.25236e+18	https://twitter.com/australian/status/1252358883797946370
2020-04-20 21:51:00	australian		4	15	28	#EXCLUSIVE: The number of ventilators in Australia has surged, with thousands of the machines being manufactured onshore.			#EXCLUSIVE	1.25235e+18	https://twitter.com/australian/status/1252354102048296960
2020-04-20 21:49:30	australian		17	17	26	In an open letter to his staff, Richard Branson, worth 拢4bn, says he doesn鈥檛 have the cash to save Virgin but offers his Caribbean island retreat Necker as collateral.				1.25235e+18	https://twitter.com/australian/status/1252353724824973328
2020-04-20 21:26:48	australian		0	2	1	Todd Greenberg was a marked man the moment Peter V鈥檒andys became Australian Rugby League Commission chairman.				1.25235e+18	https://twitter.com/australian/status/1252348011620909058
2020-04-20 18:00:00	australian		23	4	13	Air fares could rise by 50 per cent when the lockdown is lifted as airlines adjust to a world in which fewer passengers can be squeezed onto planes.				1.2523e+18	https://twitter.com/australian/status/1252295970412531713
2020-04-20 16:00:00	australian		4	7	7	Police in Hong Kong have carried out a sweeping operation against high-profile democracy campaigners, arresting 15 activists on charges related to massive protests that rocked the Asian financial hub last year.				1.25227e+18	https://twitter.com/australian/status/1252265772463742977
2020-04-20 14:00:01	australian		2	4	1	Thrill-seekers inspired by a Soviet-era science fiction novel have been blamed for wildfires near the Chernobyl nuclear power station in Ukraine.				1.25224e+18	https://twitter.com/australian/status/1252235576612438016
2020-04-20 13:00:00	australian		15	8	18	The medic leading Sweden鈥檚 coronavirus response claims the country鈥檚 epidemic is stabilising even though the population has not been ordered to stay at home.				1.25222e+18	https://twitter.com/australian/status/1252220471602319361
2020-04-20 12:30:00	australian		0	1	2	Foreign Minister Marise Payne was right that not all the 11,000 Australians scattered around the world want to come home to sit out the coronavirus pandemic.				1.25221e+18	https://twitter.com/australian/status/1252212922912292866
2020-04-20 12:00:00	australian		6	0	3	Sonia Kruger is confident the Seven Network鈥檚 gamble to bring back reality television show Big Brother will pay off following a major overhaul of its format, which pits housemates against each other much like Survivor.				1.25221e+18	https://twitter.com/australian/status/1252205373433487361
2020-04-20 11:33:05	australian		1	4	10	Learn more about the duo, and discover more Isolation Room performances, here:				1.2522e+18	https://twitter.com/australian/status/1252198600102211584
2020-04-20 11:30:00	australian		1	5	23	Sisters Vika and Linda Bull took one verse of Amazing Grace each before lifting off in harmony and scaling wicked heights in the second half. Watch their incredible performance as part of The Weekend Australian Review's Isolation Room series below.				1.2522e+18	https://twitter.com/australian/status/1252197822855708680
2020-04-20 11:00:00	australian		2	3	16	Gardening is good for you. It provides substantial health benefits for mind, body and soul, and gives you instant stress relief, too. Discover how to start planting seeds this autumn.				1.25219e+18	https://twitter.com/australian/status/1252190272689041408
2020-04-20 10:30:00	australian		17	1	13	Stress and fear are taking a toll on intimacy. But practising 鈥榤indful sex鈥?can help you better connect with your partner.				1.25218e+18	https://twitter.com/australian/status/1252182723965247488
2020-04-20 10:00:00	australian		2	1	3	We have thrown ourselves into virtual classes from gyms we never normally bothered attending. Bad news for your legs/back/knees if this is the first time you have elevated your pulse since the turn of the millennium. Avoid injuries at home with our guide:				1.25218e+18	https://twitter.com/australian/status/1252175173102559235
2020-04-20 09:30:00	australian		0	2	2	One whole chicken, three different and delicious ways to prepare it. You're bound to find a new mid-week favourite among these recipes.				1.25217e+18	https://twitter.com/australian/status/1252167623560687622
2020-04-20 09:00:00	australian		1	0	1	Have the isolation blues taken hold? At times like this it鈥檚 important to be gentle with yourself. Try this DIY pamper session from @GlynisTN this week. https://bit.ly/2Kl7Ly1		@GlynisTN		1.25216e+18	https://twitter.com/australian/status/1252160073708695552
2020-04-20 08:30:00	australian		8	7	16	However, in the face of the pandemic, many international students realised that maybe Australian universities care more about the financial benefits they reap from them than their academic experience, writes student Zhichen Ye.				1.25215e+18	https://twitter.com/australian/status/1252152525085708290
2020-04-20 08:03:10	australian		1	3	8	Kate Kruimink has won The Australian/Vogel鈥檚 Literary Award announced tonight! Her manuscript, A Treacherous Country, will be published and released by Allen & Unwin tomorrow. Learn more about the prize and her novel here:				1.25215e+18	https://twitter.com/australian/status/1252145770402246663
2020-04-20 08:00:00	australian		34	20	76	A new study has found that the true number of infections may be 50 to 85 times as high as the number of known cases. Scary? No, it鈥檚 great news.				1.25214e+18	https://twitter.com/australian/status/1252144975858425856
2020-04-20 07:58:17	australian		6	10	14	Virgin Australia to be formally placed into voluntary administration amid the coronavirus downturn. https://bit.ly/2XTvduj				1.25214e+18	https://twitter.com/australian/status/1252144542049947648
2020-04-20 07:30:00	australian		7	9	38	It鈥檚 becoming clear that Australian businesses that make their living selling to, or buying from, China will need to prepare for some significant change in the relationship between the two countries, writes @AlanKohler.		@AlanKohler		1.25214e+18	https://twitter.com/australian/status/1252137424236363776
2020-04-20 07:00:00	australian		7	0	2	From how it works to what data is collected, here is everything you need to know about the government鈥檚 contact-tracing app.				1.25213e+18	https://twitter.com/australian/status/1252129874833059840
2020-04-20 06:44:04	australian		4	4	9	Almost 400 stranded Australians have been repatriated from India to South Australia with the first of two flights scheduled this week touching down amid dramatic scenes in Adelaide on Monday.				1.25213e+18	https://twitter.com/australian/status/1252125867121115137
2020-04-20 06:30:00	australian		1	2	4	There is grave danger that if JobKeeper ends on September 30, wide areas of the business community will face 鈥渃old turkey鈥? with large numbers of former JobKeeper people joining the dole queues, writes @BGottliebsen.		@BGottliebsen		1.25212e+18	https://twitter.com/australian/status/1252122325144788993
2020-04-20 06:00:00	australian		0	0	5	News Corp Australia鈥檚 newswire service is aiming to be ready to launch by the end of June and is casting the net for staff in most major capitals as well as an editor-in-chief to head up the ambitious enterprise.				1.25211e+18	https://twitter.com/australian/status/1252114775321882626
2020-04-20 05:44:05	australian		29	13	20	#Exclusive: In a new interview, Malcolm Turnbull has brushed off suggestions he has betrayed former colleagues and defended the disclosure of private messages and diary notes of secret discussions in his memoir, which could breach cabinet confidentiality.			#Exclusive	1.25211e+18	https://twitter.com/australian/status/1252110768901783552
2020-04-20 05:30:00	australian		2	2	7	Australia鈥檚 biggest gateway, Sydney Airport, will borrow $850m and scrap its half-year dividend after recording a 97 per cent fall in passenger numbers this month, and warning of more of the same to come.				1.25211e+18	https://twitter.com/australian/status/1252107225365176324
2020-04-20 05:00:00	australian		3	1	3	Thirteen leading law firms are seeking the ability to reduce the hours of employees, direct them to take annual leave at half pay and potentially have them take unpaid leave during a close-down, citing the economic impact of the coronavirus pandemic.				1.2521e+18	https://twitter.com/australian/status/1252099675630391296
2020-04-20 04:30:00	australian		1	5	16	Australians have reported a near total commitment to social isolation, with 98 per cent of households saying they have been keeping their distance from people according to a new ABS household survey.				1.25209e+18	https://twitter.com/australian/status/1252092126332157953
2020-04-20 04:00:00	australian		7	3	11	Chief executives at Australia鈥檚 four major banks are yet to have their salary packages trimmed, despite the banking regulator urging the finance sector to scrap executive cash bonuses.				1.25208e+18	https://twitter.com/australian/status/1252084576782082048
2020-04-20 03:59:52	australian		2	1	3	Over 200 Ruby Princess crew members have contracted COVID-19, NSW Health has confirmed. https://bit.ly/3aokv1E				1.25208e+18	https://twitter.com/australian/status/1252084543722385409
2020-04-20 03:30:00	australian		4	7	6	This policy leap to force tech giants to pay for news content is designed to save the mainstream media and the business of journalism. But the big question remains 鈥?will they work?				1.25208e+18	https://twitter.com/australian/status/1252077026586083330
2020-04-20 03:00:00	australian		3	3	6	Elton John鈥檚 hit I鈥檓 Still Standing could become the anthem of the social-isolation age, after the 73-year-old gave a rousing performance from the piano in what appeared to be a backyard basketball court.				1.25207e+18	https://twitter.com/australian/status/1252069476629086210
2020-04-20 02:30:00	australian		18	3	38	Harry and Meghan have cut ties with the British tabloids, saying they would no longer 鈥渙ffer themselves up as currency for an economy of clickbait and distortion鈥?				1.25206e+18	https://twitter.com/australian/status/1252061927129313280
2020-04-20 02:00:00	australian		0	0	7	Today's editorial cartoon by John Spooner. Full gallery of cartoons here: https://bit.ly/3boNjrU				1.25205e+18	https://twitter.com/australian/status/1252054377227063297
2020-04-20 01:40:00	australian		5	9	18	Australians are banding together on social media to help locally made products survive natural disasters and the coronavirus pandemic, with some groups reaching in excess of a million members.				1.25205e+18	https://twitter.com/australian/status/1252049344091619329
2020-04-20 01:20:13	australian		2	3	11	There are now 6,606 confirmed cases of coronavirus nationally, and attention has turned to the government's COVID-19 contact-tracing app. While some are sceptical, others see it as a vital public health tool. Read more about the app here: https://bit.ly/3boTD2C				1.25204e+18	https://twitter.com/australian/status/1252044368531214337
2020-04-20 01:00:00	australian		20	15	60	US President Donald Trump has warned China that it should face consequences if it was 鈥渒nowingly responsible鈥?for the coronavirus pandemic, as he ratcheted up criticism of Beijing over its handling of the outbreak.				1.25204e+18	https://twitter.com/australian/status/1252039278542098432
2020-04-20 00:45:00	australian		0	0	1	Canada鈥檚 Alimentation Couche Tard has walked away from its $8.8bn takeover bid for Caltex due to heightened economic uncertainty from the COVID-19 pandemic, leaving the door ajar to reboot an offer once market jitters subside.				1.25204e+18	https://twitter.com/australian/status/1252035502846271489
2020-04-20 00:44:09	australian		8	26	27	A global child exploitation sting has rescued four Australian children as young as two months old who were used to produce and 颅exchange child rape videos and images through online pedophile networks around the world.				1.25204e+18	https://twitter.com/australian/status/1252035291226857472
2020-04-20 00:30:00	australian		5	12	23	If COVID-19 actually was accidentally released from a lab in Wuhan 鈥?a not impossible but far from proven scenario 鈥?neither of the world鈥檚 superpowers would come out looking good on the current reported facts.				1.25203e+18	https://twitter.com/australian/status/1252031728266379266
2020-04-20 00:20:06	australian		9	9	10	Former Deputy Prime Minister and current Nationals MP Barnaby Joyce has labelled the government鈥檚 planned coronavirus contact tracing app an 鈥渆xcessive overstep鈥?that has been 鈥渟prung鈥?on Australians. https://bit.ly/2XNroXy				1.25203e+18	https://twitter.com/australian/status/1252029238758092800
2020-04-20 00:19:06	australian		3	1	2	The Queensland government has warned NSW to 鈥渂ack off鈥?Virgin, as the NSW Treasurer revealed he wanted to entice the headquarters of the airline from Brisbane to Sydney. https://bit.ly/2VmlZ8r				1.25203e+18	https://twitter.com/australian/status/1252028986068094977
2020-04-20 00:15:00	australian		2	7	13	#Exclusive: Australia鈥檚 800-strong medical SWAT squad says it is able to cope with several coronavirus outbreaks across the nation at once and will meet the goals Scott Morrison has set out for them to lift 颅social-distancing restrictions.			#Exclusive	1.25203e+18	https://twitter.com/australian/status/1252027953006837761
2020-04-20	australian		116	115	218	Republican champion Malcolm Turnbull 鈥?who ridiculed Tony Abbott for introducing knighthoods in Australia 鈥?lobbied then British prime minister and friend David Cameron to make his own 鈥榓unt鈥?a dame.				1.25202e+18	https://twitter.com/australian/status/1252024178141810688
2020-04-19 23:55:59	australian		0	6	10	Several popular beaches in Sydney鈥檚 southeast are being reopened on Monday despite NSW Health singling out the region as a coronavirus hotspot. https://bit.ly/2XPI4Oi				1.25202e+18	https://twitter.com/australian/status/1252023169105358848
2020-04-19 23:40:00	australian		1	2	6	NSW Treasurer Dominic Perrottet is in talks with officials on how to ease COVID-19 restrictions as his state Treasury predicts the NSW economy will contract by up to 10 per cent over the remaining months of 2020.				1.25202e+18	https://twitter.com/australian/status/1252019145002102785
2020-04-19 23:28:30	australian		30	1	11	Opposition foreign affairs spokeswoman Penny Wong has accused the government of being reluctant to organise evacuation flights for Australians stuck in foreign countries. https://bit.ly/3eCqXVQ				1.25202e+18	https://twitter.com/australian/status/1252016252161159168
2020-04-19 23:20:00	australian		2	8	4	Helloworld boss says international travel is at least nine to 12 months away from returning, foreshadowing New Zealand and possibly the South Pacific would likely be the first destinations reopened for business.				1.25201e+18	https://twitter.com/australian/status/1252014111912677376
2020-04-19 23:07:23	australian		5	7	21	鈥淭here鈥檚 no way you鈥檙e at war if your PM isn鈥檛 there. And what you learn about Boris was he didn鈥檛 chair any meetings." How Britain sleepwalked into a disaster.				1.25201e+18	https://twitter.com/australian/status/1252010938133176321
2020-04-19 23:00:00	australian		14	8	23	By now the theory that the virus may have leaked from the Wuhan Institute of Virology by human error, infecting a worker who would have been 鈥減atient zero鈥? has become common currency among China hawks.				1.25201e+18	https://twitter.com/australian/status/1252009078764777473
2020-04-19 22:45:00	australian		40	8	12	The Morrison government is under pressure from its own ranks to mount an 11th-hour 颅rescue bid to save Virgin Airlines, with the company poised to go into voluntary administration within days.				1.25201e+18	https://twitter.com/australian/status/1252005303714897920
2020-04-19 22:30:00	australian		6	8	8	Up to 3.4 million people could soon be out of work across Australia.				1.252e+18	https://twitter.com/australian/status/1252001529235726336
2020-04-19 22:15:00	australian		9	35	63	Global tech giants Google and Facebook will be forced to pay media companies for siphoned news content posted on their sites under a landmark decision by the Morrison government to impose a mandatory code of conduct on digital platforms.				1.252e+18	https://twitter.com/australian/status/1251997754085130240
2020-04-19 22:07:26	australian		0	7	3	#BREAKING: A 51-year-old man went on a shooting rampage across the northern part of the Canadian province of Nova Scotia, killing at least 10 people, including a policewoman. Officials said the suspected shooter was also dead.			#BREAKING	1.252e+18	https://twitter.com/australian/status/1251995849908879360
2020-04-19 22:00:00	australian		58	23	42	鈥楬e copied the cover!鈥?The launch of Malcolm Turnbull鈥檚 autobiography on Monday has reignited the three-decade stoush between Turnbull and one of his greatest adversaries: his former business partner Nick Whitlam.				1.25199e+18	https://twitter.com/australian/status/1251993979236859904
2020-04-19 21:53:10	australian		2	13	31	Australia has seen an increase in coronavirus cases of less than 1 per cent per day for seven straight days, showing a 鈥済enuine flattening鈥?of the infection curve, Health Minister Greg Hunt has declared.				1.25199e+18	https://twitter.com/australian/status/1251992260192829440
2020-04-19 18:00:01	australian		0	0	4	He may be a champion of Australia鈥檚 ongoing urbanisation but acclaimed architect Karl Fender is branching out from commercial and residential design into winery and upper end luxury accommodation projects.				1.25193e+18	https://twitter.com/australian/status/1251933584979623936
2020-04-19 16:00:00	australian		0	0	3	A boarding school is the perfect ecosystem for revealing the power structures in girl groups, writes film writer @philippics. Discover why she thinks this should be on your watch list.		@philippics		1.2519e+18	https://twitter.com/australian/status/1251903382178025472
2020-04-19 14:00:00	australian		0	3	16	Granted, the migration outlook doesn鈥檛 look favourable but there are four developments suggesting Australian regions will emerge (after many dark months) stronger than before, writes @simongerman600. https://bit.ly/3eAZbZS		@simongerman600		1.25187e+18	https://twitter.com/australian/status/1251873183193415681
2020-04-19 13:00:01	australian		18	6	29	New Zealand Prime Minister Jacinda Ardern is being sued over the country鈥檚 coronavirus lockdown, with two men arguing it has left them unlawfully detained.				1.25186e+18	https://twitter.com/australian/status/1251858087201378308
2020-04-19 12:00:00	australian		2	0	13	US rapper Snoop Dogg was banned from entering Australia 13 years ago because of his long record of drug and firearm offences. But that hasn鈥檛 stopped a new partnership with Treasury Wines, whose other wines include the prestigious Penfolds.				1.25184e+18	https://twitter.com/australian/status/1251842987006590976
2020-04-19 11:30:00	australian		0	1	5	As the world鈥檚 bleak pandemic unfolds, the place where part of that story will eventually be archived is taking shape in inner-city Perth.				1.25184e+18	https://twitter.com/australian/status/1251835434767994880
2020-04-19 11:00:00	australian		1	1	5	As we spend more time confined to our homes, comfort and good design have become more central to our lives than ever. But what makes the perfect chair? WISH magazine editor @DavidFMeagher finds out.		@DavidFMeagher		1.25183e+18	https://twitter.com/australian/status/1251827887734427648
2020-04-19 10:30:00	australian		3	1	12	Why the Beatles couldn鈥檛 just 鈥榣et it be鈥?is the sad story behind the death of music鈥檚 greatest ever group.				1.25182e+18	https://twitter.com/australian/status/1251820335961239553
2020-04-19 10:00:00	australian		2	4	8	Four months and more than two million cases worldwide into the pandemic, with deaths numbered in the hundreds of thousands, questions outweigh the few, hard-won answers gleaned from the hit-and-miss of patient care and preliminary lab studies.				1.25181e+18	https://twitter.com/australian/status/1251812785903636480
2020-04-19 09:30:00	australian		8	17	103	"In 1965 I staged a protest, in a public bar in Brisbane, to agitate for women to be allowed to drink there alongside men." Merle Thornton and a friend walked into a bar 55 years ago... and became the toast of women everywhere.				1.25181e+18	https://twitter.com/australian/status/1251805236144091136
2020-04-19 09:00:00	australian		2	5	19	18-year-old Hanan Qaso has a life in two parts. The one before was in Iraq. The one after began the day she and her family descended from the clouds in a small QantasLink aircraft and landed in the high country of northern NSW.				1.2518e+18	https://twitter.com/australian/status/1251797685700624384
2020-04-19 08:30:00	australian		0	0	3	Missing the cinema? Overwhelmed by choice on streaming? Follow our daily pick of what to watch. Today, we're diving into the 90s world of David Lynch.				1.25179e+18	https://twitter.com/australian/status/1251790135898673153
2020-04-19 08:00:00	australian		3	0	6	Whether it's clunky Crocs, hygge wool mules or plastic slippers, donning a pair of house shoes can create a sense of normality in your WFH environment.				1.25178e+18	https://twitter.com/australian/status/1251782586961199105
2020-04-19 07:30:00	australian		1	2	4	鈥淚 make a mental sticky note to focus on the handwritten notes and the hugs." Society is fractured into millions of separate microcosms 鈥?but our yearning for connection will always find a way, writes @TrentDalton.		@TrentDalton		1.25178e+18	https://twitter.com/australian/status/1251775037419352064
2020-04-19 07:00:00	australian		0	2	10	"Give a man a can of tomatoes and he鈥檒l eat for a day; teach him how to cook them and he鈥檒l eat forever." Follow food writer John Lethlean's recipe for the perfect tomato sauce.				1.25177e+18	https://twitter.com/australian/status/1251767487496097792
2020-04-19 06:30:00	australian		2	3	5	Driven to a hygiene frenzy by isolation? Join the club.				1.25176e+18	https://twitter.com/australian/status/1251759936968720385
2020-04-19 06:20:26	australian		714	243	1287	#BREAKING Malcolm Turnbull is facing a lifetime ban from the Liberal Party #auspol			#BREAKING #auspol	1.25176e+18	https://twitter.com/australian/status/1251757528796377089
2020-04-19 06:00:00	australian		1	0	2	Doing the pandemic pivot: how fast changing businesses are surviving #COVID_19.			#COVID_19	1.25175e+18	https://twitter.com/australian/status/1251752388643479554
2020-04-19 05:30:00	australian		20	14	28	This week the WHO came under fire for saying wet markets, as 颅crucial sources of food, should be allowed to reopen, or continue trading, in China. The WHO鈥檚 leadership, while not unfathomable, is certainly not unquestionable.				1.25174e+18	https://twitter.com/australian/status/1251744837893632000
2020-04-19 05:00:00	australian		4	1	3	China鈥檚 National Health Commission has reported 16 new confirmed coronavirus cases, the lowest number since March 17 and down from 27 a day earlier, according to data published on Sunday. https://bit.ly/2Vhe4ZU				1.25174e+18	https://twitter.com/australian/status/1251737287760609281
2020-04-19 04:55:33	australian		137	28	84	Government Services Minister Stuart Robert has slapped down Barnaby Joyce for threatening to not download the federal government鈥檚 COVID-19 tracking app, saying the former deputy prime minister just doesn鈥檛 understand it. https://bit.ly/2xwCply				1.25174e+18	https://twitter.com/australian/status/1251736170804830209
2020-04-19 04:30:00	australian		3	3	3	Nine of the latest 21 #COVID_19 cases in NSW are from the same nursing home where a 93-year-old man died on Saturday, NSW Health has confirmed. There are now 39 total cases at Anglicare鈥檚 Newmarch House in western Sydney. https://bit.ly/2XKIBkj			#COVID_19	1.25173e+18	https://twitter.com/australian/status/1251729738470576129
2020-04-19 04:00:00	australian		5	9	11	Today, Australia is divided by a 鈥渃orona line鈥?that separates the affected and unaffected parts of the Australian continent, writes @BernardSalt.		@BernardSalt		1.25172e+18	https://twitter.com/australian/status/1251722189801324545
2020-04-19 03:30:00	australian		3	6	7	The Ruby Princess cruise ship will likely remain at Port Kembla, south of Sydney, until late next week after authorities conceded the outbreak of COVID-19 on the vessel was yet to be brought under control. https://bit.ly/2VkMxHa				1.25171e+18	https://twitter.com/australian/status/1251714639156727808
2020-04-19 03:00:00	australian		4	4	15	Paul McCartney, The Rolling Stones and Beyonce kicked off a global special of music, comedy and personal stories in what Lady Gaga called a 鈥渓ove letter鈥?to frontline workers. Watch The Rolling Stones sing from four separate locations here: https://bit.ly/3blaYcX				1.25171e+18	https://twitter.com/australian/status/1251707089342402560
2020-04-19 02:30:00	australian		5	3	19	Communities in regional NSW that are so far unaffected by the coronavirus pandemic are urging the Berejiklian government to maintain a strict statewide lockdown policy for 鈥渁s long as it takes鈥?to combat the spread of the potentially fatal pathogen.				1.2517e+18	https://twitter.com/australian/status/1251699539028795392
2020-04-19 02:00:00	australian		1	2	4	It is a moment that will be seared into my memory forever: we were six days into lockdown and I鈥檇 gone to wash my hands when I realised my hand cream, scented with a powerful mix of mandarin rind and rosemary leaf, had no smell, writes Paola Totaro				1.25169e+18	https://twitter.com/australian/status/1251691990481276929
2020-04-19 01:58:14	australian		5	6	19	Federal Health Minister Greg Hunt says Australia has reached a 鈥済enuine flattening of the curve鈥?after health officials recorded just 53 COVID-19 cases in the past 24 hours.				1.25169e+18	https://twitter.com/australian/status/1251691546614706176
2020-04-19 01:26:49	australian		86	1027	1187	Foreign Minister Marise Payne says her concerns over China鈥檚 coronavirus transparency are at a high point, as Australia pushes for a independent global review into the origins of the coronavirus and how it was allowed to spread.				1.25168e+18	https://twitter.com/australian/status/1251683641467351040
2020-04-19 01:00:00	australian		1	1	2	From creating social networks through face-to-face online meetings, to maintaining a separate work and personal space, here is what employers and employees can do to manage their mental health throughout the coronavirus pandemic.				1.25168e+18	https://twitter.com/australian/status/1251676889804091395
2020-04-19 00:30:00	australian		26	10	33	Millions of Australians are now working from home, or not working at all. The federal government is directly subsidising wages, moving closer than ever to a universal income scheme. Is it the end of work as we know it?				1.25167e+18	https://twitter.com/australian/status/1251669340266680321
2020-04-19 00:09:07	australian		131	23	39	Foreign Minister Marise Payne says that she continues to trust China on the long-term strategic work Australia and the Asian superpower have been doing together, but noted her continued issues with transparency around the virus. https://bit.ly/2XY7MQP				1.25166e+18	https://twitter.com/australian/status/1251664085663354881
2020-04-19	australian		2	2	1	NSW Police say the Ruby Princess cruise ship which is docked at Port Kembla is unlikely to leave until next week. https://bit.ly/3cuPtqd				1.25166e+18	https://twitter.com/australian/status/1251661790158581763
2020-04-18 23:30:00	australian		0	3	1	Businesses must adapt to survive right now. At this Pambula bottlo, two brothers are embracing the challenge with gusto.				1.25165e+18	https://twitter.com/australian/status/1251654240646205440
2020-04-18 23:00:00	australian		1	6	6	The health crisis threatens the lives and wellbeing of millions of Australians. The economic challenges associated with it are enormous. Getting the balance right will require all manner of out-of-the-box thinking, writes @vanOnselenP.		@vanOnselenP		1.25165e+18	https://twitter.com/australian/status/1251646691658383362
2020-04-18 22:30:00	australian		22	13	27	A number of federal politicians reportedly won鈥檛 download the mobile phone app to help trace people who have been in contact with a coronavirus case, citing privacy concerns. https://bit.ly/2VkNoaL				1.25164e+18	https://twitter.com/australian/status/1251639141227311107
2020-04-18 22:01:35	australian		1	2	3	Passengers on a luxury liner鈥檚 around-the-world cruise, begun before the globe was gripped by the coronavirus pandemic, are finally approaching the end of their odyssey after 15 weeks at sea.				1.25163e+18	https://twitter.com/australian/status/1251631988944957440
2020-04-18 21:36:36	australian		2	3	5	Governors eager to rescue their economies and feeling heat from President Donald Trump are moving to ease restrictions meant to control the spread of the coronavirus, even as new hot spots emerge.				1.25163e+18	https://twitter.com/australian/status/1251625704845799425
2020-04-18 21:20:00	australian		8	15	18	It is only at this time in history that a virus has been able to weaponise a new technology such as air travel and deliver death on a global scale within months. Deadly viruses are a far more likely threat to human existence, writes @BernardSalt.		@BernardSalt		1.25162e+18	https://twitter.com/australian/status/1251621525070868480
2020-04-18 21:00:00	australian		10	21	29	The immediate and understandable focus is on fighting the corona颅virus pandemic, but our government must be thinking about defence and national security risks as well, writes Peter Jennings.				1.25162e+18	https://twitter.com/australian/status/1251616492849954825
2020-04-18 20:44:09	australian		0	3	2	Residents and staff at three aged care homes in Tasmania are waiting to find out if they have contracted coronavirus as the state braces for a possible new outbreak. https://bit.ly/2KdF1XV				1.25161e+18	https://twitter.com/australian/status/1251612503437533185
2020-04-18 20:40:00	australian		11	23	46	The Trump administration has ordered US intelligence agencies to investigate reports that the coronavirus may have escaped from a Chinese biological laboratory in Wuhan.				1.25161e+18	https://twitter.com/australian/status/1251611458581827584
2020-04-18 20:20:00	australian		2	5	12	"It鈥檚 a disease that does real cognitive damage and leaves survivors like me struggling to explain something that has hit them with the force of a truck." How one writer survived 10 days on a ventilator when battling #Covid_19.			#Covid_19	1.25161e+18	https://twitter.com/australian/status/1251606425425436672
2020-04-18 19:58:43	australian		1	1	1	New York鈥檚 daily toll of coronavirus deaths hit its lowest point in more than two weeks, but Governor Andrew Cuomo warned the state wasn鈥檛 ready to ease up on shutdowns of schools, businesses and gatherings.				1.2516e+18	https://twitter.com/australian/status/1251601071811596288
2020-04-18 19:56:01	australian		28	15	41	The Queensland government has been accused of favouritism over its $200 million funding to help rescue Virgin Australia, with taxpayers warned to be 鈥渉ighly dubious鈥?about the deal because of alleged conflicts of interest.				1.2516e+18	https://twitter.com/australian/status/1251600390077837312
2020-04-18 19:50:24	australian		2	2	6	As unemployment rises and many around the world face the first rent payments after losing their jobs, governments are wrestling with when and how to ease restrictions designed to control the coronavirus pandemic. https://bit.ly/3cuKHcq				1.2516e+18	https://twitter.com/australian/status/1251598975737622529
2020-04-18 13:46:27	australian	hthtdraws	0	2	1					1.25151e+18	https://twitter.com/australian/status/1251507386256244736
2020-04-18 06:50:42	australian		131	1012	1249	Australia鈥檚 major political parties have demanded transparency from China on the origins of the coronavirus and how it was allowed to spread.				1.2514e+18	https://twitter.com/australian/status/1251402759980511235
2020-04-18 05:55:00	australian		12	7	21	Australian bosses who do not actively manage the mental health of their employees while they work from home will experience an unprecedented number of health and safety claims next year.				1.25139e+18	https://twitter.com/australian/status/1251388741031284737
2020-04-18 05:06:07	australian		8	6	12	Australian writer and widow of Bob Hawke, Blanche d鈥橝lpuget, has revealed she is battling breast cancer.				1.25138e+18	https://twitter.com/australian/status/1251376439200329728
2020-04-18 05:00:00	australian		1	1	1	It is a moment that will be seared into my memory forever: we were six days into lockdown in London and I鈥檇 gone to the bathroom to wash my hands when I realised I could not smell my hand cream, perfume, or disinfectant, writes Paola Totaro.				1.25137e+18	https://twitter.com/australian/status/1251374899785957378
2020-04-18 04:10:00	australian		2	4	9	These perennial favourites are also freezer friendly 鈥?a win-win for busy cooks. Allow to cool to room temperature then refrigerate some for the following day; the rest can be frozen for up to four weeks.				1.25136e+18	https://twitter.com/australian/status/1251362317079646208
2020-04-18 03:14:00	australian		27	25	72	Scott Morrison says the WHO鈥檚 support of China鈥檚 wet markets is 鈥榰nfathomable鈥? It鈥檚 not. It鈥檚 all part of Beijing鈥檚 grand plan.				1.25135e+18	https://twitter.com/australian/status/1251348224230723584
2020-04-18 03:08:11	australian		2	12	30	The family of a 64-year-old American man who died from coronavirus after the fateful Ruby Princess voyage is now suing the cruise line for gross corporate negligence.				1.25135e+18	https://twitter.com/australian/status/1251346762838638593
2020-04-18 02:17:00	australian		1	2	8	A Saudi princess jailed without charges has made a rare public appeal to the king and crown prince for her release.				1.25133e+18	https://twitter.com/australian/status/1251333879694274561
2020-04-18 01:48:58	australian		39	28	107	New Zealand Prime Minister Jacinda Ardern is being sued over the country鈥檚 coronavirus lockdown, with two men arguing it has left them unlawfully detained.				1.25133e+18	https://twitter.com/australian/status/1251326825571086336
2020-04-18 01:30:36	australian		22	7	48	China has denied covering up the true extent of its coronavirus outbreak after it revised the death toll sharply upwards amid mounting international calls for an investigation into its culpability for a global health crisis.				1.25132e+18	https://twitter.com/australian/status/1251322205679435781
2020-04-18 01:30:00	australian		3	3	9	#EXCLUSIVE: The world鈥檚 biggest naval war games, the US Pacific Fleet鈥檚 颅RIMPAC off Hawaii, are expected to be 颅postponed.			#EXCLUSIVE	1.25132e+18	https://twitter.com/australian/status/1251322052402753536
2020-04-18 00:58:00	australian		4	2	4	.@Gluyasr traces the history of one of the most extraordinary events to hit all levels of Australian business and asks what the future holds.		@Gluyasr		1.25131e+18	https://twitter.com/australian/status/1251313998630318081
2020-04-18 00:54:13	australian		16	9	23	Scott Morrison says people will not be forced to use controversial tracing app, as Ruby Princess victim鈥檚 family sues for $1m.				1.25131e+18	https://twitter.com/australian/status/1251313048255512576
2020-04-18 00:53:49	australian		4	5	13	As doctors see more and more of COVID-19, they are getting a handle on what the coronavirus does to people.				1.25131e+18	https://twitter.com/australian/status/1251312948204630017
2020-04-18 00:48:00	australian		6	2	6	Australian cricket is reeling after revelations the game is in a perilous financial position on a day almost all staff were stood down.				1.25131e+18	https://twitter.com/australian/status/1251311481984962560
2020-04-18 00:28:45	australian		0	1	4	Society is fractured into millions of separate microcosms 鈥?but our yearning for connection will always find a way, @TrentDalton writes.		@TrentDalton		1.25131e+18	https://twitter.com/australian/status/1251306638830518272
2020-04-18	australian		0	3	6	Police investigating the deaths of 19 people from the Ruby Princess will send a questionnaire to more than 5600 passengers.				1.2513e+18	https://twitter.com/australian/status/1251299404113309696
2020-04-17 23:52:29	australian		37	10	14	Americans rising up against social restrictions to deal with COVID-19 appear to have gained presidential support.				1.2513e+18	https://twitter.com/australian/status/1251297512008192000
2020-04-17 23:30:00	australian		2	1	4	This South Australian restaurant opened the books for @JohnLethlean to reveal the COVID-19 carnage.		@JohnLethlean		1.25129e+18	https://twitter.com/australian/status/1251291853124538369
2020-04-17 23:27:35	australian		6	3	3	Experts have analysed the consequences of the enormous decision facing the nation.				1.25129e+18	https://twitter.com/australian/status/1251291246108139521
2020-04-17 23:08:00	australian		0	1	1	Who was the last Australian to win a MotoGP race? Which Australian golfer has earned more than $US50m on the PGA Tour? Try our brand new sports quiz.				1.25129e+18	https://twitter.com/australian/status/1251286316148330496
2020-04-17 22:42:44	australian		9	2	1	The government could struggle to meet one of its key targets for relaxing social-distancing restrictions and reigniting the economy.				1.25128e+18	https://twitter.com/australian/status/1251279958674006016
2020-04-17 22:40:00	australian		2	3	7	Hanan Qaso鈥檚 story is a twist on the Anne Frank tale, but instead of Nazis she had ISIS. Now, part of a grand humanitarian experiment, we see how the Yazidi are faring in Armidale.				1.25128e+18	https://twitter.com/australian/status/1251279269751390208
2020-04-17 22:16:00	australian		4	6	14	More than $13 trillion has been committed to fiscal rescue packages by 15 major countries, most of it by the US and Europe, Governments are basically spectators as central banks and COVID-19 fight it out.				1.25127e+18	https://twitter.com/australian/status/1251273230058270721
2020-04-17 21:30:00	australian		0	5	7	Male ring-tailed lemurs woo females through 鈥榮tink flirting鈥?by secreting a fruity and floral aroma from their wrists.				1.25126e+18	https://twitter.com/australian/status/1251261655155183617
2020-04-17 21:25:00	australian		3	5	18	As Australians stay home and watch TV from the safety of their sofa, non-COVID-19 hospital emergency rooms are notably quiet.				1.25126e+18	https://twitter.com/australian/status/1251260395429548032
2020-04-17 21:10:00	australian		30	10	25	#EXCLUSIVE: One of the two judges of the Victorian Court of Appeal who 颅upheld George Pell鈥檚 wrongful conviction for assaulting choirboys was appointed to the bench after stating publicly that he was not a criminal lawyer.			#EXCLUSIVE	1.25126e+18	https://twitter.com/australian/status/1251256620513976321
2020-04-17 21:01:00	australian		11	1	6	Malcolm Turnbull was his own boss from an early age, combining hard work and brilliance to succeed.				1.25125e+18	https://twitter.com/australian/status/1251254355979722752
2020-04-17 20:51:00	australian		0	3	8	#EXCLUSIVE: Elective surgery could return within two weeks after medical colleges opened negotiations with state and federal government.			#EXCLUSIVE	1.25125e+18	https://twitter.com/australian/status/1251251839040815105
2020-04-17 20:30:00	australian		6	3	4	It was a fortuitous call to Qantas that saved billionaire Hamish Douglass from being trapped in a Sydney hotel room for a fortnight.				1.25125e+18	https://twitter.com/australian/status/1251246555685773312
2020-04-17 20:10:00	australian		181	47	100	A company co-founded by ABC health broadcaster 颅Norman Swan was bidding for a government-funded campaign to educate GPs on COVID-19.				1.25124e+18	https://twitter.com/australian/status/1251241521027796992
2020-04-17 19:48:33	australian		0	4	2	Sixty Rohingya have died on a boat crammed with hundreds of people stranded in the Bay of Bengal for more than two months.				1.25124e+18	https://twitter.com/australian/status/1251236123499618304
2020-04-17 19:47:00	australian		6	3	4	A day after laying out a road map for reopening the economy, US President urges supporters to 鈥榣iberate鈥?three states led by Democratic governors.				1.25124e+18	https://twitter.com/australian/status/1251235732976369664
2020-04-17 19:26:54	australian		17	5	8	The Queensland government has moved to ignite a rescue bid for Virgin Australia, offering $200m towards a bailout in the belief it will entice other states to come 颅forward to back the nation鈥檚 second airline.				1.25123e+18	https://twitter.com/australian/status/1251230675249909761
2020-04-17 11:50:00	australian		1	1	2	In 1968, when Nan Goldin was 15, she was handed a Polaroid camera by a teacher.				1.25112e+18	https://twitter.com/australian/status/1251115692004278272
2020-04-17 11:01:10	australian		2	5	11	As COVID-19 wreaks havoc, we must start thinking seriously about the weaknesses in the systems we have built. How Everything Can Collapse is compulsory reading.				1.2511e+18	https://twitter.com/australian/status/1251103405445050371
2020-04-17 10:33:00	australian		0	2	4	British pop artist Dua Lipa鈥檚 second album almost foresaw the future: it鈥檚 the kind of upbeat, positive music the world needs now.				1.2511e+18	https://twitter.com/australian/status/1251096314319908865
2020-04-17 09:53:00	australian		2	8	16	When the world has hit the pause button, we have been handed a rare opportunity to slow the pace.				1.25109e+18	https://twitter.com/australian/status/1251086247981916161
2020-04-17 09:06:46	australian		53	29	80	#BREAKING Almost 900,000 people have raced to register for early access to their superannuation funds, adding to fears that the amount withdrawn could massively exceed government projections #covid19aus #coronavirusaustralia			#BREAKING #covid19aus #coronavirusaustralia	1.25107e+18	https://twitter.com/australian/status/1251074614710566913
2020-04-17 07:03:00	australian		1	2	4	My parents weren鈥檛 particularly religious but they would never dream of going to the cinema on a Sunday, writes David Stratton.				1.25104e+18	https://twitter.com/australian/status/1251043466164858887
2020-04-17 06:58:00	australian		1	5	6	When the Ruby Princess cruise liner arrived into Sydney Harbour in the early hours of March 19, a deadly outbreak of the novel coronavirus was already rapidly spreading throughout the ship and infecting nearly 4,000 people on board. This is the full story.				1.25104e+18	https://twitter.com/australian/status/1251042207655776256
2020-04-17 06:27:00	australian		2	3	8	Two new celebrity chefs are making waves online with their cake recipes, despite both having died more than a century ago.				1.25103e+18	https://twitter.com/australian/status/1251034406292201473
2020-04-17 05:19:00	australian		2	2	3	#EXCLUSIVE: The Chinese-owned social media giant has announced a new raft of sweeping safety changes, from concerns from some parents.			#EXCLUSIVE	1.25102e+18	https://twitter.com/australian/status/1251017293498327042
2020-04-17 05:09:24	australian		2	4	7	The sad story behind the world's greatest musical group's death.				1.25101e+18	https://twitter.com/australian/status/1251014877839155200
2020-04-17 05:04:00	australian		1	1	5	At the height of the hoarding, shoppers were panic buying Old El Paso tacos alongside their pasta and toilet paper. It proves what our food critic @johnlethlean knew, but would never admit. Until now.		@JohnLethlean		1.25101e+18	https://twitter.com/australian/status/1251013518834499589
2020-04-17 04:24:00	australian		6	5	4	Don Rowe has been found guilty of using one of the RSL鈥檚 credit cards to pay $9,400 in hotel and phone bills for family members.				1.251e+18	https://twitter.com/australian/status/1251003452332728320
2020-04-17 04:15:00	australian		2	3	3	The Ruby Princess cruise ship fiasco has led to at least 20 deaths and counting. @yoni_bashan covered it from the beginning. https://bit.ly/34GmpJA		@yoni_bashan		1.251e+18	https://twitter.com/australian/status/1251001187387621376
2020-04-17 04:10:37	australian		7	14	18	The arrival of the world鈥檚 second largest cargo plane in Sydney last Friday did not go unnoticed by planespotters but Australian Border Force insists it never landed. Why?				1.251e+18	https://twitter.com/australian/status/1251000087095828481
2020-04-17 04:05:05	australian		2	2	5	The grounds used to acquit Cardinal George Pell have been cited in an appeal bid by Gold Coast millionaire John Chardon, who is seeking to overturn his conviction for killing his estranged wife.				1.251e+18	https://twitter.com/australian/status/1250998694394003457
2020-04-17 04:00:00	australian		2	6	5	#EXCLUSIVE: Accommodation vacancies have surged across Australia after an exodus of foreign students and workers.			#EXCLUSIVE	1.251e+18	https://twitter.com/australian/status/1250997413025853448
2020-04-17 03:41:00	australian		0	2	3	The Australian winemakers behind Penfolds are backing gangsta cred to help sell more reds in California.				1.25099e+18	https://twitter.com/australian/status/1250992631225581569
2020-04-17 03:19:55	australian		22	22	59	The World Health 颅Organisation appears ineffectual and is muddling its way through the greatest health crisis in a century instead of being at the forefront of the response.				1.25099e+18	https://twitter.com/australian/status/1250987326718701569
2020-04-17 02:26:00	australian		4	7	11	#BREAKING: China鈥檚 economy contracted for the first time since at least 1992 in the first quarter when the coronavirus pandemic halted factories and kept millions confined to their homes.			#BREAKING	1.25097e+18	https://twitter.com/australian/status/1250973757159563265
2020-04-17 02:18:00	australian		16	4	9	Shell and PetroChina approve the first stage of their $10bn, 1000 job Surat Basin CSG project in Queensland.				1.25097e+18	https://twitter.com/australian/status/1250971743352582145
2020-04-17 02:10:35	australian		0	1	4	#EXCLUSIVE: Cricket Australia, presumed to have missed the crippling economic impact of COVID-19, has recorded significant stock market losses.			#EXCLUSIVE	1.25097e+18	https://twitter.com/australian/status/1250969879127056385
2020-04-17 01:57:03	australian		6	1	3	Scott Morrison has warned the coronavirus pandemic will hit the economy like 鈥渁 truck鈥?but has ruled out introducing a COVID-19 levy: https://bit.ly/2KbtyrV				1.25097e+18	https://twitter.com/australian/status/1250966471804514307
2020-04-17 01:37:05	australian		1	7	13	Air traffic movements at Sydney Airport have fallen so much during the coronavirus crisis, the terminal has won federal government approval to temporarily close its east-west runway to accommodate grounded aircraft.				1.25096e+18	https://twitter.com/australian/status/1250961447317725185
2020-04-17 00:49:02	australian		8	4	11	Scott Morrison firmly rejects Malcolm Turnbull鈥檚 claims he has a difficult relationship with his Finance Minister. #auspol			#auspol	1.25095e+18	https://twitter.com/australian/status/1250949357366439936
2020-04-17 00:33:00	australian		3	2	4	Scott Morrison has urged industry super funds to help Virgin Australia survive the coronavirus pandemic.				1.25095e+18	https://twitter.com/australian/status/1250945319312875522
2020-04-17 00:32:00	australian		0	1	1	Jeweller Michael Hill will pause repaying underpaid ex staff and cut board and executive pay as it fights to survive coronavirus.				1.25095e+18	https://twitter.com/australian/status/1250945067629465602
2020-04-17 00:28:00	australian		4	2	9	The leading light of the young Democratic left says it鈥檚 鈥榣egitimate鈥?to discuss an allegation of sexual assault against Joe Biden.				1.25094e+18	https://twitter.com/australian/status/1250944061109948416
2020-04-17 00:03:38	australian		5	1	5	Liberals have expressed their frustration at @TurnbullMalcolm's publication of private conversations and WhatsApp messages in his memoir, with some accusing the former prime minister of lacking self-awareness. #auspol		@TurnbullMalcolm	#auspol	1.25094e+18	https://twitter.com/australian/status/1250937929632894976
2020-04-16 23:29:57	australian		2	1	7	Scott Morrison described the economic impact of the Global Financial Crisis as nothing more than an 鈥渆ntree鈥?when compared with the cost of the virus.				1.25093e+18	https://twitter.com/australian/status/1250929453280030720
2020-04-16 23:00:00	australian		19	14	91	Australia is tracking slightly better than New Zealand in reducing COVID transmission rates.				1.25092e+18	https://twitter.com/australian/status/1250921918062039041
2020-04-16 22:43:00	australian		2	8	16	Alison Mackay鈥檚 has won the Gallipoli Art Prize for her still-life painting Breathe, inspired by last summer鈥檚 deadly bushfires.				1.25092e+18	https://twitter.com/australian/status/1250917636793200640
2020-04-16 22:35:00	australian		18	2	8	He really is Mr Harbourside Mansion. The former PM takes a relaxed approach to running his retirement savings.				1.25092e+18	https://twitter.com/australian/status/1250915623909183490
2020-04-16 22:21:13	australian		3	4	11	Small-time property investors fear they will bear the brunt of the Queensland government鈥檚 generous rent relief package, amid claims the scheme is heavily weighted in favour of tenants. #auspol			#auspol	1.25091e+18	https://twitter.com/australian/status/1250912156943478785
2020-04-16 11:18:25	australian		4	13	34	BREAKING: Up to $165m will be spent by the federal government to make sure that a minimum network of domestic services will continue to be operated by Qantas and Virgin Australia.				1.25075e+18	https://twitter.com/australian/status/1250745355689275393
2020-04-16 07:49:00	australian		0	3	3	It takes a virtual village to support families homeschooling throughout the COVID-19 crisis. Here are some simple steps to support families with online learning.				1.25069e+18	https://twitter.com/australian/status/1250692654595112960
2020-04-16 06:42:00	australian		0	1	0	On this week's Money Cafe: The inflation risk post-crisis and how it might impact equities How Australia鈥檚 property market will be affected in the recovery The drop in migration numbers and its impact on the rental market.				1.25068e+18	https://twitter.com/australian/status/1250675793388240896
2020-04-16 06:25:23	australian		15	9	19	Actuaries tracking Australia鈥檚 coronavirus outbreak say the number of disease carriers is falling but still more than six times larger than reported.				1.25067e+18	https://twitter.com/australian/status/1250671612367499264
2020-04-16 06:23:00	australian		3	3	5	John Howard鈥檚 nephew Lyall might be toiling in reduced circumstances, but thanks to the federal Libs鈥?own little JobKeeper scheme, he鈥檚 still got a gig.				1.25067e+18	https://twitter.com/australian/status/1250671011672006656
2020-04-16 06:03:11	australian		6	5	8	Former Hey Dad! actor and convicted child sex offender Robert Hughes will remain behind bars for at least another year after the NSW state parole board rejected the pedophile鈥檚 latest bid for freedom.				1.25067e+18	https://twitter.com/australian/status/1250666025617518595
2020-04-16 05:53:11	australian		5	6	9	Coronavirus drives biggest population decline in Australian history, threatening to deepen spending slump and hit housing market: https://bit.ly/34Hx6LT				1.25066e+18	https://twitter.com/australian/status/1250663511291596800
2020-04-16 05:51:42	australian		0	1	3	Employees admit stealing confidential Tesla documents when they joined the Cannon-Brookes backed company.				1.25066e+18	https://twitter.com/australian/status/1250663137000296448
2020-04-16 05:04:00	australian		7	11	18	China raced to contain a new outbreak of COVID-19 in communities along its northern border with Russia, just days after Beijing had all but declared victory over the disease where it emerged, in the city of Wuhan.				1.25065e+18	https://twitter.com/australian/status/1250651130880811010
2020-04-16 04:30:00	australian		1	2	11	Princess Anne has taken a veiled swipe at the younger generation of royals, warning them not to try to 鈥渞einvent the wheel鈥?over their family鈥檚 approach to philanthropy.				1.25064e+18	https://twitter.com/australian/status/1250642574605344770
2020-04-16 03:58:00	australian		1	4	2	Nick Wolfe plays Ain鈥檛 Seen It Yet 鈥?the opening track from the 2018 Wolfe Brothers album, Country Heart 鈥?performed at his home in Launceston on Sunday, March 29 2020.				1.25063e+18	https://twitter.com/australian/status/1250634521495703555
2020-04-16 03:51:00	australian		21	6	23	Amid confusion over whether children should be at school, education minister issues sharp reminder of who鈥檚 in charge.				1.25063e+18	https://twitter.com/australian/status/1250632759825096705
2020-04-16 03:18:00	australian		2	5	16	STREWTH! | The COVID-19 crisis is enriching the language but a supermarket director didn鈥檛 need words to answer a hoarder seeking a refund.				1.25062e+18	https://twitter.com/australian/status/1250624455274971136
2020-04-16 03:14:00	australian		81	58	284	Peter Dutton says backlash against the World Health Organisation and calls for Australia to demand reforms should extend to other UN organisations. #auspol			#auspol	1.25062e+18	https://twitter.com/australian/status/1250623448596058113
2020-04-16 03:05:00	australian		2	3	7	Singapore Airlines, who recently organised $21bn in finance to see it through the coronavirus crisis, is among five major shareholders in Virgin Australia. All but one major shareholder has ruled out financial assistance.				1.25062e+18	https://twitter.com/australian/status/1250621183705452546
2020-04-16 02:59:00	australian		3	23	21	South Korea has identified a growing number of people who make an apparent recovery from the coronavirus only to test positive again, raising fears that the virus is capable of striking the same person more than once.				1.25062e+18	https://twitter.com/australian/status/1250619673558708226
2020-04-16 02:20:00	australian		13	13	29	By the time president Xi Jinping warned China it was facing a likely pandemic, more than 3,000 people had been infected with coronavirus.				1.25061e+18	https://twitter.com/australian/status/1250609858937790464
2020-04-16 02:14:35	australian		7	1	3	Malcolm Turnbull claims Scott Morrison鈥檚 now closest confidants Mathias Cormann and Peter Dutton once described the PM as a 鈥楳achiavellian plotter鈥? #auspol			#auspol	1.25061e+18	https://twitter.com/australian/status/1250608496032141313
2020-04-16 02:00:00	australian		3	4	10	The Great Barrier Reef could be healthier in 30 years鈥?time than it is today with the use of new technologies to build resilience together with action on climate change, one of Australia鈥檚 leading marine scientists has said.				1.2506e+18	https://twitter.com/australian/status/1250604828297818112
2020-04-16 01:36:24	australian		12	3	9	The former reserve ruckman will not get honorary role back despite his conviction for child sex abuse being overturned.				1.2506e+18	https://twitter.com/australian/status/1250598886839812098
2020-04-16 01:35:00	australian		1	2	4	Some states are preparing to resume elective surgeries and health screenings after services were suspended to free up hospital beds.				1.2506e+18	https://twitter.com/australian/status/1250598534396538882
2020-04-16 01:28:00	australian		56	133	203	Student activist @DrewPavlou who has campaigned against the University of Queensland鈥檚 ties with China faces expulsion.		@DrewPavlou		1.2506e+18	https://twitter.com/australian/status/1250596772654641152
2020-04-16 01:22:00	australian		3	4	8	The Morrison government is working to help more than 11,000 Australians trapped in 13 priority countries where coronavirus restrictions have made travel difficult or impossible, with the vast majority believed to be seeking 颅assisted flights home.				1.2506e+18	https://twitter.com/australian/status/1250595262818549763
2020-04-16 01:19:00	australian		1	1	3	James Packer鈥檚 casino group Crown is standing down 11,500 workers and giving its CEO a pay cut but will still pay its interim dividend.				1.25059e+18	https://twitter.com/australian/status/1250594507634044930
2020-04-16 01:16:00	australian		0	4	9	Inquiry into Australia鈥檚 deadly bushfires starts amid virus pandemic in a bid to get answers before the next fire season.				1.25059e+18	https://twitter.com/australian/status/1250593752781111296
2020-04-16 00:35:00	australian		2	4	2	New Yorkers have been told to wear face masks in public as the US death toll broke through 30,000 after the largest one day loss of life yet.				1.25058e+18	https://twitter.com/australian/status/1250583434889621504
2020-04-16 00:29:12	australian		19	3	9	Malcolm Turnbull reveals his darkest days: https://bit.ly/2XDFACp #auspol			#auspol	1.25058e+18	https://twitter.com/australian/status/1250581975519223808
2020-04-16 00:14:28	australian		1	3	4	Greg Hunt says National Cabinet will discuss 鈥榝irst major stage鈥?out of social restrictions while ensuring continuous suppression of the virus.				1.25058e+18	https://twitter.com/australian/status/1250578268350103552
2020-04-15 23:20:29	australian		8	3	7	.@TurnbullMalcolm on @cpyne: 鈥淗e was a superb raconteur and while very efficient as a minister, his circumspection had its limits. When it came to gossip, he was the soul of indiscretion, especially if it was amusing or salacious.鈥?#auspol		@TurnbullMalcolm @cpyne	#auspol	1.25056e+18	https://twitter.com/australian/status/1250564683087540224
2020-04-15 23:05:00	australian		9	2	9	The dire state of Rugby Australia鈥檚 financial position is a ticking time bomb under the position of chief executive Raelene Castle.				1.25056e+18	https://twitter.com/australian/status/1250560785824145408
2020-04-15 22:58:02	australian		19	48	63	A senior doctor who had been treating returned travellers ordered into hotel isolation says he has been fired by health officials after he 鈥渂lew the whistle鈥?and publicly described Australia鈥檚 quarantine policy as a disaster.				1.25056e+18	https://twitter.com/australian/status/1250559034874163200
2020-04-15 22:45:11	australian		11	7	12	The speed of the increase is remarkable: according to Johns Hopkins University, it took 83 days to reach the first million cases worldwide and just 14 days for the second million. https://bit.ly/2yeKNWP				1.25056e+18	https://twitter.com/australian/status/1250555800201748482
2020-04-15 21:48:35	australian		48	10	41	The World Health Organsiation is scrambling to find other countries willing to fill the financial hole created by Donald Trump after he withheld American funding for the global body while it investigates its initial response to coronavirus.				1.25054e+18	https://twitter.com/australian/status/1250541554344685568
2020-04-15 20:07:56	australian		254	58	196	EXCLUSIVE | Malcolm Turnbull has sensationally claimed that Scott Morrison and the Coalition he once led didn鈥檛 deserve to win the 2019 election in his highly anticipated memoir #auspol https://bit.ly/3acHuMM			#auspol	1.25052e+18	https://twitter.com/australian/status/1250516228122112000
2020-04-15 11:46:06	australian		119	72	323	Scott Morrison is facing backbench pressure to make Australia鈥檚 nearly $53m-a-year taxpayer-funded contribution to the World Health Organisation conditional on reforms to the UN body.				1.25039e+18	https://twitter.com/australian/status/1250389934336163840
2020-04-15 08:21:00	australian		2	3	7	Over 838,000 Australians have registered their interest in the JobKeeper wage subsidy. Here are some frequently asked questions to help you understand the package, and how you can get more information.				1.25034e+18	https://twitter.com/australian/status/1250338319524823040
2020-04-15 07:59:38	australian		1	1	4	Thousands more Australians will be checked for coronavirus as states expand their testing regimes to stop any spread among the wider community. Here are the criteria you must meet to get tested, state by state.				1.25033e+18	https://twitter.com/australian/status/1250332945220431873
2020-04-15 07:40:00	australian		9	2	8	The CHO has appeared to contradict the CMO, but Dan Andrews says there鈥檚 鈥渘o difference鈥?between Victoria and Canberra on schools.				1.25033e+18	https://twitter.com/australian/status/1250328001654296580
2020-04-15 07:16:39	australian		2	2	6	The progressive utopia of Sweden is an easy target for the no-trade-offs crowd. But one size doesn鈥檛 fit all fighting this pandemic.				1.25032e+18	https://twitter.com/australian/status/1250322128383012867
2020-04-15 06:18:00	australian		1	3	9	The new mayor of the troubled Cape York community of Aurukun has vowed to tackle law and order problems.				1.25031e+18	https://twitter.com/australian/status/1250307365594898432
2020-04-15 05:57:16	australian		2	3	6	South Koreans conducted the world鈥檚 first significant COVID-19 election, while things were far different north of the border.				1.2503e+18	https://twitter.com/australian/status/1250302151206645764
2020-04-15 04:32:13	australian		4	1	5	The IMF鈥檚 dire economic outlook for Australia was formulated before the government鈥檚 major interventions, Treasurer argues.				1.25028e+18	https://twitter.com/australian/status/1250280745756545025
2020-04-15 04:16:40	australian		8	6	9	Saudi Arabia鈥檚 use of the death penalty has doubled since King Salman came to the throne, with 800 people executed during his five-year reign.				1.25028e+18	https://twitter.com/australian/status/1250276830382153733
2020-04-15 03:09:00	australian		14	5	9	Actor and singer Rita Wilson has detailed her experience of COVID-19 in her first interview since she was diagnosed and spoke about the 鈥渘auseating鈥?effects of the drug chloroquine.				1.25026e+18	https://twitter.com/australian/status/1250259802250502150
2020-04-15 02:44:43	australian		2	12	19	One patient had seizures, another hallucinations and others severe brain damage. What they had in common? Coronavirus.				1.25025e+18	https://twitter.com/australian/status/1250253691845668865
2020-04-15 02:10:55	australian		19	8	24	Josh Frydenberg has blasted the World Health Organisation鈥檚 view on the safety of wet markets as 鈥渦nbelievable鈥? while distancing Australia from US President Donald Trump鈥檚 decision to halt funding to the body. #auspol			#auspol	1.25025e+18	https://twitter.com/australian/status/1250245184589185027
2020-04-15 01:46:00	australian		3	3	7	Families in SA may soon be permitted to have extended gatherings with grandparents and cousins if the state continues its strong showing against coronavirus.				1.25024e+18	https://twitter.com/australian/status/1250238914604019712
2020-04-15 01:27:00	australian		0	4	2	WA nickel producer Panoramic says pandemic restrictions mean it must mothball its Savannah mine in the remote Kimberley.				1.25023e+18	https://twitter.com/australian/status/1250234132975796226
2020-04-15 01:19:00	australian		11	4	3	Experts have warned it may not be possible to completely eradicate COVID-19 in Australia, despite the numbers of new cases continuing to dwindle.				1.25023e+18	https://twitter.com/australian/status/1250232119785381889
2020-04-15 01:05:44	australian		1	4	1	Missing the cinema? Overwhelmed by choice on streaming? Our film writer offers her selection of the best films and TV available now from your home. Start with this film about the fury of adolescence set in the early 2000s, streaming on Netflix now: https://bit.ly/34Ax7kS				1.25023e+18	https://twitter.com/australian/status/1250228783749070849
2020-04-15 00:33:35	australian		9	35	87	#BREAKING: The High Court has ruled the Australian Federal Police warrant used in a high-profile raid of the home of News Corp journalist Annika Smethurst was invalid.			#BREAKING	1.25022e+18	https://twitter.com/australian/status/1250220689803468800
2020-04-15 00:28:00	australian		49	4	20	What to wear when you鈥檙e enjoying an after-work coronarita? When it comes to quarantine chic, Julie Bishop is setting the trend. #auspol			#auspol	1.25022e+18	https://twitter.com/australian/status/1250219286141923328
2020-04-15	australian		5	6	4	As the coronavirus pandemic sweeps the world, striking down the old and the infirm with 颅remorseless efficiency, authorities are working to protect the world鈥檚 leaders from the worst ravages of the disease.				1.25021e+18	https://twitter.com/australian/status/1250212238809423872
2020-04-14 23:46:00	australian		1	2	7	The federal government is taking the action amid calls to free water set aside for the environment to redirect to irrigation farmers.				1.25021e+18	https://twitter.com/australian/status/1250208715552067584
2020-04-14 23:39:00	australian		11	5	18	The federal government has no 颅intention of being Virgin鈥檚 鈥榳hite knight鈥? dismissing growing calls for it to intervene to save the airline.				1.25021e+18	https://twitter.com/australian/status/1250206954238042112
2020-04-14 23:27:00	australian		2	2	4	The NRL has struck a deal with a group of London banks, giving it breathing space and leverage in negotiations with Nine.				1.2502e+18	https://twitter.com/australian/status/1250203934234251264
2020-04-14 23:21:00	australian		28	6	30	Barack Obama backs Joe Biden鈥檚 campaign and calls on Americans to reject the politics of 鈥榗orruption, ignorance and meanness鈥?				1.2502e+18	https://twitter.com/australian/status/1250202424431738886
2020-04-14 23:06:54	australian		54	12	27	Cardinal George Pell has said he 鈥榳ouldn鈥檛 be entirely surprised鈥?if police continued to trawl for alleged victims of sexual abuse.				1.2502e+18	https://twitter.com/australian/status/1250198875207397376
2020-04-14 22:42:48	australian		5	7	28	#BREAKING: Donald Trump accused the WHO of pushing China鈥檚 鈥榤isinformation鈥? which he claimed led to a 20-fold increase in the virus globally. https://bit.ly/34I9t63			#BREAKING	1.25019e+18	https://twitter.com/australian/status/1250192811065888768
2020-04-14 22:19:25	australian		1	3	2	#EXCLUSIVE: Fears that the commodore of the Ruby Princess has been exposed to COVID-19 have emerged as a commission of inquiry into the cruise ship has been called.			#EXCLUSIVE	1.25019e+18	https://twitter.com/australian/status/1250186929007558656
2020-04-14 13:11:11	australian		11	9	20	The 鈥淕reat Lockdown鈥?to fight COVID-19 will cost the world economy $US9 trillion and trigger a decline in global output 30 times greater than during the global financial crisis, according to IMF predictions for the worst year since the Great Depression.				1.25005e+18	https://twitter.com/australian/status/1250048959982137345
2020-04-14 10:06:39	australian		75	16	64	Cardinal George Pell has said he 鈥榳ouldn鈥檛 be entirely surprised鈥?if police continued to trawl for alleged victims of sexual abuse				1.25e+18	https://twitter.com/australian/status/1250002520652406784
2020-04-14 09:48:00	australian		5	4	11	Australia Post says Qantas鈥檚 decision to limit domestic routes will hit deliveries hard, delaying up to 100 tonnes of freight a day.				1.25e+18	https://twitter.com/australian/status/1249997826114740224
2020-04-14 09:31:20	australian		0	16	29	A distant star has stunned astronomers, dying in the brightest explosion ever seen, and revealing a new galaxy.				1.24999e+18	https://twitter.com/australian/status/1249993632527962112
2020-04-14 09:28:18	australian		19	7	25	NSW police have reviewed the security arrangements surrounding George Pell following a growing number of menacing threats.				1.24999e+18	https://twitter.com/australian/status/1249992871341506561
2020-04-14 09:27:58	australian		4	6	3	Whether a Creditor鈥檚 Scheme of Arrangement or a Deed of Company Arrangement a deal 鈥榳ill be finalised鈥?				1.24999e+18	https://twitter.com/australian/status/1249992785345646598
2020-04-14 09:00:00	australian		0	0	0	Concert pianist Simon Tedeschi covers Ain鈥檛 Misbehavin鈥?by Fats Waller for Review鈥檚 video series starring top artistic performer's recorded at their homes.				1.24999e+18	https://twitter.com/australian/status/1249985747525832705
2020-04-14 07:30:00	australian		1	1	2	Mecca鈥檚 online consultations are an excellent distraction from the monotony of life in isolation 鈥?and another bottle of Merlot | @GlynisTN		@GlynisTN		1.24996e+18	https://twitter.com/australian/status/1249963098082959360
2020-04-14 07:09:00	australian		1	2	0	Missing the cinema? Overwhelmed by choice on streaming? Our film writer offers her selection of the best films and TV available now from your home. Start off with this flashback...				1.24996e+18	https://twitter.com/australian/status/1249957812358107137
2020-04-14 06:30:00	australian		0	1	2	Reality can be hard to take right now, which makes virtual reality all the more appealing. Disappearing into another world for several hours at a time used to be somewhat looked down on; now it's becoming kind of essential.				1.24995e+18	https://twitter.com/australian/status/1249947998236241925
2020-04-14 06:11:01	australian		1	5	11	From jigsaws to breadbaking - a psychologist weighs in our nostalgia cravings.				1.24994e+18	https://twitter.com/australian/status/1249943221590822912
2020-04-14 06:00:00	australian		15	3	13	More Australians are drinking alone to get through the COVID-19 pandemic according to new research, with boredom and loneliness driving up drinking habits.				1.24994e+18	https://twitter.com/australian/status/1249940448795193344
2020-04-14 05:33:00	australian		2	5	18	Another reason to have a little nana nap: A little snooze after a brisk bike ride is the best way to fend off forgetfulness and dementia.				1.24993e+18	https://twitter.com/australian/status/1249933653221793794
2020-04-14 05:14:33	australian		1	3	0	ARLC chairman Peter V鈥檒andys has described a 鈥榗onstructive, co-operative鈥?meeting with Nine boss Hugh Marks.				1.24993e+18	https://twitter.com/australian/status/1249929010940792834
2020-04-14 05:02:06	australian		2	3	2	Insurer QBE is preparing for a 鈥榙eep鈥?recession by boosting capital, reducing gearing and improving earnings resilience.				1.24993e+18	https://twitter.com/australian/status/1249925877510443008
2020-04-14 05:00:31	australian		26	13	70	Victorian police have joined Queensland in conceding they are getting it wrong with some social distancing fines, and will review them.				1.24993e+18	https://twitter.com/australian/status/1249925478904762368
2020-04-14 05:00:00	australian		0	0	5	Now that home is an office, school and playground, walkie-talkies are an efficient way to keep tabs on your kids and vice versa.				1.24993e+18	https://twitter.com/australian/status/1249925348592156673
2020-04-14 04:43:23	australian		5	7	22	The Australian has more than doubled its online audience to 4.9m. The audience surge makes The Australian, which has a comprehensive paywall, one of the 10 most popular news sites in the country for the first time since September 2018.				1.24992e+18	https://twitter.com/australian/status/1249921168397578240
2020-04-14 04:31:00	australian		4	5	10	A new website is aiming to make it easy for grey nomads to find a safe place to stay during the COVID-19 pandemic, with thousands of campers still stranded on the roads.				1.24992e+18	https://twitter.com/australian/status/1249918050570305536
2020-04-14 04:15:27	australian		6	5	3	Chief Medical Officer Brendan Murphy has retracted claims linking an outbreak in Tasmania with an illegal health worker gathering. https://bit.ly/2XxWt1q				1.24991e+18	https://twitter.com/australian/status/1249914137661992960
2020-04-14 04:00:00	australian		3	0	2	Rugby Australia could be about to get a helping hand to save it from going broke.				1.24991e+18	https://twitter.com/australian/status/1249910250649550848
2020-04-14 03:52:25	australian		1	4	14	The easing of any shut down restrictions is still 鈥渕any weeks away鈥? Scott Morrison has warned.				1.24991e+18	https://twitter.com/australian/status/1249908340278231040
2020-04-14 03:29:00	australian		8	3	5	This iPhone and Android app uses your unused smartphone power to crunch medical research, and just might help find a cure for the coronavirus.				1.2499e+18	https://twitter.com/australian/status/1249902447658557440
2020-04-14 03:00:00	australian		1	1	3	CBA chief Matt Comyn is seeing signs of a 鈥榣evelling out鈥?in customer requests for help stemming from COVID-19 shutdowns.				1.2499e+18	https://twitter.com/australian/status/1249895149389348865
2020-04-14 02:40:00	australian		3	1	0	Virgin Australia has moved fast to restructure its balance sheet, with a debt for equity swap in advanced stages.				1.24989e+18	https://twitter.com/australian/status/1249890116203503616
2020-04-14 02:20:39	australian		3	8	16	The nation has recorded some of its lowest day-to-day increases in positive coronavirus cases over the Easter weekend but, while it is a promising sign that our curve is stabilising, health experts warn we are 鈥渘ot yet out of the woods鈥? Today's updates: https://bit.ly/2VsDBy2				1.24989e+18	https://twitter.com/australian/status/1249885247858036736
2020-04-14 02:20:00	australian		4	2	4	ARL Commission chair Peter V鈥檒andys has lashed critics of the NRL鈥檚 plans to restart rugby league next month.				1.24989e+18	https://twitter.com/australian/status/1249885083328221186
2020-04-14 02:04:03	australian		2	1	5	Twelve seasons on, the new face of the much-loved cooking show draws 1.23m viewers.				1.24988e+18	https://twitter.com/australian/status/1249881070029299713
2020-04-14 02:00:00	australian		7	9	20	Immunologist and Nobel laureate Professor Peter Doherty has said testing sewage is an efficient and effective way of detecting how many people are being infected by coronavirus 鈥?a sentiment echoed by scientists around the world.				1.24988e+18	https://twitter.com/australian/status/1249880050607980545
2020-04-14 01:53:29	australian		0	1	0	NAB鈥檚 monthly business confidence index hit its lowest level on record in March amid a sudden and calamitous collapse in the corporate outlook.				1.24988e+18	https://twitter.com/australian/status/1249878410962153472
2020-04-14 01:49:08	australian		268	100	154	The Chinese Embassy in Australia says China can鈥檛 be blamed for 鈥榮pread of virus to the world鈥?				1.24988e+18	https://twitter.com/australian/status/1249877315141554176
2020-04-14 01:40:00	australian		0	7	15	The pandemic has put Nicole Car鈥檚 opera career on hold, but the acclaimed soprano is lending financial support to other singers.				1.24988e+18	https://twitter.com/australian/status/1249875016923131905
2020-04-14 01:36:08	australian		5	5	8	Chief Medical Officer Brendan Murphy links the outbreak in Tasmania鈥檚 north-west with a gathering of medical staff who failed to self-isolate.				1.24987e+18	https://twitter.com/australian/status/1249874046667259904
2020-04-14 01:28:33	australian		5	4	7	WATCH: Donald Trump launches a campaign-style video in a bid to persuade the US he鈥檚 acted as the leader he promised he鈥檇 be.				1.24987e+18	https://twitter.com/australian/status/1249872135243198469
2020-04-14 01:20:00	australian		30	2	12	Peter V鈥檒andys has dubbed criticism of rugby league鈥檚 May 28 return date as 鈥渟caremongering鈥?				1.24987e+18	https://twitter.com/australian/status/1249869983611486221
2020-04-14 01:11:00	australian		2	2	3	An ugly dispute over the late Bob Hawke鈥檚 multi million dollar estate, brought by Roslyn Dillon, is back in court.				1.24987e+18	https://twitter.com/australian/status/1249867718687252480
2020-04-14 01:00:00	australian		1	0	2	Assembly-line workers at America鈥檚 largest carmakers, ordered to turn their skills from vehicles to ventilators, must first master tweezers and tiny screwdrivers, hoping to head off a shortage of the lifesaving machines but have only weeks to deliver them.				1.24986e+18	https://twitter.com/australian/status/1249864951008616450
2020-04-14 00:40:00	australian		8	5	22	Conservationist Jane Goodall has blamed 鈥渕essing with nature鈥?for the coronavirus pandemic.				1.24986e+18	https://twitter.com/australian/status/1249859917260808192
2020-04-14 00:20:00	australian		4	3	1	The spreading of COVID-19 has precipitated the biggest boom in the more than 2000-year history of traditional Chinese medicine.				1.24985e+18	https://twitter.com/australian/status/1249854884251340800
2020-04-14	australian		41	46	39	China is offering tax breaks for the export of wild animals the trade of which are banned domestically because of COVID-19.				1.24985e+18	https://twitter.com/australian/status/1249849851220803594
2020-04-13 23:42:00	australian		4	2	7	The Victorian government has advertised for a new Police Commissioner ahead of Graham Ashton鈥檚 five-year term expiring.				1.24985e+18	https://twitter.com/australian/status/1249845321020014593
2020-04-13 23:41:00	australian		2	1	6	Unemployment will peak at 10 per cent, five percentage points lower than would have been the case without the $130bn JobKeeper scheme. #auspol			#auspol	1.24985e+18	https://twitter.com/australian/status/1249845069433241601
2020-04-13 23:30:00	australian		3	2	4	Donald Trump has tried to assert his authority over the states in managing the coronavirus pandemic, warning state governors that he, not them, will decide when to reopen the US economy.				1.24984e+18	https://twitter.com/australian/status/1249842301154873351
2020-04-13 23:21:38	australian		8	6	7	#BREAKING: Virgin Australia alerted the ASX this morning of its decision to suspend trading for the second time this month. The move comes as The Australian can reveal Virgin has been working on a restructuring of its $5bn debt load.			#BREAKING	1.24984e+18	https://twitter.com/australian/status/1249840196754923521
2020-04-13 23:15:00	australian		0	2	5	#EXCLUSIVE: The news agency Reuters has refused to apologise after being accused of verballing Pope Francis.			#EXCLUSIVE	1.24984e+18	https://twitter.com/australian/status/1249838526356733955
2020-04-13 23:03:08	australian		4	6	8	Australia鈥檚 international education sector is ramping up demands for a hardship fund to help stranded 颅foreign students, as it all but gives up hope for more support from Scott Morrison.				1.24984e+18	https://twitter.com/australian/status/1249835539252932608
2020-04-13 22:50:00	australian		2	1	1	Virgin Australia CEO Paul Scurrah spent the Easter weekend calling ministers and opposition frontbenchers to secure support. https://bit.ly/34AkWEw				1.24983e+18	https://twitter.com/australian/status/1249832234879578112
2020-04-13 22:42:00	australian		2	3	3	Westpac is warning a billion dollars in Austrac costs, as well as COVID-19 provisions, will hit its first half result.				1.24983e+18	https://twitter.com/australian/status/1249830221735317505
2020-04-13 22:40:06	australian		1	8	6	Two deceased Ruby Princess passengers are the likely source of a cluster that鈥檚 closed two hospitals and left up to 5000 Tasmanians quarantined.				1.24983e+18	https://twitter.com/australian/status/1249829742745804802
2020-04-13 22:20:02	australian		101	143	335	WHO backs reopening of China鈥檚 notorious wet markets as Scott Morrison calls for greater 鈥榯ransparency鈥?on cause of outbreak.				1.24982e+18	https://twitter.com/australian/status/1249824696134070272
2020-04-13 22:18:00	australian		2	13	12	Multinational private foreign aid contractor Palladium mid-last year appointed Julie Bishop to its board of directors. In recent weeks, Palladium landed at least two hefty federal government contracts worth a combined $7.6m. #auspol			#auspol	1.24982e+18	https://twitter.com/australian/status/1249824182021402624
2020-04-13 21:51:31	australian		4	4	11	#EXCLUSIVE: The medical company overseeing the cruise ship fiasco allowed meals for its crew to be prepared in the galley for weeks, despite signs the kitchen remained the likely epicentre of infections.			#EXCLUSIVE	1.24982e+18	https://twitter.com/australian/status/1249817517540831232
2020-04-13 21:38:38	australian		22	17	43	Scott Morrison has signalled his preference for the national cabinet to replace COAG as a permanent body to manage the federation.				1.24981e+18	https://twitter.com/australian/status/1249814277197688832
2020-04-13 14:00:00	australian		1	0	3	With no concern for social distancing, hundreds of Nicaraguans dressed in costumes converged on the southern city of Masatepe to catch and drag 鈥淛udas鈥?through the streets.				1.2497e+18	https://twitter.com/australian/status/1249698856964677632
2020-04-13 13:00:00	australian		1	0	2	North Korean leader Kim Jong-un鈥檚 powerful younger sister has been reinstated to a key decision-making body, state media 颅reported on Sunday, marking her rise in the isolated nation.				1.24968e+18	https://twitter.com/australian/status/1249683758179143682
2020-04-13 12:30:00	australian		0	0	0	This is the year to have a crack at those literary masterpieces or art monographs we鈥檝e promised ourselves we鈥檇 read one day. What's on your to-read list?				1.24968e+18	https://twitter.com/australian/status/1249676206737256448
2020-04-13 12:00:00	australian		2	1	6	Overnight the options built up across decades to meet demand for paid care have virtually disappeared. Caring is suddenly back in the unpaid realm 鈥?where the onus is usually on women to do more of the work.				1.24967e+18	https://twitter.com/australian/status/1249668660215463937
2020-04-13 11:30:00	australian		2	5	17	Such was the secrecy shrouding the military base known as Area 51 that the US government refused to acknowledge its existence for decades. Now, new photographs of the base reveal that whatever goes on inside has been hugely expanded in recent years.				1.24966e+18	https://twitter.com/australian/status/1249661108324974594
2020-04-13 11:00:00	australian		0	1	5	Let the purists sneer. Hard shell tacos are the comfort food of the moment 鈥?and this food critic鈥檚 guilty secret no more. Get his go-to recipe for a mid-week feast.				1.24965e+18	https://twitter.com/australian/status/1249653558737285120
2020-04-13 10:30:00	australian		4	10	37	Hiding in plain sight is a way of life for the lichen huntsman of tropical north Queensland. As a juvenile, it picks a tree on which to spend its entire life and over time takes on an uncanny likeness. But this isn't the spider's only party trick: https://bit.ly/2XxDHY6				1.24965e+18	https://twitter.com/australian/status/1249646008788647936
2020-04-13 10:04:10	australian		0	2	5	Watch this and some of the country's other top artistic performers recorded at home here:				1.24964e+18	https://twitter.com/australian/status/1249639508246581248
2020-04-13 10:00:00	australian		2	4	12	Kick-start your week with some tunes In the latest Isolation Room performance, Australian-Dutch soprano Mirusia Louwerse covers A World of Our Own by The Seekers.				1.24964e+18	https://twitter.com/australian/status/1249638460081745921
2020-04-13 09:30:00	australian		0	1	0	Our next guilty TV pleasure is here, and it has a story like quicksand 鈥?the more our protagonists struggle, the worse it gets.				1.24963e+18	https://twitter.com/australian/status/1249630908266749957
2020-04-13 09:00:01	australian		11	6	12	Federal Treasurer Josh Frydenberg wants to maintain two airlines in Australia and could set the ball rolling by issuing $1.4 billion in convertible debt to Virgin Australia, convertible at $1, which would decimate shareholders.				1.24962e+18	https://twitter.com/australian/status/1249623362571141120
2020-04-13 08:30:00	australian		3	2	7	In the many inquiries and social dissections that will follow, one question that will be asked is: who were the hoarders? We can surmise their tastes not so much by what they bought in excess but by what they left behind, writes @BernardSalt. https://bit.ly/34yioXJ		@BernardSalt		1.24962e+18	https://twitter.com/australian/status/1249615809409925121
2020-04-13 08:00:00	australian		39	1	4	Which song should be our COVID-19 anthem? https://bit.ly/2xgo4tn				1.24961e+18	https://twitter.com/australian/status/1249608260497350657
2020-04-13 07:30:00	australian		0	2	12	Need a self-isolation project? Learn the tips and tricks to bring a touch of paradise to your backyard.				1.2496e+18	https://twitter.com/australian/status/1249600710162989057
[truncated: 3,797 more rows]
