# Supplementary material for: Emotion diffusion effect: Negative sentiment COVID-19 tweets of public organizations attract more responses from followers
Source: PLoS One. 2022 Mar 8;17(3):e0264794. doi: 10.1371/journal.pone.0264794 (PMC8903302; doi:10.1371/journal.pone.0264794)
Supplement: S1 File — (ZIP) [file pone.0264794.s001.zip › COVID-19_PlosOne/news_xlx/cnn.xlsx]

## Sheet: cnn
date	username	to	replies	retweets	favorites	text	geo	mentions	hashtags	id	permalink
2019-12-01	CNN		54	53	175	Black Friday pulled in $7.4 billion and Small Business Saturday is set to make more. Adobe Analytics predicts Cyber Monday will be even bigger				1.2e+18	https://twitter.com/CNN/status/1200927507278639104
2019-12-01	CNN		54	53	175	Black Friday pulled in $7.4 billion and Small Business Saturday is set to make more. Adobe Analytics predicts Cyber Monday will be even bigger				1.2e+18	https://twitter.com/CNN/status/1200927507278639104
2019-12-01 00:15:00	CNN		30	61	117	Two of three children who went missing after floodwater swept up their vehicle in central Arizona have been found dead, the Gila County Sheriff's Office said				1.2e+18	https://twitter.com/CNN/status/1200931289517481984
2019-12-01 00:15:00	CNN		30	61	117	Two of three children who went missing after floodwater swept up their vehicle in central Arizona have been found dead, the Gila County Sheriff's Office said				1.2e+18	https://twitter.com/CNN/status/1200931289517481984
2019-12-01 00:30:00	CNN		12	55	137	Two helicopters, two rescue boats and members of a local police force all jumped into action after a kite surfer was seen drifting out to sea on Thanksgiving near Ocean City, New Jersey. Turns out, all it took to find the guy was a phone call.				1.2e+18	https://twitter.com/CNN/status/1200935088822902784
2019-12-01 00:30:00	CNN		12	55	137	Two helicopters, two rescue boats and members of a local police force all jumped into action after a kite surfer was seen drifting out to sea on Thanksgiving near Ocean City, New Jersey. Turns out, all it took to find the guy was a phone call.				1.2e+18	https://twitter.com/CNN/status/1200935088822902784
2019-12-01 00:45:00	CNN		8	29	133	Every tournament needs a "group of death," and the draw for next year's European Championship has produced an eye-watering prospect.				1.2e+18	https://twitter.com/CNN/status/1200938831337414658
2019-12-01 00:45:00	CNN		8	29	133	Every tournament needs a "group of death," and the draw for next year's European Championship has produced an eye-watering prospect.				1.2e+18	https://twitter.com/CNN/status/1200938831337414658
2019-12-01 01:00:00	CNN		108	66	222	What鈥檚 it like to be the House Speaker during a presidential impeachment? Nancy Pelosi answers questions on this, the 2020 election and more in a live CNN Town Hall, hosted by Jake Tapper. Thursday at 9 p.m. ET only on CNN				1.2e+18	https://twitter.com/CNN/status/1200942651853418502
2019-12-01 01:00:00	CNN		108	66	222	What鈥檚 it like to be the House Speaker during a presidential impeachment? Nancy Pelosi answers questions on this, the 2020 election and more in a live CNN Town Hall, hosted by Jake Tapper. Thursday at 9 p.m. ET only on CNN				1.2e+18	https://twitter.com/CNN/status/1200942651853418502
2019-12-01 01:15:00	CNN		15	55	211	Time was of the essence for two Illinois state troopers. It was a little after 4 a.m. CST Tuesday on Interstate 55 when a transport vehicle carrying a fresh human heart got a flat tire				1.2e+18	https://twitter.com/CNN/status/1200946380619100161
2019-12-01 01:15:00	CNN		15	55	211	Time was of the essence for two Illinois state troopers. It was a little after 4 a.m. CST Tuesday on Interstate 55 when a transport vehicle carrying a fresh human heart got a flat tire				1.2e+18	https://twitter.com/CNN/status/1200946380619100161
2019-12-01 01:29:00	CNN		200	110	280	Where do you safely bury more than 28,000 cubic meters -- roughly six Big Ben clock towers -- of deadly radioactive waste for the next million years?				1.2e+18	https://twitter.com/CNN/status/1200949919034548227
2019-12-01 01:29:00	CNN		200	110	280	Where do you safely bury more than 28,000 cubic meters -- roughly six Big Ben clock towers -- of deadly radioactive waste for the next million years?				1.2e+18	https://twitter.com/CNN/status/1200949919034548227
2019-12-01 01:45:00	CNN		103	56	221	"I want Joe Biden to be our next president," Rep. John Garamendi of California said backing Biden over two other Democratic candidates running who have ties to California: US Sen. Kamala Harris and billionaire Tom Steyer				1.2e+18	https://twitter.com/CNN/status/1200953929145683969
2019-12-01 01:45:00	CNN		103	56	221	"I want Joe Biden to be our next president," Rep. John Garamendi of California said backing Biden over two other Democratic candidates running who have ties to California: US Sen. Kamala Harris and billionaire Tom Steyer				1.2e+18	https://twitter.com/CNN/status/1200953929145683969
2019-12-01 02:00:00	CNN		132	274	1219	House Speaker Nancy Pelosi will lead a group of Democratic lawmakers to a United Nations conference on climate change less than a month after the Trump administration began formally withdrawing the US from the Paris climate accord				1.2e+18	https://twitter.com/CNN/status/1200957704065429504
2019-12-01 02:00:00	CNN		132	274	1219	House Speaker Nancy Pelosi will lead a group of Democratic lawmakers to a United Nations conference on climate change less than a month after the Trump administration began formally withdrawing the US from the Paris climate accord				1.2e+18	https://twitter.com/CNN/status/1200957704065429504
2019-12-01 02:15:00	CNN		67	54	419	This Thanksgiving, a man used his spuds to sculpt a perfect, miniature Tesla Cybertruck.				1.2e+18	https://twitter.com/CNN/status/1200961473838796800
2019-12-01 02:15:00	CNN		67	54	419	This Thanksgiving, a man used his spuds to sculpt a perfect, miniature Tesla Cybertruck.				1.2e+18	https://twitter.com/CNN/status/1200961473838796800
2019-12-01 02:16:00	CNN		34	45	170	House Intelligence Committee members will get a chance to review the committee's impeachment report Monday ahead of a vote scheduled on Tuesday to approve it https://cnn.it/2r11amu				1.2e+18	https://twitter.com/CNN/status/1200961955621736449
2019-12-01 02:16:00	CNN		34	45	170	House Intelligence Committee members will get a chance to review the committee's impeachment report Monday ahead of a vote scheduled on Tuesday to approve it https://cnn.it/2r11amu				1.2e+18	https://twitter.com/CNN/status/1200961955621736449
2019-12-01 02:29:00	CNN		127	189	290	A teen was shot and killed by a backseat passenger with an AR-15 style rifle in her own car while she was driving, police said.				1.2e+18	https://twitter.com/CNN/status/1200965010064838656
2019-12-01 02:29:00	CNN		127	189	290	A teen was shot and killed by a backseat passenger with an AR-15 style rifle in her own car while she was driving, police said.				1.2e+18	https://twitter.com/CNN/status/1200965010064838656
2019-12-01 02:45:00	CNN		54	77	430	Students at J.W. Mitchell High School in New Port Richey, Florida have become the first in the world to use synthetic frogs for dissection, according to the school.				1.2e+18	https://twitter.com/CNN/status/1200969038442180608
2019-12-01 02:45:00	CNN		54	77	430	Students at J.W. Mitchell High School in New Port Richey, Florida have become the first in the world to use synthetic frogs for dissection, according to the school.				1.2e+18	https://twitter.com/CNN/status/1200969038442180608
2019-12-01 03:00:00	CNN		34	102	527	While much of America was gathering around a dining table on Thanksgiving, a hospital in Missouri stayed busy caring for not one, not two, not even three, but 12 sets of newborn twins.				1.2e+18	https://twitter.com/CNN/status/1200972818327969792
2019-12-01 03:00:00	CNN		34	102	527	While much of America was gathering around a dining table on Thanksgiving, a hospital in Missouri stayed busy caring for not one, not two, not even three, but 12 sets of newborn twins.				1.2e+18	https://twitter.com/CNN/status/1200972818327969792
2019-12-01 03:15:00	CNN		35	163	689	A 112-year-old letter was found inside a beer bottle during renovations at a New Jersey university				1.2e+18	https://twitter.com/CNN/status/1200976579431718912
2019-12-01 03:15:00	CNN		35	163	689	A 112-year-old letter was found inside a beer bottle during renovations at a New Jersey university				1.2e+18	https://twitter.com/CNN/status/1200976579431718912
2019-12-01 03:25:00	CNN		21	53	98	A plane carrying "as many as 12 people" crashed shortly after take-off in Chamberlain, South Dakota, according to the FAA https://cnn.it/2Y0DGdi				1.2e+18	https://twitter.com/CNN/status/1200979078465163264
2019-12-01 03:25:00	CNN		21	53	98	A plane carrying "as many as 12 people" crashed shortly after take-off in Chamberlain, South Dakota, according to the FAA https://cnn.it/2Y0DGdi				1.2e+18	https://twitter.com/CNN/status/1200979078465163264
2019-12-01 03:31:00	CNN		98	149	454	Scientists last month unveiled an artificial skin that enables robots to feel and respond to physical contact.				1.2e+18	https://twitter.com/CNN/status/1200980597512065024
2019-12-01 03:31:00	CNN		98	149	454	Scientists last month unveiled an artificial skin that enables robots to feel and respond to physical contact.				1.2e+18	https://twitter.com/CNN/status/1200980597512065024
2019-12-01 03:45:00	CNN		1059	557	1150	Judge Sara Smolenski, the chief judge of Michigan's 63rd District Court, received a call from the priest at St. Stephen Catholic Church in Grand Rapids, Michigan, requesting she not attend communion.				1.2e+18	https://twitter.com/CNN/status/1200984123969560576
2019-12-01 03:45:00	CNN		1059	557	1150	Judge Sara Smolenski, the chief judge of Michigan's 63rd District Court, received a call from the priest at St. Stephen Catholic Church in Grand Rapids, Michigan, requesting she not attend communion.				1.2e+18	https://twitter.com/CNN/status/1200984123969560576
2019-12-01 04:00:00	CNN		35	42	141	A Utah state highway trooper narrowly avoided death this week, for the second time in six months				1.2e+18	https://twitter.com/CNN/status/1200987900600565762
2019-12-01 04:00:00	CNN		35	42	141	A Utah state highway trooper narrowly avoided death this week, for the second time in six months				1.2e+18	https://twitter.com/CNN/status/1200987900600565762
2019-12-01 04:31:00	CNN		30	63	237	The bridge will connect the Russian city of Blagoveshchensk with Heihe in China, in a bid to increase the volume of freight traffic between the countries				1.2e+18	https://twitter.com/CNN/status/1200995696926711810
2019-12-01 04:31:00	CNN		30	63	237	The bridge will connect the Russian city of Blagoveshchensk with Heihe in China, in a bid to increase the volume of freight traffic between the countries				1.2e+18	https://twitter.com/CNN/status/1200995696926711810
2019-12-01 04:32:00	CNN		27	53	93	Nine people are dead after a plane crashed shortly after takeoff in Chamberlain, South Dakota, local officials say https://cnn.it/37R1d4Q				1.2e+18	https://twitter.com/CNN/status/1200995984769191936
2019-12-01 04:32:00	CNN		27	53	93	Nine people are dead after a plane crashed shortly after takeoff in Chamberlain, South Dakota, local officials say https://cnn.it/37R1d4Q				1.2e+18	https://twitter.com/CNN/status/1200995984769191936
2019-12-01 04:45:00	CNN		66	112	550	"The future of these irreplaceable ecosystems is at stake and I am proud to stand with the groups protecting them," Leonardo DiCaprio wrote. "While worthy of support, we did not fund the organizations targeted."				1.2e+18	https://twitter.com/CNN/status/1200999227943456768
2019-12-01 04:45:00	CNN		66	112	550	"The future of these irreplaceable ecosystems is at stake and I am proud to stand with the groups protecting them," Leonardo DiCaprio wrote. "While worthy of support, we did not fund the organizations targeted."				1.2e+18	https://twitter.com/CNN/status/1200999227943456768
2019-12-01 05:01:00	CNN		96	417	1703	The 18,000-year-old body of a near perfectly preserved puppy found in Siberia has left scientists puzzled				1.2e+18	https://twitter.com/CNN/status/1201003267616104448
2019-12-01 05:01:00	CNN		96	417	1703	The 18,000-year-old body of a near perfectly preserved puppy found in Siberia has left scientists puzzled				1.2e+18	https://twitter.com/CNN/status/1201003267616104448
2019-12-01 05:16:00	CNN		45	130	287	A 63-year-old man in Germany died after contracting a rare infection when he was licked by his dog.				1.2e+18	https://twitter.com/CNN/status/1201007043961917440
2019-12-01 05:16:00	CNN		45	130	287	A 63-year-old man in Germany died after contracting a rare infection when he was licked by his dog.				1.2e+18	https://twitter.com/CNN/status/1201007043961917440
2019-12-01 05:31:00	CNN		31	123	547	The longest pedestrian suspension bridge in North America has been transformed into a 680-foot tunnel of Christmas lights overlooking the Smoky Mountains https://cnn.it/2OY6f77				1.2e+18	https://twitter.com/CNN/status/1201010825667981314
2019-12-01 05:31:00	CNN		31	123	547	The longest pedestrian suspension bridge in North America has been transformed into a 680-foot tunnel of Christmas lights overlooking the Smoky Mountains https://cnn.it/2OY6f77				1.2e+18	https://twitter.com/CNN/status/1201010825667981314
2019-12-01 06:01:00	CNN		94	918	1279	Palm oil is used in half of all supermarket products, from chocolate to shampoo. And the demand for it is driving deforestation in Indonesia. Experts say it's a climate bomb with disastrous consequences for the world in years to come.				1.2e+18	https://twitter.com/CNN/status/1201018359942467584
2019-12-01 06:01:00	CNN		94	918	1279	Palm oil is used in half of all supermarket products, from chocolate to shampoo. And the demand for it is driving deforestation in Indonesia. Experts say it's a climate bomb with disastrous consequences for the world in years to come.				1.2e+18	https://twitter.com/CNN/status/1201018359942467584
2019-12-01 06:16:00	CNN		31	128	209	A new study looked at tricks online stores use to get you to spend more and commit to hidden costs. Researchers broke down 7 categories of "dark patterns": 鈥?Sneaking 鈥?Urgency 鈥?Misdirection 鈥?Social Proof 鈥?Scarcity 鈥?Obstruction 鈥?Forced action				1.2e+18	https://twitter.com/CNN/status/1201022141262684160
2019-12-01 06:16:00	CNN		31	128	209	A new study looked at tricks online stores use to get you to spend more and commit to hidden costs. Researchers broke down 7 categories of "dark patterns": 鈥?Sneaking 鈥?Urgency 鈥?Misdirection 鈥?Social Proof 鈥?Scarcity 鈥?Obstruction 鈥?Forced action				1.2e+18	https://twitter.com/CNN/status/1201022141262684160
2019-12-01 06:31:00	CNN		33	374	1219	Heliogen, an energy startup backed by Bill Gates, says it has created a carbon-free solar oven that can be used to produce the extreme heat required to make cement, steel, glass and other industrial processes https://cnn.it/34A4Vhm				1.2e+18	https://twitter.com/CNN/status/1201025927360253952
2019-12-01 06:31:00	CNN		33	374	1219	Heliogen, an energy startup backed by Bill Gates, says it has created a carbon-free solar oven that can be used to produce the extreme heat required to make cement, steel, glass and other industrial processes https://cnn.it/34A4Vhm				1.2e+18	https://twitter.com/CNN/status/1201025927360253952
2019-12-01 06:46:00	CNN		24	83	290	Surgeons have removed a kidney weighing 7.4 kilograms (16.3 pounds) -- the equivalent size of two newborn babies -- from a patient in India. It is thought to be the heaviest kidney ever removed in the country -- and the third heaviest worldwide. https://cnn.it/37TQl6f				1.2e+18	https://twitter.com/CNN/status/1201029689072128005
2019-12-01 06:46:00	CNN		24	83	290	Surgeons have removed a kidney weighing 7.4 kilograms (16.3 pounds) -- the equivalent size of two newborn babies -- from a patient in India. It is thought to be the heaviest kidney ever removed in the country -- and the third heaviest worldwide. https://cnn.it/37TQl6f				1.2e+18	https://twitter.com/CNN/status/1201029689072128005
2019-12-01 07:31:00	CNN		50	267	757	Japan's first bullet train left Tokyo in 1964 running an average of 80 mph. High speed lines now run all over the world and the newest ones are pushing 370 mph. https://cnn.it/33DU84a				1.2e+18	https://twitter.com/CNN/status/1201041021850832899
2019-12-01 07:31:00	CNN		50	267	757	Japan's first bullet train left Tokyo in 1964 running an average of 80 mph. High speed lines now run all over the world and the newest ones are pushing 370 mph. https://cnn.it/33DU84a				1.2e+18	https://twitter.com/CNN/status/1201041021850832899
2019-12-01 07:46:00	CNN		17	64	228	Mosquito Bay is the brightest bioluminescent bay in the world. You'll find this dazzling, trippy wonder on the Puerto Rican island of Vieques.				1.2e+18	https://twitter.com/CNN/status/1201044787920613381
2019-12-01 07:46:00	CNN		17	64	228	Mosquito Bay is the brightest bioluminescent bay in the world. You'll find this dazzling, trippy wonder on the Puerto Rican island of Vieques.				1.2e+18	https://twitter.com/CNN/status/1201044787920613381
2019-12-01 08:01:00	CNN		35	142	723	Toys "R" Us marked its triumphant return to the US by opening its first new store at a location in Paramus, New Jersey, this past week				1.2e+18	https://twitter.com/CNN/status/1201048568175443970
2019-12-01 08:01:00	CNN		35	142	723	Toys "R" Us marked its triumphant return to the US by opening its first new store at a location in Paramus, New Jersey, this past week				1.2e+18	https://twitter.com/CNN/status/1201048568175443970
2019-12-01 08:31:00	CNN		54	82	444	This woman broke a world record by hula-hooping for 100 hours https://cnn.it/2LbIIhL				1.2e+18	https://twitter.com/CNN/status/1201056106598031360
2019-12-01 08:31:00	CNN		54	82	444	This woman broke a world record by hula-hooping for 100 hours https://cnn.it/2LbIIhL				1.2e+18	https://twitter.com/CNN/status/1201056106598031360
2019-12-01 09:01:00	CNN		53	102	265	A farm outside Moscow is testing VR goggles for cows in an effort to increase the quantity -- and quality -- of milk produced.				1.2e+18	https://twitter.com/CNN/status/1201063649915363328
2019-12-01 09:01:00	CNN		53	102	265	A farm outside Moscow is testing VR goggles for cows in an effort to increase the quantity -- and quality -- of milk produced.				1.2e+18	https://twitter.com/CNN/status/1201063649915363328
2019-12-01 09:31:00	CNN		29	65	232	This harvest-gold flying saucer perched on a rocky ledge high above Idyllwild, California, is one man's vacation home. It's also a Futuro 鈥?a space age tiny house. Fifty years ago, the Futuro embodied the promise of a futuristic way of living. https://cnn.it/2rDoab7				1.2e+18	https://twitter.com/CNN/status/1201071211939323906
2019-12-01 09:31:00	CNN		29	65	232	This harvest-gold flying saucer perched on a rocky ledge high above Idyllwild, California, is one man's vacation home. It's also a Futuro 鈥?a space age tiny house. Fifty years ago, the Futuro embodied the promise of a futuristic way of living. https://cnn.it/2rDoab7				1.2e+18	https://twitter.com/CNN/status/1201071211939323906
2019-12-01 10:01:00	CNN		86	84	538	Three Michelin stars. No meat.				1.2e+18	https://twitter.com/CNN/status/1201078753063063553
2019-12-01 10:01:00	CNN		86	84	538	Three Michelin stars. No meat.				1.2e+18	https://twitter.com/CNN/status/1201078753063063553
2019-12-01 10:31:00	CNN		22	35	155	Here's how a small town in Tennessee became CrossFit's global mecca https://cnn.it/37XZT0i				1.2e+18	https://twitter.com/CNN/status/1201086332342358016
2019-12-01 10:31:00	CNN		33	291	1078	Egypt has unveiled an unprecedented discovery of dozens of mummified sacred animals, including cats, crocodiles and two lion cubs, found during the excavation of a tomb of a royal priest https://cnn.it/2qSJr0D				1.2e+18	https://twitter.com/CNN/status/1201086331901878272
2019-12-01 10:31:00	CNN		22	35	155	Here's how a small town in Tennessee became CrossFit's global mecca https://cnn.it/37XZT0i				1.2e+18	https://twitter.com/CNN/status/1201086332342358016
2019-12-01 10:31:00	CNN		33	291	1078	Egypt has unveiled an unprecedented discovery of dozens of mummified sacred animals, including cats, crocodiles and two lion cubs, found during the excavation of a tomb of a royal priest https://cnn.it/2qSJr0D				1.2e+18	https://twitter.com/CNN/status/1201086331901878272
2019-12-01 11:01:00	CNN		113	173	746	The Baltimore Museum of Art has unveiled plans that it will only buy art by women next year. Right now, only four percent of the museum's collection is by female artists.				1.2e+18	https://twitter.com/CNN/status/1201093856894296064
2019-12-01 11:01:00	CNN		113	173	746	The Baltimore Museum of Art has unveiled plans that it will only buy art by women next year. Right now, only four percent of the museum's collection is by female artists.				1.2e+18	https://twitter.com/CNN/status/1201093856894296064
2019-12-01 11:31:00	CNN		27	131	736	Firefighters from the Redwood City Fire Department rescued a baby northern fur seal, named Santos, from a parking deck. The sleepy creature went back to the fire station and posed for some photos before taking a nap. https://cnn.it/35V9bZ3				1.2e+18	https://twitter.com/CNN/status/1201101414245847040
2019-12-01 11:31:00	CNN		27	131	736	Firefighters from the Redwood City Fire Department rescued a baby northern fur seal, named Santos, from a parking deck. The sleepy creature went back to the fire station and posed for some photos before taking a nap. https://cnn.it/35V9bZ3				1.2e+18	https://twitter.com/CNN/status/1201101414245847040
2019-12-01 12:01:00	CNN		62	255	1123	He was one of the almost 400 workers between 1927 and 1941 who used jackhammers, and dynamite to carve the 60-foot-tall heads of Presidents Washington, Jefferson, Roosevelt and Lincoln into the side of the mountain.				1.2e+18	https://twitter.com/CNN/status/1201108945462538242
2019-12-01 12:01:00	CNN		62	255	1123	He was one of the almost 400 workers between 1927 and 1941 who used jackhammers, and dynamite to carve the 60-foot-tall heads of Presidents Washington, Jefferson, Roosevelt and Lincoln into the side of the mountain.				1.2e+18	https://twitter.com/CNN/status/1201108945462538242
2019-12-01 12:31:00	CNN		38	55	346	A musician performing at a Nashville hotel found a check in her tips worth $10,000 https://cnn.it/2L8GU9u				1.2e+18	https://twitter.com/CNN/status/1201116513761148928
2019-12-01 12:31:00	CNN		38	55	346	A musician performing at a Nashville hotel found a check in her tips worth $10,000 https://cnn.it/2L8GU9u				1.2e+18	https://twitter.com/CNN/status/1201116513761148928
2019-12-01 13:01:00	CNN		77	110	293	Robots are one step closer to gaining a human sense that has so far eluded them: Touch. This artificial skin enables robots to feel and respond to physical contact.				1.2e+18	https://twitter.com/CNN/status/1201124063814533120
2019-12-01 13:01:00	CNN		77	110	293	Robots are one step closer to gaining a human sense that has so far eluded them: Touch. This artificial skin enables robots to feel and respond to physical contact.				1.2e+18	https://twitter.com/CNN/status/1201124063814533120
2019-12-01 13:16:00	CNN		88	190	383	America's milk industry is struggling. Dean Foods, the nation's biggest dairy processor, recently announced that it is filing for bankruptcy. https://cnn.it/2DCVQYY				1.2e+18	https://twitter.com/CNN/status/1201127843301752833
2019-12-01 13:16:00	CNN		88	190	383	America's milk industry is struggling. Dean Foods, the nation's biggest dairy processor, recently announced that it is filing for bankruptcy. https://cnn.it/2DCVQYY				1.2e+18	https://twitter.com/CNN/status/1201127843301752833
2019-12-01 13:31:00	CNN		89	471	1391	Scientists have discovered a "monster black hole" so massive that, in theory, it shouldn't exist. It's a stellar black hole 鈥?the type that forms after stars die, collapse, and explode 鈥?and researchers are now looking for new theories to explain its size. https://cnn.it/35Ow1Bq				1.2e+18	https://twitter.com/CNN/status/1201131607547162624
2019-12-01 13:31:00	CNN		89	471	1391	Scientists have discovered a "monster black hole" so massive that, in theory, it shouldn't exist. It's a stellar black hole 鈥?the type that forms after stars die, collapse, and explode 鈥?and researchers are now looking for new theories to explain its size. https://cnn.it/35Ow1Bq				1.2e+18	https://twitter.com/CNN/status/1201131607547162624
2019-12-01 13:46:00	CNN		189	104	333	These five surprising moments from the Trump impeachment inquiry changed the course of the investigation				1.2e+18	https://twitter.com/CNN/status/1201135363223359488
2019-12-01 13:46:00	CNN		189	104	333	These five surprising moments from the Trump impeachment inquiry changed the course of the investigation				1.2e+18	https://twitter.com/CNN/status/1201135363223359488
2019-12-01 14:00:00	CNN		288	116	524	What鈥檚 it like to be the House Speaker during a presidential impeachment? Nancy Pelosi answers questions on this, the 2020 election and more in a live CNN Town Hall, hosted by Jake Tapper. Thursday at 9 p.m. ET only on CNN				1.2e+18	https://twitter.com/CNN/status/1201139000775450625
2019-12-01 14:00:00	CNN		288	116	524	What鈥檚 it like to be the House Speaker during a presidential impeachment? Nancy Pelosi answers questions on this, the 2020 election and more in a live CNN Town Hall, hosted by Jake Tapper. Thursday at 9 p.m. ET only on CNN				1.2e+18	https://twitter.com/CNN/status/1201139000775450625
2019-12-01 14:16:00	CNN		139	935	3884	Solar and wind power are growing so rapidly that for the first time ever, the United States will likely get more power in 2021 from renewable energy than from coal, according to projections from the Institute for Energy Economic and Financial Analysis.				1.2e+18	https://twitter.com/CNN/status/1201142925234786304
2019-12-01 14:16:00	CNN		139	935	3884	Solar and wind power are growing so rapidly that for the first time ever, the United States will likely get more power in 2021 from renewable energy than from coal, according to projections from the Institute for Energy Economic and Financial Analysis.				1.2e+18	https://twitter.com/CNN/status/1201142925234786304
2019-12-01 14:20:00	CNN		64	208	222	Shooting on the edge of the French Quarter leaves 11 injured in New Orleans https://cnn.it/35PYvLa				1.2e+18	https://twitter.com/CNN/status/1201143993373020161
2019-12-01 14:20:00	CNN		64	208	222	Shooting on the edge of the French Quarter leaves 11 injured in New Orleans https://cnn.it/35PYvLa				1.2e+18	https://twitter.com/CNN/status/1201143993373020161
2019-12-01 14:31:00	CNN		16	20	70	You can make creative, practical and even healthy dishes with the leftovers from holiday meals. Here are a few ideas for Thanksgiving and Christmas foods from CNN's @JacqEHoward https://cnn.it/2Lcu5uz		@JacqEHoward		1.2e+18	https://twitter.com/CNN/status/1201146705573486592
2019-12-01 14:31:00	CNN		16	20	70	You can make creative, practical and even healthy dishes with the leftovers from holiday meals. Here are a few ideas for Thanksgiving and Christmas foods from CNN's @JacqEHoward https://cnn.it/2Lcu5uz		@JacqEHoward		1.2e+18	https://twitter.com/CNN/status/1201146705573486592
2019-12-01 15:01:00	CNN		70	144	300	Make sure your meat is properly cooked				1.2e+18	https://twitter.com/CNN/status/1201154260827807744
2019-12-01 15:01:00	CNN		70	144	300	Make sure your meat is properly cooked				1.2e+18	https://twitter.com/CNN/status/1201154260827807744
2019-12-01 15:20:00	CNN		176	207	614	.@FareedZakaria says his "optimism is wearing thin" as political rhetoric becomes extreme in the Trump era: "America's greatest asset, its constitutional republic and its democratic character, seem to be in danger of breakdown鈥?https://cnn.it/37TXtzF		@FareedZakaria		1.2e+18	https://twitter.com/CNN/status/1201159219661045760
2019-12-01 15:20:00	CNN		176	207	614	.@FareedZakaria says his "optimism is wearing thin" as political rhetoric becomes extreme in the Trump era: "America's greatest asset, its constitutional republic and its democratic character, seem to be in danger of breakdown鈥?https://cnn.it/37TXtzF		@FareedZakaria		1.2e+18	https://twitter.com/CNN/status/1201159219661045760
2019-12-01 15:46:00	CNN		29	74	468	E.T. made a surprise appearance in commercial for telecommunications company Xfinity. Only this time, he landed on Earth on purpose, and he's learning about tablets and playing in the snow.				1.2e+18	https://twitter.com/CNN/status/1201165584685305856
2019-12-01 15:46:00	CNN		29	74	468	E.T. made a surprise appearance in commercial for telecommunications company Xfinity. Only this time, he landed on Earth on purpose, and he's learning about tablets and playing in the snow.				1.2e+18	https://twitter.com/CNN/status/1201165584685305856
2019-12-01 15:49:00	CNN		65	51	154	Elizabeth Warren "is not really a socialist," says @FareedZakaria. He points to the UK where the Labour Party's Jeremy Corbyn released a manifesto for the general elections next month, which "marks the party鈥檚 biggest shift to the left in a generation." https://cnn.it/34EytdI		@FareedZakaria		1.2e+18	https://twitter.com/CNN/status/1201166394701824000
2019-12-01 15:49:00	CNN		65	51	154	Elizabeth Warren "is not really a socialist," says @FareedZakaria. He points to the UK where the Labour Party's Jeremy Corbyn released a manifesto for the general elections next month, which "marks the party鈥檚 biggest shift to the left in a generation." https://cnn.it/34EytdI		@FareedZakaria		1.2e+18	https://twitter.com/CNN/status/1201166394701824000
2019-12-01 16:01:00	CNN		177	345	857	Asian nations consistently outrank the US in secondary education, according to PISA scores. Author Teru Clavel says the answer might lie in funding. Asian countries "do everything they can to fight any kind of inequity" so there is no good or bad school in a district.				1.2e+18	https://twitter.com/CNN/status/1201169373626589184
2019-12-01 16:01:00	CNN		22	104	391	Black holes are known as destructive forces in the universe. But astronomers have witnessed a black hole that is actually helping to nurture and spark the birth of baby stars across multiple galaxies more than one million light-years from its origin.				1.2e+18	https://twitter.com/CNN/status/1201169367553187840
2019-12-01 16:01:00	CNN		177	345	857	Asian nations consistently outrank the US in secondary education, according to PISA scores. Author Teru Clavel says the answer might lie in funding. Asian countries "do everything they can to fight any kind of inequity" so there is no good or bad school in a district.				1.2e+18	https://twitter.com/CNN/status/1201169373626589184
2019-12-01 16:01:00	CNN		22	104	391	Black holes are known as destructive forces in the universe. But astronomers have witnessed a black hole that is actually helping to nurture and spark the birth of baby stars across multiple galaxies more than one million light-years from its origin.				1.2e+18	https://twitter.com/CNN/status/1201169367553187840
2019-12-01 16:43:00	CNN		41	86	304	On World AIDS Day, we must recommit ourselves to further preventing the spread of HIV, treating everyone who is infected, working to find a cure and ending the domestic HIV epidemic by 2025, writes Democratic Sen. Elizabeth Warren for @CNNOpinion		@CNNOpinion		1.2e+18	https://twitter.com/CNN/status/1201180103084060674
2019-12-01 16:43:00	CNN		41	86	304	On World AIDS Day, we must recommit ourselves to further preventing the spread of HIV, treating everyone who is infected, working to find a cure and ending the domestic HIV epidemic by 2025, writes Democratic Sen. Elizabeth Warren for @CNNOpinion		@CNNOpinion		1.2e+18	https://twitter.com/CNN/status/1201180103084060674
2019-12-01 16:53:00	CNN		78	28	120	Here's a look back at the strongest, smartest opinion takes of the week from @CNNOpinion and other outlets		@CNNOpinion		1.2e+18	https://twitter.com/CNN/status/1201182619423121409
2019-12-01 16:53:00	CNN		78	28	120	Here's a look back at the strongest, smartest opinion takes of the week from @CNNOpinion and other outlets		@CNNOpinion		1.2e+18	https://twitter.com/CNN/status/1201182619423121409
2019-12-01 17:06:00	CNN		36	102	666	"Frozen 2," Disney's sequel to the 2013 animated phenomenon, has set the record for the highest-grossing weekend in Thanksgiving history. It made $123.7 million domestically over the five day holiday weekend.				1.2e+18	https://twitter.com/CNN/status/1201185796549750785
2019-12-01 17:06:00	CNN		36	102	666	"Frozen 2," Disney's sequel to the 2013 animated phenomenon, has set the record for the highest-grossing weekend in Thanksgiving history. It made $123.7 million domestically over the five day holiday weekend.				1.2e+18	https://twitter.com/CNN/status/1201185796549750785
2019-12-01 17:15:00	CNN		67	34	148	Here are the stories CNN's panel of top political reporters have on their radar, in this week's "Inside Politics" forecast				1.2e+18	https://twitter.com/CNN/status/1201187970822418432
2019-12-01 17:15:00	CNN		67	34	148	Here are the stories CNN's panel of top political reporters have on their radar, in this week's "Inside Politics" forecast				1.2e+18	https://twitter.com/CNN/status/1201187970822418432
2019-12-01 17:30:00	CNN		594	234	1566	Sen. Amy Klobuchar said she can't see herself voting in Trump's favor should the House impeachment inquiry into the President move to a trial in the Senate. "I've made it clear I think this is impeachable conduct," she said.				1.2e+18	https://twitter.com/CNN/status/1201191768806572032
2019-12-01 17:30:00	CNN		594	234	1566	Sen. Amy Klobuchar said she can't see herself voting in Trump's favor should the House impeachment inquiry into the President move to a trial in the Senate. "I've made it clear I think this is impeachable conduct," she said.				1.2e+18	https://twitter.com/CNN/status/1201191768806572032
2019-12-01 17:45:00	CNN		22	26	67	Millions of Americans are traveling home following the Thanksgiving holiday as storms threaten parts of the country. Follow here for the latest.				1.2e+18	https://twitter.com/CNN/status/1201195532389105664
2019-12-01 17:45:00	CNN		22	26	67	Millions of Americans are traveling home following the Thanksgiving holiday as storms threaten parts of the country. Follow here for the latest.				1.2e+18	https://twitter.com/CNN/status/1201195532389105664
2019-12-01 18:00:00	CNN		191	69	247	"Former Vice President Joe Biden is steady as a rock in national polling," writes CNN's @ForecasterEnten. "He could eventually falter, but it seems to me that those counting on it just aren't talking to enough older black voters."		@ForecasterEnten		1.2e+18	https://twitter.com/CNN/status/1201199318767718400
2019-12-01 18:00:00	CNN		191	69	247	"Former Vice President Joe Biden is steady as a rock in national polling," writes CNN's @ForecasterEnten. "He could eventually falter, but it seems to me that those counting on it just aren't talking to enough older black voters."		@ForecasterEnten		1.2e+18	https://twitter.com/CNN/status/1201199318767718400
2019-12-01 18:15:00	CNN		65	71	179	President Trump and Chinese leader Xi Jinping have yet to reach an agreement to end their tit-for-tat trade war. Here's a timeline of key events in the talks.				1.2e+18	https://twitter.com/CNN/status/1201203080903241732
2019-12-01 18:15:00	CNN		65	71	179	President Trump and Chinese leader Xi Jinping have yet to reach an agreement to end their tit-for-tat trade war. Here's a timeline of key events in the talks.				1.2e+18	https://twitter.com/CNN/status/1201203080903241732
2019-12-01 18:30:00	CNN		39	44	141	Nearly 17 months after China slapped a tariff on US lobsters, Maine Coast Company owner Tom Adams has survived by reinventing the business 鈥?a necessity given the continuing uncertainty around trade negotiations				1.2e+18	https://twitter.com/CNN/status/1201206855852339206
2019-12-01 18:30:00	CNN		39	44	141	Nearly 17 months after China slapped a tariff on US lobsters, Maine Coast Company owner Tom Adams has survived by reinventing the business 鈥?a necessity given the continuing uncertainty around trade negotiations				1.2e+18	https://twitter.com/CNN/status/1201206855852339206
2019-12-01 18:45:00	CNN		59	60	182	Huawei founder and CEO Ren Zhengfei has praised his daughter 鈥?the chief financial officer of the Chinese tech giant 鈥?for her year of "suffering" while being detained in Canada at the request of US authorities				1.2e+18	https://twitter.com/CNN/status/1201210621972365315
2019-12-01 18:45:00	CNN		59	60	182	Huawei founder and CEO Ren Zhengfei has praised his daughter 鈥?the chief financial officer of the Chinese tech giant 鈥?for her year of "suffering" while being detained in Canada at the request of US authorities				1.2e+18	https://twitter.com/CNN/status/1201210621972365315
2019-12-01 19:00:00	CNN		19	16	120	A lot has changed since the Baltimore Ravens and the San Francisco 49ers faced off in the 2013 Super Bowl. But in 2019, it could be a rematch of the two coastal cities in football's biggest game.				1.2e+18	https://twitter.com/CNN/status/1201214388667068418
2019-12-01 19:00:00	CNN		19	16	120	A lot has changed since the Baltimore Ravens and the San Francisco 49ers faced off in the 2013 Super Bowl. But in 2019, it could be a rematch of the two coastal cities in football's biggest game.				1.2e+18	https://twitter.com/CNN/status/1201214388667068418
2019-12-01 19:15:00	CNN		27	25	130	The Pittsburgh Steelers and Cleveland Browns are facing off for the first time since the helmet-swinging brawl that marred the end of their November 14 game 鈥?but without a couple of key participants				1.2e+18	https://twitter.com/CNN/status/1201218163310055428
2019-12-01 19:15:00	CNN		27	25	130	The Pittsburgh Steelers and Cleveland Browns are facing off for the first time since the helmet-swinging brawl that marred the end of their November 14 game 鈥?but without a couple of key participants				1.2e+18	https://twitter.com/CNN/status/1201218163310055428
2019-12-01 19:30:00	CNN		103	565	5319	San Francisco 49ers' cornerback Richard Sherman has donated nearly $7,500 to cover students' lunch debt at a public middle school in Santa Clara, California				1.2e+18	https://twitter.com/CNN/status/1201221954495242246
2019-12-01 19:30:00	CNN		103	565	5319	San Francisco 49ers' cornerback Richard Sherman has donated nearly $7,500 to cover students' lunch debt at a public middle school in Santa Clara, California				1.2e+18	https://twitter.com/CNN/status/1201221954495242246
2019-12-01 19:45:00	CNN		39	74	148	Four teens escaped from a juvenile detention center in Nashville, Tennessee, and authorities say they're considered dangerous. Two are accused of murder and the others were arrested on armed robbery and gun possession charges, police said.				1.2e+18	https://twitter.com/CNN/status/1201225733194080257
2019-12-01 19:45:00	CNN		39	74	148	Four teens escaped from a juvenile detention center in Nashville, Tennessee, and authorities say they're considered dangerous. Two are accused of murder and the others were arrested on armed robbery and gun possession charges, police said.				1.2e+18	https://twitter.com/CNN/status/1201225733194080257
2019-12-01 20:00:00	CNN		30	32	112	Cleveland Browns head coach Freddie Kitchens was seen wearing a "Pittsburgh started it" T-shirt just days before the anticipated rematch between the Browns and Steelers. The shirt is a reference to the Nov. 14 game between the teams that ended in a brawl.				1.2e+18	https://twitter.com/CNN/status/1201229509288181760
2019-12-01 20:00:00	CNN		30	32	112	Cleveland Browns head coach Freddie Kitchens was seen wearing a "Pittsburgh started it" T-shirt just days before the anticipated rematch between the Browns and Steelers. The shirt is a reference to the Nov. 14 game between the teams that ended in a brawl.				1.2e+18	https://twitter.com/CNN/status/1201229509288181760
2019-12-01 20:15:00	CNN		73	749	4007	Rosa Parks will be honored with a new statue in downtown Montgomery, Alabama, 64 years to the day she was arrested for refusing to move to the back of a city bus				1.2e+18	https://twitter.com/CNN/status/1201233271134273537
2019-12-01 20:15:00	CNN		73	749	4007	Rosa Parks will be honored with a new statue in downtown Montgomery, Alabama, 64 years to the day she was arrested for refusing to move to the back of a city bus				1.2e+18	https://twitter.com/CNN/status/1201233271134273537
2019-12-01 20:30:00	CNN		18	26	70	The upcoming winter storm could bring up to two feet of snow to the Catskills, with accumulations of 12-14 inches near Albany and Central New York today into Monday				1.2e+18	https://twitter.com/CNN/status/1201237045206798336
2019-12-01 20:30:00	CNN		18	26	70	The upcoming winter storm could bring up to two feet of snow to the Catskills, with accumulations of 12-14 inches near Albany and Central New York today into Monday				1.2e+18	https://twitter.com/CNN/status/1201237045206798336
2019-12-01 20:45:00	CNN		370	726	2382	Democratic Rep. Zoe Lofgren, the only lawmaker to have worked on three congressional impeachment probes says that President Trump's conduct involving Ukraine "is more serious" than former President Nixon's Watergate scandal				1.2e+18	https://twitter.com/CNN/status/1201240825537191941
2019-12-01 20:45:00	CNN		370	726	2382	Democratic Rep. Zoe Lofgren, the only lawmaker to have worked on three congressional impeachment probes says that President Trump's conduct involving Ukraine "is more serious" than former President Nixon's Watergate scandal				1.2e+18	https://twitter.com/CNN/status/1201240825537191941
2019-12-01 21:00:00	CNN		22	24	87	Snowflakes the size of cotton balls turned the game between the New York Giants and Green Bay Packers in East Rutherford, New Jersey, today into a winter wonderland				1.2e+18	https://twitter.com/CNN/status/1201244643838644228
2019-12-01 21:00:00	CNN		22	24	87	Snowflakes the size of cotton balls turned the game between the New York Giants and Green Bay Packers in East Rutherford, New Jersey, today into a winter wonderland				1.2e+18	https://twitter.com/CNN/status/1201244643838644228
2019-12-01 21:15:00	CNN		32	57	215	A "loud bang" heard in north London was the result of a sonic boom from RAF jets, which were scrambled after an aircraft lost communications in UK airspace, officials say				1.2e+18	https://twitter.com/CNN/status/1201248398923436032
2019-12-01 21:15:00	CNN		32	57	215	A "loud bang" heard in north London was the result of a sonic boom from RAF jets, which were scrambled after an aircraft lost communications in UK airspace, officials say				1.2e+18	https://twitter.com/CNN/status/1201248398923436032
2019-12-01 21:30:00	CNN		18	43	88	As Thanksgiving travelers return home, two powerful storms on each side of the country have left more than 50 million under some kind of winter weather alert				1.2e+18	https://twitter.com/CNN/status/1201252156243927040
2019-12-01 21:30:00	CNN		18	43	88	As Thanksgiving travelers return home, two powerful storms on each side of the country have left more than 50 million under some kind of winter weather alert				1.2e+18	https://twitter.com/CNN/status/1201252156243927040
2019-12-01 21:45:00	CNN		33	27	138	Despite all the doom and gloom in the news in 2019, this year in sports unified an ever-polarizing world. Here's a look back at some of the winners and triumphs in 2019.				1.2e+18	https://twitter.com/CNN/status/1201255929104261122
2019-12-01 21:45:00	CNN		33	27	138	Despite all the doom and gloom in the news in 2019, this year in sports unified an ever-polarizing world. Here's a look back at some of the winners and triumphs in 2019.				1.2e+18	https://twitter.com/CNN/status/1201255929104261122
2019-12-01 22:00:00	CNN		21	19	44	A handful of fire department's up and down the East coast have shared some advice on how to prepare for the winter weather expected today and tomorrow				1.2e+18	https://twitter.com/CNN/status/1201259706511171586
2019-12-01 22:00:00	CNN		21	19	44	A handful of fire department's up and down the East coast have shared some advice on how to prepare for the winter weather expected today and tomorrow				1.2e+18	https://twitter.com/CNN/status/1201259706511171586
2019-12-01 22:15:00	CNN		39	76	205	A woman is alleging that employees at a Mexican restaurant and nightclub in Chicago escorted her to an alley behind the business and stood by as a man allegedly sexually assaulted her while she was intoxicated, according to a lawsuit against the business				1.2e+18	https://twitter.com/CNN/status/1201263466419503105
2019-12-01 22:15:00	CNN		39	76	205	A woman is alleging that employees at a Mexican restaurant and nightclub in Chicago escorted her to an alley behind the business and stood by as a man allegedly sexually assaulted her while she was intoxicated, according to a lawsuit against the business				1.2e+18	https://twitter.com/CNN/status/1201263466419503105
2019-12-01 22:30:00	CNN		20	37	86	New York Gov. Andrew Cuomo has placed the National Guard on standby as a winter storm moves through the state				1.2e+18	https://twitter.com/CNN/status/1201267281193525249
2019-12-01 22:30:00	CNN		20	37	86	New York Gov. Andrew Cuomo has placed the National Guard on standby as a winter storm moves through the state				1.2e+18	https://twitter.com/CNN/status/1201267281193525249
2019-12-01 22:45:00	CNN		149	91	202	Angela Denker, a Lutheran pastor and journalist who recently wrote the book "Red State Christians," talks with CNN鈥檚 @BrianStelter about the significance of Trump allies likening him to the "chosen one." https://cnn.it/2OBnUlX		@brianstelter		1.2e+18	https://twitter.com/CNN/status/1201271002795139072
2019-12-01 22:45:00	CNN		149	91	202	Angela Denker, a Lutheran pastor and journalist who recently wrote the book "Red State Christians," talks with CNN鈥檚 @BrianStelter about the significance of Trump allies likening him to the "chosen one." https://cnn.it/2OBnUlX		@brianstelter		1.2e+18	https://twitter.com/CNN/status/1201271002795139072
2019-12-01 23:00:00	CNN		184	37	174	Former Pennsylvania Rep. Joe Sestak is dropping his 2020 presidential bid after failing to gain traction in the crowded Democratic field				1.2e+18	https://twitter.com/CNN/status/1201274803828727813
2019-12-01 23:00:00	CNN		184	37	174	Former Pennsylvania Rep. Joe Sestak is dropping his 2020 presidential bid after failing to gain traction in the crowded Democratic field				1.2e+18	https://twitter.com/CNN/status/1201274803828727813
2019-12-01 23:15:00	CNN		224	87	244	"The memes matter," says media critic David Zurawik, reacting to a new image of Trump's head on Sylvester Stallone's body, which was held up by protesters in Hong Kong. CNN's @BrianStelter says the global spread of the image shows the "incredible impact of the internet."		@brianstelter		1.2e+18	https://twitter.com/CNN/status/1201278552466804739
2019-12-01 23:15:00	CNN		224	87	244	"The memes matter," says media critic David Zurawik, reacting to a new image of Trump's head on Sylvester Stallone's body, which was held up by protesters in Hong Kong. CNN's @BrianStelter says the global spread of the image shows the "incredible impact of the internet."		@brianstelter		1.2e+18	https://twitter.com/CNN/status/1201278552466804739
2019-12-01 23:30:00	CNN		21	67	188	Pat Sullivan, the former Auburn University quarterback who won the school's first Heisman Trophy in 1971 and went on to play in the NFL, has died. He was 69.				1.2e+18	https://twitter.com/CNN/status/1201282338518437889
2019-12-01 23:30:00	CNN		21	67	188	Pat Sullivan, the former Auburn University quarterback who won the school's first Heisman Trophy in 1971 and went on to play in the NFL, has died. He was 69.				1.2e+18	https://twitter.com/CNN/status/1201282338518437889
2019-12-01 23:45:00	CNN		17	93	207	As people around the world commemorate World AIDS Day, in many countries, the disease is still cutting lives short at an alarming rate				1.2e+18	https://twitter.com/CNN/status/1201286130940993538
2019-12-01 23:45:00	CNN		17	93	207	As people around the world commemorate World AIDS Day, in many countries, the disease is still cutting lives short at an alarming rate				1.2e+18	https://twitter.com/CNN/status/1201286130940993538
2019-12-02	CNN		77	154	212	Migrants waiting for their asylum cases to be heard in the US say they face kidnapping and other violence on the streets of the Mexican border towns where they are staying				1.2e+18	https://twitter.com/CNN/status/1201289919236325376
2019-12-02	CNN		77	154	212	Migrants waiting for their asylum cases to be heard in the US say they face kidnapping and other violence on the streets of the Mexican border towns where they are staying				1.2e+18	https://twitter.com/CNN/status/1201289919236325376
2019-12-02 00:15:00	CNN		23	37	122	When snow quickly covered the field during the NFL game between the New York Giants and Green Bay Packers, MetLife Stadium staff took to the field to shovel off the yard lines, every 10 yards. Some were better at the task than others.				1.2e+18	https://twitter.com/CNN/status/1201293686316945414
2019-12-02 00:15:00	CNN		23	37	122	When snow quickly covered the field during the NFL game between the New York Giants and Green Bay Packers, MetLife Stadium staff took to the field to shovel off the yard lines, every 10 yards. Some were better at the task than others.				1.2e+18	https://twitter.com/CNN/status/1201293686316945414
2019-12-02 00:30:00	CNN		117	126	348	US-Russian relations are now at their worst since the Cold War, but former Soviet leader Mikhail Gorbachev has expressed hope that it would be possible for Washington and Moscow to find a way to prevent a "hot war" in the future				1.2e+18	https://twitter.com/CNN/status/1201297466013958146
2019-12-02 00:30:00	CNN		117	126	348	US-Russian relations are now at their worst since the Cold War, but former Soviet leader Mikhail Gorbachev has expressed hope that it would be possible for Washington and Moscow to find a way to prevent a "hot war" in the future				1.2e+18	https://twitter.com/CNN/status/1201297466013958146
2019-12-02 00:45:00	CNN		44	73	158	A night at the movies ended abruptly when urine samples labeled "highly contagious" were delivered to the wrong address https://cnn.it/35T7fQF				1.2e+18	https://twitter.com/CNN/status/1201301220293578753
2019-12-02 00:45:00	CNN		44	73	158	A night at the movies ended abruptly when urine samples labeled "highly contagious" were delivered to the wrong address https://cnn.it/35T7fQF				1.2e+18	https://twitter.com/CNN/status/1201301220293578753
2019-12-02 01:00:00	CNN		165	101	228	Bloomberg Media has decided it won't investigate its founder and 2020 candidate Michael Bloomberg or other Democratic hopefuls but will continue to report on President Trump. Kathy Kiely, who quit the company because of this policy, says it's problematic.				1.2e+18	https://twitter.com/CNN/status/1201305014817431553
2019-12-02 01:00:00	CNN		165	101	228	Bloomberg Media has decided it won't investigate its founder and 2020 candidate Michael Bloomberg or other Democratic hopefuls but will continue to report on President Trump. Kathy Kiely, who quit the company because of this policy, says it's problematic.				1.2e+18	https://twitter.com/CNN/status/1201305014817431553
2019-12-02 01:15:00	CNN		149	133	672	Former Secretary of State John Kerry says "no country is getting the job done" when it comes to taking action on climate change and that the US and other nations are "way behind" on curbing the crisis				1.2e+18	https://twitter.com/CNN/status/1201308777322098688
2019-12-02 01:15:00	CNN		149	133	672	Former Secretary of State John Kerry says "no country is getting the job done" when it comes to taking action on climate change and that the US and other nations are "way behind" on curbing the crisis				1.2e+18	https://twitter.com/CNN/status/1201308777322098688
2019-12-02 01:30:00	CNN		98	204	489	Rep. Tom McClintock, a Republican member of the House Judiciary Committee, has argued that it would benefit President Trump to have his counsel participate in the committee's upcoming impeachment hearings				1.2e+18	https://twitter.com/CNN/status/1201312578036785152
2019-12-02 01:30:00	CNN		98	204	489	Rep. Tom McClintock, a Republican member of the House Judiciary Committee, has argued that it would benefit President Trump to have his counsel participate in the committee's upcoming impeachment hearings				1.2e+18	https://twitter.com/CNN/status/1201312578036785152
2019-12-02 01:45:00	CNN		17	26	72	Former NFL wide receiver Terrelle Pryor was treated in the hospital after being stabbed during a dispute in Pittsburgh, authorities say				1.2e+18	https://twitter.com/CNN/status/1201316315501408256
2019-12-02 01:45:00	CNN		17	26	72	Former NFL wide receiver Terrelle Pryor was treated in the hospital after being stabbed during a dispute in Pittsburgh, authorities say				1.2e+18	https://twitter.com/CNN/status/1201316315501408256
2019-12-02 02:00:00	CNN		34	23	82	Here's what you need to know to start your week smart				1.2e+18	https://twitter.com/CNN/status/1201320130296369153
2019-12-02 02:00:00	CNN		34	23	82	Here's what you need to know to start your week smart				1.2e+18	https://twitter.com/CNN/status/1201320130296369153
2019-12-02 02:15:00	CNN		283	71	269	Rep. Doug Collins, the ranking Republican on the Judiciary Committee, is the latest Trump ally to call for Rep. Adam Schiff, who has been leading House Democrats' impeachment inquiry into the President and Ukraine, to provide testimony				1.2e+18	https://twitter.com/CNN/status/1201323881186910210
2019-12-02 02:15:00	CNN		283	71	269	Rep. Doug Collins, the ranking Republican on the Judiciary Committee, is the latest Trump ally to call for Rep. Adam Schiff, who has been leading House Democrats' impeachment inquiry into the President and Ukraine, to provide testimony				1.2e+18	https://twitter.com/CNN/status/1201323881186910210
2019-12-02 02:30:00	CNN		12	21	49	Ice and snow were seen at Multnomah Falls today outside of Portland, Oregon. A video of the waterfall was captured by Clifford Paguio, who called it a "winter wonderland."				1.2e+18	https://twitter.com/CNN/status/1201327656773525504
2019-12-02 02:30:00	CNN		12	21	49	Ice and snow were seen at Multnomah Falls today outside of Portland, Oregon. A video of the waterfall was captured by Clifford Paguio, who called it a "winter wonderland."				1.2e+18	https://twitter.com/CNN/status/1201327656773525504
2019-12-02 02:45:00	CNN		79	64	360	Illinois Democrat Rep. Jan Schakowsky has endorsed Sen. Elizabeth Warren's 2020 Democratic presidential bid. Schakowsky is in her 11th term in Congress, according to her congressional website.				1.2e+18	https://twitter.com/CNN/status/1201331408771436545
2019-12-02 02:45:00	CNN		79	64	360	Illinois Democrat Rep. Jan Schakowsky has endorsed Sen. Elizabeth Warren's 2020 Democratic presidential bid. Schakowsky is in her 11th term in Congress, according to her congressional website.				1.2e+18	https://twitter.com/CNN/status/1201331408771436545
2019-12-02 03:00:00	CNN		68	41	104	Here are the 5 big storylines you need to know to understand the upcoming week on the campaign trail https://cnn.it/2OFHcqv | Analysis by @CillizzaCNN		@CillizzaCNN		1.2e+18	https://twitter.com/CNN/status/1201335252502929409
2019-12-02 03:00:00	CNN		68	41	104	Here are the 5 big storylines you need to know to understand the upcoming week on the campaign trail https://cnn.it/2OFHcqv | Analysis by @CillizzaCNN		@CillizzaCNN		1.2e+18	https://twitter.com/CNN/status/1201335252502929409
2019-12-02 03:15:00	CNN		17	59	129	Los Angeles Fire Department paramedics have treated 10 people aboard the Norwegian Joy cruise ship for minor medical complaints, officials say. It's the second time in a week passengers were treated for illness after returning from a trip on the vessel.				1.2e+18	https://twitter.com/CNN/status/1201338980576514048
2019-12-02 03:15:00	CNN		17	59	129	Los Angeles Fire Department paramedics have treated 10 people aboard the Norwegian Joy cruise ship for minor medical complaints, officials say. It's the second time in a week passengers were treated for illness after returning from a trip on the vessel.				1.2e+18	https://twitter.com/CNN/status/1201338980576514048
2019-12-02 03:17:00	CNN		92	267	405	Climate-fueled disasters have forced about 20 million people a year to leave their homes in the past decade -- equivalent to one every two seconds -- according to a new report from Oxfam				1.2e+18	https://twitter.com/CNN/status/1201339468051034113
2019-12-02 03:17:00	CNN		92	267	405	Climate-fueled disasters have forced about 20 million people a year to leave their homes in the past decade -- equivalent to one every two seconds -- according to a new report from Oxfam				1.2e+18	https://twitter.com/CNN/status/1201339468051034113
2019-12-02 03:30:00	CNN		215	108	332	A Maine man was killed by a device he made to fire a handgun if anyone attempted to enter the front door of his home, police say https://cnn.it/2Y730hD				1.2e+18	https://twitter.com/CNN/status/1201342749817131009
2019-12-02 03:30:00	CNN		215	108	332	A Maine man was killed by a device he made to fire a handgun if anyone attempted to enter the front door of his home, police say https://cnn.it/2Y730hD				1.2e+18	https://twitter.com/CNN/status/1201342749817131009
2019-12-02 03:53:00	CNN		121	682	6042	San Francisco 49ers' cornerback Richard Sherman has donated nearly $7,500 to cover students' lunch debt at a public middle school in Santa Clara, California				1.2e+18	https://twitter.com/CNN/status/1201348649961345025
2019-12-02 03:53:00	CNN		121	682	6042	San Francisco 49ers' cornerback Richard Sherman has donated nearly $7,500 to cover students' lunch debt at a public middle school in Santa Clara, California				1.2e+18	https://twitter.com/CNN/status/1201348649961345025
2019-12-02 04:02:00	CNN		76	75	262	US-Russian relations are now at their worst since the Cold War, but former Soviet leader Mikhail Gorbachev has expressed hope that it would be possible for Washington and Moscow to find a way to prevent a "hot war" in the future				1.2e+18	https://twitter.com/CNN/status/1201350982925459456
2019-12-02 04:02:00	CNN		76	75	262	US-Russian relations are now at their worst since the Cold War, but former Soviet leader Mikhail Gorbachev has expressed hope that it would be possible for Washington and Moscow to find a way to prevent a "hot war" in the future				1.2e+18	https://twitter.com/CNN/status/1201350982925459456
2019-12-02 04:06:00	CNN		66	55	152	Want to make your travel greener? Here's where to go, what to pack, how to get there, and what to see and do to cut down on your environmental impact				1.2e+18	https://twitter.com/CNN/status/1201351793634107397
2019-12-02 04:06:00	CNN		66	55	152	Want to make your travel greener? Here's where to go, what to pack, how to get there, and what to see and do to cut down on your environmental impact				1.2e+18	https://twitter.com/CNN/status/1201351793634107397
2019-12-02 04:15:00	CNN		23	65	129	A woman is alleging that employees at a Mexican restaurant and nightclub in Chicago escorted her to an alley behind the business and stood by as a man allegedly sexually assaulted her while she was intoxicated, according to a lawsuit against the business				1.2e+18	https://twitter.com/CNN/status/1201354074106535936
2019-12-02 04:15:00	CNN		23	65	129	A woman is alleging that employees at a Mexican restaurant and nightclub in Chicago escorted her to an alley behind the business and stood by as a man allegedly sexually assaulted her while she was intoxicated, according to a lawsuit against the business				1.2e+18	https://twitter.com/CNN/status/1201354074106535936
2019-12-02 04:24:00	CNN		32	66	179	A night at the movies ended abruptly when urine samples labeled "highly contagious" were delivered to the wrong address				1.2e+18	https://twitter.com/CNN/status/1201356338523062275
2019-12-02 04:24:00	CNN		32	66	179	A night at the movies ended abruptly when urine samples labeled "highly contagious" were delivered to the wrong address				1.2e+18	https://twitter.com/CNN/status/1201356338523062275
2019-12-02 04:32:00	CNN		52	41	131	A Maine man was killed by a device he made to fire a handgun if anyone attempted to enter the front door of his home, police say				1.2e+18	https://twitter.com/CNN/status/1201358570358550528
2019-12-02 04:32:00	CNN		52	41	131	A Maine man was killed by a device he made to fire a handgun if anyone attempted to enter the front door of his home, police say				1.2e+18	https://twitter.com/CNN/status/1201358570358550528
2019-12-02 04:35:00	CNN		547	110	402	Neither President Donald Trump nor his attorneys will participate in Wednesday's House Judiciary Committee impeachment hearing, they said late Sunday				1.2e+18	https://twitter.com/CNN/status/1201359110182227968
2019-12-02 04:35:00	CNN		547	110	402	Neither President Donald Trump nor his attorneys will participate in Wednesday's House Judiciary Committee impeachment hearing, they said late Sunday				1.2e+18	https://twitter.com/CNN/status/1201359110182227968
2019-12-02 04:40:00	CNN		66	72	215	A man who was slammed by a Chicago police officer during a Thanksgiving day arrest was charged with aggravated battery of a police officer on Sunday, and bailed out of jail by Rev. Jesse L. Jackson Sr.				1.2e+18	https://twitter.com/CNN/status/1201360362765012992
2019-12-02 04:40:00	CNN		66	72	215	A man who was slammed by a Chicago police officer during a Thanksgiving day arrest was charged with aggravated battery of a police officer on Sunday, and bailed out of jail by Rev. Jesse L. Jackson Sr.				1.2e+18	https://twitter.com/CNN/status/1201360362765012992
2019-12-02 04:46:00	CNN		47	193	831	Actress Shelley Morrison, best known for playing the feisty maid Rosario Salazar on "Will & Grace," has died at the age of 83				1.2e+18	https://twitter.com/CNN/status/1201361867299528704
2019-12-02 04:46:00	CNN		47	193	831	Actress Shelley Morrison, best known for playing the feisty maid Rosario Salazar on "Will & Grace," has died at the age of 83				1.2e+18	https://twitter.com/CNN/status/1201361867299528704
2019-12-02 04:57:00	CNN		45	113	208	Migrants waiting for their asylum cases to be heard in the US say they face kidnapping and other violence on the streets of the Mexican border towns where they are staying				1.2e+18	https://twitter.com/CNN/status/1201364666846453760
2019-12-02 04:57:00	CNN		45	113	208	Migrants waiting for their asylum cases to be heard in the US say they face kidnapping and other violence on the streets of the Mexican border towns where they are staying				1.2e+18	https://twitter.com/CNN/status/1201364666846453760
2019-12-02 05:03:00	CNN		22	46	132	Los Angeles Fire Department paramedics have treated 10 people aboard the Norwegian Joy cruise ship for minor medical complaints, officials say. It's the second time in a week passengers were treated for illness after returning from a trip on the vessel.				1.2e+18	https://twitter.com/CNN/status/1201366247587405824
2019-12-02 05:03:00	CNN		22	46	132	Los Angeles Fire Department paramedics have treated 10 people aboard the Norwegian Joy cruise ship for minor medical complaints, officials say. It's the second time in a week passengers were treated for illness after returning from a trip on the vessel.				1.2e+18	https://twitter.com/CNN/status/1201366247587405824
2019-12-02 05:12:00	CNN		82	287	528	Climate-fueled disasters have forced about 20 million people a year to leave their homes in the past decade -- equivalent to one every two seconds -- according to a new report from Oxfam				1.2e+18	https://twitter.com/CNN/status/1201368626584018945
2019-12-02 05:12:00	CNN		82	287	528	Climate-fueled disasters have forced about 20 million people a year to leave their homes in the past decade -- equivalent to one every two seconds -- according to a new report from Oxfam				1.2e+18	https://twitter.com/CNN/status/1201368626584018945
2019-12-02 05:18:00	CNN		23	68	152	Three people have been killed after a plane crashed during an emergency landing in San Antonio on Sunday night				1.2e+18	https://twitter.com/CNN/status/1201369931654324224
2019-12-02 05:18:00	CNN		23	68	152	Three people have been killed after a plane crashed during an emergency landing in San Antonio on Sunday night				1.2e+18	https://twitter.com/CNN/status/1201369931654324224
2019-12-02 05:27:00	CNN		92	114	459	Former Secretary of State John Kerry says "no country is getting the job done" when it comes to taking action on climate change and that the US and other nations are "way behind" on curbing the crisis				1.2e+18	https://twitter.com/CNN/status/1201372200445587456
2019-12-02 05:27:00	CNN		92	114	459	Former Secretary of State John Kerry says "no country is getting the job done" when it comes to taking action on climate change and that the US and other nations are "way behind" on curbing the crisis				1.2e+18	https://twitter.com/CNN/status/1201372200445587456
2019-12-02 05:38:00	CNN		54	62	165	Here's a look at the coming week in the House impeachment inquiry				1.2e+18	https://twitter.com/CNN/status/1201374947379175425
2019-12-02 05:38:00	CNN		54	62	165	Here's a look at the coming week in the House impeachment inquiry				1.2e+18	https://twitter.com/CNN/status/1201374947379175425
2019-12-02 05:47:00	CNN		47	57	185	Huawei founder and CEO Ren Zhengfei has praised his daughter 鈥?the chief financial officer of the Chinese tech giant 鈥?for her year of "suffering" while being detained in Canada at the request of US authorities				1.2e+18	https://twitter.com/CNN/status/1201377353659752448
2019-12-02 05:47:00	CNN		47	57	185	Huawei founder and CEO Ren Zhengfei has praised his daughter 鈥?the chief financial officer of the Chinese tech giant 鈥?for her year of "suffering" while being detained in Canada at the request of US authorities				1.2e+18	https://twitter.com/CNN/status/1201377353659752448
2019-12-02 05:56:00	CNN		28	48	122	Nearly 17 months after China slapped a tariff on US lobsters, Maine Coast Company owner Tom Adams has survived by reinventing the business 鈥?a necessity given the continuing uncertainty around trade negotiations				1.2e+18	https://twitter.com/CNN/status/1201379709101187073
2019-12-02 05:56:00	CNN		28	48	122	Nearly 17 months after China slapped a tariff on US lobsters, Maine Coast Company owner Tom Adams has survived by reinventing the business 鈥?a necessity given the continuing uncertainty around trade negotiations				1.2e+18	https://twitter.com/CNN/status/1201379709101187073
2019-12-02 06:04:00	CNN		59	56	282	Illinois Democrat Rep. Jan Schakowsky has endorsed Sen. Elizabeth Warren's 2020 Democratic presidential bid. Schakowsky is in her 11th term in Congress, according to her congressional website.				1.2e+18	https://twitter.com/CNN/status/1201381728889294848
2019-12-02 06:04:00	CNN		59	56	282	Illinois Democrat Rep. Jan Schakowsky has endorsed Sen. Elizabeth Warren's 2020 Democratic presidential bid. Schakowsky is in her 11th term in Congress, according to her congressional website.				1.2e+18	https://twitter.com/CNN/status/1201381728889294848
2019-12-02 06:46:00	CNN		211	42	279	Olivia Jade Giannulli has returned to YouTube, nearly nine months after her parents, actress Lori Loughlin and Mossimo Giannulli, were indicted on charges related to the college admissions scandal				1.2e+18	https://twitter.com/CNN/status/1201392059002830848
2019-12-02 06:46:00	CNN		211	42	279	Olivia Jade Giannulli has returned to YouTube, nearly nine months after her parents, actress Lori Loughlin and Mossimo Giannulli, were indicted on charges related to the college admissions scandal				1.2e+18	https://twitter.com/CNN/status/1201392059002830848
2019-12-02 06:51:00	CNN		45	486	3988	The Indian Navy has welcomed its first female pilot, in another significant milestone for women in the country's armed forces.				1.2e+18	https://twitter.com/CNN/status/1201393336793419776
2019-12-02 06:51:00	CNN		45	486	3988	The Indian Navy has welcomed its first female pilot, in another significant milestone for women in the country's armed forces.				1.2e+18	https://twitter.com/CNN/status/1201393336793419776
2019-12-02 09:16:00	CNN		30	274	371	Thousands of people are being evacuated from their homes in the Philippines as a rare December typhoon edges closer to some of the country's most densely populated areas, including the capital Manila.				1.2e+18	https://twitter.com/CNN/status/1201429815250866176
2019-12-02 09:16:00	CNN		30	274	371	Thousands of people are being evacuated from their homes in the Philippines as a rare December typhoon edges closer to some of the country's most densely populated areas, including the capital Manila.				1.2e+18	https://twitter.com/CNN/status/1201429815250866176
2019-12-02 09:24:00	CNN		21	83	109	Fifty-three people -- 48 of them children younger than 4 -- have been killed by the disease in the South Pacific island nation in recent weeks, the government said				1.2e+18	https://twitter.com/CNN/status/1201431829993136128
2019-12-02 09:24:00	CNN		21	83	109	Fifty-three people -- 48 of them children younger than 4 -- have been killed by the disease in the South Pacific island nation in recent weeks, the government said				1.2e+18	https://twitter.com/CNN/status/1201431829993136128
2019-12-02 09:29:00	CNN		19	89	337	"Frozen 2," Disney's sequel to the 2013 animated phenomenon, has set the record for the highest-grossing weekend in Thanksgiving history. It made $123.7 million domestically over the five day holiday weekend.				1.2e+18	https://twitter.com/CNN/status/1201433082534006784
2019-12-02 09:29:00	CNN		19	89	337	"Frozen 2," Disney's sequel to the 2013 animated phenomenon, has set the record for the highest-grossing weekend in Thanksgiving history. It made $123.7 million domestically over the five day holiday weekend.				1.2e+18	https://twitter.com/CNN/status/1201433082534006784
2019-12-02 09:39:00	CNN		58	46	123	As of Monday morning, more than 7,500 flights have been delayed into or out of the US within the past day and more than 900 flights have been canceled				1.2e+18	https://twitter.com/CNN/status/1201435835398316032
2019-12-02 09:39:00	CNN		58	46	123	As of Monday morning, more than 7,500 flights have been delayed into or out of the US within the past day and more than 900 flights have been canceled				1.2e+18	https://twitter.com/CNN/status/1201435835398316032
2019-12-02 09:56:00	CNN		57	22	130	The woman was taken into custody and transported to a mental health facility, according to police				1.2e+18	https://twitter.com/CNN/status/1201439874513014785
2019-12-02 09:56:00	CNN		57	22	130	The woman was taken into custody and transported to a mental health facility, according to police				1.2e+18	https://twitter.com/CNN/status/1201439874513014785
2019-12-02 10:05:00	CNN		113	311	638	China will ban US warships and military aircraft from making stops in Hong Kong in the wake of Washington passing legislation supporting the territory's pro-democracy protesters, the country's Foreign Ministry said				1.2e+18	https://twitter.com/CNN/status/1201442145560862726
2019-12-02 10:05:00	CNN		113	311	638	China will ban US warships and military aircraft from making stops in Hong Kong in the wake of Washington passing legislation supporting the territory's pro-democracy protesters, the country's Foreign Ministry said				1.2e+18	https://twitter.com/CNN/status/1201442145560862726
2019-12-02 10:21:00	CNN		98	214	649	Pictures of the Nazi death camp complex were used on a variety of tree ornaments, a mouse pad and a bottle opener, which the Auschwitz Memorial described as "disturbing and disrespectful."				1.2e+18	https://twitter.com/CNN/status/1201446183497019392
2019-12-02 10:21:00	CNN		98	214	649	Pictures of the Nazi death camp complex were used on a variety of tree ornaments, a mouse pad and a bottle opener, which the Auschwitz Memorial described as "disturbing and disrespectful."				1.2e+18	https://twitter.com/CNN/status/1201446183497019392
2019-12-02 10:39:00	CNN		70	756	781	Facial recognition checks are about to become even more ubiquitous in China https://cnn.it/35WSZGO				1.2e+18	https://twitter.com/CNN/status/1201450705137090561
2019-12-02 10:39:00	CNN		70	756	781	Facial recognition checks are about to become even more ubiquitous in China https://cnn.it/35WSZGO				1.2e+18	https://twitter.com/CNN/status/1201450705137090561
2019-12-02 10:52:00	CNN		53	151	232	鈥淣obody is going to believe your word against a priest.鈥?For more than half a century, pedophile priests abused boys at this California school, repeatedly covering for each other.				1.2e+18	https://twitter.com/CNN/status/1201453977134653441
2019-12-02 10:52:00	CNN		53	151	232	鈥淣obody is going to believe your word against a priest.鈥?For more than half a century, pedophile priests abused boys at this California school, repeatedly covering for each other.				1.2e+18	https://twitter.com/CNN/status/1201453977134653441
2019-12-02 11:13:00	CNN		39	80	161	Migrants waiting for their asylum cases to be heard in the US say they face kidnapping and other violence on the streets of the Mexican border towns where they are staying				1.2e+18	https://twitter.com/CNN/status/1201459374348218369
2019-12-02 11:13:00	CNN		39	80	161	Migrants waiting for their asylum cases to be heard in the US say they face kidnapping and other violence on the streets of the Mexican border towns where they are staying				1.2e+18	https://twitter.com/CNN/status/1201459374348218369
2019-12-02 11:23:00	CNN		77	34	103	Steve Bullock ends his presidential campaign and will not run for Senate https://cnn.it/34G8Ysr				1.2e+18	https://twitter.com/CNN/status/1201461877953437696
2019-12-02 11:23:00	CNN		77	34	103	Steve Bullock ends his presidential campaign and will not run for Senate https://cnn.it/34G8Ysr				1.2e+18	https://twitter.com/CNN/status/1201461877953437696
2019-12-02 11:34:00	CNN		65	415	514	"This amount of plastic in the stomach is nonetheless horrific... and serves to demonstrate the hazards that marine litter and discarded fishing gear can cause to marine life." A sperm whale has been found dead with 220 pounds of trash in its stomach: https://cnn.it/35V4tKU				1.2e+18	https://twitter.com/CNN/status/1201464586484043782
2019-12-02 11:34:00	CNN		65	415	514	"This amount of plastic in the stomach is nonetheless horrific... and serves to demonstrate the hazards that marine litter and discarded fishing gear can cause to marine life." A sperm whale has been found dead with 220 pounds of trash in its stomach: https://cnn.it/35V4tKU				1.2e+18	https://twitter.com/CNN/status/1201464586484043782
2019-12-02 11:42:00	CNN		50	51	172	A flight from Pensacola to Miami returned to the airport within an hour of takeoff after a passenger faked an illness in an attempt to get a better seat, according to police. https://cnn.it/2RcqYa2				1.2e+18	https://twitter.com/CNN/status/1201466709296795649
2019-12-02 11:42:00	CNN		50	51	172	A flight from Pensacola to Miami returned to the airport within an hour of takeoff after a passenger faked an illness in an attempt to get a better seat, according to police. https://cnn.it/2RcqYa2				1.2e+18	https://twitter.com/CNN/status/1201466709296795649
2019-12-02 11:52:00	CNN		61	131	395	Irving Burgie, a singer and songwriter who penned lyrics for the classic tune, "Day-O (The Banana Boat Song)," which was made famous by Harry Belafonte, has died, his son said. He was 95.				1.2e+18	https://twitter.com/CNN/status/1201469075156852739
2019-12-02 11:52:00	CNN		61	131	395	Irving Burgie, a singer and songwriter who penned lyrics for the classic tune, "Day-O (The Banana Boat Song)," which was made famous by Harry Belafonte, has died, his son said. He was 95.				1.2e+18	https://twitter.com/CNN/status/1201469075156852739
2019-12-02 12:08:00	CNN		78	78	181	A man who was slammed by a Chicago police officer during a Thanksgiving day arrest was charged with aggravated battery of a police officer on Sunday and bailed out of jail by Rev. Jesse L. Jackson Sr.				1.2e+18	https://twitter.com/CNN/status/1201473117908086784
2019-12-02 12:08:00	CNN		78	78	181	A man who was slammed by a Chicago police officer during a Thanksgiving day arrest was charged with aggravated battery of a police officer on Sunday and bailed out of jail by Rev. Jesse L. Jackson Sr.				1.2e+18	https://twitter.com/CNN/status/1201473117908086784
2019-12-02 12:15:00	CNN		23	184	355	Thousands of people are being evacuated from their homes in the Philippines as a rare December typhoon edges closer to some of the country's most densely populated areas, including the capital Manila.				1.2e+18	https://twitter.com/CNN/status/1201474876713963521
2019-12-02 12:15:00	CNN		22	192	874	Rosa Parks was honored with a new statue in downtown Montgomery, Alabama, on Sunday, 64 years to the day she was arrested for refusing to move to the back of a city bus.				1.2e+18	https://twitter.com/CNN/status/1201474868581195781
2019-12-02 12:15:00	CNN		23	184	355	Thousands of people are being evacuated from their homes in the Philippines as a rare December typhoon edges closer to some of the country's most densely populated areas, including the capital Manila.				1.2e+18	https://twitter.com/CNN/status/1201474876713963521
2019-12-02 12:15:00	CNN		22	192	874	Rosa Parks was honored with a new statue in downtown Montgomery, Alabama, on Sunday, 64 years to the day she was arrested for refusing to move to the back of a city bus.				1.2e+18	https://twitter.com/CNN/status/1201474868581195781
2019-12-02 12:28:00	CNN		47	80	724	"I've seen some post-thanksgiving hate on social about my family photo. Stupidity is apart of this world we live in鈥攕o i get it. But here's the thing鈥擨've been chosen to lead my family not y'all," he said on Twitter.				1.2e+18	https://twitter.com/CNN/status/1201478147650314241
2019-12-02 12:28:00	CNN		47	80	724	"I've seen some post-thanksgiving hate on social about my family photo. Stupidity is apart of this world we live in鈥攕o i get it. But here's the thing鈥擨've been chosen to lead my family not y'all," he said on Twitter.				1.2e+18	https://twitter.com/CNN/status/1201478147650314241
2019-12-02 12:32:00	CNN		52	63	361	"Frozen 2," Disney's sequel to the 2013 animated phenomenon, has set the record for the highest-grossing weekend in Thanksgiving history. It made $123.7 million domestically over the five day holiday weekend.				1.2e+18	https://twitter.com/CNN/status/1201479138697240577
2019-12-02 12:32:00	CNN		52	63	361	"Frozen 2," Disney's sequel to the 2013 animated phenomenon, has set the record for the highest-grossing weekend in Thanksgiving history. It made $123.7 million domestically over the five day holiday weekend.				1.2e+18	https://twitter.com/CNN/status/1201479138697240577
2019-12-02 12:40:00	CNN		33	48	126	After nearly a decade of silence, the Supreme Court is poised Monday to consider a case concerning the scope of an individual's right to keep and bear arms in a dispute concerning a New York City gun regulation.				1.2e+18	https://twitter.com/CNN/status/1201481177405808640
2019-12-02 12:40:00	CNN		33	48	126	After nearly a decade of silence, the Supreme Court is poised Monday to consider a case concerning the scope of an individual's right to keep and bear arms in a dispute concerning a New York City gun regulation.				1.2e+18	https://twitter.com/CNN/status/1201481177405808640
2019-12-02 12:55:00	CNN		24	29	101	The woman was taken into custody and transported to a mental health facility, according to police				1.2e+18	https://twitter.com/CNN/status/1201484935288279040
2019-12-02 12:55:00	CNN		24	29	101	The woman was taken into custody and transported to a mental health facility, according to police				1.2e+18	https://twitter.com/CNN/status/1201484935288279040
2019-12-02 13:07:00	CNN		51	52	113	A woman is alleging that employees at a Mexican restaurant and nightclub in Chicago escorted her to an alley behind the business and stood by as a man allegedly sexually assaulted her while she was intoxicated, according to a lawsuit against the business				1.2e+18	https://twitter.com/CNN/status/1201487934114934784
2019-12-02 13:07:00	CNN		51	52	113	A woman is alleging that employees at a Mexican restaurant and nightclub in Chicago escorted her to an alley behind the business and stood by as a man allegedly sexually assaulted her while she was intoxicated, according to a lawsuit against the business				1.2e+18	https://twitter.com/CNN/status/1201487934114934784
2019-12-02 13:11:00	CNN		26	49	95	Facial recognition checks are about to become even more ubiquitous in China				1.2e+18	https://twitter.com/CNN/status/1201488946267643906
2019-12-02 13:11:00	CNN		26	49	95	Facial recognition checks are about to become even more ubiquitous in China				1.2e+18	https://twitter.com/CNN/status/1201488946267643906
2019-12-02 13:17:00	CNN		94	166	358	China will ban US warships and military aircraft from making stops in Hong Kong in the wake of Washington passing legislation supporting the territory's pro-democracy protesters, the country's Foreign Ministry said				1.2e+18	https://twitter.com/CNN/status/1201490473979981824
2019-12-02 13:17:00	CNN		94	166	358	China will ban US warships and military aircraft from making stops in Hong Kong in the wake of Washington passing legislation supporting the territory's pro-democracy protesters, the country's Foreign Ministry said				1.2e+18	https://twitter.com/CNN/status/1201490473979981824
2019-12-02 13:20:00	CNN		74	34	107	This year's Black Friday shaped up to be the biggest yet. Americans spent $7.4 billion online on Black Friday and $4.2 billion on Thanksgiving Day. https://cnn.it/2LbzuC3				1.2e+18	https://twitter.com/CNN/status/1201491239532683264
2019-12-02 13:20:00	CNN		74	34	107	This year's Black Friday shaped up to be the biggest yet. Americans spent $7.4 billion online on Black Friday and $4.2 billion on Thanksgiving Day. https://cnn.it/2LbzuC3				1.2e+18	https://twitter.com/CNN/status/1201491239532683264
2019-12-02 13:30:00	CNN		23	49	132	"Several individuals" suspected of involvement in the massacre of a Mormon family in northern Mexico last month were arrested Sunday, the Mexican Attorney General's Office said in a news release.				1.2e+18	https://twitter.com/CNN/status/1201493798725009413
2019-12-02 13:30:00	CNN		23	49	132	"Several individuals" suspected of involvement in the massacre of a Mormon family in northern Mexico last month were arrested Sunday, the Mexican Attorney General's Office said in a news release.				1.2e+18	https://twitter.com/CNN/status/1201493798725009413
2019-12-02 13:38:00	CNN		92	69	217	Pictures of the Nazi death camp complex were used on a variety of tree ornaments, a mouse pad and a bottle opener, which the Auschwitz Memorial described as "disturbing and disrespectful."				1.2e+18	https://twitter.com/CNN/status/1201495753652416512
2019-12-02 13:38:00	CNN		92	69	217	Pictures of the Nazi death camp complex were used on a variety of tree ornaments, a mouse pad and a bottle opener, which the Auschwitz Memorial described as "disturbing and disrespectful."				1.2e+18	https://twitter.com/CNN/status/1201495753652416512
2019-12-02 13:42:00	CNN		55	180	241	Priests abused generations of boys at this Catholic school. Instead of reporting it, the order that runs the school -- and is specifically dedicated to protecting children -- withheld critical information from the Archdiocese for almost two decades. https://cnn.it/2r97Q1M				1.2e+18	https://twitter.com/CNN/status/1201496769814773760
2019-12-02 13:42:00	CNN		55	180	241	Priests abused generations of boys at this Catholic school. Instead of reporting it, the order that runs the school -- and is specifically dedicated to protecting children -- withheld critical information from the Archdiocese for almost two decades. https://cnn.it/2r97Q1M				1.2e+18	https://twitter.com/CNN/status/1201496769814773760
2019-12-02 13:52:00	CNN		598	503	2507	Roughly two years after her anti-Donald Trump text messages were released to Congress and she became a public target of the President's ire, Lisa Page said it's time to break her silence.				1.2e+18	https://twitter.com/CNN/status/1201499433260765185
2019-12-02 13:52:00	CNN		598	503	2507	Roughly two years after her anti-Donald Trump text messages were released to Congress and she became a public target of the President's ire, Lisa Page said it's time to break her silence.				1.2e+18	https://twitter.com/CNN/status/1201499433260765185
2019-12-02 14:08:00	CNN		24	89	121	Fifty-three people -- 48 of them children younger than 4 -- have been killed by the disease in the South Pacific island nation in recent weeks, the government said				1.2e+18	https://twitter.com/CNN/status/1201503296902647808
2019-12-02 14:08:00	CNN		24	89	121	Fifty-three people -- 48 of them children younger than 4 -- have been killed by the disease in the South Pacific island nation in recent weeks, the government said				1.2e+18	https://twitter.com/CNN/status/1201503296902647808
2019-12-02 14:22:00	CNN		59	222	357	China will ban US warships and military aircraft from making stops in Hong Kong in the wake of Washington passing legislation supporting the territory's pro-democracy protesters, the country's Foreign Ministry said https://cnn.it/2L9Jc8f				1.2e+18	https://twitter.com/CNN/status/1201506820730376197
2019-12-02 14:22:00	CNN		59	222	357	China will ban US warships and military aircraft from making stops in Hong Kong in the wake of Washington passing legislation supporting the territory's pro-democracy protesters, the country's Foreign Ministry said https://cnn.it/2L9Jc8f				1.2e+18	https://twitter.com/CNN/status/1201506820730376197
2019-12-02 14:33:00	CNN		19	199	1442	Michigan State University cornerback Josh Butler lost both of his parents before they could meet him on the field one last time on Senior Day. But he didn't walk out alone on Saturday.				1.2e+18	https://twitter.com/CNN/status/1201509736874688514
2019-12-02 14:33:00	CNN		19	199	1442	Michigan State University cornerback Josh Butler lost both of his parents before they could meet him on the field one last time on Senior Day. But he didn't walk out alone on Saturday.				1.2e+18	https://twitter.com/CNN/status/1201509736874688514
2019-12-02 14:47:00	CNN		19	37	93	Today's top business headlines: - China trade deal stalled over Hong Kong bill - Chinese factory data lifts global markets - Mobile orders on Black Friday hit record $2.9B - 'Frozen 2' scores record holiday weekend https://cnn.it/33F1ZPb				1.2e+18	https://twitter.com/CNN/status/1201513346152964099
2019-12-02 14:47:00	CNN		19	37	93	Today's top business headlines: - China trade deal stalled over Hong Kong bill - Chinese factory data lifts global markets - Mobile orders on Black Friday hit record $2.9B - 'Frozen 2' scores record holiday weekend https://cnn.it/33F1ZPb				1.2e+18	https://twitter.com/CNN/status/1201513346152964099
2019-12-02 15:07:00	CNN		16	82	479	"Frozen 2," Disney's sequel to the 2013 animated phenomenon, has set the record for the highest-grossing weekend in Thanksgiving history. It made $123.7 million domestically over the five day holiday weekend. https://cnn.it/35ODOPE				1.2e+18	https://twitter.com/CNN/status/1201518235587432449
2019-12-02 15:07:00	CNN		16	82	479	"Frozen 2," Disney's sequel to the 2013 animated phenomenon, has set the record for the highest-grossing weekend in Thanksgiving history. It made $123.7 million domestically over the five day holiday weekend. https://cnn.it/35ODOPE				1.2e+18	https://twitter.com/CNN/status/1201518235587432449
2019-12-02 15:10:00	CNN		49	85	119	Climate-fueled disasters have forced about 20 million people a year to leave their homes in the past decade -- equivalent to one every two seconds -- according to a new report from Oxfam				1.2e+18	https://twitter.com/CNN/status/1201518926162800640
2019-12-02 15:10:00	CNN		49	85	119	Climate-fueled disasters have forced about 20 million people a year to leave their homes in the past decade -- equivalent to one every two seconds -- according to a new report from Oxfam				1.2e+18	https://twitter.com/CNN/status/1201518926162800640
2019-12-02 15:24:00	CNN		46	68	240	High school students in states requiring universal background checks on all prospective gun buyers are less likely to carry guns compared to students in states that require background checks only on sales through federally licensed dealers, a study shows				1.2e+18	https://twitter.com/CNN/status/1201522430239543296
2019-12-02 15:24:00	CNN		46	68	240	High school students in states requiring universal background checks on all prospective gun buyers are less likely to carry guns compared to students in states that require background checks only on sales through federally licensed dealers, a study shows				1.2e+18	https://twitter.com/CNN/status/1201522430239543296
2019-12-02 15:31:00	CNN		12	34	84	Catalyte operates training centers in Baltimore, Boston, Chicago, Denver and Portland, Oregon. It's aiming to create a diverse technology workforce by eliminating the biases that cause employers to overlook talent in underserved communities.				1.2e+18	https://twitter.com/CNN/status/1201524198423891968
2019-12-02 15:31:00	CNN		12	34	84	Catalyte operates training centers in Baltimore, Boston, Chicago, Denver and Portland, Oregon. It's aiming to create a diverse technology workforce by eliminating the biases that cause employers to overlook talent in underserved communities.				1.2e+18	https://twitter.com/CNN/status/1201524198423891968
2019-12-02 15:40:00	CNN		14	26	67	As of this morning, more than 7,500 flights have been delayed into or out of the US within the past day 鈥?and more than 900 flights have been canceled. https://cnn.it/35XWjl0				1.2e+18	https://twitter.com/CNN/status/1201526456402300928
2019-12-02 15:40:00	CNN		14	26	67	As of this morning, more than 7,500 flights have been delayed into or out of the US within the past day 鈥?and more than 900 flights have been canceled. https://cnn.it/35XWjl0				1.2e+18	https://twitter.com/CNN/status/1201526456402300928
2019-12-02 15:50:00	CNN		14	24	84	Santa Claus and shorts can go together if you're in the right spot. From South America to Europe, @CNNTravel found eight warm places to go for Christmas around the world.		@CNNTravel		1.2e+18	https://twitter.com/CNN/status/1201528977497739270
2019-12-02 15:50:00	CNN		14	24	84	Santa Claus and shorts can go together if you're in the right spot. From South America to Europe, @CNNTravel found eight warm places to go for Christmas around the world.		@CNNTravel		1.2e+18	https://twitter.com/CNN/status/1201528977497739270
2019-12-02 16:00:00	CNN		42	89	148	鈥淣obody is going to believe your word against a priest.鈥?For more than half a century, pedophile priests abused boys at this California school, repeatedly covering for each other.				1.2e+18	https://twitter.com/CNN/status/1201531516423147521
2019-12-02 16:00:00	CNN		42	89	148	鈥淣obody is going to believe your word against a priest.鈥?For more than half a century, pedophile priests abused boys at this California school, repeatedly covering for each other.				1.2e+18	https://twitter.com/CNN/status/1201531516423147521
2019-12-02 16:10:00	CNN		64	66	142	As the Democratic-led US House moves toward an impeachment vote on President Trump, attention is turning to the likely Senate trial and how forcefully Chief Justice John Roberts might operate as he presides over the chamber.				1.2e+18	https://twitter.com/CNN/status/1201534010058514432
2019-12-02 16:10:00	CNN		64	66	142	As the Democratic-led US House moves toward an impeachment vote on President Trump, attention is turning to the likely Senate trial and how forcefully Chief Justice John Roberts might operate as he presides over the chamber.				1.2e+18	https://twitter.com/CNN/status/1201534010058514432
2019-12-02 16:20:00	CNN		14	49	327	"Frozen 2," Disney's sequel to the 2013 animated phenomenon, has set the record for the highest-grossing weekend in Thanksgiving history. It made $123.7 million domestically over the five day holiday weekend.				1.2e+18	https://twitter.com/CNN/status/1201536519451922434
2019-12-02 16:20:00	CNN		14	49	327	"Frozen 2," Disney's sequel to the 2013 animated phenomenon, has set the record for the highest-grossing weekend in Thanksgiving history. It made $123.7 million domestically over the five day holiday weekend.				1.2e+18	https://twitter.com/CNN/status/1201536519451922434
2019-12-02 16:30:00	CNN		54	92	378	A woman dumped the remains of her bushfire-charred family home outside the Australian parliament on Monday, accusing lawmakers of failing to act on the climate crisis.				1.2e+18	https://twitter.com/CNN/status/1201539079734726658
2019-12-02 16:30:00	CNN		54	92	378	A woman dumped the remains of her bushfire-charred family home outside the Australian parliament on Monday, accusing lawmakers of failing to act on the climate crisis.				1.2e+18	https://twitter.com/CNN/status/1201539079734726658
2019-12-02 16:40:00	CNN		18	26	87	This Christmas, visitors to the Kempinski Hotel Bahia, near Marbella, Spain will be treated to the sight of the hotel's tree, decked out with diamonds, precious stones and designer jewelry.				1.2e+18	https://twitter.com/CNN/status/1201541568097931264
2019-12-02 16:40:00	CNN		18	26	87	This Christmas, visitors to the Kempinski Hotel Bahia, near Marbella, Spain will be treated to the sight of the hotel's tree, decked out with diamonds, precious stones and designer jewelry.				1.2e+18	https://twitter.com/CNN/status/1201541568097931264
2019-12-02 16:50:00	CNN		59	57	139	President Trump announced Monday that the US will "restore" steel and aluminum tariffs on Brazil and Argentina, citing a "massive devaluation of their currencies."				1.2e+18	https://twitter.com/CNN/status/1201544064035966979
2019-12-02 16:50:00	CNN		59	57	139	President Trump announced Monday that the US will "restore" steel and aluminum tariffs on Brazil and Argentina, citing a "massive devaluation of their currencies."				1.2e+18	https://twitter.com/CNN/status/1201544064035966979
2019-12-02 17:00:00	CNN		55	29	112	What鈥檚 it like to be the House Speaker during a presidential impeachment? Nancy Pelosi answers questions on this, the 2020 election and more in a live CNN Town Hall, hosted by Jake Tapper. Thursday at 9 p.m. ET only on CNN				1.2e+18	https://twitter.com/CNN/status/1201546660926689280
2019-12-02 17:00:00	CNN		72	538	620	China will ban US warships and military aircraft from making stops in Hong Kong in the wake of Washington passing legislation supporting the territory's pro-democracy protesters, the country's Foreign Ministry said				1.2e+18	https://twitter.com/CNN/status/1201546623651864578
2019-12-02 17:00:00	CNN		55	29	112	What鈥檚 it like to be the House Speaker during a presidential impeachment? Nancy Pelosi answers questions on this, the 2020 election and more in a live CNN Town Hall, hosted by Jake Tapper. Thursday at 9 p.m. ET only on CNN				1.2e+18	https://twitter.com/CNN/status/1201546660926689280
2019-12-02 17:00:00	CNN		72	538	620	China will ban US warships and military aircraft from making stops in Hong Kong in the wake of Washington passing legislation supporting the territory's pro-democracy protesters, the country's Foreign Ministry said				1.2e+18	https://twitter.com/CNN/status/1201546623651864578
2019-12-02 17:10:00	CNN		51	43	105	Americans will spend a record amount of money this Cyber Monday following an already record-breaking Black Friday and Thanksgiving. Adobe Analytics projects today will be the largest online shopping day in US history with $9.4 billion in sales.				1.2e+18	https://twitter.com/CNN/status/1201549100702994434
2019-12-02 17:10:00	CNN		51	43	105	Americans will spend a record amount of money this Cyber Monday following an already record-breaking Black Friday and Thanksgiving. Adobe Analytics projects today will be the largest online shopping day in US history with $9.4 billion in sales.				1.2e+18	https://twitter.com/CNN/status/1201549100702994434
2019-12-02 17:20:00	CNN		23	51	82	Facial recognition checks are about to become even more ubiquitous in China				1.2e+18	https://twitter.com/CNN/status/1201551620531740675
2019-12-02 17:20:00	CNN		23	51	82	Facial recognition checks are about to become even more ubiquitous in China				1.2e+18	https://twitter.com/CNN/status/1201551620531740675
2019-12-02 17:30:00	CNN		14	48	155	This harvest-gold flying saucer perched on a rocky ledge high above Idyllwild, California, is one man's vacation home. It's also a Futuro 鈥?a space age tiny house. Fifty years ago, the Futuro embodied the promise of a futuristic way of living. https://cnn.it/2rDoab7				1.2e+18	https://twitter.com/CNN/status/1201554120345346050
2019-12-02 17:30:00	CNN		14	48	155	This harvest-gold flying saucer perched on a rocky ledge high above Idyllwild, California, is one man's vacation home. It's also a Futuro 鈥?a space age tiny house. Fifty years ago, the Futuro embodied the promise of a futuristic way of living. https://cnn.it/2rDoab7				1.2e+18	https://twitter.com/CNN/status/1201554120345346050
2019-12-02 17:40:00	CNN		37	62	106	Nearly a quarter of young adults and a fifth of adolescents in the United States have prediabetes, according to a study published in the journal JAMA Pediatrics.				1.2e+18	https://twitter.com/CNN/status/1201556672558305280
2019-12-02 17:40:00	CNN		37	62	106	Nearly a quarter of young adults and a fifth of adolescents in the United States have prediabetes, according to a study published in the journal JAMA Pediatrics.				1.2e+18	https://twitter.com/CNN/status/1201556672558305280
2019-12-02 17:50:00	CNN		40	60	153	A large, inflatable slide fell from the sky and into a Massachusetts man's yard Sunday. It came crashing down from a flight traveling from Paris' Charles de Gaulle Airport to Boston's Logan International Airport.				1.2e+18	https://twitter.com/CNN/status/1201559171109412868
2019-12-02 17:50:00	CNN		40	60	153	A large, inflatable slide fell from the sky and into a Massachusetts man's yard Sunday. It came crashing down from a flight traveling from Paris' Charles de Gaulle Airport to Boston's Logan International Airport.				1.2e+18	https://twitter.com/CNN/status/1201559171109412868
2019-12-02 17:55:00	CNN		33	81	276	A 9-year-old boy was surfing with his dad in Florida when a shark appeared to knock him off his surfboard. https://cnn.it/2DzQfD0				1.2e+18	https://twitter.com/CNN/status/1201560516843507713
2019-12-02 17:55:00	CNN		33	81	276	A 9-year-old boy was surfing with his dad in Florida when a shark appeared to knock him off his surfboard. https://cnn.it/2DzQfD0				1.2e+18	https://twitter.com/CNN/status/1201560516843507713
2019-12-02 18:00:00	CNN		47	36	130	McDonald's is finally entering the fried chicken sandwich wars.				1.2e+18	https://twitter.com/CNN/status/1201561687867957251
2019-12-02 18:00:00	CNN		47	36	130	McDonald's is finally entering the fried chicken sandwich wars.				1.2e+18	https://twitter.com/CNN/status/1201561687867957251
2019-12-02 18:04:00	CNN		359	147	725	First lady Melania Trump shared a video of this year's White House Christmas decorations. Volunteers from all 50 states pitched in, hanging 800 feet of garland, tying 15,000 bows and stringing more than 2,500 strands of lights. https://cnn.it/34JzxNj				1.2e+18	https://twitter.com/CNN/status/1201562751476350977
2019-12-02 18:04:00	CNN		359	147	725	First lady Melania Trump shared a video of this year's White House Christmas decorations. Volunteers from all 50 states pitched in, hanging 800 feet of garland, tying 15,000 bows and stringing more than 2,500 strands of lights. https://cnn.it/34JzxNj				1.2e+18	https://twitter.com/CNN/status/1201562751476350977
2019-12-02 18:15:00	CNN		63	198	436	These new cameras are designed to catch drivers using their phones https://cnn.it/2qc0cDp				1.2e+18	https://twitter.com/CNN/status/1201565642517811201
2019-12-02 18:15:00	CNN		63	198	436	These new cameras are designed to catch drivers using their phones https://cnn.it/2qc0cDp				1.2e+18	https://twitter.com/CNN/status/1201565642517811201
2019-12-02 18:28:00	CNN		40	103	256	Swiss company Climeworks is removing existing CO2 from the atmosphere and storing it underground as rock. Some of it is also used in carbonated drinks by Coca-Cola Switzerland. https://cnn.it/2Y7QE96				1.2e+18	https://twitter.com/CNN/status/1201568772756246528
2019-12-02 18:28:00	CNN		40	103	256	Swiss company Climeworks is removing existing CO2 from the atmosphere and storing it underground as rock. Some of it is also used in carbonated drinks by Coca-Cola Switzerland. https://cnn.it/2Y7QE96				1.2e+18	https://twitter.com/CNN/status/1201568772756246528
2019-12-02 18:32:00	CNN		29	128	461	A team of scientists teamed up to use underwater loudspeakers to try and entice fish back to dead coral reefs and potentially help them recover. By replicating the sounds of healthy reefs, the scientists used a process called "acoustic enrichment."				1.2e+18	https://twitter.com/CNN/status/1201569755523629056
2019-12-02 18:32:00	CNN		29	128	461	A team of scientists teamed up to use underwater loudspeakers to try and entice fish back to dead coral reefs and potentially help them recover. By replicating the sounds of healthy reefs, the scientists used a process called "acoustic enrichment."				1.2e+18	https://twitter.com/CNN/status/1201569755523629056
2019-12-02 18:40:00	CNN		207	135	465	President Trump's 2020 campaign announced it will no longer credential Bloomberg News for events after the outlet said it would not conduct investigations into the Democratic presidential candidates, but would continue to probe the Trump administration.				1.2e+18	https://twitter.com/CNN/status/1201571762921787392
2019-12-02 18:40:00	CNN		207	135	465	President Trump's 2020 campaign announced it will no longer credential Bloomberg News for events after the outlet said it would not conduct investigations into the Democratic presidential candidates, but would continue to probe the Trump administration.				1.2e+18	https://twitter.com/CNN/status/1201571762921787392
2019-12-02 18:45:00	CNN		20	68	203	This remote Greek village was once run by women. Travel writer Katie Sehl visits Olympos to learn more about its customs and history. https://cnn.it/34ILGCj				1.2e+18	https://twitter.com/CNN/status/1201572992641318912
2019-12-02 18:45:00	CNN		20	68	203	This remote Greek village was once run by women. Travel writer Katie Sehl visits Olympos to learn more about its customs and history. https://cnn.it/34ILGCj				1.2e+18	https://twitter.com/CNN/status/1201572992641318912
2019-12-02 18:49:00	CNN		38	69	157	Pictures of the Nazi death camp complex were used on a variety of tree ornaments, a mouse pad and a bottle opener, which the Auschwitz Memorial described as "disturbing and disrespectful."				1.2e+18	https://twitter.com/CNN/status/1201574017175556097
2019-12-02 18:49:00	CNN		38	69	157	Pictures of the Nazi death camp complex were used on a variety of tree ornaments, a mouse pad and a bottle opener, which the Auschwitz Memorial described as "disturbing and disrespectful."				1.2e+18	https://twitter.com/CNN/status/1201574017175556097
2019-12-02 18:50:00	CNN		44	239	624	Scientists have discovered a "monster black hole" so massive that, in theory, it shouldn't exist. It's a stellar black hole 鈥?the type that forms after stars die, collapse, and explode 鈥?and researchers are now looking for new theories to explain its size. https://cnn.it/35Ow1Bq				1.2e+18	https://twitter.com/CNN/status/1201574250890416128
2019-12-02 18:50:00	CNN		44	239	624	Scientists have discovered a "monster black hole" so massive that, in theory, it shouldn't exist. It's a stellar black hole 鈥?the type that forms after stars die, collapse, and explode 鈥?and researchers are now looking for new theories to explain its size. https://cnn.it/35Ow1Bq				1.2e+18	https://twitter.com/CNN/status/1201574250890416128
2019-12-02 18:55:00	CNN		21	74	175	Nintendo, Walkmans, VCRs. Japan was once synonymous with cutting-edge technology, but now, the country has fallen behind in the race to innovate. https://cnn.it/33p9o55				1.2e+18	https://twitter.com/CNN/status/1201575515619872768
2019-12-02 18:55:00	CNN		21	74	175	Nintendo, Walkmans, VCRs. Japan was once synonymous with cutting-edge technology, but now, the country has fallen behind in the race to innovate. https://cnn.it/33p9o55				1.2e+18	https://twitter.com/CNN/status/1201575515619872768
2019-12-02 19:02:00	CNN		25	113	358	The world's tallest atrium has opened in China. At 636 feet with four skybridges, it rises between a Beijing building's two twisting towers. https://cnn.it/35tu1hW				1.2e+18	https://twitter.com/CNN/status/1201577377278640128
2019-12-02 19:02:00	CNN		25	113	358	The world's tallest atrium has opened in China. At 636 feet with four skybridges, it rises between a Beijing building's two twisting towers. https://cnn.it/35tu1hW				1.2e+18	https://twitter.com/CNN/status/1201577377278640128
2019-12-02 19:10:00	CNN		47	51	167	Chicago Mayor Lori Lightfoot fired Police Superintendent Eddie Johnson Monday, saying Johnson lied about an October incident in which he was found sleeping in his car after supposedly having drinks with dinner.				1.2e+18	https://twitter.com/CNN/status/1201579312257884160
2019-12-02 19:10:00	CNN		47	51	167	Chicago Mayor Lori Lightfoot fired Police Superintendent Eddie Johnson Monday, saying Johnson lied about an October incident in which he was found sleeping in his car after supposedly having drinks with dinner.				1.2e+18	https://twitter.com/CNN/status/1201579312257884160
2019-12-02 19:20:00	CNN		50	42	118	Nine people representing four generations of an Idaho Falls family were killed in a plane crash in South Dakota while traveling for a hunting trip, according to a company where two of the victims were executives.				1.2e+18	https://twitter.com/CNN/status/1201581838113869825
2019-12-02 19:20:00	CNN		50	42	118	Nine people representing four generations of an Idaho Falls family were killed in a plane crash in South Dakota while traveling for a hunting trip, according to a company where two of the victims were executives.				1.2e+18	https://twitter.com/CNN/status/1201581838113869825
2019-12-02 19:30:00	CNN		25	24	76	Facebook just killed a misleading election ad. Here's why: https://cnn.it/2Y939Be				1.2e+18	https://twitter.com/CNN/status/1201584348090245120
2019-12-02 19:30:00	CNN		25	24	76	Facebook just killed a misleading election ad. Here's why: https://cnn.it/2Y939Be				1.2e+18	https://twitter.com/CNN/status/1201584348090245120
2019-12-02 19:40:00	CNN		49	47	193	'Sometimes you just gotta do what's right inside and hope that maybe the rest of the world will come around to it' Sen. Elizabeth Warren on Sunday got personal with a young voter who asked about acceptance in her own life.				1.2e+18	https://twitter.com/CNN/status/1201586851036979200
2019-12-02 19:40:00	CNN		49	47	193	'Sometimes you just gotta do what's right inside and hope that maybe the rest of the world will come around to it' Sen. Elizabeth Warren on Sunday got personal with a young voter who asked about acceptance in her own life.				1.2e+18	https://twitter.com/CNN/status/1201586851036979200
2019-12-02 19:45:00	CNN		55	129	157	Priests abused generations of boys at this Catholic school. Instead of reporting it, the order that runs the school -- and is specifically dedicated to protecting children -- withheld critical information from the Archdiocese for almost two decades.				1.2e+18	https://twitter.com/CNN/status/1201588119289712643
2019-12-02 19:45:00	CNN		55	129	157	Priests abused generations of boys at this Catholic school. Instead of reporting it, the order that runs the school -- and is specifically dedicated to protecting children -- withheld critical information from the Archdiocese for almost two decades.				1.2e+18	https://twitter.com/CNN/status/1201588119289712643
2019-12-02 19:50:00	CNN		34	216	1261	The Indian Navy has welcomed its first female pilot, in another significant milestone for women in the country's armed forces.				1.2e+18	https://twitter.com/CNN/status/1201589371239116800
2019-12-02 19:50:00	CNN		34	216	1261	The Indian Navy has welcomed its first female pilot, in another significant milestone for women in the country's armed forces.				1.2e+18	https://twitter.com/CNN/status/1201589371239116800
2019-12-02 20:00:00	CNN		59	83	236	The California Republican, who has long denied accusations of illegally dipping into campaign funds, will change his not guilty plea, court documents show				1.2e+18	https://twitter.com/CNN/status/1201591887330721793
2019-12-02 20:00:00	CNN		59	83	236	The California Republican, who has long denied accusations of illegally dipping into campaign funds, will change his not guilty plea, court documents show				1.2e+18	https://twitter.com/CNN/status/1201591887330721793
2019-12-02 20:07:00	CNN		110	212	477	An officer shot an armed 17-year-old in a high school classroom in Waukesha, Wisconsin, a Milwaukee suburb, police say				1.2e+18	https://twitter.com/CNN/status/1201593643355791360
2019-12-02 20:07:00	CNN		110	212	477	An officer shot an armed 17-year-old in a high school classroom in Waukesha, Wisconsin, a Milwaukee suburb, police say				1.2e+18	https://twitter.com/CNN/status/1201593643355791360
2019-12-02 20:14:00	CNN		51	234	374	"This amount of plastic in the stomach is nonetheless horrific... and serves to demonstrate the hazards that marine litter and discarded fishing gear can cause to marine life." A sperm whale has been found dead with 220 pounds of trash in its stomach: https://cnn.it/33J6CHO				1.2e+18	https://twitter.com/CNN/status/1201595414564216834
2019-12-02 20:14:00	CNN		51	234	374	"This amount of plastic in the stomach is nonetheless horrific... and serves to demonstrate the hazards that marine litter and discarded fishing gear can cause to marine life." A sperm whale has been found dead with 220 pounds of trash in its stomach: https://cnn.it/33J6CHO				1.2e+18	https://twitter.com/CNN/status/1201595414564216834
2019-12-02 20:28:00	CNN		576	85	383	When the Cleveland Browns lost to the Pittsburgh Steelers for the second time this year, this dejected fan went on a rant and walked straight into the frigid waters of Lake Erie for a disheartened dip				1.2e+18	https://twitter.com/CNN/status/1201598940057133067
2019-12-02 20:28:00	CNN		576	85	383	When the Cleveland Browns lost to the Pittsburgh Steelers for the second time this year, this dejected fan went on a rant and walked straight into the frigid waters of Lake Erie for a disheartened dip				1.2e+18	https://twitter.com/CNN/status/1201598940057133067
2019-12-02 20:44:00	CNN		28	24	82	The US stock market moved almost exclusively in one direction this fall: up				1.2e+18	https://twitter.com/CNN/status/1201602961337671681
2019-12-02 20:44:00	CNN		28	24	82	The US stock market moved almost exclusively in one direction this fall: up				1.2e+18	https://twitter.com/CNN/status/1201602961337671681
2019-12-02 20:51:00	CNN		27	44	155	Elon Musk will testify in a defamation suit brought against him by Vernon Unsworth, a British man who helped with the rescue of 12 boys and their soccer coach from a flooding Thai cave in July 2018				1.2e+18	https://twitter.com/CNN/status/1201604725252210689
2019-12-02 20:51:00	CNN		27	44	155	Elon Musk will testify in a defamation suit brought against him by Vernon Unsworth, a British man who helped with the rescue of 12 boys and their soccer coach from a flooding Thai cave in July 2018				1.2e+18	https://twitter.com/CNN/status/1201604725252210689
2019-12-02 20:58:00	CNN		94	75	297	YouTube confirms it has removed some Trump campaign ads, but the exact reasons for doing so are unclear, once again raising questions about the policies of YouTube and its parent company, Google				1.2e+18	https://twitter.com/CNN/status/1201606484829884417
2019-12-02 20:58:00	CNN		94	75	297	YouTube confirms it has removed some Trump campaign ads, but the exact reasons for doing so are unclear, once again raising questions about the policies of YouTube and its parent company, Google				1.2e+18	https://twitter.com/CNN/status/1201606484829884417
2019-12-02 21:05:00	CNN		27	55	175	A plague that has been blamed for the demise of the Roman Empire likely didn't kill half the world's population in just a few years, scholars say				1.2e+18	https://twitter.com/CNN/status/1201608242960490497
2019-12-02 21:05:00	CNN		27	55	175	A plague that has been blamed for the demise of the Roman Empire likely didn't kill half the world's population in just a few years, scholars say				1.2e+18	https://twitter.com/CNN/status/1201608242960490497
2019-12-02 21:12:00	CNN		27	34	111	The big news in Montana Gov. Steve Bullock's announcement isn't that he's dropping out of the presidential race. It's that he isn't going to run for Senate in 2020 either. https://cnn.it/34ErrWe | Analysis by @CillizzaCNN		@CillizzaCNN		1.2e+18	https://twitter.com/CNN/status/1201610012461850624
2019-12-02 21:12:00	CNN		27	34	111	The big news in Montana Gov. Steve Bullock's announcement isn't that he's dropping out of the presidential race. It's that he isn't going to run for Senate in 2020 either. https://cnn.it/34ErrWe | Analysis by @CillizzaCNN		@CillizzaCNN		1.2e+18	https://twitter.com/CNN/status/1201610012461850624
2019-12-02 21:19:00	CNN		18	76	291	New York officials say that, as of 2018, 93 percent of people with HIV have gotten a diagnosis, 90 percent are on treatment and 92 percent of those on treatment are virally suppressed				1.2e+18	https://twitter.com/CNN/status/1201611779203354624
2019-12-02 21:19:00	CNN		18	76	291	New York officials say that, as of 2018, 93 percent of people with HIV have gotten a diagnosis, 90 percent are on treatment and 92 percent of those on treatment are virally suppressed				1.2e+18	https://twitter.com/CNN/status/1201611779203354624
2019-12-02 21:26:00	CNN		99	125	290	An American woman who accused the convicted pedophile Jeffrey Epstein of sex crimes has revealed new details of the night she says she was forced to perform sex acts with Britain's Prince Andrew				1.2e+18	https://twitter.com/CNN/status/1201613562000658438
2019-12-02 21:26:00	CNN		99	125	290	An American woman who accused the convicted pedophile Jeffrey Epstein of sex crimes has revealed new details of the night she says she was forced to perform sex acts with Britain's Prince Andrew				1.2e+18	https://twitter.com/CNN/status/1201613562000658438
2019-12-02 21:33:00	CNN		223	74	228	Republicans have written a 123-page report rejecting the Democratic allegations that President Trump abused his office in his dealings with Ukraine https://cnn.it/2Renp2U				1.2e+18	https://twitter.com/CNN/status/1201615296450183168
2019-12-02 21:33:00	CNN		223	74	228	Republicans have written a 123-page report rejecting the Democratic allegations that President Trump abused his office in his dealings with Ukraine https://cnn.it/2Renp2U				1.2e+18	https://twitter.com/CNN/status/1201615296450183168
2019-12-02 21:34:00	CNN		38	30	75	It comes ahead of the release of a Democratic committee report expected to lay out the charges that would form the basis of potential articles of impeachment against the President				1.2e+18	https://twitter.com/CNN/status/1201615678136041473
2019-12-02 21:34:00	CNN		38	30	75	It comes ahead of the release of a Democratic committee report expected to lay out the charges that would form the basis of potential articles of impeachment against the President				1.2e+18	https://twitter.com/CNN/status/1201615678136041473
2019-12-02 21:40:00	CNN		51	76	123	The Trump administration has lifted the mysterious hold on security assistance to Lebanon, which includes a $105 million package to support the Lebanese armed forces, according to a congressional aide. The hold was put in place about a month ago.				1.2e+18	https://twitter.com/CNN/status/1201617054618574849
2019-12-02 21:40:00	CNN		51	76	123	The Trump administration has lifted the mysterious hold on security assistance to Lebanon, which includes a $105 million package to support the Lebanese armed forces, according to a congressional aide. The hold was put in place about a month ago.				1.2e+18	https://twitter.com/CNN/status/1201617054618574849
2019-12-02 21:49:00	CNN		377	352	1367	"Trump is so unpopular in some quarters and his shadow can prove so lethal to a campaign that not even one of his best friends, British PM Boris Johnson, wants to be seen with the US President during his London visit," writes Frida Ghitis for @CNNOpinion.		@CNNOpinion		1.2e+18	https://twitter.com/CNN/status/1201619309904191488
2019-12-02 21:49:00	CNN		377	352	1367	"Trump is so unpopular in some quarters and his shadow can prove so lethal to a campaign that not even one of his best friends, British PM Boris Johnson, wants to be seen with the US President during his London visit," writes Frida Ghitis for @CNNOpinion.		@CNNOpinion		1.2e+18	https://twitter.com/CNN/status/1201619309904191488
2019-12-02 22:03:00	CNN		34	30	103	The House Judiciary Committee has unveiled a list of witnesses for its first impeachment hearing into President Trump on Wednesday				1.2e+18	https://twitter.com/CNN/status/1201622854758027264
2019-12-02 22:03:00	CNN		34	30	103	The House Judiciary Committee has unveiled a list of witnesses for its first impeachment hearing into President Trump on Wednesday				1.2e+18	https://twitter.com/CNN/status/1201622854758027264
2019-12-02 22:18:00	CNN		53	157	194	In a pre-holiday message to consumers, an FBI field office is warning that "smart TVs" 鈥?televisions equipped with internet streaming and facial recognition capabilities 鈥?may be vulnerable to intrusion				1.2e+18	https://twitter.com/CNN/status/1201626821827137537
2019-12-02 22:18:00	CNN		53	157	194	In a pre-holiday message to consumers, an FBI field office is warning that "smart TVs" 鈥?televisions equipped with internet streaming and facial recognition capabilities 鈥?may be vulnerable to intrusion				1.2e+18	https://twitter.com/CNN/status/1201626821827137537
2019-12-02 22:30:00	CNN		44	43	116	There are fewer Christmas trees being grown than 10 to 15 years ago, yet more people are buying them. A spokesman for the National Christmas Tree Association says the shortage is a result of farmers planting fewer trees during the Great Recession.				1.2e+18	https://twitter.com/CNN/status/1201629674574667776
2019-12-02 22:30:00	CNN		44	43	116	There are fewer Christmas trees being grown than 10 to 15 years ago, yet more people are buying them. A spokesman for the National Christmas Tree Association says the shortage is a result of farmers planting fewer trees during the Great Recession.				1.2e+18	https://twitter.com/CNN/status/1201629674574667776
2019-12-02 22:48:00	CNN		35	35	201	Kirby Jenner, who pretends to be Kendall Jenner's fraternal twin brother on Instagram, has just landed his own parody reality show produced by none other than Kendall herself 鈥?and "momager," Kris Jenner.				1.2e+18	https://twitter.com/CNN/status/1201634262128177152
2019-12-02 22:48:00	CNN		35	35	201	Kirby Jenner, who pretends to be Kendall Jenner's fraternal twin brother on Instagram, has just landed his own parody reality show produced by none other than Kendall herself 鈥?and "momager," Kris Jenner.				1.2e+18	https://twitter.com/CNN/status/1201634262128177152
2019-12-02 23:01:00	CNN		798	305	708	The authors of a new study estimate that over a 20-year period, an average of 25,000 infants per year were born earlier in the US as a result of warmer temperatures brought on by the climate crisis				1.2e+18	https://twitter.com/CNN/status/1201637496297283584
2019-12-02 23:01:00	CNN		798	305	708	The authors of a new study estimate that over a 20-year period, an average of 25,000 infants per year were born earlier in the US as a result of warmer temperatures brought on by the climate crisis				1.2e+18	https://twitter.com/CNN/status/1201637496297283584
2019-12-02 23:15:00	CNN		50	48	258	Former President Jimmy Carter returned to the hospital over the weekend for a urinary tract infection, less than a week after he left an Atlanta hospital				1.2e+18	https://twitter.com/CNN/status/1201640973203365889
2019-12-02 23:15:00	CNN		50	48	258	Former President Jimmy Carter returned to the hospital over the weekend for a urinary tract infection, less than a week after he left an Atlanta hospital				1.2e+18	https://twitter.com/CNN/status/1201640973203365889
2019-12-02 23:30:00	CNN		44	60	208	Federal prosecutors in New York are "likely" to file additional charges in the case against associates of Rudy Giuliani who have been indicted for campaign finance violations, prosecutors say				1.2e+18	https://twitter.com/CNN/status/1201644756092239872
2019-12-02 23:30:00	CNN		44	60	208	Federal prosecutors in New York are "likely" to file additional charges in the case against associates of Rudy Giuliani who have been indicted for campaign finance violations, prosecutors say				1.2e+18	https://twitter.com/CNN/status/1201644756092239872
2019-12-02 23:45:00	CNN		58	68	161	A federal appeals court has questioned whether a new restrictive Trump administration asylum policy takes into account the dangers that migrants face in Mexico and Guatemala en route to the US				1.2e+18	https://twitter.com/CNN/status/1201648504294256642
2019-12-02 23:45:00	CNN		58	68	161	A federal appeals court has questioned whether a new restrictive Trump administration asylum policy takes into account the dangers that migrants face in Mexico and Guatemala en route to the US				1.2e+18	https://twitter.com/CNN/status/1201648504294256642
2019-12-03	CNN		39	86	176	A federal appeals court has rejected an emergency bid from the Trump administration to move forward next week with the first federal execution in nearly 17 years, setting up a potential showdown at the Supreme Court				1.2e+18	https://twitter.com/CNN/status/1201652290786136065
2019-12-03	CNN		39	86	176	A federal appeals court has rejected an emergency bid from the Trump administration to move forward next week with the first federal execution in nearly 17 years, setting up a potential showdown at the Supreme Court				1.2e+18	https://twitter.com/CNN/status/1201652290786136065
2019-12-03 00:15:00	CNN		464	338	1927	George Conway, the husband of White House counselor Kellyanne Conway, has escalated his criticism of President Trump by using a tweet from his wife to assail her boss over the continuing fallout from the House impeachment inquiry				1.2e+18	https://twitter.com/CNN/status/1201656070046924800
2019-12-03 00:15:00	CNN		464	338	1927	George Conway, the husband of White House counselor Kellyanne Conway, has escalated his criticism of President Trump by using a tweet from his wife to assail her boss over the continuing fallout from the House impeachment inquiry				1.2e+18	https://twitter.com/CNN/status/1201656070046924800
2019-12-03 00:30:00	CNN		70	174	426	Pence pushed Trump to fire Flynn. Cohen was told not to contradict Trump. Here's what is in the newly released notes from the Russia investigation.				1.2e+18	https://twitter.com/CNN/status/1201659843834187777
2019-12-03 00:30:00	CNN		70	174	426	Pence pushed Trump to fire Flynn. Cohen was told not to contradict Trump. Here's what is in the newly released notes from the Russia investigation.				1.2e+18	https://twitter.com/CNN/status/1201659843834187777
2019-12-03 00:35:00	CNN		28	100	205	The Justice Department, responding to a lawsuit by CNN and BuzzFeed, released 295 pages of witness memoranda and notes from FBI interviews released from the Mueller investigation. Read the file here:				1.2e+18	https://twitter.com/CNN/status/1201661202100899843
2019-12-03 00:35:00	CNN		28	100	205	The Justice Department, responding to a lawsuit by CNN and BuzzFeed, released 295 pages of witness memoranda and notes from FBI interviews released from the Mueller investigation. Read the file here:				1.2e+18	https://twitter.com/CNN/status/1201661202100899843
2019-12-03 00:45:00	CNN		44	112	299	Apple is expected to release four 5G-capable iPhones in 2020, according to a forecast report from JPMorgan				1.2e+18	https://twitter.com/CNN/status/1201663618502270977
2019-12-03 00:45:00	CNN		44	112	299	Apple is expected to release four 5G-capable iPhones in 2020, according to a forecast report from JPMorgan				1.2e+18	https://twitter.com/CNN/status/1201663618502270977
2019-12-03 01:00:00	CNN		45	103	469	The cat with the little tongue that stole the hearts of the internet has died at age 8. The news was announced to BUB's 2.3 million followers on her official Instagram page.				1.2e+18	https://twitter.com/CNN/status/1201667397280763904
2019-12-03 01:00:00	CNN		45	103	469	The cat with the little tongue that stole the hearts of the internet has died at age 8. The news was announced to BUB's 2.3 million followers on her official Instagram page.				1.2e+18	https://twitter.com/CNN/status/1201667397280763904
2019-12-03 01:15:00	CNN		107	26	87	Democratic presidential candidate Elizabeth Warren's support for "Medicare for All" and her opponents' efforts to highlight and question that support sit at at the center of her current problems in the polls, writes @CillizzaCNN https://cnn.it/37ZFzLT | Analysis		@CillizzaCNN		1.2e+18	https://twitter.com/CNN/status/1201671172439629824
2019-12-03 01:15:00	CNN		107	26	87	Democratic presidential candidate Elizabeth Warren's support for "Medicare for All" and her opponents' efforts to highlight and question that support sit at at the center of her current problems in the polls, writes @CillizzaCNN https://cnn.it/37ZFzLT | Analysis		@CillizzaCNN		1.2e+18	https://twitter.com/CNN/status/1201671172439629824
2019-12-03 01:30:00	CNN		75	17	68	Here's what you might have missed this Monday on CNN				1.2e+18	https://twitter.com/CNN/status/1201674927960731648
2019-12-03 01:30:00	CNN		75	17	68	Here's what you might have missed this Monday on CNN				1.2e+18	https://twitter.com/CNN/status/1201674927960731648
2019-12-03 01:45:00	CNN		25	158	951	Spectators of the Pennsylvania pro-hockey team the Hershey Bears donated 45,650 toys to local charities at the annual Teddy Bear Toss. The hockey tradition invites fans to chuck stuffed animals onto the ice after the home team sinks its first goal.				1.2e+18	https://twitter.com/CNN/status/1201678701672509442
2019-12-03 01:45:00	CNN		25	158	951	Spectators of the Pennsylvania pro-hockey team the Hershey Bears donated 45,650 toys to local charities at the annual Teddy Bear Toss. The hockey tradition invites fans to chuck stuffed animals onto the ice after the home team sinks its first goal.				1.2e+18	https://twitter.com/CNN/status/1201678701672509442
2019-12-03 02:00:00	CNN		31	74	304	A sneak peak of the upcoming trailer for the 25th James Bond film, "No Time to Die," has been released				1.2e+18	https://twitter.com/CNN/status/1201682488499867653
2019-12-03 02:00:00	CNN		31	74	304	A sneak peak of the upcoming trailer for the 25th James Bond film, "No Time to Die," has been released				1.2e+18	https://twitter.com/CNN/status/1201682488499867653
2019-12-03 02:15:00	CNN		22	76	260	Charges against one of the suspects in the death of college student Aniah Blanchard are being upgraded from first-degree kidnapping to capital murder, the Lee County, Alabama, district attorney said				1.2e+18	https://twitter.com/CNN/status/1201686256532574208
2019-12-03 02:15:00	CNN		22	76	260	Charges against one of the suspects in the death of college student Aniah Blanchard are being upgraded from first-degree kidnapping to capital murder, the Lee County, Alabama, district attorney said				1.2e+18	https://twitter.com/CNN/status/1201686256532574208
2019-12-03 02:30:00	CNN		106	196	459	A Republican-led committee looked into possible Ukraine interference in the 2016 election and found no evidence to support the claims, sources say				1.2e+18	https://twitter.com/CNN/status/1201690039773782016
2019-12-03 02:30:00	CNN		106	196	459	A Republican-led committee looked into possible Ukraine interference in the 2016 election and found no evidence to support the claims, sources say				1.2e+18	https://twitter.com/CNN/status/1201690039773782016
2019-12-03 02:45:00	CNN		27	25	75	Here's a look at some of the biggest events of Eddie Johnson's time leading the Chicago Police Department, including the Laquan McDonald trial, Jussie Smollett's police report and the ongoing persistence of gun violence				1.2e+18	https://twitter.com/CNN/status/1201693808305545216
2019-12-03 02:45:00	CNN		27	25	75	Here's a look at some of the biggest events of Eddie Johnson's time leading the Chicago Police Department, including the Laquan McDonald trial, Jussie Smollett's police report and the ongoing persistence of gun violence				1.2e+18	https://twitter.com/CNN/status/1201693808305545216
2019-12-03 03:00:00	CNN		19	67	164	Europe's top antitrust regulator is probing how Google and Facebook use data, putting the companies' huge advertising businesses in the spotlight once again				1.2e+18	https://twitter.com/CNN/status/1201697634869751809
2019-12-03 03:00:00	CNN		19	67	164	Europe's top antitrust regulator is probing how Google and Facebook use data, putting the companies' huge advertising businesses in the spotlight once again				1.2e+18	https://twitter.com/CNN/status/1201697634869751809
2019-12-03 03:15:00	CNN		41	54	319	Former "Dancing with the Stars" pro Louis van Amstel is speaking out after a teacher berated his son for saying he's thankful for his two dads				1.2e+18	https://twitter.com/CNN/status/1201701377355010049
2019-12-03 03:15:00	CNN		41	54	319	Former "Dancing with the Stars" pro Louis van Amstel is speaking out after a teacher berated his son for saying he's thankful for his two dads				1.2e+18	https://twitter.com/CNN/status/1201701377355010049
2019-12-03 03:30:00	CNN		80	103	202	President Trump's longstanding pledge to revive American manufacturing through a muscular trade policy took another hit with new data showing that the sector continued to slow for a fourth straight month				1.2e+18	https://twitter.com/CNN/status/1201705168582131717
2019-12-03 03:30:00	CNN		80	103	202	President Trump's longstanding pledge to revive American manufacturing through a muscular trade policy took another hit with new data showing that the sector continued to slow for a fourth straight month				1.2e+18	https://twitter.com/CNN/status/1201705168582131717
2019-12-03 03:45:00	CNN		232	39	343	The White House Christmas decorations are here once again, and this year, first lady Melania Trump has selected the familiar theme of patriotism				1.2e+18	https://twitter.com/CNN/status/1201708910597607424
2019-12-03 03:45:00	CNN		232	39	343	The White House Christmas decorations are here once again, and this year, first lady Melania Trump has selected the familiar theme of patriotism				1.2e+18	https://twitter.com/CNN/status/1201708910597607424
2019-12-03 04:00:00	CNN		493	891	6564	Actress and environmental activist Jane Fonda says "it feels good" to be arrested at the climate change demonstrations in Washington 鈥?and that she moved to the nation's capital specifically so she could protest				1.2e+18	https://twitter.com/CNN/status/1201712692807000064
2019-12-03 04:00:00	CNN		493	891	6564	Actress and environmental activist Jane Fonda says "it feels good" to be arrested at the climate change demonstrations in Washington 鈥?and that she moved to the nation's capital specifically so she could protest				1.2e+18	https://twitter.com/CNN/status/1201712692807000064
2019-12-03 04:15:00	CNN		51	53	129	An IRS employee who is raising concerns about potential political interference in the presidential audit program is declining to voluntarily appear for a transcribed interview with the Senate Finance Committee, a source says				1.2e+18	https://twitter.com/CNN/status/1201716454405681152
2019-12-03 04:15:00	CNN		51	53	129	An IRS employee who is raising concerns about potential political interference in the presidential audit program is declining to voluntarily appear for a transcribed interview with the Senate Finance Committee, a source says				1.2e+18	https://twitter.com/CNN/status/1201716454405681152
2019-12-03 04:21:00	CNN		30	31	205	Kirby Jenner, who pretends to be Kendall Jenner's fraternal twin brother on Instagram, has just landed his own parody reality show produced by none other than Kendall herself 鈥?and "momager," Kris Jenner.				1.2e+18	https://twitter.com/CNN/status/1201718067895701504
2019-12-03 04:21:00	CNN		30	31	205	Kirby Jenner, who pretends to be Kendall Jenner's fraternal twin brother on Instagram, has just landed his own parody reality show produced by none other than Kendall herself 鈥?and "momager," Kris Jenner.				1.2e+18	https://twitter.com/CNN/status/1201718067895701504
2019-12-03 04:30:00	CNN		225	161	371	The Department of Homeland Security wants to be able to use facial-recognition technology to identify all people entering and leaving the United States 鈥?including US citizens				1.2e+18	https://twitter.com/CNN/status/1201720272153387009
2019-12-03 04:30:00	CNN		225	161	371	The Department of Homeland Security wants to be able to use facial-recognition technology to identify all people entering and leaving the United States 鈥?including US citizens				1.2e+18	https://twitter.com/CNN/status/1201720272153387009
2019-12-03 04:38:00	CNN		43	52	134	Four teenagers were able to escape through the front door of a Nashville, Tennessee, juvenile detention center because of critical oversights by the company that managed the facility, police say				1.2e+18	https://twitter.com/CNN/status/1201722242201276418
2019-12-03 04:38:00	CNN		43	52	134	Four teenagers were able to escape through the front door of a Nashville, Tennessee, juvenile detention center because of critical oversights by the company that managed the facility, police say				1.2e+18	https://twitter.com/CNN/status/1201722242201276418
2019-12-03 04:46:00	CNN		29	27	56	US trade officials proposed a wave of tariffs on French goods as they released a report finding that a new French tax on digital services 鈥?affecting large American tech companies such as Facebook and Google 鈥?represents a barrier to trade				1.2e+18	https://twitter.com/CNN/status/1201724245014958080
2019-12-03 04:46:00	CNN		29	27	56	US trade officials proposed a wave of tariffs on French goods as they released a report finding that a new French tax on digital services 鈥?affecting large American tech companies such as Facebook and Google 鈥?represents a barrier to trade				1.2e+18	https://twitter.com/CNN/status/1201724245014958080
2019-12-03 04:51:00	CNN		60	39	102	Joe Biden's Iowa road trip comes as his campaign faces the reality that he could lose Iowa -- and possibly finish as low as fourth place.				1.2e+18	https://twitter.com/CNN/status/1201725528685916161
2019-12-03 04:51:00	CNN		60	39	102	Joe Biden's Iowa road trip comes as his campaign faces the reality that he could lose Iowa -- and possibly finish as low as fourth place.				1.2e+18	https://twitter.com/CNN/status/1201725528685916161
2019-12-03 04:53:00	CNN		24	50	193	"I thought the thing that hit me was a fish... When we looked back I saw it was actually a shark," 7-year-old Chandler said. "I was like, 'Oh my gosh.' "				1.2e+18	https://twitter.com/CNN/status/1201726014587580417
2019-12-03 04:53:00	CNN		24	50	193	"I thought the thing that hit me was a fish... When we looked back I saw it was actually a shark," 7-year-old Chandler said. "I was like, 'Oh my gosh.' "				1.2e+18	https://twitter.com/CNN/status/1201726014587580417
2019-12-03 04:58:00	CNN		23	54	126	The pilot of the plane that crashed and left nine dead in South Dakota was given the OK to fly by the Federal Aviation Administration, despite limited visibility in the air				1.2e+18	https://twitter.com/CNN/status/1201727284413173761
2019-12-03 04:58:00	CNN		23	54	126	The pilot of the plane that crashed and left nine dead in South Dakota was given the OK to fly by the Federal Aviation Administration, despite limited visibility in the air				1.2e+18	https://twitter.com/CNN/status/1201727284413173761
2019-12-03 05:07:00	CNN		46	80	198	An officer shot an armed 17-year-old in a high school classroom in Waukesha, Wisconsin, a Milwaukee suburb, police say				1.2e+18	https://twitter.com/CNN/status/1201729736000593920
2019-12-03 05:07:00	CNN		46	80	198	An officer shot an armed 17-year-old in a high school classroom in Waukesha, Wisconsin, a Milwaukee suburb, police say				1.2e+18	https://twitter.com/CNN/status/1201729736000593920
2019-12-03 05:14:00	CNN		85	130	314	An American woman who accused the convicted pedophile Jeffrey Epstein of sex crimes has revealed new details of the night she says she was forced to perform sex acts with Britain's Prince Andrew				1.2e+18	https://twitter.com/CNN/status/1201731525789847552
2019-12-03 05:14:00	CNN		85	130	314	An American woman who accused the convicted pedophile Jeffrey Epstein of sex crimes has revealed new details of the night she says she was forced to perform sex acts with Britain's Prince Andrew				1.2e+18	https://twitter.com/CNN/status/1201731525789847552
2019-12-03 05:23:00	CNN		39	129	227	鈥淣obody is going to believe your word against a priest.鈥?For more than half a century, pedophile priests abused boys at this California school, repeatedly covering for each other.				1.2e+18	https://twitter.com/CNN/status/1201733744861884416
2019-12-03 05:23:00	CNN		39	129	227	鈥淣obody is going to believe your word against a priest.鈥?For more than half a century, pedophile priests abused boys at this California school, repeatedly covering for each other.				1.2e+18	https://twitter.com/CNN/status/1201733744861884416
2019-12-03 05:32:00	CNN		20	91	301	Charges against one of the suspects in the death of college student Aniah Blanchard are being upgraded from first-degree kidnapping to capital murder, the Lee County, Alabama, district attorney said				1.2e+18	https://twitter.com/CNN/status/1201735954882392064
2019-12-03 05:32:00	CNN		20	91	301	Charges against one of the suspects in the death of college student Aniah Blanchard are being upgraded from first-degree kidnapping to capital murder, the Lee County, Alabama, district attorney said				1.2e+18	https://twitter.com/CNN/status/1201735954882392064
2019-12-03 05:41:00	CNN		19	69	185	Pictures of the Nazi death camp complex were used on a variety of tree ornaments, a mouse pad and a bottle opener, which the Auschwitz Memorial described as "disturbing and disrespectful."				1.2e+18	https://twitter.com/CNN/status/1201738174323671040
2019-12-03 05:41:00	CNN		19	69	185	Pictures of the Nazi death camp complex were used on a variety of tree ornaments, a mouse pad and a bottle opener, which the Auschwitz Memorial described as "disturbing and disrespectful."				1.2e+18	https://twitter.com/CNN/status/1201738174323671040
2019-12-03 05:50:00	CNN		51	134	275	China will ban US warships and military aircraft from making stops in Hong Kong in the wake of Washington passing legislation supporting the territory's pro-democracy protesters, the country's Foreign Ministry said				1.2e+18	https://twitter.com/CNN/status/1201740465667792898
2019-12-03 05:50:00	CNN		51	134	275	China will ban US warships and military aircraft from making stops in Hong Kong in the wake of Washington passing legislation supporting the territory's pro-democracy protesters, the country's Foreign Ministry said				1.2e+18	https://twitter.com/CNN/status/1201740465667792898
2019-12-03 05:59:00	CNN		29	48	170	A flight from Pensacola to Miami returned to the airport within an hour of takeoff after a passenger faked an illness in an attempt to get a better seat, according to police.				1.2e+18	https://twitter.com/CNN/status/1201742712359260160
2019-12-03 05:59:00	CNN		29	48	170	A flight from Pensacola to Miami returned to the airport within an hour of takeoff after a passenger faked an illness in an attempt to get a better seat, according to police.				1.2e+18	https://twitter.com/CNN/status/1201742712359260160
2019-12-03 06:08:00	CNN		113	100	263	The authors of a new study estimate that over a 20-year period, an average of 25,000 infants per year were born earlier in the US as a result of warmer temperatures brought on by the climate crisis				1.2e+18	https://twitter.com/CNN/status/1201744970207641600
2019-12-03 06:08:00	CNN		113	100	263	The authors of a new study estimate that over a 20-year period, an average of 25,000 infants per year were born earlier in the US as a result of warmer temperatures brought on by the climate crisis				1.2e+18	https://twitter.com/CNN/status/1201744970207641600
2019-12-03 06:17:00	CNN		36	29	107	Nine people representing four generations of an Idaho Falls family were killed in a plane crash in South Dakota while traveling for a hunting trip, according to a company where two of the victims were executives.				1.2e+18	https://twitter.com/CNN/status/1201747199392133120
2019-12-03 06:17:00	CNN		36	29	107	Nine people representing four generations of an Idaho Falls family were killed in a plane crash in South Dakota while traveling for a hunting trip, according to a company where two of the victims were executives.				1.2e+18	https://twitter.com/CNN/status/1201747199392133120
2019-12-03 06:26:00	CNN		122	86	485	George Conway, the husband of White House counselor Kellyanne Conway, has escalated his criticism of President Trump by using a tweet from his wife to assail her boss over the continuing fallout from the House impeachment inquiry				1.2e+18	https://twitter.com/CNN/status/1201749474084872192
2019-12-03 06:26:00	CNN		122	86	485	George Conway, the husband of White House counselor Kellyanne Conway, has escalated his criticism of President Trump by using a tweet from his wife to assail her boss over the continuing fallout from the House impeachment inquiry				1.2e+18	https://twitter.com/CNN/status/1201749474084872192
2019-12-03 06:34:00	CNN		32	31	101	On its 70th birthday, divisions and controversy are now tearing at NATO unity				1.2e+18	https://twitter.com/CNN/status/1201751438063480832
2019-12-03 06:34:00	CNN		32	31	101	On its 70th birthday, divisions and controversy are now tearing at NATO unity				1.2e+18	https://twitter.com/CNN/status/1201751438063480832
2019-12-03 06:37:00	CNN		100	46	147	As Democrats finish up their official report on the impeachment investigations, Republicans have issued a 123-page "prebuttal" that argues everything you've seen so far is being misrepresented				1.2e+18	https://twitter.com/CNN/status/1201752198562095105
2019-12-03 06:37:00	CNN		100	46	147	As Democrats finish up their official report on the impeachment investigations, Republicans have issued a 123-page "prebuttal" that argues everything you've seen so far is being misrepresented				1.2e+18	https://twitter.com/CNN/status/1201752198562095105
2019-12-03 06:44:00	CNN		9	66	283	New York officials say that, as of 2018, 93 percent of people with HIV have gotten a diagnosis, 90 percent are on treatment and 92 percent of those on treatment are virally suppressed				1.2e+18	https://twitter.com/CNN/status/1201754133507846144
2019-12-03 06:44:00	CNN		9	66	283	New York officials say that, as of 2018, 93 percent of people with HIV have gotten a diagnosis, 90 percent are on treatment and 92 percent of those on treatment are virally suppressed				1.2e+18	https://twitter.com/CNN/status/1201754133507846144
2019-12-03 06:53:00	CNN		25	108	447	The cat with the little tongue that stole the hearts of the internet has died at age 8. The news was announced to BUB's 2.3 million followers on her official Instagram page.				1.2e+18	https://twitter.com/CNN/status/1201756328563236865
2019-12-03 06:53:00	CNN		25	108	447	The cat with the little tongue that stole the hearts of the internet has died at age 8. The news was announced to BUB's 2.3 million followers on her official Instagram page.				1.2e+18	https://twitter.com/CNN/status/1201756328563236865
2019-12-03 07:02:00	CNN		47	130	187	Priests abused generations of boys at this Catholic school. Instead of reporting it, the order that runs the school -- and is specifically dedicated to protecting children -- withheld critical information from the Archdiocese for almost two decades.				1.2e+18	https://twitter.com/CNN/status/1201758641243729920
2019-12-03 07:02:00	CNN		47	130	187	Priests abused generations of boys at this Catholic school. Instead of reporting it, the order that runs the school -- and is specifically dedicated to protecting children -- withheld critical information from the Archdiocese for almost two decades.				1.2e+18	https://twitter.com/CNN/status/1201758641243729920
2019-12-03 07:11:00	CNN		75	47	204	The White House Christmas decorations are here once again, and this year, first lady Melania Trump has selected the familiar theme of patriotism				1.2e+18	https://twitter.com/CNN/status/1201760945485287426
2019-12-03 07:11:00	CNN		75	47	204	The White House Christmas decorations are here once again, and this year, first lady Melania Trump has selected the familiar theme of patriotism				1.2e+18	https://twitter.com/CNN/status/1201760945485287426
2019-12-03 07:20:00	CNN		42	122	238	Pence pushed Trump to fire Flynn. Cohen was told not to contradict Trump. Here's what is in the newly released notes from the Russia investigation.				1.2e+18	https://twitter.com/CNN/status/1201763214029205504
2019-12-03 07:20:00	CNN		42	122	238	Pence pushed Trump to fire Flynn. Cohen was told not to contradict Trump. Here's what is in the newly released notes from the Russia investigation.				1.2e+18	https://twitter.com/CNN/status/1201763214029205504
2019-12-03 07:29:00	CNN		20	95	133	In a pre-holiday message to consumers, an FBI field office is warning that "smart TVs" 鈥?televisions equipped with internet streaming and facial recognition capabilities 鈥?may be vulnerable to intrusion				1.2e+18	https://twitter.com/CNN/status/1201765473404231685
2019-12-03 07:29:00	CNN		20	95	133	In a pre-holiday message to consumers, an FBI field office is warning that "smart TVs" 鈥?televisions equipped with internet streaming and facial recognition capabilities 鈥?may be vulnerable to intrusion				1.2e+18	https://twitter.com/CNN/status/1201765473404231685
2019-12-03 07:34:00	CNN		19	74	298	The new "Rise of the Resistance" attraction at Walt Disney World is packed with Star Wars characters, holograms, lasers, and the most complex ride system Disney's Imagineers have ever designed. CNN took an exclusive ride -- this review contains spoilers.				1.2e+18	https://twitter.com/CNN/status/1201766524924628992
2019-12-03 07:34:00	CNN		19	74	298	The new "Rise of the Resistance" attraction at Walt Disney World is packed with Star Wars characters, holograms, lasers, and the most complex ride system Disney's Imagineers have ever designed. CNN took an exclusive ride -- this review contains spoilers.				1.2e+18	https://twitter.com/CNN/status/1201766524924628992
2019-12-03 07:42:00	CNN		20	60	111	A US computer researcher has appeared in court accused of advising North Korea how to use cryptocurrency to avoid sanctions.				1.2e+18	https://twitter.com/CNN/status/1201768540702937088
2019-12-03 07:42:00	CNN		20	60	111	A US computer researcher has appeared in court accused of advising North Korea how to use cryptocurrency to avoid sanctions.				1.2e+18	https://twitter.com/CNN/status/1201768540702937088
2019-12-03 07:49:00	CNN		43	214	276	"This amount of plastic in the stomach is nonetheless horrific... and serves to demonstrate the hazards that marine litter and discarded fishing gear can cause to marine life." A sperm whale has been found dead with 220 pounds of trash in its stomach: https://cnn.it/2YaYnmH				1.2e+18	https://twitter.com/CNN/status/1201770471009800192
2019-12-03 07:49:00	CNN		43	214	276	"This amount of plastic in the stomach is nonetheless horrific... and serves to demonstrate the hazards that marine litter and discarded fishing gear can cause to marine life." A sperm whale has been found dead with 220 pounds of trash in its stomach: https://cnn.it/2YaYnmH				1.2e+18	https://twitter.com/CNN/status/1201770471009800192
2019-12-03 07:58:00	CNN		22	86	401	A sneak peak of the upcoming trailer for the 25th James Bond film, "No Time to Die," has been released				1.2e+18	https://twitter.com/CNN/status/1201772694406082560
2019-12-03 07:58:00	CNN		22	86	401	A sneak peak of the upcoming trailer for the 25th James Bond film, "No Time to Die," has been released				1.2e+18	https://twitter.com/CNN/status/1201772694406082560
2019-12-03 08:07:00	CNN		27	21	113	The woman was taken into custody and transported to a mental health facility, according to police				1.2e+18	https://twitter.com/CNN/status/1201774934370004993
2019-12-03 08:07:00	CNN		27	21	113	The woman was taken into custody and transported to a mental health facility, according to police				1.2e+18	https://twitter.com/CNN/status/1201774934370004993
2019-12-03 08:16:00	CNN		30	69	116	Facial recognition checks are about to become even more ubiquitous in China				1.2e+18	https://twitter.com/CNN/status/1201777121540149248
2019-12-03 08:16:00	CNN		30	69	116	Facial recognition checks are about to become even more ubiquitous in China				1.2e+18	https://twitter.com/CNN/status/1201777121540149248
2019-12-03 08:24:00	CNN		20	37	162	Former President Jimmy Carter returned to the hospital over the weekend for a urinary tract infection, less than a week after he left an Atlanta hospital				1.2e+18	https://twitter.com/CNN/status/1201779282382663680
2019-12-03 08:24:00	CNN		20	37	162	Former President Jimmy Carter returned to the hospital over the weekend for a urinary tract infection, less than a week after he left an Atlanta hospital				1.2e+18	https://twitter.com/CNN/status/1201779282382663680
2019-12-03 08:33:00	CNN		39	48	103	The Trump administration has lifted the mysterious hold on security assistance to Lebanon, which includes a $105 million package to support the Lebanese armed forces, according to a congressional aide. The hold was put in place about a month ago.				1.2e+18	https://twitter.com/CNN/status/1201781469158543360
2019-12-03 08:33:00	CNN		39	48	103	The Trump administration has lifted the mysterious hold on security assistance to Lebanon, which includes a $105 million package to support the Lebanese armed forces, according to a congressional aide. The hold was put in place about a month ago.				1.2e+18	https://twitter.com/CNN/status/1201781469158543360
2019-12-03 08:42:00	CNN		27	71	121	Fifty-three people -- 48 of them children younger than 4 -- have been killed by the disease in the South Pacific island nation in recent weeks, the government said				1.2e+18	https://twitter.com/CNN/status/1201783655183638528
2019-12-03 08:42:00	CNN		27	71	121	Fifty-three people -- 48 of them children younger than 4 -- have been killed by the disease in the South Pacific island nation in recent weeks, the government said				1.2e+18	https://twitter.com/CNN/status/1201783655183638528
2019-12-03 08:50:00	CNN		38	93	362	Apple is expected to release four 5G-capable iPhones in 2020, according to a forecast report from JPMorgan				1.2e+18	https://twitter.com/CNN/status/1201785860095725568
2019-12-03 08:50:00	CNN		38	93	362	Apple is expected to release four 5G-capable iPhones in 2020, according to a forecast report from JPMorgan				1.2e+18	https://twitter.com/CNN/status/1201785860095725568
2019-12-03 08:59:00	CNN		36	30	102	Elon Musk will testify in a defamation suit brought against him by Vernon Unsworth, a British man who helped with the rescue of 12 boys and their soccer coach from a flooding Thai cave in July 2018				1.2e+18	https://twitter.com/CNN/status/1201788036914307079
2019-12-03 08:59:00	CNN		36	30	102	Elon Musk will testify in a defamation suit brought against him by Vernon Unsworth, a British man who helped with the rescue of 12 boys and their soccer coach from a flooding Thai cave in July 2018				1.2e+18	https://twitter.com/CNN/status/1201788036914307079
2019-12-03 09:08:00	CNN		17	20	58	Facebook just killed a misleading election ad. Here's why: https://cnn.it/34UdlQV				1.2e+18	https://twitter.com/CNN/status/1201790286504087552
2019-12-03 09:08:00	CNN		17	20	58	Facebook just killed a misleading election ad. Here's why: https://cnn.it/34UdlQV				1.2e+18	https://twitter.com/CNN/status/1201790286504087552
2019-12-03 09:17:00	CNN		90	111	289	A Republican-led committee looked into possible Ukraine interference in the 2016 election and found no evidence to support the claims, sources say				1.2e+18	https://twitter.com/CNN/status/1201792449858932736
2019-12-03 09:17:00	CNN		90	111	289	A Republican-led committee looked into possible Ukraine interference in the 2016 election and found no evidence to support the claims, sources say				1.2e+18	https://twitter.com/CNN/status/1201792449858932736
2019-12-03 09:25:00	CNN		193	324	1190	"Trump is so unpopular in some quarters and his shadow can prove so lethal to a campaign that not even one of his best friends, British PM Boris Johnson, wants to be seen with the US President during his London visit," writes Frida Ghitis for @CNNOpinion.		@CNNOpinion		1.2e+18	https://twitter.com/CNN/status/1201794625415069696
2019-12-03 09:25:00	CNN		193	324	1190	"Trump is so unpopular in some quarters and his shadow can prove so lethal to a campaign that not even one of his best friends, British PM Boris Johnson, wants to be seen with the US President during his London visit," writes Frida Ghitis for @CNNOpinion.		@CNNOpinion		1.2e+18	https://twitter.com/CNN/status/1201794625415069696
2019-12-03 09:36:00	CNN		58	67	147	Nobody likes to hear that an old friend is "brain dead," so perhaps it's not surprising that France's allies seem to be going through the seven stages of grief over Emmanuel Macron's pronouncement that NATO is languishing | Analysis by CNN's Jim Bitterman				1.2e+18	https://twitter.com/CNN/status/1201797249774313473
2019-12-03 09:36:00	CNN		58	67	147	Nobody likes to hear that an old friend is "brain dead," so perhaps it's not surprising that France's allies seem to be going through the seven stages of grief over Emmanuel Macron's pronouncement that NATO is languishing | Analysis by CNN's Jim Bitterman				1.2e+18	https://twitter.com/CNN/status/1201797249774313473
2019-12-03 09:43:00	CNN		222	177	288	"I think that's very insulting." President Donald Trump condemns French President Emmanuel Macron's "nasty" statement about NATO being "brain dead" http://cnn.it/2r87XuD				1.2e+18	https://twitter.com/CNN/status/1201799197550354432
2019-12-03 09:43:00	CNN		222	177	288	"I think that's very insulting." President Donald Trump condemns French President Emmanuel Macron's "nasty" statement about NATO being "brain dead" http://cnn.it/2r87XuD				1.2e+18	https://twitter.com/CNN/status/1201799197550354432
2019-12-03 09:44:00	CNN		31	92	203	YouTube confirms it has removed some Trump campaign ads, but the exact reasons for doing so are unclear, once again raising questions about the policies of YouTube and its parent company, Google				1.2e+18	https://twitter.com/CNN/status/1201799425997365248
2019-12-03 09:44:00	CNN		31	92	203	YouTube confirms it has removed some Trump campaign ads, but the exact reasons for doing so are unclear, once again raising questions about the policies of YouTube and its parent company, Google				1.2e+18	https://twitter.com/CNN/status/1201799425997365248
2019-12-03 09:53:00	CNN		15	25	72	The big news in Montana Gov. Steve Bullock's announcement isn't that he's dropping out of the presidential race. It's that he isn't going to run for Senate in 2020 either. https://cnn.it/33KEoN5 | Analysis by @CillizzaCNN		@CillizzaCNN		1.2e+18	https://twitter.com/CNN/status/1201801611355590656
2019-12-03 09:53:00	CNN		15	25	72	The big news in Montana Gov. Steve Bullock's announcement isn't that he's dropping out of the presidential race. It's that he isn't going to run for Senate in 2020 either. https://cnn.it/33KEoN5 | Analysis by @CillizzaCNN		@CillizzaCNN		1.2e+18	https://twitter.com/CNN/status/1201801611355590656
2019-12-03 10:02:00	CNN		44	45	178	Federal prosecutors in New York are "likely" to file additional charges in the case against associates of Rudy Giuliani who have been indicted for campaign finance violations, prosecutors say				1.2e+18	https://twitter.com/CNN/status/1201803832138829825
2019-12-03 10:02:00	CNN		44	45	178	Federal prosecutors in New York are "likely" to file additional charges in the case against associates of Rudy Giuliani who have been indicted for campaign finance violations, prosecutors say				1.2e+18	https://twitter.com/CNN/status/1201803832138829825
2019-12-03 10:04:00	CNN		265	132	239	After criticizing French President Macron for calling NATO "brain dead," Trump says the US benefits the least from the international alliance: http://cnn.it/2r87XuD				1.2e+18	https://twitter.com/CNN/status/1201804266693783553
2019-12-03 10:04:00	CNN		265	132	239	After criticizing French President Macron for calling NATO "brain dead," Trump says the US benefits the least from the international alliance: http://cnn.it/2r87XuD				1.2e+18	https://twitter.com/CNN/status/1201804266693783553
2019-12-03 10:11:00	CNN		16	41	95	As of Monday morning, more than 7,500 flights have been delayed into or out of the US within the past day and more than 900 flights have been canceled				1.2e+18	https://twitter.com/CNN/status/1201806062673899525
2019-12-03 10:11:00	CNN		16	41	95	As of Monday morning, more than 7,500 flights have been delayed into or out of the US within the past day and more than 900 flights have been canceled				1.2e+18	https://twitter.com/CNN/status/1201806062673899525
2019-12-03 10:19:00	CNN		29	34	77	There are fewer Christmas trees being grown than 10 to 15 years ago, yet more people are buying them. A spokesman for the National Christmas Tree Association says the shortage is a result of farmers planting fewer trees during the Great Recession.				1.2e+18	https://twitter.com/CNN/status/1201808257238683648
2019-12-03 10:19:00	CNN		29	34	77	There are fewer Christmas trees being grown than 10 to 15 years ago, yet more people are buying them. A spokesman for the National Christmas Tree Association says the shortage is a result of farmers planting fewer trees during the Great Recession.				1.2e+18	https://twitter.com/CNN/status/1201808257238683648
2019-12-03 10:28:00	CNN		67	256	434	President Trump's longstanding pledge to revive American manufacturing through a muscular trade policy took another hit with new data showing that the sector continued to slow for a fourth straight month				1.2e+18	https://twitter.com/CNN/status/1201810462591115264
2019-12-03 10:28:00	CNN		67	256	434	President Trump's longstanding pledge to revive American manufacturing through a muscular trade policy took another hit with new data showing that the sector continued to slow for a fourth straight month				1.2e+18	https://twitter.com/CNN/status/1201810462591115264
2019-12-03 10:37:00	CNN		72	56	241	Donald Trump is the man no one in Britain wants to dance with | Analysis by @lukemcgee https://cnn.it/2OLxd2E		@lukemcgee		1.2e+18	https://twitter.com/CNN/status/1201812588444688384
2019-12-03 10:37:00	CNN		72	56	241	Donald Trump is the man no one in Britain wants to dance with | Analysis by @lukemcgee https://cnn.it/2OLxd2E		@lukemcgee		1.2e+18	https://twitter.com/CNN/status/1201812588444688384
2019-12-03 10:43:00	CNN		100	62	169	President Trump said he would "stay out of it," when asked about the upcoming UK election, before adding that he's a fan of Brexit, and that he thinks British Prime Minister Boris Johnson "is very capable and he will do a good job鈥?https://cnn.it/2DLUISV				1.2e+18	https://twitter.com/CNN/status/1201814104576540672
2019-12-03 10:43:00	CNN		100	62	169	President Trump said he would "stay out of it," when asked about the upcoming UK election, before adding that he's a fan of Brexit, and that he thinks British Prime Minister Boris Johnson "is very capable and he will do a good job鈥?https://cnn.it/2DLUISV				1.2e+18	https://twitter.com/CNN/status/1201814104576540672
2019-12-03 10:51:00	CNN		18	51	125	Named the "Power of Siberia," the pipeline runs more than 8,100 kilometers (5,000 miles) across the two countries, according to Chinese state-media				1.2e+18	https://twitter.com/CNN/status/1201816118509355008
2019-12-03 10:51:00	CNN		18	51	125	Named the "Power of Siberia," the pipeline runs more than 8,100 kilometers (5,000 miles) across the two countries, according to Chinese state-media				1.2e+18	https://twitter.com/CNN/status/1201816118509355008
2019-12-03 10:57:00	CNN		44	64	163	Around 100 sexual assaults are reported to police in India every day. But experts say that the real number is likely much higher, owing to the shame attached to sexual assault and the social barriers faced by victims.				1.2e+18	https://twitter.com/CNN/status/1201817849859321856
2019-12-03 10:57:00	CNN		44	64	163	Around 100 sexual assaults are reported to police in India every day. But experts say that the real number is likely much higher, owing to the shame attached to sexual assault and the social barriers faced by victims.				1.2e+18	https://twitter.com/CNN/status/1201817849859321856
2019-12-03 11:05:00	CNN		66	123	421	The world of the year for 2019 is "existential"				1.2e+18	https://twitter.com/CNN/status/1201819638612582401
2019-12-03 11:05:00	CNN		66	61	158	Trump is at NATO鈥檚 70th birthday party in London. The catch: He鈥檚 also NATO鈥檚 biggest threat. Analysis by @husca and @StCollinson		@husca @StCollinson		1.2e+18	https://twitter.com/CNN/status/1201819637966688257
2019-12-03 11:05:00	CNN		66	123	421	The world of the year for 2019 is "existential"				1.2e+18	https://twitter.com/CNN/status/1201819638612582401
2019-12-03 11:05:00	CNN		66	61	158	Trump is at NATO鈥檚 70th birthday party in London. The catch: He鈥檚 also NATO鈥檚 biggest threat. Analysis by @husca and @StCollinson		@husca @StCollinson		1.2e+18	https://twitter.com/CNN/status/1201819637966688257
2019-12-03 11:13:00	CNN		17	47	116	A US computer researcher has appeared in court accused of advising North Korea how to use cryptocurrency to avoid sanctions.				1.2e+18	https://twitter.com/CNN/status/1201821644706189312
2019-12-03 11:13:00	CNN		17	47	116	A US computer researcher has appeared in court accused of advising North Korea how to use cryptocurrency to avoid sanctions.				1.2e+18	https://twitter.com/CNN/status/1201821644706189312
2019-12-03 11:15:00	CNN		173	231	838	Donald Trump meets the Queen today. Expectations are high 鈥?according to him, his last trip was the most fun she鈥檇 had in 25 years. Read more analysis on Trump's trip to London here: https://cnn.it/2DGBzlG				1.2e+18	https://twitter.com/CNN/status/1201822168620961792
2019-12-03 11:15:00	CNN		173	231	838	Donald Trump meets the Queen today. Expectations are high 鈥?according to him, his last trip was the most fun she鈥檇 had in 25 years. Read more analysis on Trump's trip to London here: https://cnn.it/2DGBzlG				1.2e+18	https://twitter.com/CNN/status/1201822168620961792
2019-12-03 11:20:00	CNN		35	88	449	The cat with the little tongue that stole the hearts of the internet has died at age 8. The news was announced to BUB's 2.3 million followers on her official Instagram page.				1.2e+18	https://twitter.com/CNN/status/1201823407194746881
2019-12-03 11:20:00	CNN		35	88	449	The cat with the little tongue that stole the hearts of the internet has died at age 8. The news was announced to BUB's 2.3 million followers on her official Instagram page.				1.2e+18	https://twitter.com/CNN/status/1201823407194746881
2019-12-03 11:25:00	CNN		29	38	131	Replacing short-haul flights with trains frees up landing and departure slots at busy airports that can be used for more lucrative long-haul services. They also make the airline look greener, even if there's no long-run difference to its carbon footprint.				1.2e+18	https://twitter.com/CNN/status/1201824779596181505
2019-12-03 11:25:00	CNN		29	38	131	Replacing short-haul flights with trains frees up landing and departure slots at busy airports that can be used for more lucrative long-haul services. They also make the airline look greener, even if there's no long-run difference to its carbon footprint.				1.2e+18	https://twitter.com/CNN/status/1201824779596181505
2019-12-03 11:33:00	CNN		25	60	110	Three separate attacks targeted busy marketplaces in northwest Syria, producing a brutal death toll Monday in the war-torn area, according to local volunteer and rights groups. At least 19 people were killed, 12 of them children. https://cnn.it/35PJ6dQ				1.2e+18	https://twitter.com/CNN/status/1201826748557594624
2019-12-03 11:33:00	CNN		25	60	110	Three separate attacks targeted busy marketplaces in northwest Syria, producing a brutal death toll Monday in the war-torn area, according to local volunteer and rights groups. At least 19 people were killed, 12 of them children. https://cnn.it/35PJ6dQ				1.2e+18	https://twitter.com/CNN/status/1201826748557594624
2019-12-03 11:41:00	CNN		89	37	185	The new drink is Irish Cream Cold Brew, which is Starbucks' cold brew coffee mixed with Irish Cream syrup and topped with vanilla sweet cream cold foam and cocoa powder. It goes on sale Tuesday across US stores and will be available for a limited time.				1.2e+18	https://twitter.com/CNN/status/1201828861706719233
2019-12-03 11:41:00	CNN		89	37	185	The new drink is Irish Cream Cold Brew, which is Starbucks' cold brew coffee mixed with Irish Cream syrup and topped with vanilla sweet cream cold foam and cocoa powder. It goes on sale Tuesday across US stores and will be available for a limited time.				1.2e+18	https://twitter.com/CNN/status/1201828861706719233
2019-12-03 11:42:00	CNN		11	78	97	Three separate attacks targeted busy marketplaces in northwest Syria, producing a brutal death toll in the war-torn area, according to local volunteer and rights groups. At least 19 people were killed, 12 of them children.				1.2e+18	https://twitter.com/CNN/status/1201828947299835904
2019-12-03 11:42:00	CNN		11	78	97	Three separate attacks targeted busy marketplaces in northwest Syria, producing a brutal death toll in the war-torn area, according to local volunteer and rights groups. At least 19 people were killed, 12 of them children.				1.2e+18	https://twitter.com/CNN/status/1201828947299835904
2019-12-03 11:50:00	CNN		9	69	171	Europe's top antitrust regulator is probing how Google and Facebook use data, putting the companies' huge advertising businesses in the spotlight once again				1.2e+18	https://twitter.com/CNN/status/1201831004765339648
2019-12-03 11:50:00	CNN		9	69	171	Europe's top antitrust regulator is probing how Google and Facebook use data, putting the companies' huge advertising businesses in the spotlight once again				1.2e+18	https://twitter.com/CNN/status/1201831004765339648
2019-12-03 11:55:00	CNN		94	80	188	Teens from some of China's wealthiest regions are outperforming their peers in the world's richest countries in reading, math and science, according to new results from a global education study.				1.2e+18	https://twitter.com/CNN/status/1201832351980019712
2019-12-03 11:55:00	CNN		94	80	188	Teens from some of China's wealthiest regions are outperforming their peers in the world's richest countries in reading, math and science, according to new results from a global education study.				1.2e+18	https://twitter.com/CNN/status/1201832351980019712
2019-12-03 12:02:00	CNN		63	98	240	An American woman who accused the convicted pedophile Jeffrey Epstein of sex crimes has revealed new details of the night she says she was forced to perform sex acts with Britain's Prince Andrew.				1.2e+18	https://twitter.com/CNN/status/1201833972722028545
2019-12-03 12:02:00	CNN		63	98	240	An American woman who accused the convicted pedophile Jeffrey Epstein of sex crimes has revealed new details of the night she says she was forced to perform sex acts with Britain's Prince Andrew.				1.2e+18	https://twitter.com/CNN/status/1201833972722028545
2019-12-03 12:08:00	CNN		20	87	178	Seattle Children's Hospital knew for years a mold infestation in its facilities could be related to its air-handling system, but "engaged in a cover-up" that sickened many patients and resulted in the deaths of six children, a class-action lawsuit claims.				1.2e+18	https://twitter.com/CNN/status/1201835474148564992
2019-12-03 12:08:00	CNN		20	87	178	Seattle Children's Hospital knew for years a mold infestation in its facilities could be related to its air-handling system, but "engaged in a cover-up" that sickened many patients and resulted in the deaths of six children, a class-action lawsuit claims.				1.2e+18	https://twitter.com/CNN/status/1201835474148564992
2019-12-03 12:13:00	CNN		51	69	262	Former National Economic Council Director Gary Cohn said he's "concerned" there is no one left in the White House to stand up to President Trump and tell him "what he doesn't want to hear."				1.2e+18	https://twitter.com/CNN/status/1201836751058284544
2019-12-03 12:13:00	CNN		51	69	262	Former National Economic Council Director Gary Cohn said he's "concerned" there is no one left in the White House to stand up to President Trump and tell him "what he doesn't want to hear."				1.2e+18	https://twitter.com/CNN/status/1201836751058284544
2019-12-03 12:20:00	CNN		55	60	165	The UK could become the next country to issue gender neutral passports if an activist trying to force the government to overturn its policy wins a court appeal on Tuesday.				1.2e+18	https://twitter.com/CNN/status/1201838516952600576
2019-12-03 12:20:00	CNN		55	60	165	The UK could become the next country to issue gender neutral passports if an activist trying to force the government to overturn its policy wins a court appeal on Tuesday.				1.2e+18	https://twitter.com/CNN/status/1201838516952600576
2019-12-03 12:24:00	CNN		50	42	168	Nobody likes to hear that an old friend is "brain dead," so perhaps it's not surprising that France's allies seem to be going through the seven stages of grief over Emmanuel Macron's pronouncement that NATO is languishing | Analysis by CNN's Jim Bitterman				1.2e+18	https://twitter.com/CNN/status/1201839515272384512
2019-12-03 12:24:00	CNN		50	42	168	Nobody likes to hear that an old friend is "brain dead," so perhaps it's not surprising that France's allies seem to be going through the seven stages of grief over Emmanuel Macron's pronouncement that NATO is languishing | Analysis by CNN's Jim Bitterman				1.2e+18	https://twitter.com/CNN/status/1201839515272384512
2019-12-03 12:43:00	CNN		134	129	441	YouTube confirms it has removed some Trump campaign ads, but the exact reasons for doing so are unclear, once again raising questions about the policies of YouTube and its parent company, Google				1.2e+18	https://twitter.com/CNN/status/1201844444238090240
2019-12-03 12:43:00	CNN		134	129	441	YouTube confirms it has removed some Trump campaign ads, but the exact reasons for doing so are unclear, once again raising questions about the policies of YouTube and its parent company, Google				1.2e+18	https://twitter.com/CNN/status/1201844444238090240
2019-12-03 12:49:00	CNN		34	47	120	The pilot of the plane that crashed and left nine dead in South Dakota was given the OK to fly by the Federal Aviation Administration, despite limited visibility in the air				1.2e+18	https://twitter.com/CNN/status/1201845805050744833
2019-12-03 12:49:00	CNN		34	47	120	The pilot of the plane that crashed and left nine dead in South Dakota was given the OK to fly by the Federal Aviation Administration, despite limited visibility in the air				1.2e+18	https://twitter.com/CNN/status/1201845805050744833
2019-12-03 13:00:00	CNN		53	28	104	What鈥檚 it like to be the House Speaker during a presidential impeachment? Nancy Pelosi answers questions on this, the 2020 election and more in a live CNN Town Hall, hosted by Jake Tapper. Thursday at 9 p.m. ET only on CNN				1.2e+18	https://twitter.com/CNN/status/1201848593180700672
2019-12-03 13:00:00	CNN		24	34	66	Today's top business headlines: - Trump targets US allies with trade measures - Global stocks lower on trade fears - US manufacturing shrinks again - Cyber Monday smashes record https://cnn.it/2RfMXgk				1.2e+18	https://twitter.com/CNN/status/1201848561689878534
2019-12-03 13:00:00	CNN		53	28	104	What鈥檚 it like to be the House Speaker during a presidential impeachment? Nancy Pelosi answers questions on this, the 2020 election and more in a live CNN Town Hall, hosted by Jake Tapper. Thursday at 9 p.m. ET only on CNN				1.2e+18	https://twitter.com/CNN/status/1201848593180700672
2019-12-03 13:00:00	CNN		24	34	66	Today's top business headlines: - Trump targets US allies with trade measures - Global stocks lower on trade fears - US manufacturing shrinks again - Cyber Monday smashes record https://cnn.it/2RfMXgk				1.2e+18	https://twitter.com/CNN/status/1201848561689878534
2019-12-03 13:12:00	CNN		131	113	272	The authors of a new study estimate that over a 20-year period, an average of 25,000 infants per year were born earlier in the US as a result of warmer temperatures brought on by the climate crisis				1.2e+18	https://twitter.com/CNN/status/1201851741140066306
2019-12-03 13:12:00	CNN		131	113	272	The authors of a new study estimate that over a 20-year period, an average of 25,000 infants per year were born earlier in the US as a result of warmer temperatures brought on by the climate crisis				1.2e+18	https://twitter.com/CNN/status/1201851741140066306
2019-12-03 13:20:00	CNN		865	344	1441	We hate to ruin your festive cheer, but it turns out that ordering a pint of caramel-flavored hot chocolate topped with whipped cream may not actually be that good for you.				1.2e+18	https://twitter.com/CNN/status/1201853621178130433
2019-12-03 13:20:00	CNN		865	344	1441	We hate to ruin your festive cheer, but it turns out that ordering a pint of caramel-flavored hot chocolate topped with whipped cream may not actually be that good for you.				1.2e+18	https://twitter.com/CNN/status/1201853621178130433
2019-12-03 13:35:00	CNN		43	83	290	Apple is expected to release four 5G-capable iPhones in 2020, according to a forecast report from JPMorgan				1.2e+18	https://twitter.com/CNN/status/1201857512535932929
2019-12-03 13:35:00	CNN		43	83	290	Apple is expected to release four 5G-capable iPhones in 2020, according to a forecast report from JPMorgan				1.2e+18	https://twitter.com/CNN/status/1201857512535932929
2019-12-03 13:49:00	CNN		290	319	1454	Teen climate activist Greta Thunberg has arrived in Portugal after traveling across the Atlantic on a catamaran ahead of the COP25 climate conference. She will lead demonstrations in Madrid on Friday, and has called for another protest the following week. https://cnn.it/34MB3OC				1.2e+18	https://twitter.com/CNN/status/1201861065602142208
2019-12-03 13:49:00	CNN		290	319	1454	Teen climate activist Greta Thunberg has arrived in Portugal after traveling across the Atlantic on a catamaran ahead of the COP25 climate conference. She will lead demonstrations in Madrid on Friday, and has called for another protest the following week. https://cnn.it/34MB3OC				1.2e+18	https://twitter.com/CNN/status/1201861065602142208
2019-12-03 14:08:00	CNN		27	47	163	This Cyber Monday set all kinds of sales records, including one that has become something of an annual tradition: Monday was Amazon's biggest shopping day in the company's history.				1.2e+18	https://twitter.com/CNN/status/1201865690766094336
2019-12-03 14:08:00	CNN		27	47	163	This Cyber Monday set all kinds of sales records, including one that has become something of an annual tradition: Monday was Amazon's biggest shopping day in the company's history.				1.2e+18	https://twitter.com/CNN/status/1201865690766094336
2019-12-03 14:20:00	CNN		20	51	123	A US computer researcher has appeared in court accused of advising North Korea how to use cryptocurrency to avoid sanctions.				1.2e+18	https://twitter.com/CNN/status/1201868801169657859
2019-12-03 14:20:00	CNN		20	51	123	A US computer researcher has appeared in court accused of advising North Korea how to use cryptocurrency to avoid sanctions.				1.2e+18	https://twitter.com/CNN/status/1201868801169657859
2019-12-03 14:27:00	CNN		27	110	237	Around 100 sexual assaults are reported to police in India every day. But experts say that the real number is likely much higher, owing to the shame attached to sexual assault and the social barriers faced by victims.				1.2e+18	https://twitter.com/CNN/status/1201870553562394625
2019-12-03 14:27:00	CNN		27	110	237	Around 100 sexual assaults are reported to police in India every day. But experts say that the real number is likely much higher, owing to the shame attached to sexual assault and the social barriers faced by victims.				1.2e+18	https://twitter.com/CNN/status/1201870553562394625
2019-12-03 14:36:00	CNN		227	93	235	Attorney General William Barr "disagrees" with a forthcoming report by the Justice Department's inspector general that says the FBI had enough information in 2016 to launch an investigation into President Trump's campaign, The Washington Post reports.				1.2e+18	https://twitter.com/CNN/status/1201872790938423303
2019-12-03 14:36:00	CNN		227	93	235	Attorney General William Barr "disagrees" with a forthcoming report by the Justice Department's inspector general that says the FBI had enough information in 2016 to launch an investigation into President Trump's campaign, The Washington Post reports.				1.2e+18	https://twitter.com/CNN/status/1201872790938423303
2019-12-03 14:50:00	CNN		22	55	228	Replacing short-haul flights with trains frees up landing and departure slots at busy airports that can be used for more lucrative long-haul services. They also make the airline look greener, even if there's no long-run difference to its carbon footprint.				1.2e+18	https://twitter.com/CNN/status/1201876425260883971
2019-12-03 14:50:00	CNN		22	55	228	Replacing short-haul flights with trains frees up landing and departure slots at busy airports that can be used for more lucrative long-haul services. They also make the airline look greener, even if there's no long-run difference to its carbon footprint.				1.2e+18	https://twitter.com/CNN/status/1201876425260883971
2019-12-03 14:55:00	CNN		220	75	224	Trump is at NATO鈥檚 70th birthday party in London. The catch: He鈥檚 also NATO鈥檚 biggest threat. Analysis by @husca and @StCollinson		@husca @StCollinson		1.2e+18	https://twitter.com/CNN/status/1201877518892044297
2019-12-03 14:55:00	CNN		220	75	224	Trump is at NATO鈥檚 70th birthday party in London. The catch: He鈥檚 also NATO鈥檚 biggest threat. Analysis by @husca and @StCollinson		@husca @StCollinson		1.2e+18	https://twitter.com/CNN/status/1201877518892044297
2019-12-03 14:57:00	CNN		34	86	255	US Navy leadership is emphasizing "responsibility for ethical and professional behavior" in wake of a controversy over President Trump's intervention in a war crimes case involving a Navy SEAL and the subsequent ousting of Navy Secretary Richard Spencer.				1.2e+18	https://twitter.com/CNN/status/1201878147588907008
2019-12-03 14:57:00	CNN		34	86	255	US Navy leadership is emphasizing "responsibility for ethical and professional behavior" in wake of a controversy over President Trump's intervention in a war crimes case involving a Navy SEAL and the subsequent ousting of Navy Secretary Richard Spencer.				1.2e+18	https://twitter.com/CNN/status/1201878147588907008
2019-12-03 15:05:00	CNN		10	32	136	In honor of #GivingTuesday here are some holiday gifts that give back from eco-friendly coffee, chocolate and soap to tool sheds and school supplies.			#GivingTuesday	1.2e+18	https://twitter.com/CNN/status/1201880054877302786
2019-12-03 15:05:00	CNN		10	32	136	In honor of #GivingTuesday here are some holiday gifts that give back from eco-friendly coffee, chocolate and soap to tool sheds and school supplies.			#GivingTuesday	1.2e+18	https://twitter.com/CNN/status/1201880054877302786
2019-12-03 15:10:00	CNN		89	43	235	Donald Trump and the Prince of Wales have developed a "good working relationship" since the US President's state visit to the UK this summer, a Clarence House spokesman has told CNN.				1.2e+18	https://twitter.com/CNN/status/1201881294940098563
2019-12-03 15:10:00	CNN		89	43	235	Donald Trump and the Prince of Wales have developed a "good working relationship" since the US President's state visit to the UK this summer, a Clarence House spokesman has told CNN.				1.2e+18	https://twitter.com/CNN/status/1201881294940098563
2019-12-03 15:20:00	CNN		11	24	144	Goodbye, heavy snow. Hello, freezing rain, slush and ice. The powerful winter storm that trekked across the country and ruined many travel plans is leaving New England.				1.2e+18	https://twitter.com/CNN/status/1201883818539540482
2019-12-03 15:20:00	CNN		11	24	144	Goodbye, heavy snow. Hello, freezing rain, slush and ice. The powerful winter storm that trekked across the country and ruined many travel plans is leaving New England.				1.2e+18	https://twitter.com/CNN/status/1201883818539540482
2019-12-03 15:34:00	CNN		74	90	203	An American woman who accused the convicted pedophile Jeffrey Epstein of sex crimes has revealed new details of the night she says she was forced to perform sex acts with Britain's Prince Andrew				1.2e+18	https://twitter.com/CNN/status/1201887474777313282
2019-12-03 15:34:00	CNN		52	37	176	Donald Trump is the man no one in Britain wants to dance with | Analysis by @lukemcgee https://cnn.it/2qfCcPQ		@lukemcgee		1.2e+18	https://twitter.com/CNN/status/1201887343839461378
2019-12-03 15:34:00	CNN		74	90	203	An American woman who accused the convicted pedophile Jeffrey Epstein of sex crimes has revealed new details of the night she says she was forced to perform sex acts with Britain's Prince Andrew				1.2e+18	https://twitter.com/CNN/status/1201887474777313282
2019-12-03 15:34:00	CNN		52	37	176	Donald Trump is the man no one in Britain wants to dance with | Analysis by @lukemcgee https://cnn.it/2qfCcPQ		@lukemcgee		1.2e+18	https://twitter.com/CNN/status/1201887343839461378
2019-12-03 15:42:00	CNN		20	66	175	Named the "Power of Siberia," the pipeline runs more than 8,100 kilometers (5,000 miles) across the two countries, according to Chinese state-media				1.2e+18	https://twitter.com/CNN/status/1201889347135582208
2019-12-03 15:42:00	CNN		20	66	175	Named the "Power of Siberia," the pipeline runs more than 8,100 kilometers (5,000 miles) across the two countries, according to Chinese state-media				1.2e+18	https://twitter.com/CNN/status/1201889347135582208
2019-12-03 15:49:00	CNN		354	1263	3913	A federal appeals court in New York says the Democrat-controlled US House may subpoena President Trump's bank records from Deutsche Bank and Capital One, dealing a blow to the President's efforts to block Congress' effort to obtain his financial records.				1.2e+18	https://twitter.com/CNN/status/1201891324997390336
2019-12-03 15:49:00	CNN		354	1263	3913	A federal appeals court in New York says the Democrat-controlled US House may subpoena President Trump's bank records from Deutsche Bank and Capital One, dealing a blow to the President's efforts to block Congress' effort to obtain his financial records.				1.2e+18	https://twitter.com/CNN/status/1201891324997390336
2019-12-03 16:02:00	CNN		133	113	262	The United States may soon face a french fry shortage https://cnn.it/364u7wR				1.2e+18	https://twitter.com/CNN/status/1201894360503083008
2019-12-03 16:02:00	CNN		133	113	262	The United States may soon face a french fry shortage https://cnn.it/364u7wR				1.2e+18	https://twitter.com/CNN/status/1201894360503083008
2019-12-03 16:12:00	CNN		17	28	110	Asia's largest low-cost carrier is betting people love its food so much that it opened its first restaurant on Monday, offering the same menu it sells on flights.				1.2e+18	https://twitter.com/CNN/status/1201897052369825793
2019-12-03 16:12:00	CNN		17	28	110	Asia's largest low-cost carrier is betting people love its food so much that it opened its first restaurant on Monday, offering the same menu it sells on flights.				1.2e+18	https://twitter.com/CNN/status/1201897052369825793
2019-12-03 16:23:00	CNN		57	44	154	President Trump says the next G7 will be hosted at Camp David in Maryland. Trump stirred controversy when he announced the meeting would originally be held at his Miami Doral Resort. A few days after, the administration reversed the decision.				1.2e+18	https://twitter.com/CNN/status/1201899670101995520
2019-12-03 16:23:00	CNN		57	44	154	President Trump says the next G7 will be hosted at Camp David in Maryland. Trump stirred controversy when he announced the meeting would originally be held at his Miami Doral Resort. A few days after, the administration reversed the decision.				1.2e+18	https://twitter.com/CNN/status/1201899670101995520
2019-12-03 16:35:00	CNN		38	33	117	There are fewer Christmas trees being grown than 10 to 15 years ago, yet more people are buying them. A spokesman for the National Christmas Tree Association says the shortage is a result of farmers planting fewer trees during the Great Recession.				1.2e+18	https://twitter.com/CNN/status/1201902907223920640
2019-12-03 16:35:00	CNN		38	33	117	There are fewer Christmas trees being grown than 10 to 15 years ago, yet more people are buying them. A spokesman for the National Christmas Tree Association says the shortage is a result of farmers planting fewer trees during the Great Recession.				1.2e+18	https://twitter.com/CNN/status/1201902907223920640
2019-12-03 16:48:00	CNN		19	53	419	This young boy dreams of becoming a police officer when he grows up so for his birthday, cops in Sterling Heights, Michigan, bought him his very own mini-cruiser https://cnn.it/2LkzMGS				1.2e+18	https://twitter.com/CNN/status/1201906130672332800
2019-12-03 16:48:00	CNN		19	53	419	This young boy dreams of becoming a police officer when he grows up so for his birthday, cops in Sterling Heights, Michigan, bought him his very own mini-cruiser https://cnn.it/2LkzMGS				1.2e+18	https://twitter.com/CNN/status/1201906130672332800
2019-12-03 17:00:00	CNN		61	80	222	YouTube confirms it has removed some Trump campaign ads, but the exact reasons for doing so are unclear, once again raising questions about the policies of YouTube and its parent company, Google https://cnn.it/34N4ccy				1.2e+18	https://twitter.com/CNN/status/1201909103024627712
2019-12-03 17:00:00	CNN		61	80	222	YouTube confirms it has removed some Trump campaign ads, but the exact reasons for doing so are unclear, once again raising questions about the policies of YouTube and its parent company, Google https://cnn.it/34N4ccy				1.2e+18	https://twitter.com/CNN/status/1201909103024627712
2019-12-03 17:14:00	CNN		22	96	160	Seattle Children's Hospital knew for years a mold infestation in its facilities could be related to its air-handling system, but "engaged in a cover-up" that sickened many patients and resulted in the deaths of six children, a class-action lawsuit claims.				1.2e+18	https://twitter.com/CNN/status/1201912665439920129
2019-12-03 17:14:00	CNN		22	96	160	Seattle Children's Hospital knew for years a mold infestation in its facilities could be related to its air-handling system, but "engaged in a cover-up" that sickened many patients and resulted in the deaths of six children, a class-action lawsuit claims.				1.2e+18	https://twitter.com/CNN/status/1201912665439920129
2019-12-03 17:26:00	CNN		168	113	315	We hate to ruin your festive cheer, but it turns out that ordering a pint of caramel-flavored hot chocolate topped with whipped cream may not actually be that good for you.				1.2e+18	https://twitter.com/CNN/status/1201915718733848576
2019-12-03 17:26:00	CNN		168	113	315	We hate to ruin your festive cheer, but it turns out that ordering a pint of caramel-flavored hot chocolate topped with whipped cream may not actually be that good for you.				1.2e+18	https://twitter.com/CNN/status/1201915718733848576
2019-12-03 17:37:00	CNN		100	96	259	Farmers and researchers have created a hybrid apple that they say will stay fresh for up to a year in the refrigerator. https://cnn.it/2Ybvqat				1.2e+18	https://twitter.com/CNN/status/1201918324784947205
2019-12-03 17:37:00	CNN		100	96	259	Farmers and researchers have created a hybrid apple that they say will stay fresh for up to a year in the refrigerator. https://cnn.it/2Ybvqat				1.2e+18	https://twitter.com/CNN/status/1201918324784947205
2019-12-03 17:49:00	CNN		91	133	570	A federal appeals court in New York says the Democrat-controlled US House may subpoena President Trump's bank records from Deutsche Bank and Capital One, dealing a blow to the President's efforts to block Congress' effort to obtain his financial records. http://cnn.it/2r9muGr				1.2e+18	https://twitter.com/CNN/status/1201921471876083718
2019-12-03 17:49:00	CNN		91	133	570	A federal appeals court in New York says the Democrat-controlled US House may subpoena President Trump's bank records from Deutsche Bank and Capital One, dealing a blow to the President's efforts to block Congress' effort to obtain his financial records. http://cnn.it/2r9muGr				1.2e+18	https://twitter.com/CNN/status/1201921471876083718
2019-12-03 18:00:00	CNN		14	34	71	At least 15 people were killed and dozens injured in Sudan after a fire triggered an explosion at a factory in northern Khartoum on Tuesday, according to the Sudanese Doctors Union.				1.2e+18	https://twitter.com/CNN/status/1201924070952058880
2019-12-03 18:00:00	CNN		14	34	71	At least 15 people were killed and dozens injured in Sudan after a fire triggered an explosion at a factory in northern Khartoum on Tuesday, according to the Sudanese Doctors Union.				1.2e+18	https://twitter.com/CNN/status/1201924070952058880
2019-12-03 18:11:00	CNN		27	115	152	An Oshkosh school resource officer and a student were injured at a Wisconsin high school Tuesday after the student armed with a weapon confronted the officer, police said. It's the second high school shooting incident in Wisconsin this week.				1.2e+18	https://twitter.com/CNN/status/1201926915260637187
2019-12-03 18:11:00	CNN		27	115	152	An Oshkosh school resource officer and a student were injured at a Wisconsin high school Tuesday after the student armed with a weapon confronted the officer, police said. It's the second high school shooting incident in Wisconsin this week.				1.2e+18	https://twitter.com/CNN/status/1201926915260637187
2019-12-03 18:23:00	CNN		288	298	858	JUST IN: Sen. Kamala Harris told her staff she's dropping out of the 2020 presidential race and plans a public announcement today, sources say https://cnn.it/2Rfv7Kf				1.2e+18	https://twitter.com/CNN/status/1201929990662742018
2019-12-03 18:23:00	CNN		288	298	858	JUST IN: Sen. Kamala Harris told her staff she's dropping out of the 2020 presidential race and plans a public announcement today, sources say https://cnn.it/2Rfv7Kf				1.2e+18	https://twitter.com/CNN/status/1201929990662742018
2019-12-03 18:35:00	CNN		12	35	135	Jaguar unveiled a new look for the company's sportiest model, the two-seat F-Type sports car, on Monday. The changes are subtle, but make the car look sleeker and smoother than before. https://cnn.it/2YcXCJQ				1.2e+18	https://twitter.com/CNN/status/1201933051053387776
2019-12-03 18:35:00	CNN		12	35	135	Jaguar unveiled a new look for the company's sportiest model, the two-seat F-Type sports car, on Monday. The changes are subtle, but make the car look sleeker and smoother than before. https://cnn.it/2YcXCJQ				1.2e+18	https://twitter.com/CNN/status/1201933051053387776
2019-12-03 18:50:00	CNN		83	76	302	Republican Rep. Duncan Hunter pleaded guilty on Tuesday to federal corruption charges stemming from his misuse of more than $200,000 in campaign funds.				1.2e+18	https://twitter.com/CNN/status/1201936680187518976
2019-12-03 18:50:00	CNN		83	76	302	Republican Rep. Duncan Hunter pleaded guilty on Tuesday to federal corruption charges stemming from his misuse of more than $200,000 in campaign funds.				1.2e+18	https://twitter.com/CNN/status/1201936680187518976
2019-12-03 19:00:00	CNN		215	113	653	Climate activist Greta Thunberg has said she will continue to "put pressure on people in power," after completing her journey across the Atlantic Ocean for the COP25 conference in Madrid on Tuesday.				1.2e+18	https://twitter.com/CNN/status/1201939208346251264
2019-12-03 19:00:00	CNN		215	113	653	Climate activist Greta Thunberg has said she will continue to "put pressure on people in power," after completing her journey across the Atlantic Ocean for the COP25 conference in Madrid on Tuesday.				1.2e+18	https://twitter.com/CNN/status/1201939208346251264
2019-12-03 19:10:00	CNN		46	51	148	Around 700 million years ago, the world is thought to have experienced its most severe ice age -- a period evocatively described by scientists as Snowball Earth.				1.2e+18	https://twitter.com/CNN/status/1201941687020470274
2019-12-03 19:10:00	CNN		46	51	148	Around 700 million years ago, the world is thought to have experienced its most severe ice age -- a period evocatively described by scientists as Snowball Earth.				1.2e+18	https://twitter.com/CNN/status/1201941687020470274
2019-12-03 19:18:00	CNN		99	83	260	House Intelligence Committee Democrats have released their report on Tuesday detailing how President Trump sought political gain through his dealings with Ukraine.				1.2e+18	https://twitter.com/CNN/status/1201943921376550912
2019-12-03 19:18:00	CNN		99	83	260	House Intelligence Committee Democrats have released their report on Tuesday detailing how President Trump sought political gain through his dealings with Ukraine.				1.2e+18	https://twitter.com/CNN/status/1201943921376550912
2019-12-03 19:20:00	CNN		19	78	360	These are the most visited cities in the world https://cnn.it/2YdiUXT				1.2e+18	https://twitter.com/CNN/status/1201944229636923395
2019-12-03 19:20:00	CNN		19	78	360	These are the most visited cities in the world https://cnn.it/2YdiUXT				1.2e+18	https://twitter.com/CNN/status/1201944229636923395
2019-12-03 19:30:00	CNN		240	123	291	Unless President Trump backs down, Americans will soon be paying new tariffs on Chinese-made iPhones and toys, as well as French champagne and cheeses.				1.2e+18	https://twitter.com/CNN/status/1201946741584609280
2019-12-03 19:30:00	CNN		240	123	291	Unless President Trump backs down, Americans will soon be paying new tariffs on Chinese-made iPhones and toys, as well as French champagne and cheeses.				1.2e+18	https://twitter.com/CNN/status/1201946741584609280
2019-12-03 19:40:00	CNN		32	29	104	This Cyber Monday set all kinds of sales records, including one that has become something of an annual tradition: Monday was Amazon's biggest shopping day in the company's history.				1.2e+18	https://twitter.com/CNN/status/1201949234351820802
2019-12-03 19:40:00	CNN		32	29	104	This Cyber Monday set all kinds of sales records, including one that has become something of an annual tradition: Monday was Amazon's biggest shopping day in the company's history.				1.2e+18	https://twitter.com/CNN/status/1201949234351820802
2019-12-03 19:50:00	CNN		22	76	168	Around 100 sexual assaults are reported to police in India every day. But experts say that the real number is likely much higher, owing to the shame attached to sexual assault and the social barriers faced by victims.				1.2e+18	https://twitter.com/CNN/status/1201951747251560449
2019-12-03 19:50:00	CNN		22	76	168	Around 100 sexual assaults are reported to police in India every day. But experts say that the real number is likely much higher, owing to the shame attached to sexual assault and the social barriers faced by victims.				1.2e+18	https://twitter.com/CNN/status/1201951747251560449
2019-12-03 20:00:00	CNN		47	38	153	YouTube confirms it has removed some Trump campaign ads, but the exact reasons for doing so are unclear, once again raising questions about the policies of YouTube and its parent company, Google				1.2e+18	https://twitter.com/CNN/status/1201954313217757185
2019-12-03 20:00:00	CNN		47	38	153	YouTube confirms it has removed some Trump campaign ads, but the exact reasons for doing so are unclear, once again raising questions about the policies of YouTube and its parent company, Google				1.2e+18	https://twitter.com/CNN/status/1201954313217757185
2019-12-03 20:07:00	CNN		127	115	378	A newly released House Intelligence Committee report accuses President Trump of misconduct and obstruction. See the details here.				1.2e+18	https://twitter.com/CNN/status/1201956040088182788
2019-12-03 20:07:00	CNN		127	115	378	A newly released House Intelligence Committee report accuses President Trump of misconduct and obstruction. See the details here.				1.2e+18	https://twitter.com/CNN/status/1201956040088182788
2019-12-03 20:14:00	CNN		23	72	200	Astronomers have now spotted a record-breaking heavyweight black hole at the center of a galaxy known as Holm 15A				1.2e+18	https://twitter.com/CNN/status/1201957803553906701
2019-12-03 20:14:00	CNN		23	72	200	Astronomers have now spotted a record-breaking heavyweight black hole at the center of a galaxy known as Holm 15A				1.2e+18	https://twitter.com/CNN/status/1201957803553906701
2019-12-03 20:21:00	CNN		874	470	1401	President Trump tells reporters he doesn't know Britain's Prince Andrew, despite being photographed with him on several occasions				1.2e+18	https://twitter.com/CNN/status/1201959565249699843
2019-12-03 20:21:00	CNN		874	470	1401	President Trump tells reporters he doesn't know Britain's Prince Andrew, despite being photographed with him on several occasions				1.2e+18	https://twitter.com/CNN/status/1201959565249699843
2019-12-03 20:28:00	CNN		938	944	4023	Republican Sen. Lindsey Graham says he is "1,000% confident" that Russia, not Ukraine, meddled in the 2016 US presidential election, breaking from President Trump and others in his party who have pushed the discredited conspiracy theory				1.2e+18	https://twitter.com/CNN/status/1201961320905621504
2019-12-03 20:28:00	CNN		938	944	4023	Republican Sen. Lindsey Graham says he is "1,000% confident" that Russia, not Ukraine, meddled in the 2016 US presidential election, breaking from President Trump and others in his party who have pushed the discredited conspiracy theory				1.2e+18	https://twitter.com/CNN/status/1201961320905621504
2019-12-03 20:38:00	CNN		47	53	320	Brandt Jean 鈥?who redirected the national conversation on police violence when he embraced the ex-Dallas police officer who killed his brother, Botham 鈥?has accepted an ethical courage award from a law enforcement organization				1.2e+18	https://twitter.com/CNN/status/1201963817732845568
2019-12-03 20:38:00	CNN		47	53	320	Brandt Jean 鈥?who redirected the national conversation on police violence when he embraced the ex-Dallas police officer who killed his brother, Botham 鈥?has accepted an ethical courage award from a law enforcement organization				1.2e+18	https://twitter.com/CNN/status/1201963817732845568
2019-12-03 20:45:00	CNN		17	61	165	Chicago Police say 53 people are in custody as part of a two-year operation to infiltrate secret groups selling drugs and guns on Facebook				1.2e+18	https://twitter.com/CNN/status/1201965623946989568
2019-12-03 20:45:00	CNN		17	61	165	Chicago Police say 53 people are in custody as part of a two-year operation to infiltrate secret groups selling drugs and guns on Facebook				1.2e+18	https://twitter.com/CNN/status/1201965623946989568
2019-12-03 20:52:00	CNN		13	26	122	"I've slept more than a few nights inside my office at Yankee Stadium ... But this past week was the first time I slept outside at Yankee Stadium," writes Brian Cashman, New York Yankees senior vice president and general manager https://cnn.it/2Lj9F33 | Perspectives				1.2e+18	https://twitter.com/CNN/status/1201967365199675396
2019-12-03 20:52:00	CNN		13	26	122	"I've slept more than a few nights inside my office at Yankee Stadium ... But this past week was the first time I slept outside at Yankee Stadium," writes Brian Cashman, New York Yankees senior vice president and general manager https://cnn.it/2Lj9F33 | Perspectives				1.2e+18	https://twitter.com/CNN/status/1201967365199675396
2019-12-03 20:59:00	CNN		154	235	630	Armed with never-before-seen phone records, Democrats have accused President Trump's allies of coordinating with a conservative journalist to peddle "false narratives" about Trump's opponents as part of his multi-pronged pressure campaign on Ukraine				1.2e+18	https://twitter.com/CNN/status/1201969234726858752
2019-12-03 20:59:00	CNN		154	235	630	Armed with never-before-seen phone records, Democrats have accused President Trump's allies of coordinating with a conservative journalist to peddle "false narratives" about Trump's opponents as part of his multi-pronged pressure campaign on Ukraine				1.2e+18	https://twitter.com/CNN/status/1201969234726858752
2019-12-03 21:06:00	CNN		28	31	105	T-Mobile announced the launch of its nationwide 5G network, making it the first US carrier to offer 5G access across the country. But it won't be the world-changing, superfast speed that everyone has been so hyped about.				1.2e+18	https://twitter.com/CNN/status/1201970869830135813
2019-12-03 21:06:00	CNN		28	31	105	T-Mobile announced the launch of its nationwide 5G network, making it the first US carrier to offer 5G access across the country. But it won't be the world-changing, superfast speed that everyone has been so hyped about.				1.2e+18	https://twitter.com/CNN/status/1201970869830135813
2019-12-03 21:13:00	CNN		291	168	472	An unusually cold and wet potato harvest season may lead to a French fry shortage in the US				1.2e+18	https://twitter.com/CNN/status/1201972636907122689
2019-12-03 21:13:00	CNN		291	168	472	An unusually cold and wet potato harvest season may lead to a French fry shortage in the US				1.2e+18	https://twitter.com/CNN/status/1201972636907122689
2019-12-03 21:26:00	CNN		29	39	84	Inspections and maintenance of a California utility's transmission-line towers were inadequate for years, and that helped lead to an equipment failure that ignited the state's deadliest wildfire, state investigators say in a recent report				1.2e+18	https://twitter.com/CNN/status/1201975906832531456
2019-12-03 21:26:00	CNN		29	39	84	Inspections and maintenance of a California utility's transmission-line towers were inadequate for years, and that helped lead to an equipment failure that ignited the state's deadliest wildfire, state investigators say in a recent report				1.2e+18	https://twitter.com/CNN/status/1201975906832531456
2019-12-03 21:33:00	CNN		16	56	113	Iranians are no strangers to protests. Rarely, however, has the government's response seemed quite as brutal as this. Here's what we know.				1.2e+18	https://twitter.com/CNN/status/1201977681363046403
2019-12-03 21:33:00	CNN		16	56	113	Iranians are no strangers to protests. Rarely, however, has the government's response seemed quite as brutal as this. Here's what we know.				1.2e+18	https://twitter.com/CNN/status/1201977681363046403
2019-12-03 21:40:00	CNN		20	48	108	"It totally knocked him out. I've never seen one of my children down like this, and for so long."				1.2e+18	https://twitter.com/CNN/status/1201979456757403651
2019-12-03 21:40:00	CNN		20	48	108	"It totally knocked him out. I've never seen one of my children down like this, and for so long."				1.2e+18	https://twitter.com/CNN/status/1201979456757403651
2019-12-03 21:47:00	CNN		33	57	282	Spotify has revealed its most-streamed artists of the decade, with Drake claiming the top spot. Ed Sheeran was No. 2 on Spotify's list of most-streamed artists globally between 2010 and 2019.				1.2e+18	https://twitter.com/CNN/status/1201981206692282368
2019-12-03 21:47:00	CNN		33	57	282	Spotify has revealed its most-streamed artists of the decade, with Drake claiming the top spot. Ed Sheeran was No. 2 on Spotify's list of most-streamed artists globally between 2010 and 2019.				1.2e+18	https://twitter.com/CNN/status/1201981206692282368
2019-12-03 21:54:00	CNN		90	46	154	Sen. Kamala Harris' abrupt departure from the 2020 presidential race underscores how much the financial landscape has shifted for Democratic presidential contenders				1.2e+18	https://twitter.com/CNN/status/1201982966932656133
2019-12-03 21:54:00	CNN		90	46	154	Sen. Kamala Harris' abrupt departure from the 2020 presidential race underscores how much the financial landscape has shifted for Democratic presidential contenders				1.2e+18	https://twitter.com/CNN/status/1201982966932656133
2019-12-03 22:01:00	CNN		21	44	117	Larry Page, the co-founder of Google, is stepping down as CEO of its parent company Alphabet. Sundar Pichai will now be CEO of Alphabet and Google.				1.2e+18	https://twitter.com/CNN/status/1201984728489959424
2019-12-03 22:01:00	CNN		21	44	117	Larry Page, the co-founder of Google, is stepping down as CEO of its parent company Alphabet. Sundar Pichai will now be CEO of Alphabet and Google.				1.2e+18	https://twitter.com/CNN/status/1201984728489959424
2019-12-03 22:08:00	CNN		30	63	201	Someone won a $14.6 million lottery jackpot in Arizona. That would be really exciting 鈥?if they had claimed it.				1.2e+18	https://twitter.com/CNN/status/1201986491922178052
2019-12-03 22:08:00	CNN		30	63	201	Someone won a $14.6 million lottery jackpot in Arizona. That would be really exciting 鈥?if they had claimed it.				1.2e+18	https://twitter.com/CNN/status/1201986491922178052
2019-12-03 22:15:00	CNN		40	24	103	Some residents in Vancouver, Canada, say a $4.8 million piece of public art hanging underneath a bridge is distastefully positioned in an area formerly frequented by homeless people				1.2e+18	https://twitter.com/CNN/status/1201988256893673479
2019-12-03 22:15:00	CNN		40	24	103	Some residents in Vancouver, Canada, say a $4.8 million piece of public art hanging underneath a bridge is distastefully positioned in an area formerly frequented by homeless people				1.2e+18	https://twitter.com/CNN/status/1201988256893673479
2019-12-03 22:22:00	CNN		78	84	283	California Republican Rep. Duncan Hunter has pleaded guilty to federal corruption charges stemming from his misuse of more than $200,000 in campaign funds. Read his plea agreement here:				1.2e+18	https://twitter.com/CNN/status/1201990009760493568
2019-12-03 22:22:00	CNN		78	84	283	California Republican Rep. Duncan Hunter has pleaded guilty to federal corruption charges stemming from his misuse of more than $200,000 in campaign funds. Read his plea agreement here:				1.2e+18	https://twitter.com/CNN/status/1201990009760493568
2019-12-03 22:29:00	CNN		74	59	127	President Trump has sat down with Canadian Prime Minister Justin Trudeau to chat as part of NATO meetings in London. Here are some of the most notable lines. https://cnn.it/360N1ok | Analysis by @CillizzaCNN		@CillizzaCNN		1.2e+18	https://twitter.com/CNN/status/1201991768591474690
2019-12-03 22:29:00	CNN		74	59	127	President Trump has sat down with Canadian Prime Minister Justin Trudeau to chat as part of NATO meetings in London. Here are some of the most notable lines. https://cnn.it/360N1ok | Analysis by @CillizzaCNN		@CillizzaCNN		1.2e+18	https://twitter.com/CNN/status/1201991768591474690
2019-12-03 22:36:00	CNN		44	103	198	The city of Newark, New Jersey, has filed a federal lawsuit against the city of New York to stop their program of relocating homeless residents to the Newark area				1.2e+18	https://twitter.com/CNN/status/1201993537585319936
2019-12-03 22:36:00	CNN		44	103	198	The city of Newark, New Jersey, has filed a federal lawsuit against the city of New York to stop their program of relocating homeless residents to the Newark area				1.2e+18	https://twitter.com/CNN/status/1201993537585319936
2019-12-03 22:43:00	CNN		16	74	205	The approach used at Duke University Medical Center is known as a donation after circulatory death. It relies on hearts that have stopped beating and are essentially reanimated and begin beating again.				1.2e+18	https://twitter.com/CNN/status/1201995291387404288
2019-12-03 22:43:00	CNN		16	74	205	The approach used at Duke University Medical Center is known as a donation after circulatory death. It relies on hearts that have stopped beating and are essentially reanimated and begin beating again.				1.2e+18	https://twitter.com/CNN/status/1201995291387404288
2019-12-03 22:50:00	CNN		95	73	207	The return of Tariff Man, which Trump has proudly called himself, exposes the flawed trade logic at work here. It is impossible to fight trade wars, especially on multiple fronts, without harming the world's interconnected economy.				1.2e+18	https://twitter.com/CNN/status/1201997049488695296
2019-12-03 22:50:00	CNN		95	73	207	The return of Tariff Man, which Trump has proudly called himself, exposes the flawed trade logic at work here. It is impossible to fight trade wars, especially on multiple fronts, without harming the world's interconnected economy.				1.2e+18	https://twitter.com/CNN/status/1201997049488695296
2019-12-03 23:00:00	CNN		12	41	151	Four workers who were recently fired from Google are planning to file unfair labor practice charges against the company with the National Labor Relations Board. The workers say they think they were fired for speaking out against Google over its practices.				1.2e+18	https://twitter.com/CNN/status/1201999771755536384
2019-12-03 23:00:00	CNN		12	41	151	Four workers who were recently fired from Google are planning to file unfair labor practice charges against the company with the National Labor Relations Board. The workers say they think they were fired for speaking out against Google over its practices.				1.2e+18	https://twitter.com/CNN/status/1201999771755536384
2019-12-03 23:07:00	CNN		18	40	217	Outgoing Republican Sen. Johnny Isakson received a standing ovation after giving a farewell speech in which he urged his colleagues to work together across the aisle and act from the heart to produce results				1.2e+18	https://twitter.com/CNN/status/1202001340542717952
2019-12-03 23:07:00	CNN		18	40	217	Outgoing Republican Sen. Johnny Isakson received a standing ovation after giving a farewell speech in which he urged his colleagues to work together across the aisle and act from the heart to produce results				1.2e+18	https://twitter.com/CNN/status/1202001340542717952
2019-12-03 23:14:00	CNN		12	27	75	The cities of Gurgaon and Bangalore underscore one of the main dilemmas India faces: The rapid growth needed to drive its $3 trillion economy and sustain 1.3 billion people has spawned an environmental emergency				1.2e+18	https://twitter.com/CNN/status/1202003097675010048
2019-12-03 23:14:00	CNN		12	27	75	The cities of Gurgaon and Bangalore underscore one of the main dilemmas India faces: The rapid growth needed to drive its $3 trillion economy and sustain 1.3 billion people has spawned an environmental emergency				1.2e+18	https://twitter.com/CNN/status/1202003097675010048
2019-12-03 23:25:00	CNN		54	39	78	The House Intelligence Committee's impeachment report alleges 鈥渙verwhelming鈥?evidence of the President鈥檚 misconduct, but should Dems have waited to hear from key witnesses like John Bolton and Mick Mulvaney? Listen to the latest #ImpeachmentWatch podcast.			#ImpeachmentWatch	1.2e+18	https://twitter.com/CNN/status/1202005940125519874
2019-12-03 23:25:00	CNN		145	91	234	We hate to ruin your festive cheer, but it turns out that ordering a pint of caramel-flavored hot chocolate topped with whipped cream may not actually be that good for you.				1.2e+18	https://twitter.com/CNN/status/1202005865508855814
2019-12-03 23:25:00	CNN		54	39	78	The House Intelligence Committee's impeachment report alleges 鈥渙verwhelming鈥?evidence of the President鈥檚 misconduct, but should Dems have waited to hear from key witnesses like John Bolton and Mick Mulvaney? Listen to the latest #ImpeachmentWatch podcast.			#ImpeachmentWatch	1.2e+18	https://twitter.com/CNN/status/1202005940125519874
2019-12-03 23:25:00	CNN		145	91	234	We hate to ruin your festive cheer, but it turns out that ordering a pint of caramel-flavored hot chocolate topped with whipped cream may not actually be that good for you.				1.2e+18	https://twitter.com/CNN/status/1202005865508855814
2019-12-03 23:36:00	CNN		24	54	98	When Donna Bonin's 13-year-old son recently came down with a sky-high fever, she thought to herself: This can't be the flu. It's November.				1.2e+18	https://twitter.com/CNN/status/1202008627453865985
2019-12-03 23:36:00	CNN		24	54	98	When Donna Bonin's 13-year-old son recently came down with a sky-high fever, she thought to herself: This can't be the flu. It's November.				1.2e+18	https://twitter.com/CNN/status/1202008627453865985
2019-12-03 23:47:00	CNN		171	240	694	Armed with never-before-seen phone records, Democrats have accused President Trump's allies of coordinating with a conservative journalist to peddle "false narratives" about Trump's opponents as part of his multi-pronged pressure campaign on Ukraine				1.2e+18	https://twitter.com/CNN/status/1202011412773638144
2019-12-03 23:47:00	CNN		171	240	694	Armed with never-before-seen phone records, Democrats have accused President Trump's allies of coordinating with a conservative journalist to peddle "false narratives" about Trump's opponents as part of his multi-pronged pressure campaign on Ukraine				1.2e+18	https://twitter.com/CNN/status/1202011412773638144
2019-12-03 23:58:00	CNN		332	311	1302	Republican Sen. Lindsey Graham says he is "one thousand percent confident" that Russia, not Ukraine, meddled in the 2016 US presidential election, breaking from President Trump and others in his party who have pushed the discredited conspiracy theory				1.2e+18	https://twitter.com/CNN/status/1202014165382156288
2019-12-03 23:58:00	CNN		332	311	1302	Republican Sen. Lindsey Graham says he is "one thousand percent confident" that Russia, not Ukraine, meddled in the 2016 US presidential election, breaking from President Trump and others in his party who have pushed the discredited conspiracy theory				1.2e+18	https://twitter.com/CNN/status/1202014165382156288
2019-12-04 00:09:00	CNN		772	331	1114	President Trump tells reporters he doesn't know Britain's Prince Andrew, despite being photographed with him on several occasions				1.2e+18	https://twitter.com/CNN/status/1202016930636451841
2019-12-04 00:09:00	CNN		772	331	1114	President Trump tells reporters he doesn't know Britain's Prince Andrew, despite being photographed with him on several occasions				1.2e+18	https://twitter.com/CNN/status/1202016930636451841
2019-12-04 00:20:00	CNN		216	160	290	Unless President Trump backs down, Americans will soon be paying new tariffs on Chinese-made iPhones and toys, as well as French champagne and cheeses.				1.2e+18	https://twitter.com/CNN/status/1202019699103588353
2019-12-04 00:20:00	CNN		216	160	290	Unless President Trump backs down, Americans will soon be paying new tariffs on Chinese-made iPhones and toys, as well as French champagne and cheeses.				1.2e+18	https://twitter.com/CNN/status/1202019699103588353
2019-12-04 00:31:00	CNN		28	153	428	These are the most visited cities in the world https://cnn.it/33OOyw2				1.2e+18	https://twitter.com/CNN/status/1202022483584602112
2019-12-04 00:31:00	CNN		28	153	428	These are the most visited cities in the world https://cnn.it/33OOyw2				1.2e+18	https://twitter.com/CNN/status/1202022483584602112
2019-12-04 00:42:00	CNN		22	62	108	An Oshkosh school resource officer and a student were injured at a Wisconsin high school Tuesday after the student armed with a weapon confronted the officer, police said. It's the second high school shooting incident in Wisconsin this week.				1.2e+18	https://twitter.com/CNN/status/1202025233189888002
2019-12-04 00:42:00	CNN		22	62	108	An Oshkosh school resource officer and a student were injured at a Wisconsin high school Tuesday after the student armed with a weapon confronted the officer, police said. It's the second high school shooting incident in Wisconsin this week.				1.2e+18	https://twitter.com/CNN/status/1202025233189888002
2019-12-04 00:53:00	CNN		72	61	175	President Trump has sat down with Canadian Prime Minister Justin Trudeau to chat as part of NATO meetings in London. Here are some of the most notable lines. https://cnn.it/384Brub | Analysis by @CillizzaCNN		@CillizzaCNN		1.2e+18	https://twitter.com/CNN/status/1202028012381908992
2019-12-04 00:53:00	CNN		72	61	175	President Trump has sat down with Canadian Prime Minister Justin Trudeau to chat as part of NATO meetings in London. Here are some of the most notable lines. https://cnn.it/384Brub | Analysis by @CillizzaCNN		@CillizzaCNN		1.2e+18	https://twitter.com/CNN/status/1202028012381908992
2019-12-04 01:04:00	CNN		193	171	1019	Climate activist Greta Thunberg has said she will continue to "put pressure on people in power," after completing her journey across the Atlantic Ocean for the COP25 conference in Madrid on Tuesday.				1.2e+18	https://twitter.com/CNN/status/1202030769021112322
2019-12-04 01:04:00	CNN		193	171	1019	Climate activist Greta Thunberg has said she will continue to "put pressure on people in power," after completing her journey across the Atlantic Ocean for the COP25 conference in Madrid on Tuesday.				1.2e+18	https://twitter.com/CNN/status/1202030769021112322
2019-12-04 01:15:00	CNN		318	78	361	Sen. Kamala Harris entered the 2020 presidential race as a top contender for the Democratic nomination. Less than a year later, she exits as a candidate who failed to live up to the hype and was unable to raise enough money to keep her campaign going.				1.2e+18	https://twitter.com/CNN/status/1202033562180030464
2019-12-04 01:15:00	CNN		318	78	361	Sen. Kamala Harris entered the 2020 presidential race as a top contender for the Democratic nomination. Less than a year later, she exits as a candidate who failed to live up to the hype and was unable to raise enough money to keep her campaign going.				1.2e+18	https://twitter.com/CNN/status/1202033562180030464
2019-12-04 01:26:00	CNN		479	104	346	Republican Sen. John Kennedy said he's done talking about Ukraine, days after stirring up a controversy with his on-again, off-again, on-again theories about whether Ukraine meddled in the 2016 US election				1.2e+18	https://twitter.com/CNN/status/1202036316088741894
2019-12-04 01:26:00	CNN		479	104	346	Republican Sen. John Kennedy said he's done talking about Ukraine, days after stirring up a controversy with his on-again, off-again, on-again theories about whether Ukraine meddled in the 2016 US election				1.2e+18	https://twitter.com/CNN/status/1202036316088741894
2019-12-04 01:37:00	CNN		76	86	138	There is fresh intelligence of a potential Iranian threat against US forces and interests in the Middle East, according to several US defense and administration officials				1.2e+18	https://twitter.com/CNN/status/1202039101140193280
2019-12-04 01:37:00	CNN		76	86	138	There is fresh intelligence of a potential Iranian threat against US forces and interests in the Middle East, according to several US defense and administration officials				1.2e+18	https://twitter.com/CNN/status/1202039101140193280
2019-12-04 01:48:00	CNN		112	67	163	Wednesday's impeachment hearings will be completely different from the ones we saw last month in a few significant ways				1.2e+18	https://twitter.com/CNN/status/1202041858219749377
2019-12-04 01:48:00	CNN		112	67	163	Wednesday's impeachment hearings will be completely different from the ones we saw last month in a few significant ways				1.2e+18	https://twitter.com/CNN/status/1202041858219749377
2019-12-04 02:00:00	CNN		222	128	384	One of President Trump's most common responses to intelligence briefings is to doubt what he's being told, former Deputy Director of Intelligence Susan Gordon said				1.2e+18	https://twitter.com/CNN/status/1202044903179669505
2019-12-04 02:00:00	CNN		222	128	384	One of President Trump's most common responses to intelligence briefings is to doubt what he's being told, former Deputy Director of Intelligence Susan Gordon said				1.2e+18	https://twitter.com/CNN/status/1202044903179669505
2019-12-04 02:12:00	CNN		18	29	71	A school in Colorado was evacuated after authorities learned of a bomb threat through the Safe2Tell app				1.2e+18	https://twitter.com/CNN/status/1202047891839295491
2019-12-04 02:12:00	CNN		18	29	71	A school in Colorado was evacuated after authorities learned of a bomb threat through the Safe2Tell app				1.2e+18	https://twitter.com/CNN/status/1202047891839295491
2019-12-04 02:24:00	CNN		47	57	212	Republican Georgia Governor Brian Kemp looks prepared to buck the President, discarding the boost-the-base political strategy they both embraced in 2018 and 2016 for an appeal to the more moderate, suburban voters Republicans have lost.				1.2e+18	https://twitter.com/CNN/status/1202050905438347265
2019-12-04 02:24:00	CNN		47	57	212	Republican Georgia Governor Brian Kemp looks prepared to buck the President, discarding the boost-the-base political strategy they both embraced in 2018 and 2016 for an appeal to the more moderate, suburban voters Republicans have lost.				1.2e+18	https://twitter.com/CNN/status/1202050905438347265
2019-12-04 02:36:00	CNN		28	36	91	The Democratic National Committee wrote to Facebook COO Sheryl Sandberg before Thanksgiving to raise concerns about the company's ability to catch online trolls and to that it change its political ad policy, according to a copy of the letter				1.2e+18	https://twitter.com/CNN/status/1202053933964955649
2019-12-04 02:36:00	CNN		28	36	91	The Democratic National Committee wrote to Facebook COO Sheryl Sandberg before Thanksgiving to raise concerns about the company's ability to catch online trolls and to that it change its political ad policy, according to a copy of the letter				1.2e+18	https://twitter.com/CNN/status/1202053933964955649
2019-12-04 02:49:00	CNN		128	371	2198	"I thought it was a German shepherd or a husky," a man told CNN news partner CBC. "I didn't think it was a wild animal."				1.2e+18	https://twitter.com/CNN/status/1202057203357753344
2019-12-04 02:49:00	CNN		128	371	2198	"I thought it was a German shepherd or a husky," a man told CNN news partner CBC. "I didn't think it was a wild animal."				1.2e+18	https://twitter.com/CNN/status/1202057203357753344
2019-12-04 03:00:00	CNN		8	29	74	AirAsia is betting that not only are their in-flight meals so good you'll book a ticket just to try them -- they also think you'll be happy to eat them when you're on land as well.				1.2e+18	https://twitter.com/CNN/status/1202059996437065728
2019-12-04 03:00:00	CNN		8	29	74	AirAsia is betting that not only are their in-flight meals so good you'll book a ticket just to try them -- they also think you'll be happy to eat them when you're on land as well.				1.2e+18	https://twitter.com/CNN/status/1202059996437065728
2019-12-04 03:03:00	CNN		155	145	495	"Those are the actual words of a President of the United States," says @andersoncooper responding to Pres. Trump's disparagement of Rep. Adam Schiff. "That is now how presidents talk. Not like Nixon drunk late at night ranting on a tape recorder... no one seems to bat an eye."		@andersoncooper		1.2e+18	https://twitter.com/CNN/status/1202060761427673091
2019-12-04 03:03:00	CNN		155	145	495	"Those are the actual words of a President of the United States," says @andersoncooper responding to Pres. Trump's disparagement of Rep. Adam Schiff. "That is now how presidents talk. Not like Nixon drunk late at night ranting on a tape recorder... no one seems to bat an eye."		@andersoncooper		1.2e+18	https://twitter.com/CNN/status/1202060761427673091
2019-12-04 03:04:00	CNN		121	82	341	鈥淭he President is really the one who has a lot to answer for,鈥?says House Intelligence Committee Chairman Rep. Adam Schiff https://cnn.it/2RgOMJH				1.2e+18	https://twitter.com/CNN/status/1202060967615426560
2019-12-04 03:04:00	CNN		121	82	341	鈥淭he President is really the one who has a lot to answer for,鈥?says House Intelligence Committee Chairman Rep. Adam Schiff https://cnn.it/2RgOMJH				1.2e+18	https://twitter.com/CNN/status/1202060967615426560
2019-12-04 03:15:00	CNN		421	1121	3341	Speaking to reporters for more than two hours in total, President Trump made at least 21 false claims. That's our initial count. The total may well grow once we have time to do some deeper fact-checking.				1.2e+18	https://twitter.com/CNN/status/1202063766852124673
2019-12-04 03:15:00	CNN		421	1121	3341	Speaking to reporters for more than two hours in total, President Trump made at least 21 false claims. That's our initial count. The total may well grow once we have time to do some deeper fact-checking.				1.2e+18	https://twitter.com/CNN/status/1202063766852124673
2019-12-04 03:31:00	CNN		1168	163	804	Despite maintaining a warm relationship over the last two decades, stepmother and stepdaughter have found the White House years more challenging, according to a source familiar with the dynamic who notes friction between the two				1.2e+18	https://twitter.com/CNN/status/1202067764665556992
2019-12-04 03:31:00	CNN		1168	163	804	Despite maintaining a warm relationship over the last two decades, stepmother and stepdaughter have found the White House years more challenging, according to a source familiar with the dynamic who notes friction between the two				1.2e+18	https://twitter.com/CNN/status/1202067764665556992
2019-12-04 03:45:00	CNN		19	40	78	The cities of Gurgaon and Bangalore underscore one of the main dilemmas India faces: The rapid growth needed to drive its $3 trillion economy and sustain 1.3 billion people has spawned an environmental emergency				1.2e+18	https://twitter.com/CNN/status/1202071290493964288
2019-12-04 03:45:00	CNN		19	40	78	The cities of Gurgaon and Bangalore underscore one of the main dilemmas India faces: The rapid growth needed to drive its $3 trillion economy and sustain 1.3 billion people has spawned an environmental emergency				1.2e+18	https://twitter.com/CNN/status/1202071290493964288
2019-12-04 04:00:00	CNN		20	63	181	The approach used at Duke University Medical Center is known as a donation after circulatory death. It relies on hearts that have stopped beating and are essentially reanimated and begin beating again.				1.2e+18	https://twitter.com/CNN/status/1202075085336657924
2019-12-04 04:00:00	CNN		20	63	181	The approach used at Duke University Medical Center is known as a donation after circulatory death. It relies on hearts that have stopped beating and are essentially reanimated and begin beating again.				1.2e+18	https://twitter.com/CNN/status/1202075085336657924
2019-12-04 04:15:00	CNN		26	35	118	Four teens ran undetected through the empty hallways of a Nashville juvenile detention center before escaping through the front door, surveillance footage shows				1.2e+18	https://twitter.com/CNN/status/1202078842686447616
2019-12-04 04:15:00	CNN		26	35	118	Four teens ran undetected through the empty hallways of a Nashville juvenile detention center before escaping through the front door, surveillance footage shows				1.2e+18	https://twitter.com/CNN/status/1202078842686447616
2019-12-04 04:30:00	CNN		36	49	115	Some residents in Vancouver, Canada, say a $4.8 million piece of public art hanging underneath a bridge is distastefully positioned in an area formerly frequented by homeless people				1.2e+18	https://twitter.com/CNN/status/1202082630474358785
2019-12-04 04:30:00	CNN		36	49	115	Some residents in Vancouver, Canada, say a $4.8 million piece of public art hanging underneath a bridge is distastefully positioned in an area formerly frequented by homeless people				1.2e+18	https://twitter.com/CNN/status/1202082630474358785
2019-12-04 04:35:00	CNN		174	71	223	Rep. Devin Nunes is disputing claims that he met with a former Ukrainian prosecutor in Vienna last year to discuss efforts to dig up dirt on former Vice President Joe Biden.				1.2e+18	https://twitter.com/CNN/status/1202084043841589258
2019-12-04 04:35:00	CNN		174	71	223	Rep. Devin Nunes is disputing claims that he met with a former Ukrainian prosecutor in Vienna last year to discuss efforts to dig up dirt on former Vice President Joe Biden.				1.2e+18	https://twitter.com/CNN/status/1202084043841589258
2019-12-04 04:45:00	CNN		223	87	421	Sen. Kamala Harris entered the 2020 presidential race as a top contender for the Democratic nomination. Less than a year later, she exits as a candidate who failed to live up to the hype and was unable to raise enough money to keep her campaign going.				1.2e+18	https://twitter.com/CNN/status/1202086386410627079
2019-12-04 04:45:00	CNN		223	87	421	Sen. Kamala Harris entered the 2020 presidential race as a top contender for the Democratic nomination. Less than a year later, she exits as a candidate who failed to live up to the hype and was unable to raise enough money to keep her campaign going.				1.2e+18	https://twitter.com/CNN/status/1202086386410627079
2019-12-04 04:57:00	CNN		89	84	317	House Intelligence Chairman Adam Schiff says his committee is still looking into the identity of the person who Rudy Giuliani was speaking with, who had the obscured phone number of "-1" -- and whether that person is President Trump				1.2e+18	https://twitter.com/CNN/status/1202089407416819713
2019-12-04 04:57:00	CNN		89	84	317	House Intelligence Chairman Adam Schiff says his committee is still looking into the identity of the person who Rudy Giuliani was speaking with, who had the obscured phone number of "-1" -- and whether that person is President Trump				1.2e+18	https://twitter.com/CNN/status/1202089407416819713
2019-12-04 05:01:00	CNN		27	51	232	Someone won a $14.6 million lottery jackpot in Arizona. That would be really exciting 鈥?if they had claimed it.				1.2e+18	https://twitter.com/CNN/status/1202090422073511938
2019-12-04 05:01:00	CNN		27	51	232	Someone won a $14.6 million lottery jackpot in Arizona. That would be really exciting 鈥?if they had claimed it.				1.2e+18	https://twitter.com/CNN/status/1202090422073511938
2019-12-04 05:10:00	CNN		44	65	167	House Intelligence Committee Democrats have released a 300-page report outlining their months-long impeachment inquiry into the conduct of President Trump. CNN has annotated the executive summary: https://cnn.it/363F3uG				1.2e+18	https://twitter.com/CNN/status/1202092692349620224
2019-12-04 05:10:00	CNN		44	65	167	House Intelligence Committee Democrats have released a 300-page report outlining their months-long impeachment inquiry into the conduct of President Trump. CNN has annotated the executive summary: https://cnn.it/363F3uG				1.2e+18	https://twitter.com/CNN/status/1202092692349620224
2019-12-04 05:15:00	CNN		44	89	389	Spotify has revealed its most-streamed artists of the decade, with Drake claiming the top spot. Ed Sheeran was No. 2 on Spotify's list of most-streamed artists globally between 2010 and 2019.				1.2e+18	https://twitter.com/CNN/status/1202093949902630913
2019-12-04 05:15:00	CNN		44	89	389	Spotify has revealed its most-streamed artists of the decade, with Drake claiming the top spot. Ed Sheeran was No. 2 on Spotify's list of most-streamed artists globally between 2010 and 2019.				1.2e+18	https://twitter.com/CNN/status/1202093949902630913
2019-12-04 05:31:00	CNN		77	47	97	The forthcoming release of an internal Justice Department watchdog report on the FBI's Trump-Russia investigation won't be the last word on the matter, Attorney General William Barr has told conservative allies				1.2e+18	https://twitter.com/CNN/status/1202097978787475456
2019-12-04 05:31:00	CNN		77	47	97	The forthcoming release of an internal Justice Department watchdog report on the FBI's Trump-Russia investigation won't be the last word on the matter, Attorney General William Barr has told conservative allies				1.2e+18	https://twitter.com/CNN/status/1202097978787475456
2019-12-04 05:45:00	CNN		18	82	306	A new national program called "Ready, Set, PrEP" will provide about 200,000 Americans annually access to PrEP medications 鈥?daily pre-exposure prophylaxis pills for the prevention of HIV				1.2e+18	https://twitter.com/CNN/status/1202101500392157184
2019-12-04 05:45:00	CNN		18	82	306	A new national program called "Ready, Set, PrEP" will provide about 200,000 Americans annually access to PrEP medications 鈥?daily pre-exposure prophylaxis pills for the prevention of HIV				1.2e+18	https://twitter.com/CNN/status/1202101500392157184
2019-12-04 05:56:00	CNN		127	163	620	Country music icon Willie Nelson is known for singing the virtues of smoking pot, and even has his own line of marijuana products. But he has announced that he is no longer smoking due to ongoing health and breathing issues.				1.2e+18	https://twitter.com/CNN/status/1202104259531149312
2019-12-04 05:56:00	CNN		127	163	620	Country music icon Willie Nelson is known for singing the virtues of smoking pot, and even has his own line of marijuana products. But he has announced that he is no longer smoking due to ongoing health and breathing issues.				1.2e+18	https://twitter.com/CNN/status/1202104259531149312
2019-12-04 06:00:00	CNN		63	142	336	President Trump's former chief physician, Rear Admiral Ronny Jackson, retired from the Navy even as the Defense Department's Inspector General continues to investigate allegations that he was periodically intoxicated and mishandled prescription drugs				1.2e+18	https://twitter.com/CNN/status/1202105260883492864
2019-12-04 06:00:00	CNN		63	142	336	President Trump's former chief physician, Rear Admiral Ronny Jackson, retired from the Navy even as the Defense Department's Inspector General continues to investigate allegations that he was periodically intoxicated and mishandled prescription drugs				1.2e+18	https://twitter.com/CNN/status/1202105260883492864
2019-12-04 06:08:00	CNN		13	90	316	The approach used at Duke University Medical Center is known as a donation after circulatory death. It relies on hearts that have stopped beating and are essentially reanimated and begin beating again.				1.2e+18	https://twitter.com/CNN/status/1202107487152943105
2019-12-04 06:08:00	CNN		13	90	316	The approach used at Duke University Medical Center is known as a donation after circulatory death. It relies on hearts that have stopped beating and are essentially reanimated and begin beating again.				1.2e+18	https://twitter.com/CNN/status/1202107487152943105
2019-12-04 06:17:00	CNN		51	67	168	President Trump has sat down with Canadian Prime Minister Justin Trudeau to chat as part of NATO meetings in London. Here are some of the most notable lines. https://cnn.it/361sn7u | Analysis by @CillizzaCNN		@CillizzaCNN		1.2e+18	https://twitter.com/CNN/status/1202109700097150977
2019-12-04 06:17:00	CNN		51	67	168	President Trump has sat down with Canadian Prime Minister Justin Trudeau to chat as part of NATO meetings in London. Here are some of the most notable lines. https://cnn.it/361sn7u | Analysis by @CillizzaCNN		@CillizzaCNN		1.2e+18	https://twitter.com/CNN/status/1202109700097150977
2019-12-04 06:26:00	CNN		42	144	502	Armed with never-before-seen phone records, Democrats have accused President Trump's allies of coordinating with a conservative journalist to peddle "false narratives" about Trump's opponents as part of his multi-pronged pressure campaign on Ukraine https://cnn.it/2rTDoZw				1.2e+18	https://twitter.com/CNN/status/1202111913242566656
2019-12-04 06:26:00	CNN		42	144	502	Armed with never-before-seen phone records, Democrats have accused President Trump's allies of coordinating with a conservative journalist to peddle "false narratives" about Trump's opponents as part of his multi-pronged pressure campaign on Ukraine https://cnn.it/2rTDoZw				1.2e+18	https://twitter.com/CNN/status/1202111913242566656
2019-12-04 06:35:00	CNN		5	35	90	A school in Colorado was evacuated after authorities learned of a bomb threat through the Safe2Tell app				1.2e+18	https://twitter.com/CNN/status/1202114152745058304
2019-12-04 06:35:00	CNN		5	35	90	A school in Colorado was evacuated after authorities learned of a bomb threat through the Safe2Tell app				1.2e+18	https://twitter.com/CNN/status/1202114152745058304
2019-12-04 06:44:00	CNN		8	35	106	When Donna Bonin's 13-year-old son recently came down with a sky-high fever, she thought to herself: This can't be the flu. It's November.				1.2e+18	https://twitter.com/CNN/status/1202116405795139584
2019-12-04 06:44:00	CNN		8	35	106	When Donna Bonin's 13-year-old son recently came down with a sky-high fever, she thought to herself: This can't be the flu. It's November.				1.2e+18	https://twitter.com/CNN/status/1202116405795139584
2019-12-04 06:49:00	CNN		69	150	421	Armed with never-before-seen phone records, Democrats have accused President Trump's allies of coordinating with a conservative journalist to peddle "false narratives" about Trump's opponents as part of his multi-pronged pressure campaign on Ukraine				1.2e+18	https://twitter.com/CNN/status/1202117741416734721
2019-12-04 06:49:00	CNN		69	150	421	Armed with never-before-seen phone records, Democrats have accused President Trump's allies of coordinating with a conservative journalist to peddle "false narratives" about Trump's opponents as part of his multi-pronged pressure campaign on Ukraine				1.2e+18	https://twitter.com/CNN/status/1202117741416734721
2019-12-04 06:58:00	CNN		24	71	226	The US House of Representatives has passed a bill demanding a tougher response from the Trump administration over reports of mass detention centers run by the Chinese government in Xinjiang.				1.2e+18	https://twitter.com/CNN/status/1202119857225043969
2019-12-04 06:58:00	CNN		24	71	226	The US House of Representatives has passed a bill demanding a tougher response from the Trump administration over reports of mass detention centers run by the Chinese government in Xinjiang.				1.2e+18	https://twitter.com/CNN/status/1202119857225043969
2019-12-04 07:05:00	CNN		67	41	179	Tesla CEO Elon Musk says that when he called one of the rescuers of the boys' soccer team trapped in a Thai cave a "pedo guy", he intended it to be an insult rather than a statement of fact				1.2e+18	https://twitter.com/CNN/status/1202121636079702016
2019-12-04 07:05:00	CNN		67	41	179	Tesla CEO Elon Musk says that when he called one of the rescuers of the boys' soccer team trapped in a Thai cave a "pedo guy", he intended it to be an insult rather than a statement of fact				1.2e+18	https://twitter.com/CNN/status/1202121636079702016
2019-12-04 07:14:00	CNN		8	111	120	Recall alert: A number of Trader Joe's products may have been contaminated with listeria				1.2e+18	https://twitter.com/CNN/status/1202123889633087489
2019-12-04 07:14:00	CNN		8	111	120	Recall alert: A number of Trader Joe's products may have been contaminated with listeria				1.2e+18	https://twitter.com/CNN/status/1202123889633087489
2019-12-04 07:20:00	CNN		10	26	71	Two women have filed civil complaints against Georgetown University basketball players who they say stole items from their home				1.2e+18	https://twitter.com/CNN/status/1202125405827850241
2019-12-04 07:20:00	CNN		10	26	71	Two women have filed civil complaints against Georgetown University basketball players who they say stole items from their home				1.2e+18	https://twitter.com/CNN/status/1202125405827850241
2019-12-04 07:21:00	CNN		47	59	160	Police said the mother admitted to giving the baby to a man and a woman, who told detectives they paid $2,000 for it.				1.2e+18	https://twitter.com/CNN/status/1202125653937737728
2019-12-04 07:21:00	CNN		47	59	160	Police said the mother admitted to giving the baby to a man and a woman, who told detectives they paid $2,000 for it.				1.2e+18	https://twitter.com/CNN/status/1202125653937737728
2019-12-04 07:26:00	CNN		45	42	146	Trump said on Tuesday that he was not focused on impeachment while abroad, but also spent portions of his busy day telling members of the press that the inquiry was a "hoax"				1.2e+18	https://twitter.com/CNN/status/1202126906499518464
2019-12-04 07:26:00	CNN		45	42	146	Trump said on Tuesday that he was not focused on impeachment while abroad, but also spent portions of his busy day telling members of the press that the inquiry was a "hoax"				1.2e+18	https://twitter.com/CNN/status/1202126906499518464
2019-12-04 07:29:00	CNN		40	86	173	China and Russia have been driven closer than at any time in their history, writes David A. Andelman for @CNNopinion -- and the US should be worried		@CNNOpinion		1.2e+18	https://twitter.com/CNN/status/1202127678524014592
2019-12-04 07:29:00	CNN		40	86	173	China and Russia have been driven closer than at any time in their history, writes David A. Andelman for @CNNopinion -- and the US should be worried		@CNNOpinion		1.2e+18	https://twitter.com/CNN/status/1202127678524014592
2019-12-04 07:37:00	CNN		123	97	265	"Officials in Trump's administration, including cabinet members, seem to have set aside duty and morality in service to a President who considers himself the embodiment of the state," writes Michael D'Antonio for @CNNopinion		@CNNOpinion		1.2e+18	https://twitter.com/CNN/status/1202129684332498944
2019-12-04 07:37:00	CNN		123	97	265	"Officials in Trump's administration, including cabinet members, seem to have set aside duty and morality in service to a President who considers himself the embodiment of the state," writes Michael D'Antonio for @CNNopinion		@CNNOpinion		1.2e+18	https://twitter.com/CNN/status/1202129684332498944
2019-12-04 07:44:00	CNN		23	24	59	China could pull an increasingly fraying NATO back together | Analysis by @jgriffiths		@jgriffiths		1.2e+18	https://twitter.com/CNN/status/1202131440906969088
2019-12-04 07:44:00	CNN		23	24	59	China could pull an increasingly fraying NATO back together | Analysis by @jgriffiths		@jgriffiths		1.2e+18	https://twitter.com/CNN/status/1202131440906969088
2019-12-04 07:53:00	CNN		133	151	624	Republican Sen. Lindsey Graham says he is "one thousand percent confident" that Russia, not Ukraine, meddled in the 2016 US presidential election, breaking from President Trump and others in his party who have pushed the discredited conspiracy theory				1.2e+18	https://twitter.com/CNN/status/1202133716274941952
2019-12-04 07:53:00	CNN		133	151	624	Republican Sen. Lindsey Graham says he is "one thousand percent confident" that Russia, not Ukraine, meddled in the 2016 US presidential election, breaking from President Trump and others in his party who have pushed the discredited conspiracy theory				1.2e+18	https://twitter.com/CNN/status/1202133716274941952
2019-12-04 08:01:00	CNN		118	65	243	President Trump tells reporters he doesn't know Britain's Prince Andrew, despite being photographed with him on several occasions				1.2e+18	https://twitter.com/CNN/status/1202135946151550978
2019-12-04 08:01:00	CNN		118	65	243	President Trump tells reporters he doesn't know Britain's Prince Andrew, despite being photographed with him on several occasions				1.2e+18	https://twitter.com/CNN/status/1202135946151550978
2019-12-04 08:08:00	CNN		114	35	146	Despite maintaining a warm relationship over the last two decades, stepmother and stepdaughter have found the White House years more challenging, according to a source familiar with the dynamic who notes friction between the two				1.2e+18	https://twitter.com/CNN/status/1202137670673141760
2019-12-04 08:08:00	CNN		114	35	146	Despite maintaining a warm relationship over the last two decades, stepmother and stepdaughter have found the White House years more challenging, according to a source familiar with the dynamic who notes friction between the two				1.2e+18	https://twitter.com/CNN/status/1202137670673141760
2019-12-04 08:17:00	CNN		45	122	627	"I thought it was a German shepherd or a husky," a man told CNN news partner CBC. "I didn't think it was a wild animal."				1.2e+18	https://twitter.com/CNN/status/1202139808178540544
2019-12-04 08:17:00	CNN		45	122	627	"I thought it was a German shepherd or a husky," a man told CNN news partner CBC. "I didn't think it was a wild animal."				1.2e+18	https://twitter.com/CNN/status/1202139808178540544
2019-12-04 08:25:00	CNN		276	668	2049	Speaking to reporters for more than two hours in total, President Trump made at least 21 false claims. That's our initial count. The total may well grow once we have time to do some deeper fact-checking.				1.2e+18	https://twitter.com/CNN/status/1202141932203466752
2019-12-04 08:25:00	CNN		276	668	2049	Speaking to reporters for more than two hours in total, President Trump made at least 21 false claims. That's our initial count. The total may well grow once we have time to do some deeper fact-checking.				1.2e+18	https://twitter.com/CNN/status/1202141932203466752
2019-12-04 08:34:00	CNN		150	186	818	Climate activist Greta Thunberg has said she will continue to "put pressure on people in power," after completing her journey across the Atlantic Ocean for the COP25 conference in Madrid on Tuesday.				1.2e+18	https://twitter.com/CNN/status/1202144030651486208
2019-12-04 08:34:00	CNN		150	186	818	Climate activist Greta Thunberg has said she will continue to "put pressure on people in power," after completing her journey across the Atlantic Ocean for the COP25 conference in Madrid on Tuesday.				1.2e+18	https://twitter.com/CNN/status/1202144030651486208
2019-12-04 08:40:00	CNN		51	49	134	North Korea will send a "Christmas gift" to the US, but what that present contains will depend on the outcome of ongoing talks between Washington and Pyongyang, a top official has warned				1.2e+18	https://twitter.com/CNN/status/1202145531604156417
2019-12-04 08:40:00	CNN		51	49	134	North Korea will send a "Christmas gift" to the US, but what that present contains will depend on the outcome of ongoing talks between Washington and Pyongyang, a top official has warned				1.2e+18	https://twitter.com/CNN/status/1202145531604156417
2019-12-04 08:53:00	CNN		28	66	157	"Why! Now he won't be able to hunt unnoticed," a World Wildlife Fund employee said.				1.2e+18	https://twitter.com/CNN/status/1202148801152196608
2019-12-04 08:53:00	CNN		28	66	157	"Why! Now he won't be able to hunt unnoticed," a World Wildlife Fund employee said.				1.2e+18	https://twitter.com/CNN/status/1202148801152196608
2019-12-04 09:02:00	CNN		76	157	763	It's the longest such walk ever recorded by a big cat in India, according to researchers				1.2e+18	https://twitter.com/CNN/status/1202151060040761344
2019-12-04 09:02:00	CNN		76	157	763	It's the longest such walk ever recorded by a big cat in India, according to researchers				1.2e+18	https://twitter.com/CNN/status/1202151060040761344
2019-12-04 09:07:00	CNN		23	65	183	Around 700 million years ago, the world is thought to have experienced its most severe ice age -- a period evocatively described by scientists as Snowball Earth.				1.2e+18	https://twitter.com/CNN/status/1202152401106612224
2019-12-04 09:07:00	CNN		23	65	183	Around 700 million years ago, the world is thought to have experienced its most severe ice age -- a period evocatively described by scientists as Snowball Earth.				1.2e+18	https://twitter.com/CNN/status/1202152401106612224
2019-12-04 09:15:00	CNN		35	24	110	Some residents in Vancouver, Canada, say a $4.8 million piece of public art hanging underneath a bridge is distastefully positioned in an area formerly frequented by homeless people				1.2e+18	https://twitter.com/CNN/status/1202154546480455680
2019-12-04 09:15:00	CNN		35	24	110	Some residents in Vancouver, Canada, say a $4.8 million piece of public art hanging underneath a bridge is distastefully positioned in an area formerly frequented by homeless people				1.2e+18	https://twitter.com/CNN/status/1202154546480455680
2019-12-04 09:24:00	CNN		16	91	132	Seattle Children's Hospital knew for years a mold infestation in its facilities could be related to its air-handling system, but "engaged in a cover-up" that sickened many patients and resulted in the deaths of six children, a class-action lawsuit claims.				1.2e+18	https://twitter.com/CNN/status/1202156744136413189
2019-12-04 09:24:00	CNN		16	91	132	Seattle Children's Hospital knew for years a mold infestation in its facilities could be related to its air-handling system, but "engaged in a cover-up" that sickened many patients and resulted in the deaths of six children, a class-action lawsuit claims.				1.2e+18	https://twitter.com/CNN/status/1202156744136413189
2019-12-04 09:33:00	CNN		18	85	381	These are the most visited cities in the world https://cnn.it/2RhBj4r				1.2e+18	https://twitter.com/CNN/status/1202158951548235777
2019-12-04 09:33:00	CNN		18	85	381	These are the most visited cities in the world https://cnn.it/2RhBj4r				1.2e+18	https://twitter.com/CNN/status/1202158951548235777
2019-12-04 09:42:00	CNN		9	45	97	Named the "Power of Siberia," the pipeline runs more than 8,100 kilometers (5,000 miles) across the two countries, according to Chinese state-media				1.2e+18	https://twitter.com/CNN/status/1202161143495774208
2019-12-04 09:42:00	CNN		9	45	97	Named the "Power of Siberia," the pipeline runs more than 8,100 kilometers (5,000 miles) across the two countries, according to Chinese state-media				1.2e+18	https://twitter.com/CNN/status/1202161143495774208
2019-12-04 09:50:00	CNN		20	38	136	Four teens ran undetected through the empty hallways of a Nashville juvenile detention center before escaping through the front door, surveillance footage shows				1.2e+18	https://twitter.com/CNN/status/1202163368557268993
2019-12-04 09:50:00	CNN		20	38	136	Four teens ran undetected through the empty hallways of a Nashville juvenile detention center before escaping through the front door, surveillance footage shows				1.2e+18	https://twitter.com/CNN/status/1202163368557268993
2019-12-04 09:59:00	CNN		33	76	203	She lied on her resume, then posed as a previous employer to give "glowing feedback" about her own performance. She got the job -- but now she's going to jail.				1.2e+18	https://twitter.com/CNN/status/1202165568805191683
2019-12-04 09:59:00	CNN		33	76	203	She lied on her resume, then posed as a previous employer to give "glowing feedback" about her own performance. She got the job -- but now she's going to jail.				1.2e+18	https://twitter.com/CNN/status/1202165568805191683
2019-12-04 10:08:00	CNN		18	65	157	More than two dozen Baltimore corrections officers have been indicted on charges related to using excessive force toward and intimidating detainees				1.2e+18	https://twitter.com/CNN/status/1202167832424931329
2019-12-04 10:08:00	CNN		18	65	157	More than two dozen Baltimore corrections officers have been indicted on charges related to using excessive force toward and intimidating detainees				1.2e+18	https://twitter.com/CNN/status/1202167832424931329
2019-12-04 10:17:00	CNN		15	31	118	AirAsia is betting that not only are their in-flight meals so good you'll book a ticket just to try them -- they also think you'll be happy to eat them when you're on land as well.				1.2e+18	https://twitter.com/CNN/status/1202170112943542272
2019-12-04 10:17:00	CNN		15	31	118	AirAsia is betting that not only are their in-flight meals so good you'll book a ticket just to try them -- they also think you'll be happy to eat them when you're on land as well.				1.2e+18	https://twitter.com/CNN/status/1202170112943542272
2019-12-04 10:26:00	CNN		16	87	443	Instagram content for days				1.2e+18	https://twitter.com/CNN/status/1202172402169462784
2019-12-04 10:26:00	CNN		16	87	443	Instagram content for days				1.2e+18	https://twitter.com/CNN/status/1202172402169462784
2019-12-04 10:35:00	CNN		18	98	392	See the stunning photos shortlisted for the Wildlife Photographer of the Year People's Choice Award https://cnn.it/34LCAEU				1.2e+18	https://twitter.com/CNN/status/1202174695598112768
2019-12-04 10:35:00	CNN		18	98	392	See the stunning photos shortlisted for the Wildlife Photographer of the Year People's Choice Award https://cnn.it/34LCAEU				1.2e+18	https://twitter.com/CNN/status/1202174695598112768
2019-12-04 10:43:00	CNN		13	71	274	These are the best cruises in the world for 2019 https://cnn.it/2sCimz0				1.2e+18	https://twitter.com/CNN/status/1202176536041938944
2019-12-04 10:43:00	CNN		13	71	274	These are the best cruises in the world for 2019 https://cnn.it/2sCimz0				1.2e+18	https://twitter.com/CNN/status/1202176536041938944
2019-12-04 10:52:00	CNN		1372	1836	9757	Video appears to show British Prime Minister Boris Johnson, French President Emmanuel Macron, Canadian Prime Minister Justin Trudeau and Dutch Prime Minister Mark Rutte having a laugh about Trump's behavior during the NATO summit.				1.2e+18	https://twitter.com/CNN/status/1202178746528215041
2019-12-04 10:52:00	CNN		1372	1836	9757	Video appears to show British Prime Minister Boris Johnson, French President Emmanuel Macron, Canadian Prime Minister Justin Trudeau and Dutch Prime Minister Mark Rutte having a laugh about Trump's behavior during the NATO summit.				1.2e+18	https://twitter.com/CNN/status/1202178746528215041
2019-12-04 10:58:00	CNN		65	113	220	"What we need is for emissions to decline, not to rise slowly." Scientists warn we're losing time to make the drastic reductions needed to avert a climate catastrophe. https://cnn.it/33KDnEv				1.2e+18	https://twitter.com/CNN/status/1202180252639940610
2019-12-04 10:58:00	CNN		65	113	220	"What we need is for emissions to decline, not to rise slowly." Scientists warn we're losing time to make the drastic reductions needed to avert a climate catastrophe. https://cnn.it/33KDnEv				1.2e+18	https://twitter.com/CNN/status/1202180252639940610
2019-12-04 11:05:00	CNN		34	42	194	Get a sneak peek at the most ambitious interactive attraction in Disney theme park history				1.2e+18	https://twitter.com/CNN/status/1202182204740308992
2019-12-04 11:05:00	CNN		34	42	194	Get a sneak peek at the most ambitious interactive attraction in Disney theme park history				1.2e+18	https://twitter.com/CNN/status/1202182204740308992
2019-12-04 11:15:00	CNN		19	42	92	At least 15 people were killed and dozens injured in Sudan after a fire triggered an explosion at a factory in northern Khartoum on Tuesday, according to the Sudanese Doctors Union.				1.2e+18	https://twitter.com/CNN/status/1202184670747779074
2019-12-04 11:15:00	CNN		19	42	92	At least 15 people were killed and dozens injured in Sudan after a fire triggered an explosion at a factory in northern Khartoum on Tuesday, according to the Sudanese Doctors Union.				1.2e+18	https://twitter.com/CNN/status/1202184670747779074
2019-12-04 11:17:00	CNN		12	57	105	The New York City Department of Correction suspended three officers and one captain after an 18-year-old inmate was found unresponsive at a city jail last week, the Department of Correction confirmed to CNN.				1.2e+18	https://twitter.com/CNN/status/1202185262983458821
2019-12-04 11:17:00	CNN		12	57	105	The New York City Department of Correction suspended three officers and one captain after an 18-year-old inmate was found unresponsive at a city jail last week, the Department of Correction confirmed to CNN.				1.2e+18	https://twitter.com/CNN/status/1202185262983458821
2019-12-04 11:24:00	CNN		256	263	409	An officer with the Los Angeles Police Department is under investigation after his body camera allegedly caught him fondling the body of a dead woman.				1.2e+18	https://twitter.com/CNN/status/1202186800032292864
2019-12-04 11:24:00	CNN		256	263	409	An officer with the Los Angeles Police Department is under investigation after his body camera allegedly caught him fondling the body of a dead woman.				1.2e+18	https://twitter.com/CNN/status/1202186800032292864
2019-12-04 11:26:00	CNN		343	334	1288	WATCH: World leaders at the NATO summit in London were caught on camera appearing to joke about US President Donald Trump during a reception at Buckingham Palace http://cnn.it/2RppDfQ				1.2e+18	https://twitter.com/CNN/status/1202187350895452160
2019-12-04 11:26:00	CNN		343	334	1288	WATCH: World leaders at the NATO summit in London were caught on camera appearing to joke about US President Donald Trump during a reception at Buckingham Palace http://cnn.it/2RppDfQ				1.2e+18	https://twitter.com/CNN/status/1202187350895452160
2019-12-04 11:30:00	CNN		67	43	171	The impeachment inquiry into President Trump enters its next stage this week as the House Judiciary Committee holds its first hearing.				1.2e+18	https://twitter.com/CNN/status/1202188320379428864
2019-12-04 11:30:00	CNN		67	43	171	The impeachment inquiry into President Trump enters its next stage this week as the House Judiciary Committee holds its first hearing.				1.2e+18	https://twitter.com/CNN/status/1202188320379428864
2019-12-04 11:40:00	CNN		35	100	165	Carbon dioxide emissions are expected to reach another record high this year, an annual report from the Global Carbon Project found Wednesday, but the pace of growth has slowed.				1.2e+18	https://twitter.com/CNN/status/1202190847653154816
2019-12-04 11:40:00	CNN		35	100	165	Carbon dioxide emissions are expected to reach another record high this year, an annual report from the Global Carbon Project found Wednesday, but the pace of growth has slowed.				1.2e+18	https://twitter.com/CNN/status/1202190847653154816
2019-12-04 11:50:00	CNN		20	63	228	Starting this year, Ford is incorporating coffee chaff 鈥?coffee bean skin that comes off during the roasting process 鈥?into plastic headlamp housing used in some cars. It's asked McDonald's, which doesn't roast its own coffee, to connect it with suppliers				1.2e+18	https://twitter.com/CNN/status/1202193343666675717
2019-12-04 11:50:00	CNN		20	63	228	Starting this year, Ford is incorporating coffee chaff 鈥?coffee bean skin that comes off during the roasting process 鈥?into plastic headlamp housing used in some cars. It's asked McDonald's, which doesn't roast its own coffee, to connect it with suppliers				1.2e+18	https://twitter.com/CNN/status/1202193343666675717
2019-12-04 12:00:00	CNN		138	73	179	For more than a year, thousands of Catholics in Buffalo pleaded, protested and prayed for Bishop Richard Malone to resign. They circulated petitions, held placards at prayer vigils, even tried to meet Malone's plane at the airport.				1.2e+18	https://twitter.com/CNN/status/1202195881577132032
2019-12-04 12:00:00	CNN		138	73	179	For more than a year, thousands of Catholics in Buffalo pleaded, protested and prayed for Bishop Richard Malone to resign. They circulated petitions, held placards at prayer vigils, even tried to meet Malone's plane at the airport.				1.2e+18	https://twitter.com/CNN/status/1202195881577132032
2019-12-04 12:10:00	CNN		82	94	220	North Korea will send a "Christmas gift" to the United States, but what that present contains will depend on the outcome of ongoing talks between Washington and Pyongyang, a top official has warned.				1.2e+18	https://twitter.com/CNN/status/1202198379515781121
2019-12-04 12:10:00	CNN		82	94	220	North Korea will send a "Christmas gift" to the United States, but what that present contains will depend on the outcome of ongoing talks between Washington and Pyongyang, a top official has warned.				1.2e+18	https://twitter.com/CNN/status/1202198379515781121
2019-12-04 12:20:00	CNN		48	76	273	The House Intel. Committee voted along party lines to approve a 300-page report summarizing weeks of investigation, which it will send to the House Judiciary Committee as that panel considers moving forward on articles of impeachment against Pres. Trump.				1.2e+18	https://twitter.com/CNN/status/1202200900485431296
2019-12-04 12:20:00	CNN		48	76	273	The House Intel. Committee voted along party lines to approve a 300-page report summarizing weeks of investigation, which it will send to the House Judiciary Committee as that panel considers moving forward on articles of impeachment against Pres. Trump.				1.2e+18	https://twitter.com/CNN/status/1202200900485431296
2019-12-04 12:30:00	CNN		137	93	199	A mother in Kentucky has been accused of selling her baby for $2,000, police said.				1.2e+18	https://twitter.com/CNN/status/1202203427369082880
2019-12-04 12:30:00	CNN		137	93	199	A mother in Kentucky has been accused of selling her baby for $2,000, police said.				1.2e+18	https://twitter.com/CNN/status/1202203427369082880
2019-12-04 12:40:00	CNN		97	175	1142	It's the longest such walk ever recorded by a big cat in India, according to researchers				1.2e+18	https://twitter.com/CNN/status/1202205939421663232
2019-12-04 12:40:00	CNN		97	175	1142	It's the longest such walk ever recorded by a big cat in India, according to researchers				1.2e+18	https://twitter.com/CNN/status/1202205939421663232
2019-12-04 12:50:00	CNN		24	112	254	To prevent heart problems later in life, people 45 and younger with higher levels of bad cholesterol might want to change their eating and exercise habits, or even talk to their doctor about medications such as statins, a new study says.				1.2e+18	https://twitter.com/CNN/status/1202208469887131651
2019-12-04 12:50:00	CNN		24	112	254	To prevent heart problems later in life, people 45 and younger with higher levels of bad cholesterol might want to change their eating and exercise habits, or even talk to their doctor about medications such as statins, a new study says.				1.2e+18	https://twitter.com/CNN/status/1202208469887131651
2019-12-04 13:00:00	CNN		49	55	153	The House Judiciary Committee will now consider moving forward with articles of impeachment against President Trump. The panel is holding its first hearing at 10 a.m. ET today.				1.2e+18	https://twitter.com/CNN/status/1202211011773763586
2019-12-04 13:00:00	CNN		49	55	153	The House Judiciary Committee will now consider moving forward with articles of impeachment against President Trump. The panel is holding its first hearing at 10 a.m. ET today.				1.2e+18	https://twitter.com/CNN/status/1202211011773763586
2019-12-04 13:09:00	CNN		9	25	96	"I've slept more than a few nights inside my office at Yankee Stadium ... But this past week was the first time I slept outside at Yankee Stadium," writes Brian Cashman, New York Yankees senior vice president and general manager https://cnn.it/33OzGOr | Perspectives				1.2e+18	https://twitter.com/CNN/status/1202213235631505408
2019-12-04 13:09:00	CNN		9	25	96	"I've slept more than a few nights inside my office at Yankee Stadium ... But this past week was the first time I slept outside at Yankee Stadium," writes Brian Cashman, New York Yankees senior vice president and general manager https://cnn.it/33OzGOr | Perspectives				1.2e+18	https://twitter.com/CNN/status/1202213235631505408
2019-12-04 13:10:00	CNN		40	119	346	Ford and McDonald's are turning coffee waste into car parts https://cnn.it/2DOd5GQ				1.2e+18	https://twitter.com/CNN/status/1202213462845222912
2019-12-04 13:10:00	CNN		40	119	346	Ford and McDonald's are turning coffee waste into car parts https://cnn.it/2DOd5GQ				1.2e+18	https://twitter.com/CNN/status/1202213462845222912
2019-12-04 13:18:00	CNN		26	59	149	An Oshkosh school resource officer and a student were injured at a Wisconsin high school Tuesday after the student armed with a weapon confronted the officer, police said. It's the second high school shooting incident in Wisconsin this week.				1.2e+18	https://twitter.com/CNN/status/1202215558730661889
2019-12-04 13:18:00	CNN		26	59	149	An Oshkosh school resource officer and a student were injured at a Wisconsin high school Tuesday after the student armed with a weapon confronted the officer, police said. It's the second high school shooting incident in Wisconsin this week.				1.2e+18	https://twitter.com/CNN/status/1202215558730661889
2019-12-04 13:27:00	CNN		103	49	123	Rep. Devin Nunes is disputing claims that he met with a former Ukrainian prosecutor in Vienna last year to discuss efforts to dig up dirt on former Vice President Joe Biden.				1.2e+18	https://twitter.com/CNN/status/1202217873353170945
2019-12-04 13:27:00	CNN		103	49	123	Rep. Devin Nunes is disputing claims that he met with a former Ukrainian prosecutor in Vienna last year to discuss efforts to dig up dirt on former Vice President Joe Biden.				1.2e+18	https://twitter.com/CNN/status/1202217873353170945
2019-12-04 13:32:00	CNN		38	54	115	Gun-reform advocacy groups released a scorecard that gives grades to 29 retailers based on their in-store gun policies, public stance on gun safety and donations to top NRA-backed politicians. Just three companies received As. Sixteen received Fs.				1.2e+18	https://twitter.com/CNN/status/1202219012580663296
2019-12-04 13:32:00	CNN		38	54	115	Gun-reform advocacy groups released a scorecard that gives grades to 29 retailers based on their in-store gun policies, public stance on gun safety and donations to top NRA-backed politicians. Just three companies received As. Sixteen received Fs.				1.2e+18	https://twitter.com/CNN/status/1202219012580663296
2019-12-04 13:40:00	CNN		162	210	474	North Korea will send a "Christmas gift" to the US, but what that present contains will depend on the outcome of ongoing talks between Washington and Pyongyang, a top official has warned				1.2e+18	https://twitter.com/CNN/status/1202221026341523456
2019-12-04 13:40:00	CNN		162	210	474	North Korea will send a "Christmas gift" to the US, but what that present contains will depend on the outcome of ongoing talks between Washington and Pyongyang, a top official has warned				1.2e+18	https://twitter.com/CNN/status/1202221026341523456
2019-12-04 13:45:00	CNN		39	50	107	In an effort to undermine the credibility of the original whistleblower complaint, and the legitimacy of the inquiry itself, the report passes off several debunked theories as facts.				1.2e+18	https://twitter.com/CNN/status/1202222308649246720
2019-12-04 13:45:00	CNN		39	50	107	In an effort to undermine the credibility of the original whistleblower complaint, and the legitimacy of the inquiry itself, the report passes off several debunked theories as facts.				1.2e+18	https://twitter.com/CNN/status/1202222308649246720
2019-12-04 13:50:00	CNN		64	114	139	France, which is home to 500,000 Jews -- the largest community in Europe -- has seen a 74% increase in anti-Semitic acts, according to French authorities, with 311 incidents recorded in 2017, compared with 541 in 2018.				1.2e+18	https://twitter.com/CNN/status/1202223550368829444
2019-12-04 13:50:00	CNN		64	114	139	France, which is home to 500,000 Jews -- the largest community in Europe -- has seen a 74% increase in anti-Semitic acts, according to French authorities, with 311 incidents recorded in 2017, compared with 541 in 2018.				1.2e+18	https://twitter.com/CNN/status/1202223550368829444
2019-12-04 14:00:00	CNN		19	34	99	The suspect accused of killing two Boston doctors inside their penthouse wrote haunting messages on the walls of the crime scene, according to new testimony in the double murder trial.				1.2e+18	https://twitter.com/CNN/status/1202226090233810945
2019-12-04 14:00:00	CNN		19	34	99	The suspect accused of killing two Boston doctors inside their penthouse wrote haunting messages on the walls of the crime scene, according to new testimony in the double murder trial.				1.2e+18	https://twitter.com/CNN/status/1202226090233810945
2019-12-04 14:10:00	CNN		653	356	1209	President Trump called Justin Trudeau "two-faced" after Canada's PM was caught on camera appearing to joke about Trump with other world leaders at an event Tuesday night. "He's two-faced," Trump said, adding, "honestly with Trudeau, he's a nice guy." https://cnn.it/2RiVUoY				1.2e+18	https://twitter.com/CNN/status/1202228588306677760
2019-12-04 14:10:00	CNN		653	356	1209	President Trump called Justin Trudeau "two-faced" after Canada's PM was caught on camera appearing to joke about Trump with other world leaders at an event Tuesday night. "He's two-faced," Trump said, adding, "honestly with Trudeau, he's a nice guy." https://cnn.it/2RiVUoY				1.2e+18	https://twitter.com/CNN/status/1202228588306677760
2019-12-04 14:20:00	CNN		17	26	64	The body of a woman missing for two weeks in the Australian Outback has been found, authorities in the country's Northern Territory believe.				1.2e+18	https://twitter.com/CNN/status/1202231115098001409
2019-12-04 14:20:00	CNN		17	26	64	The body of a woman missing for two weeks in the Australian Outback has been found, authorities in the country's Northern Territory believe.				1.2e+18	https://twitter.com/CNN/status/1202231115098001409
2019-12-04 14:30:00	CNN		48	74	199	North American migratory birds have been getting smaller over the past four decades, and their wingspan wider. The changes appear to be a response to a warming climate.				1.2e+18	https://twitter.com/CNN/status/1202233620703981572
2019-12-04 14:30:00	CNN		48	74	199	North American migratory birds have been getting smaller over the past four decades, and their wingspan wider. The changes appear to be a response to a warming climate.				1.2e+18	https://twitter.com/CNN/status/1202233620703981572
2019-12-04 14:35:00	CNN		39	41	132	The House Judiciary Committee is about to hold its first impeachment inquiry hearing, featuring testimony from four law professors. The hearing is scheduled to begin at 10 a.m. ET. Here's a rundown of how it will unfold. Live updates: https://cnn.it/2Papg6p				1.2e+18	https://twitter.com/CNN/status/1202234865132945409
2019-12-04 14:35:00	CNN		39	41	132	The House Judiciary Committee is about to hold its first impeachment inquiry hearing, featuring testimony from four law professors. The hearing is scheduled to begin at 10 a.m. ET. Here's a rundown of how it will unfold. Live updates: https://cnn.it/2Papg6p				1.2e+18	https://twitter.com/CNN/status/1202234865132945409
2019-12-04 14:40:00	CNN		26	149	420	This waterless toilet system turns human waste into fertilizer that is ideal for organic farming. https://cnn.it/2qiSyqU				1.2e+18	https://twitter.com/CNN/status/1202236112124743680
2019-12-04 14:40:00	CNN		26	149	420	This waterless toilet system turns human waste into fertilizer that is ideal for organic farming. https://cnn.it/2qiSyqU				1.2e+18	https://twitter.com/CNN/status/1202236112124743680
2019-12-04 14:43:00	CNN		30	26	98	The Democratic National Committee wrote to Facebook COO Sheryl Sandberg before Thanksgiving to raise concerns about the company's ability to catch online trolls and to that it change its political ad policy, according to a copy of the letter				1.2e+18	https://twitter.com/CNN/status/1202237117142904839
2019-12-04 14:43:00	CNN		30	26	98	The Democratic National Committee wrote to Facebook COO Sheryl Sandberg before Thanksgiving to raise concerns about the company's ability to catch online trolls and to that it change its political ad policy, according to a copy of the letter				1.2e+18	https://twitter.com/CNN/status/1202237117142904839
2019-12-04 14:50:00	CNN		86	89	259	"Why! Now he won't be able to hunt unnoticed," a World Wildlife Fund employee said.				1.2e+18	https://twitter.com/CNN/status/1202238649129148417
2019-12-04 14:50:00	CNN		86	89	259	"Why! Now he won't be able to hunt unnoticed," a World Wildlife Fund employee said.				1.2e+18	https://twitter.com/CNN/status/1202238649129148417
2019-12-04 15:00:00	CNN		20	67	138	What may have been the world's tallest waterfall briefly formed on Greenland's ice sheet last year, draining a meltwater lake of 5 million cubic meters of water -- equivalent to 2,000 Olympic-sized swimming pools -- in just five hours.				1.2e+18	https://twitter.com/CNN/status/1202241154672156672
2019-12-04 15:00:00	CNN		20	67	138	What may have been the world's tallest waterfall briefly formed on Greenland's ice sheet last year, draining a meltwater lake of 5 million cubic meters of water -- equivalent to 2,000 Olympic-sized swimming pools -- in just five hours.				1.2e+18	https://twitter.com/CNN/status/1202241154672156672
2019-12-04 15:10:00	CNN		76	34	127	The House Judiciary Committee is holding its first impeachment inquiry hearing, with testimony from four constitutional law professors. Watch live and follow updates: https://cnn.it/2rdSHfQ				1.2e+18	https://twitter.com/CNN/status/1202243809033232384
2019-12-04 15:10:00	CNN		24	57	282	A gold-hunter claims to have found the UK's largest gold nugget, weighing a hefty 121.3 grams (4.28 ounces), in a Scottish river.				1.2e+18	https://twitter.com/CNN/status/1202243679601213441
2019-12-04 15:10:00	CNN		76	34	127	The House Judiciary Committee is holding its first impeachment inquiry hearing, with testimony from four constitutional law professors. Watch live and follow updates: https://cnn.it/2rdSHfQ				1.2e+18	https://twitter.com/CNN/status/1202243809033232384
2019-12-04 15:10:00	CNN		24	57	282	A gold-hunter claims to have found the UK's largest gold nugget, weighing a hefty 121.3 grams (4.28 ounces), in a Scottish river.				1.2e+18	https://twitter.com/CNN/status/1202243679601213441
2019-12-04 15:20:00	CNN		25	42	117	The number of invasive animal species in US national parks has put the protected lands under a "deep and immediate threat," says a new study				1.2e+18	https://twitter.com/CNN/status/1202246201791393799
2019-12-04 15:20:00	CNN		25	42	117	The number of invasive animal species in US national parks has put the protected lands under a "deep and immediate threat," says a new study				1.2e+18	https://twitter.com/CNN/status/1202246201791393799
2019-12-04 15:30:00	CNN		159	110	267	Unless President Trump backs down, Americans will soon be paying new tariffs on Chinese-made iPhones and toys, as well as French champagne and cheeses.				1.2e+18	https://twitter.com/CNN/status/1202248799533572096
2019-12-04 15:30:00	CNN		159	110	267	Unless President Trump backs down, Americans will soon be paying new tariffs on Chinese-made iPhones and toys, as well as French champagne and cheeses.				1.2e+18	https://twitter.com/CNN/status/1202248799533572096
2019-12-04 15:39:00	CNN		137	71	378	The House Judiciary Committee is holding its first impeachment inquiry hearing, with testimony from four constitutional law professors. Watch live: https://cnn.it/2YhTA34 Updates: https://cnn.it/2P9bvVs				1.2e+18	https://twitter.com/CNN/status/1202251143293874178
2019-12-04 15:39:00	CNN		137	71	378	The House Judiciary Committee is holding its first impeachment inquiry hearing, with testimony from four constitutional law professors. Watch live: https://cnn.it/2YhTA34 Updates: https://cnn.it/2P9bvVs				1.2e+18	https://twitter.com/CNN/status/1202251143293874178
2019-12-04 15:40:00	CNN		21	78	315	The highly anticipated Rise of the Resistance ride is opening at the Star Wars: Galaxy's Edge land in Disney's Hollywood Studios in Orlando, Florida. https://cnn.it/2rSc91C				1.2e+18	https://twitter.com/CNN/status/1202251211476353025
2019-12-04 15:40:00	CNN		21	78	315	The highly anticipated Rise of the Resistance ride is opening at the Star Wars: Galaxy's Edge land in Disney's Hollywood Studios in Orlando, Florida. https://cnn.it/2rSc91C				1.2e+18	https://twitter.com/CNN/status/1202251211476353025
2019-12-04 15:48:00	CNN		30	58	217	Someone won a $14.6 million lottery jackpot in Arizona. That would be really exciting 鈥?if they had claimed it.				1.2e+18	https://twitter.com/CNN/status/1202253290613985280
2019-12-04 15:48:00	CNN		30	58	217	Someone won a $14.6 million lottery jackpot in Arizona. That would be really exciting 鈥?if they had claimed it.				1.2e+18	https://twitter.com/CNN/status/1202253290613985280
2019-12-04 15:57:00	CNN		104	36	193	Sen. Kamala Harris entered the 2020 presidential race as a top contender for the Democratic nomination. Less than a year later, she exits as a candidate who failed to live up to the hype and was unable to raise enough money to keep her campaign going.				1.2e+18	https://twitter.com/CNN/status/1202255599205015552
2019-12-04 15:57:00	CNN		104	36	193	Sen. Kamala Harris entered the 2020 presidential race as a top contender for the Democratic nomination. Less than a year later, she exits as a candidate who failed to live up to the hype and was unable to raise enough money to keep her campaign going.				1.2e+18	https://twitter.com/CNN/status/1202255599205015552
2019-12-04 16:02:00	CNN		14	40	144	These are the best cruise lines of 2019, according to consumer cruise site Cruise Critic https://cnn.it/363HBJe				1.2e+18	https://twitter.com/CNN/status/1202256973732945922
2019-12-04 16:02:00	CNN		14	40	144	These are the best cruise lines of 2019, according to consumer cruise site Cruise Critic https://cnn.it/363HBJe				1.2e+18	https://twitter.com/CNN/status/1202256973732945922
2019-12-04 16:06:00	CNN		14	28	81	The cities of Gurgaon and Bangalore underscore one of the main dilemmas India faces: The rapid growth needed to drive its $3 trillion economy and sustain 1.3 billion people has spawned an environmental emergency				1.2e+18	https://twitter.com/CNN/status/1202257776845688833
2019-12-04 16:06:00	CNN		14	28	81	The cities of Gurgaon and Bangalore underscore one of the main dilemmas India faces: The rapid growth needed to drive its $3 trillion economy and sustain 1.3 billion people has spawned an environmental emergency				1.2e+18	https://twitter.com/CNN/status/1202257776845688833
2019-12-04 16:11:00	CNN		46	78	393	Georgia Gov. Brian Kemp on Wednesday appointed Atlanta businesswoman Kelly Loeffler to take over the seat of retiring Sen. Johnny Isakson. Kemp, a Republican, had been pressed by President Trump to appoint Rep. Doug Collins				1.2e+18	https://twitter.com/CNN/status/1202259030472835072
2019-12-04 16:11:00	CNN		46	78	393	Georgia Gov. Brian Kemp on Wednesday appointed Atlanta businesswoman Kelly Loeffler to take over the seat of retiring Sen. Johnny Isakson. Kemp, a Republican, had been pressed by President Trump to appoint Rep. Doug Collins				1.2e+18	https://twitter.com/CNN/status/1202259030472835072
2019-12-04 16:19:00	CNN		90	71	267	We hate to ruin your festive cheer, but it turns out that ordering a pint of caramel-flavored hot chocolate topped with whipped cream may not actually be that good for you.				1.2e+18	https://twitter.com/CNN/status/1202261102211584001
2019-12-04 16:19:00	CNN		90	71	267	We hate to ruin your festive cheer, but it turns out that ordering a pint of caramel-flavored hot chocolate topped with whipped cream may not actually be that good for you.				1.2e+18	https://twitter.com/CNN/status/1202261102211584001
2019-12-04 16:30:00	CNN		62	55	235	House Judiciary Chairman Jerry Nadler on Wednesday vowed to move swiftly to impeach Pres. Trump if his committee finds that Trump committed an impeachable offense, kicking off a process that could lead to the third impeachment of a President in US history.				1.2e+18	https://twitter.com/CNN/status/1202263835517816833
2019-12-04 16:30:00	CNN		62	55	235	House Judiciary Chairman Jerry Nadler on Wednesday vowed to move swiftly to impeach Pres. Trump if his committee finds that Trump committed an impeachable offense, kicking off a process that could lead to the third impeachment of a President in US history.				1.2e+18	https://twitter.com/CNN/status/1202263835517816833
2019-12-04 16:39:00	CNN		163	141	492	An unusually cold and wet potato harvest season may lead to a French fry shortage in the US				1.2e+18	https://twitter.com/CNN/status/1202266194797105152
2019-12-04 16:39:00	CNN		163	141	492	An unusually cold and wet potato harvest season may lead to a French fry shortage in the US				1.2e+18	https://twitter.com/CNN/status/1202266194797105152
2019-12-04 16:45:00	CNN		29	15	42	Read legal expert Jonathan Turley's prepared remarks at today's House Judiciary impeachment hearing https://cnn.it/34QCpbp				1.2e+18	https://twitter.com/CNN/status/1202267569513623552
2019-12-04 16:45:00	CNN		29	15	42	Read legal expert Jonathan Turley's prepared remarks at today's House Judiciary impeachment hearing https://cnn.it/34QCpbp				1.2e+18	https://twitter.com/CNN/status/1202267569513623552
2019-12-04 16:48:00	CNN		111	31	148	Republican Sen. John Kennedy said he's done talking about Ukraine, days after stirring up a controversy with his on-again, off-again, on-again theories about whether Ukraine meddled in the 2016 US election				1.2e+18	https://twitter.com/CNN/status/1202268463449948160
2019-12-04 16:48:00	CNN		111	31	148	Republican Sen. John Kennedy said he's done talking about Ukraine, days after stirring up a controversy with his on-again, off-again, on-again theories about whether Ukraine meddled in the 2016 US election				1.2e+18	https://twitter.com/CNN/status/1202268463449948160
2019-12-04 16:50:00	CNN		35	28	119	Read legal expert Noah Feldman's prepared remarks at today's House Judiciary impeachment hearing https://cnn.it/2qme3Hx				1.2e+18	https://twitter.com/CNN/status/1202268827657986048
2019-12-04 16:50:00	CNN		35	28	119	Read legal expert Noah Feldman's prepared remarks at today's House Judiciary impeachment hearing https://cnn.it/2qme3Hx				1.2e+18	https://twitter.com/CNN/status/1202268827657986048
2019-12-04 16:55:00	CNN		22	24	59	Read legal expert Michael Gerhardt's prepared remarks at today's House Judiciary impeachment hearing https://cnn.it/2Yhq3q5				1.2e+18	https://twitter.com/CNN/status/1202270085982740481
2019-12-04 16:55:00	CNN		22	24	59	Read legal expert Michael Gerhardt's prepared remarks at today's House Judiciary impeachment hearing https://cnn.it/2Yhq3q5				1.2e+18	https://twitter.com/CNN/status/1202270085982740481
2019-12-04 16:57:00	CNN		14	59	251	Spotify has revealed its most-streamed artists of the decade, with Drake claiming the top spot. Ed Sheeran was No. 2 on Spotify's list of most-streamed artists globally between 2010 and 2019.				1.2e+18	https://twitter.com/CNN/status/1202270837325336577
2019-12-04 16:57:00	CNN		14	59	251	Spotify has revealed its most-streamed artists of the decade, with Drake claiming the top spot. Ed Sheeran was No. 2 on Spotify's list of most-streamed artists globally between 2010 and 2019.				1.2e+18	https://twitter.com/CNN/status/1202270837325336577
2019-12-04 17:00:00	CNN		67	36	157	Read legal expert Pamela Karlan's prepared remarks at today's House Judiciary impeachment hearing https://cnn.it/33Pcqjl				1.2e+18	https://twitter.com/CNN/status/1202271346303963136
2019-12-04 17:00:00	CNN		67	36	157	Read legal expert Pamela Karlan's prepared remarks at today's House Judiciary impeachment hearing https://cnn.it/33Pcqjl				1.2e+18	https://twitter.com/CNN/status/1202271346303963136
2019-12-04 17:06:00	CNN		25	79	172	Around 100 sexual assaults are reported to police in India every day. But experts say that the real number is likely much higher, owing to the shame attached to sexual assault and the social barriers faced by victims.				1.2e+18	https://twitter.com/CNN/status/1202272998935408641
2019-12-04 17:06:00	CNN		25	79	172	Around 100 sexual assaults are reported to police in India every day. But experts say that the real number is likely much higher, owing to the shame attached to sexual assault and the social barriers faced by victims.				1.2e+18	https://twitter.com/CNN/status/1202272998935408641
2019-12-04 17:10:00	CNN		53	53	156	The problem for the workers is clear: The electric motors that will power those new vehicles have far fewer moving parts than traditional internal combustion engines and the transmissions that go with them.				1.2e+18	https://twitter.com/CNN/status/1202273882809520130
2019-12-04 17:10:00	CNN		53	53	156	The problem for the workers is clear: The electric motors that will power those new vehicles have far fewer moving parts than traditional internal combustion engines and the transmissions that go with them.				1.2e+18	https://twitter.com/CNN/status/1202273882809520130
2019-12-04 17:18:00	CNN		20	30	110	There are fewer Christmas trees being grown than 10 to 15 years ago, yet more people are buying them. A spokesman for the National Christmas Tree Association says the shortage is a result of farmers planting fewer trees during the Great Recession.				1.2e+18	https://twitter.com/CNN/status/1202275905659375621
2019-12-04 17:18:00	CNN		20	30	110	There are fewer Christmas trees being grown than 10 to 15 years ago, yet more people are buying them. A spokesman for the National Christmas Tree Association says the shortage is a result of farmers planting fewer trees during the Great Recession.				1.2e+18	https://twitter.com/CNN/status/1202275905659375621
2019-12-04 17:26:00	CNN		38	43	133	House Intelligence Committee Democrats have released a 300-page report outlining their months-long impeachment inquiry into the conduct of President Trump. CNN has annotated the executive summary: https://cnn.it/2PaZI96				1.2e+18	https://twitter.com/CNN/status/1202277961380114432
2019-12-04 17:26:00	CNN		38	43	133	House Intelligence Committee Democrats have released a 300-page report outlining their months-long impeachment inquiry into the conduct of President Trump. CNN has annotated the executive summary: https://cnn.it/2PaZI96				1.2e+18	https://twitter.com/CNN/status/1202277961380114432
2019-12-04 17:32:00	CNN		12	53	100	More than 20 years after launching Google out of a garage, Larry Page and Sergey Brin are stepping down from their executive roles at its parent company Alphabet. https://cnn.it/386399W				1.2e+18	https://twitter.com/CNN/status/1202279397379592193
2019-12-04 17:32:00	CNN		12	53	100	More than 20 years after launching Google out of a garage, Larry Page and Sergey Brin are stepping down from their executive roles at its parent company Alphabet. https://cnn.it/386399W				1.2e+18	https://twitter.com/CNN/status/1202279397379592193
2019-12-04 17:34:00	CNN		38	61	87	There is fresh intelligence of a potential Iranian threat against US forces and interests in the Middle East, according to several US defense and administration officials				1.2e+18	https://twitter.com/CNN/status/1202280004303904768
2019-12-04 17:34:00	CNN		38	61	87	There is fresh intelligence of a potential Iranian threat against US forces and interests in the Middle East, according to several US defense and administration officials				1.2e+18	https://twitter.com/CNN/status/1202280004303904768
2019-12-04 17:40:00	CNN		36	34	111	Four constitutional experts are testifying on Capitol Hill before the House Judiciary Committee today. Here are three key takeaways from the hearing so far.				1.2e+18	https://twitter.com/CNN/status/1202281433370439680
2019-12-04 17:40:00	CNN		36	34	111	Four constitutional experts are testifying on Capitol Hill before the House Judiciary Committee today. Here are three key takeaways from the hearing so far.				1.2e+18	https://twitter.com/CNN/status/1202281433370439680
2019-12-04 17:41:00	CNN		246	162	876	"I'm insulted": A constitutional law expert fiercely defended her knowledge of the impeachment inquiry Wednesday before the House Judiciary Committee after the panel's top Republican suggested she wasn't read up on the proceedings.				1.2e+18	https://twitter.com/CNN/status/1202281679387287552
2019-12-04 17:41:00	CNN		246	162	876	"I'm insulted": A constitutional law expert fiercely defended her knowledge of the impeachment inquiry Wednesday before the House Judiciary Committee after the panel's top Republican suggested she wasn't read up on the proceedings.				1.2e+18	https://twitter.com/CNN/status/1202281679387287552
2019-12-04 17:49:00	CNN		19	73	188	Chicago Police say 53 people are in custody as part of a two-year operation to infiltrate secret groups selling drugs and guns on Facebook				1.2e+18	https://twitter.com/CNN/status/1202283865550807041
2019-12-04 17:49:00	CNN		19	73	188	Chicago Police say 53 people are in custody as part of a two-year operation to infiltrate secret groups selling drugs and guns on Facebook				1.2e+18	https://twitter.com/CNN/status/1202283865550807041
2019-12-04 17:58:00	CNN		90	76	235	One of President Trump's most common responses to intelligence briefings is to doubt what he's being told, former Deputy Director of Intelligence Susan Gordon said				1.2e+18	https://twitter.com/CNN/status/1202286095733538816
2019-12-04 17:58:00	CNN		90	76	235	One of President Trump's most common responses to intelligence briefings is to doubt what he's being told, former Deputy Director of Intelligence Susan Gordon said				1.2e+18	https://twitter.com/CNN/status/1202286095733538816
2019-12-04 18:00:00	CNN		42	75	314	A Texas judge has temporarily halted the construction of a private wall along the US-Mexico border, delivering a blow to the group that has ardently supported the President Trump's push for additional border barriers.				1.2e+18	https://twitter.com/CNN/status/1202286472516251653
2019-12-04 18:00:00	CNN		42	75	314	A Texas judge has temporarily halted the construction of a private wall along the US-Mexico border, delivering a blow to the group that has ardently supported the President Trump's push for additional border barriers.				1.2e+18	https://twitter.com/CNN/status/1202286472516251653
2019-12-04 18:10:00	CNN		32	52	122	Over 200,000 background checks for gun purchases were initiated on Black Friday, making this the second-highest day of checks ever, according to data released by the FBI.				1.2e+18	https://twitter.com/CNN/status/1202288984610758656
2019-12-04 18:10:00	CNN		32	52	122	Over 200,000 background checks for gun purchases were initiated on Black Friday, making this the second-highest day of checks ever, according to data released by the FBI.				1.2e+18	https://twitter.com/CNN/status/1202288984610758656
2019-12-04 18:20:00	CNN		17	97	355	Every Christmas, big companies and brands pump serious money into making their annual holiday TV commercial. But this year, a family-made ad, starring a hardware store owner's 2-year-old son, has captured the hearts of viewers around the world.				1.2e+18	https://twitter.com/CNN/status/1202291496487182336
2019-12-04 18:20:00	CNN		17	97	355	Every Christmas, big companies and brands pump serious money into making their annual holiday TV commercial. But this year, a family-made ad, starring a hardware store owner's 2-year-old son, has captured the hearts of viewers around the world.				1.2e+18	https://twitter.com/CNN/status/1202291496487182336
2019-12-04 18:30:00	CNN		288	604	2059	Republican Rep. Doug Collins implied the witnesses called for Wednesday鈥檚 impeachment hearing did not have enough time to accurately prepare their testimony. Here鈥檚 how Professor Pamela Karlan responded. https://cnn.it/2rUlt5f				1.2e+18	https://twitter.com/CNN/status/1202294030719168521
2019-12-04 18:30:00	CNN		288	604	2059	Republican Rep. Doug Collins implied the witnesses called for Wednesday鈥檚 impeachment hearing did not have enough time to accurately prepare their testimony. Here鈥檚 how Professor Pamela Karlan responded. https://cnn.it/2rUlt5f				1.2e+18	https://twitter.com/CNN/status/1202294030719168521
2019-12-04 18:40:00	CNN		6	25	90	William "Rick" Singer, the mastermind of the college admissions scam, approached seven Stanford coaches about potential recruits between 2009 and his arrest in 2019, Stanford University's president said on Wednesday.				1.2e+18	https://twitter.com/CNN/status/1202296535565950976
2019-12-04 18:40:00	CNN		6	25	90	William "Rick" Singer, the mastermind of the college admissions scam, approached seven Stanford coaches about potential recruits between 2009 and his arrest in 2019, Stanford University's president said on Wednesday.				1.2e+18	https://twitter.com/CNN/status/1202296535565950976
2019-12-04 18:50:00	CNN		37	287	1744	Matthew Shepard died in 1998 after one of the most notorious and brutal anti-gay crimes in the US. Two decades later, he is being honored through a memorial plaque installed at the Washington National Cathedral.				1.2e+18	https://twitter.com/CNN/status/1202299052379049984
2019-12-04 18:50:00	CNN		37	287	1744	Matthew Shepard died in 1998 after one of the most notorious and brutal anti-gay crimes in the US. Two decades later, he is being honored through a memorial plaque installed at the Washington National Cathedral.				1.2e+18	https://twitter.com/CNN/status/1202299052379049984
2019-12-04 18:55:00	CNN		80	195	841	It's the longest such walk ever recorded by a big cat in India, according to researchers				1.2e+18	https://twitter.com/CNN/status/1202300297739210755
2019-12-04 18:55:00	CNN		80	195	841	It's the longest such walk ever recorded by a big cat in India, according to researchers				1.2e+18	https://twitter.com/CNN/status/1202300297739210755
2019-12-04 19:00:00	CNN		46	39	79	The latest online-induced panic shows how viral Facebook posts can stoke paranoia and make people believe that spotting something as common as a white van, can be deemed suspicious and connected to a nationwide cabal.				1.2e+18	https://twitter.com/CNN/status/1202301587726721026
2019-12-04 19:00:00	CNN		46	39	79	The latest online-induced panic shows how viral Facebook posts can stoke paranoia and make people believe that spotting something as common as a white van, can be deemed suspicious and connected to a nationwide cabal.				1.2e+18	https://twitter.com/CNN/status/1202301587726721026
2019-12-04 19:10:00	CNN		52	196	1168	For the first time, New York City Ballet has cast a black Marie in its annual production of "George Balanchine's The Nutcracker," which premiered in 1954. This season, the leading role of the young heroine is being played by 11-year-old Charlotte Nebres.				1.2e+18	https://twitter.com/CNN/status/1202304084100956161
2019-12-04 19:10:00	CNN		52	196	1168	For the first time, New York City Ballet has cast a black Marie in its annual production of "George Balanchine's The Nutcracker," which premiered in 1954. This season, the leading role of the young heroine is being played by 11-year-old Charlotte Nebres.				1.2e+18	https://twitter.com/CNN/status/1202304084100956161
2019-12-04 19:20:00	CNN		17	37	117	The group of 21 wildfire suppression experts left Vancouver on Tuesday and are not expected to return until early January, meaning they will be thousands of miles away from home for the holidays.				1.2e+18	https://twitter.com/CNN/status/1202306589702656000
2019-12-04 19:20:00	CNN		17	37	117	The group of 21 wildfire suppression experts left Vancouver on Tuesday and are not expected to return until early January, meaning they will be thousands of miles away from home for the holidays.				1.2e+18	https://twitter.com/CNN/status/1202306589702656000
2019-12-04 19:30:00	CNN		19	82	183	In August 2018, NASA launched the Parker Solar Probe to draw closer to the sun than any satellite before. Now, the first data from the probe's initial close passes of the sun have revealed some of the star's strange activity.				1.2e+18	https://twitter.com/CNN/status/1202309135263510528
2019-12-04 19:30:00	CNN		19	82	183	In August 2018, NASA launched the Parker Solar Probe to draw closer to the sun than any satellite before. Now, the first data from the probe's initial close passes of the sun have revealed some of the star's strange activity.				1.2e+18	https://twitter.com/CNN/status/1202309135263510528
2019-12-04 19:40:00	CNN		77	528	3317	"When I asked him what his wishes were if mom passed away, he said he couldn't imagine life without her. And in the end, he was right." A husband and wife in St. Peter, Minnesota, who were married for 68 years, died just one day apart.				1.2e+18	https://twitter.com/CNN/status/1202311625535041536
2019-12-04 19:40:00	CNN		77	528	3317	"When I asked him what his wishes were if mom passed away, he said he couldn't imagine life without her. And in the end, he was right." A husband and wife in St. Peter, Minnesota, who were married for 68 years, died just one day apart.				1.2e+18	https://twitter.com/CNN/status/1202311625535041536
2019-12-04 19:50:00	CNN		165	76	192	The Trump admin. has unveiled a final rule that will require more food stamp recipients to work in order to receive benefits. The new requirement limits states' ability to waive existing work mandates and could result in 688,000 people losing assistance.				1.2e+18	https://twitter.com/CNN/status/1202314131333795840
2019-12-04 19:50:00	CNN		165	76	192	The Trump admin. has unveiled a final rule that will require more food stamp recipients to work in order to receive benefits. The new requirement limits states' ability to waive existing work mandates and could result in 688,000 people losing assistance.				1.2e+18	https://twitter.com/CNN/status/1202314131333795840
2019-12-04 20:00:00	CNN		12	56	151	Stars live violent lives, and the planets around them don't always survive their brutal phases. But for the first time, astronomers have found evidence of a planet that survived a star's transition to death.				1.2e+18	https://twitter.com/CNN/status/1202316708603711489
2019-12-04 20:00:00	CNN		12	56	151	Stars live violent lives, and the planets around them don't always survive their brutal phases. But for the first time, astronomers have found evidence of a planet that survived a star's transition to death.				1.2e+18	https://twitter.com/CNN/status/1202316708603711489
2019-12-04 20:10:00	CNN		17	32	163	Over the next few weeks, 16,000 trees will be delivered across the country and abroad through Trees for Troops, a program that provides free, farm-grown Christmas trees to military bases. Beyond the team of nine, there are hundreds of volunteers who help.				1.2e+18	https://twitter.com/CNN/status/1202319187223425030
2019-12-04 20:10:00	CNN		17	32	163	Over the next few weeks, 16,000 trees will be delivered across the country and abroad through Trees for Troops, a program that provides free, farm-grown Christmas trees to military bases. Beyond the team of nine, there are hundreds of volunteers who help.				1.2e+18	https://twitter.com/CNN/status/1202319187223425030
2019-12-04 20:19:00	CNN		20	21	94	This event brought people with opposing views on immigration together to hear and react to each other鈥檚 concerns. They were surprised by what they agreed on. #fracturedusa https://cnn.it/2LnbtIi			#fracturedusa	1.2e+18	https://twitter.com/CNN/status/1202321537375907841
2019-12-04 20:19:00	CNN		20	21	94	This event brought people with opposing views on immigration together to hear and react to each other鈥檚 concerns. They were surprised by what they agreed on. #fracturedusa https://cnn.it/2LnbtIi			#fracturedusa	1.2e+18	https://twitter.com/CNN/status/1202321537375907841
2019-12-04 20:20:00	CNN		12	18	86	"To know a Democrat also cares about the issue of immigration, but may have a different approach to reforming the system, helps me make peace with our policy differences,鈥?writes Julia Song for @cnnopinion #fracturedusa		@CNNOpinion	#fracturedusa	1.2e+18	https://twitter.com/CNN/status/1202321760831594497
2019-12-04 20:20:00	CNN		12	18	86	"To know a Democrat also cares about the issue of immigration, but may have a different approach to reforming the system, helps me make peace with our policy differences,鈥?writes Julia Song for @cnnopinion #fracturedusa		@CNNOpinion	#fracturedusa	1.2e+18	https://twitter.com/CNN/status/1202321760831594497
2019-12-04 20:21:00	CNN		19	12	70	"Before this conversation, I thought Republicans had an empathy deficit... But after listening to three Republicans emphasize the importance of humanizing immigrants... I changed my mind,鈥?writes Rremida Shkoza for @cnnopinion #fracturedusa		@CNNOpinion	#fracturedusa	1.2e+18	https://twitter.com/CNN/status/1202321944751804417
2019-12-04 20:21:00	CNN		19	12	70	"Before this conversation, I thought Republicans had an empathy deficit... But after listening to three Republicans emphasize the importance of humanizing immigrants... I changed my mind,鈥?writes Rremida Shkoza for @cnnopinion #fracturedusa		@CNNOpinion	#fracturedusa	1.2e+18	https://twitter.com/CNN/status/1202321944751804417
2019-12-04 20:36:00	CNN		581	456	3276	Former Vice President Joe Biden says he'd consider Sen. Kamala Harris as a potential running mate, a day after she dropped out of the presidential race				1.2e+18	https://twitter.com/CNN/status/1202325737493204994
2019-12-04 20:36:00	CNN		581	456	3276	Former Vice President Joe Biden says he'd consider Sen. Kamala Harris as a potential running mate, a day after she dropped out of the presidential race				1.2e+18	https://twitter.com/CNN/status/1202325737493204994
2019-12-04 20:43:00	CNN		72	65	223	Trump's NATO summit visit was marked by showdowns between leaders, lengthy and freewheeling appearances by the President before the media, an abrupt news conference cancellation and an extraordinary row over a viral video				1.2e+18	https://twitter.com/CNN/status/1202327485041520642
2019-12-04 20:43:00	CNN		72	65	223	Trump's NATO summit visit was marked by showdowns between leaders, lengthy and freewheeling appearances by the President before the media, an abrupt news conference cancellation and an extraordinary row over a viral video				1.2e+18	https://twitter.com/CNN/status/1202327485041520642
2019-12-04 20:50:00	CNN		21	17	49	Here's what you might have missed Wednesday on CNN				1.2e+18	https://twitter.com/CNN/status/1202329254509371393
2019-12-04 20:50:00	CNN		21	17	49	Here's what you might have missed Wednesday on CNN				1.2e+18	https://twitter.com/CNN/status/1202329254509371393
2019-12-04 20:57:00	CNN		26	36	234	The 95-year-old Carter was admitted to Phoebe Sumter Medical Center in Americus, Georgia, last weekend				1.2e+18	https://twitter.com/CNN/status/1202331014015651841
2019-12-04 20:57:00	CNN		26	36	234	The 95-year-old Carter was admitted to Phoebe Sumter Medical Center in Americus, Georgia, last weekend				1.2e+18	https://twitter.com/CNN/status/1202331014015651841
2019-12-04 21:04:00	CNN		66	45	165	What鈥檚 it like to be the House Speaker during a presidential impeachment? Nancy Pelosi answers questions on this, the 2020 election and more in a live CNN Town Hall, hosted by Jake Tapper. Thursday at 9 p.m. ET only on CNN				1.2e+18	https://twitter.com/CNN/status/1202332778915864576
2019-12-04 21:04:00	CNN		66	45	165	What鈥檚 it like to be the House Speaker during a presidential impeachment? Nancy Pelosi answers questions on this, the 2020 election and more in a live CNN Town Hall, hosted by Jake Tapper. Thursday at 9 p.m. ET only on CNN				1.2e+18	https://twitter.com/CNN/status/1202332778915864576
2019-12-04 21:11:00	CNN		46	131	305	House Homeland Security Chairman Bennie Thompson has asked the Defense Department's inspector general to investigate a border wall contract awarded this week to a construction company favored by President Trump				1.2e+18	https://twitter.com/CNN/status/1202334541001703425
2019-12-04 21:11:00	CNN		46	131	305	House Homeland Security Chairman Bennie Thompson has asked the Defense Department's inspector general to investigate a border wall contract awarded this week to a construction company favored by President Trump				1.2e+18	https://twitter.com/CNN/status/1202334541001703425
2019-12-04 21:18:00	CNN		24	45	119	The Who are returning to Cincinnati to play a live concert for the first time since the tragic pre-show stampede on December 3, 1979, that claimed the lives of 11 concertgoers. The band announced their return on the 40th anniversary of the tragedy.				1.2e+18	https://twitter.com/CNN/status/1202336278055915520
2019-12-04 21:18:00	CNN		24	45	119	The Who are returning to Cincinnati to play a live concert for the first time since the tragic pre-show stampede on December 3, 1979, that claimed the lives of 11 concertgoers. The band announced their return on the 40th anniversary of the tragedy.				1.2e+18	https://twitter.com/CNN/status/1202336278055915520
2019-12-04 21:25:00	CNN		144	89	337	Democratic Rep. Denny Heck of Washington state has announced his retirement, saying in an announcement that "the countless hours I have spent in the investigation of Russian election interference and the impeachment inquiry have rendered my soul weary"				1.2e+18	https://twitter.com/CNN/status/1202338043639861248
2019-12-04 21:25:00	CNN		144	89	337	Democratic Rep. Denny Heck of Washington state has announced his retirement, saying in an announcement that "the countless hours I have spent in the investigation of Russian election interference and the impeachment inquiry have rendered my soul weary"				1.2e+18	https://twitter.com/CNN/status/1202338043639861248
2019-12-04 21:32:00	CNN		93	67	254	"At the NATO summit, the much hoped for image of unity among the allies was anything but and that should come as no surprise," writes Aaron David Miller for @CNNOpinion. "Neither should the fact that Trump's traditional antics were again on display."		@CNNOpinion		1.2e+18	https://twitter.com/CNN/status/1202339817264230400
2019-12-04 21:32:00	CNN		93	67	254	"At the NATO summit, the much hoped for image of unity among the allies was anything but and that should come as no surprise," writes Aaron David Miller for @CNNOpinion. "Neither should the fact that Trump's traditional antics were again on display."		@CNNOpinion		1.2e+18	https://twitter.com/CNN/status/1202339817264230400
2019-12-04 21:39:00	CNN		30	68	121	Cases of vaping-related lung injury spread to all 50 states after Alaska officials report illness in teen who vaped nicotine and THC				1.2e+18	https://twitter.com/CNN/status/1202341571112423424
2019-12-04 21:39:00	CNN		30	68	121	Cases of vaping-related lung injury spread to all 50 states after Alaska officials report illness in teen who vaped nicotine and THC				1.2e+18	https://twitter.com/CNN/status/1202341571112423424
2019-12-04 21:46:00	CNN		14	14	47	Bampumim Teixeira briefly worked as a concierge at the building where he is accused of killing two well-known doctors in their Boston penthouse, according to prosecutors. Here is what we know about the 30-year-old defendant.				1.2e+18	https://twitter.com/CNN/status/1202343344489353217
2019-12-04 21:46:00	CNN		14	14	47	Bampumim Teixeira briefly worked as a concierge at the building where he is accused of killing two well-known doctors in their Boston penthouse, according to prosecutors. Here is what we know about the 30-year-old defendant.				1.2e+18	https://twitter.com/CNN/status/1202343344489353217
2019-12-04 21:53:00	CNN		30	42	128	In a feat of engineering, human will and blatant disregard of speed limits, three men claim that they broke the record for the "Cannonball Run," a cross-country drive from New York to Los Angeles				1.2e+18	https://twitter.com/CNN/status/1202345103236501505
2019-12-04 21:53:00	CNN		30	42	128	In a feat of engineering, human will and blatant disregard of speed limits, three men claim that they broke the record for the "Cannonball Run," a cross-country drive from New York to Los Angeles				1.2e+18	https://twitter.com/CNN/status/1202345103236501505
2019-12-04 22:00:00	CNN		17	41	118	Instagram is finally asking people signing up for the service to provide their age in an attempt to better protect younger users				1.2e+18	https://twitter.com/CNN/status/1202346896167251970
2019-12-04 22:00:00	CNN		17	41	118	Instagram is finally asking people signing up for the service to provide their age in an attempt to better protect younger users				1.2e+18	https://twitter.com/CNN/status/1202346896167251970
2019-12-04 22:07:00	CNN		17	24	84	A federal judge has disqualified a Huawei lawyer representing the Chinese tech company in its defense against charges of alleged bank fraud and American sanctions violations				1.2e+18	https://twitter.com/CNN/status/1202348630570610689
2019-12-04 22:07:00	CNN		17	24	84	A federal judge has disqualified a Huawei lawyer representing the Chinese tech company in its defense against charges of alleged bank fraud and American sanctions violations				1.2e+18	https://twitter.com/CNN/status/1202348630570610689
2019-12-04 22:14:00	CNN		147	21	143	Peloton hears the criticism lobbed at that holiday ad. But the company says critics just misread its message.				1.2e+18	https://twitter.com/CNN/status/1202350390475460614
2019-12-04 22:14:00	CNN		147	21	143	Peloton hears the criticism lobbed at that holiday ad. But the company says critics just misread its message.				1.2e+18	https://twitter.com/CNN/status/1202350390475460614
2019-12-04 22:21:00	CNN		1437	1177	6182	The Mayor of London, Sadiq Khan, says Trump's divisive rhetoric gives the impression the US President cares only about white Americans				1.2e+18	https://twitter.com/CNN/status/1202352153387552775
2019-12-04 22:21:00	CNN		1437	1177	6182	The Mayor of London, Sadiq Khan, says Trump's divisive rhetoric gives the impression the US President cares only about white Americans				1.2e+18	https://twitter.com/CNN/status/1202352153387552775
2019-12-04 22:28:00	CNN		230	322	496	Rudy Giuliani, the President's personal attorney, traveled to Hungary and Ukraine this week to meet with several former Ukrainian prosecutors in an effort to defend Trump against House Democrats' impeachment inquiry, The New York Times reports				1.2e+18	https://twitter.com/CNN/status/1202353911975292931
2019-12-04 22:28:00	CNN		230	322	496	Rudy Giuliani, the President's personal attorney, traveled to Hungary and Ukraine this week to meet with several former Ukrainian prosecutors in an effort to defend Trump against House Democrats' impeachment inquiry, The New York Times reports				1.2e+18	https://twitter.com/CNN/status/1202353911975292931
2019-12-04 22:35:00	CNN		9645	873	3970	During Wednesday's impeachment hearing, GOP Rep. Matt Gaetz attempted to paint Stanford Law professor Pamela Karlan as a liberal elite biased against conservatives				1.2e+18	https://twitter.com/CNN/status/1202355675227213824
2019-12-04 22:35:00	CNN		9645	873	3970	During Wednesday's impeachment hearing, GOP Rep. Matt Gaetz attempted to paint Stanford Law professor Pamela Karlan as a liberal elite biased against conservatives				1.2e+18	https://twitter.com/CNN/status/1202355675227213824
2019-12-04 22:45:00	CNN		42	78	162	Roberto Escobar, 71, is releasing a foldable phone through his investment company, Escobar Inc. It's called the Escobar Fold 1, and it's named after his brother.				1.2e+18	https://twitter.com/CNN/status/1202358205495627777
2019-12-04 22:45:00	CNN		42	78	162	Roberto Escobar, 71, is releasing a foldable phone through his investment company, Escobar Inc. It's called the Escobar Fold 1, and it's named after his brother.				1.2e+18	https://twitter.com/CNN/status/1202358205495627777
2019-12-04 22:55:00	CNN		51	321	2424	"When I asked him what his wishes were if mom passed away, he said he couldn't imagine life without her. And in the end, he was right." A husband and wife in St. Peter, Minnesota, who were married for 68 years, died just one day apart.				1.2e+18	https://twitter.com/CNN/status/1202360699147685888
2019-12-04 22:55:00	CNN		51	321	2424	"When I asked him what his wishes were if mom passed away, he said he couldn't imagine life without her. And in the end, he was right." A husband and wife in St. Peter, Minnesota, who were married for 68 years, died just one day apart.				1.2e+18	https://twitter.com/CNN/status/1202360699147685888
2019-12-04 23:06:00	CNN		54	72	313	Trump's NATO summit visit was marked by showdowns between leaders, lengthy and freewheeling appearances by the President before the media, an abrupt news conference cancellation and an extraordinary row over a viral video				1.2e+18	https://twitter.com/CNN/status/1202363469758189569
2019-12-04 23:06:00	CNN		54	72	313	Trump's NATO summit visit was marked by showdowns between leaders, lengthy and freewheeling appearances by the President before the media, an abrupt news conference cancellation and an extraordinary row over a viral video				1.2e+18	https://twitter.com/CNN/status/1202363469758189569
2019-12-04 23:17:00	CNN		27	39	130	In a feat of engineering, human will and blatant disregard of speed limits, three men claim that they broke the record for the "Cannonball Run," a cross-country drive from New York to Los Angeles https://cnn.it/2rR4S25				1.2e+18	https://twitter.com/CNN/status/1202366248899743746
2019-12-04 23:17:00	CNN		27	39	130	In a feat of engineering, human will and blatant disregard of speed limits, three men claim that they broke the record for the "Cannonball Run," a cross-country drive from New York to Los Angeles https://cnn.it/2rR4S25				1.2e+18	https://twitter.com/CNN/status/1202366248899743746
2019-12-04 23:29:00	CNN		47	50	100	The latest online-induced panic shows how viral Facebook posts can stoke paranoia and make people believe that spotting something as common as a white van, can be deemed suspicious and connected to a nationwide cabal.				1.2e+18	https://twitter.com/CNN/status/1202369250884816903
2019-12-04 23:29:00	CNN		47	50	100	The latest online-induced panic shows how viral Facebook posts can stoke paranoia and make people believe that spotting something as common as a white van, can be deemed suspicious and connected to a nationwide cabal.				1.2e+18	https://twitter.com/CNN/status/1202369250884816903
2019-12-04 23:40:00	CNN		147	177	331	Eight people, including a longtime political networker and a CEO, have been indicted on charges of funneling money illegally into Hillary Clinton's 2016 presidential campaign and other political groups				1.2e+18	https://twitter.com/CNN/status/1202372027266535424
2019-12-04 23:40:00	CNN		147	177	331	Eight people, including a longtime political networker and a CEO, have been indicted on charges of funneling money illegally into Hillary Clinton's 2016 presidential campaign and other political groups				1.2e+18	https://twitter.com/CNN/status/1202372027266535424
2019-12-04 23:52:00	CNN		18	26	79	A piece of Whitey Bulger's grisly history could be demolished in Boston, but the city has 10 days to decide				1.2e+18	https://twitter.com/CNN/status/1202375041301827584
2019-12-04 23:52:00	CNN		18	26	79	A piece of Whitey Bulger's grisly history could be demolished in Boston, but the city has 10 days to decide				1.2e+18	https://twitter.com/CNN/status/1202375041301827584
2019-12-05 00:01:00	CNN		35	56	102	The lone star tick, a tick distinguished by a white dot -- a "lone star" -- on the back of the female of the species, had been commonly found in the South. Now it also lives in the Upper Midwest, in the Northeast, and has even moved into eastern Canada				1.2e+18	https://twitter.com/CNN/status/1202377311909224448
2019-12-05 00:01:00	CNN		35	56	102	The lone star tick, a tick distinguished by a white dot -- a "lone star" -- on the back of the female of the species, had been commonly found in the South. Now it also lives in the Upper Midwest, in the Northeast, and has even moved into eastern Canada				1.2e+18	https://twitter.com/CNN/status/1202377311909224448
2019-12-05 00:05:00	CNN		69	27	81	The impeachment inquiry has a new venue: the House Judiciary Committee. Four scholars explained to lawmakers the constitutional grounds for impeachment. Listen to the latest #ImpeachmentWatch podcast to get the details.			#ImpeachmentWatch	1.2e+18	https://twitter.com/CNN/status/1202378510893027329
2019-12-05 00:05:00	CNN		69	27	81	The impeachment inquiry has a new venue: the House Judiciary Committee. Four scholars explained to lawmakers the constitutional grounds for impeachment. Listen to the latest #ImpeachmentWatch podcast to get the details.			#ImpeachmentWatch	1.2e+18	https://twitter.com/CNN/status/1202378510893027329
2019-12-05 00:11:00	CNN		30	42	134	The scientists' study breaks down how the components of plane exhaust impact the global climate and human health, and weighed the pros and cons of policies aimed at reducing the harm caused by these emissions				1.2e+18	https://twitter.com/CNN/status/1202379823852769286
2019-12-05 00:11:00	CNN		30	42	134	The scientists' study breaks down how the components of plane exhaust impact the global climate and human health, and weighed the pros and cons of policies aimed at reducing the harm caused by these emissions				1.2e+18	https://twitter.com/CNN/status/1202379823852769286
2019-12-05 00:23:00	CNN		48	80	156	Mold in privately run housing at MacDill Air Force Base in Florida not only caused health problems but led to mushrooms growing out of a floor and carpet, according to a federal lawsuit filed by five service members and their families				1.2e+18	https://twitter.com/CNN/status/1202382854539423744
2019-12-05 00:23:00	CNN		48	80	156	Mold in privately run housing at MacDill Air Force Base in Florida not only caused health problems but led to mushrooms growing out of a floor and carpet, according to a federal lawsuit filed by five service members and their families				1.2e+18	https://twitter.com/CNN/status/1202382854539423744
2019-12-05 00:35:00	CNN		46	121	144	Twenty more people are suing Lyft over alleged sexual assault, sexual misconduct or rape by drivers while using its service				1.2e+18	https://twitter.com/CNN/status/1202385887763533825
2019-12-05 00:35:00	CNN		46	121	144	Twenty more people are suing Lyft over alleged sexual assault, sexual misconduct or rape by drivers while using its service				1.2e+18	https://twitter.com/CNN/status/1202385887763533825
2019-12-05 00:46:00	CNN		35	192	1153	The Japanese macaques in Jigokudani Monkey Park begin most days with a relaxing dip in their own private hot tub				1.2e+18	https://twitter.com/CNN/status/1202388648710291456
2019-12-05 00:46:00	CNN		35	192	1153	The Japanese macaques in Jigokudani Monkey Park begin most days with a relaxing dip in their own private hot tub				1.2e+18	https://twitter.com/CNN/status/1202388648710291456
2019-12-05 00:57:00	CNN		20	26	117	In a feat of engineering, human will and blatant disregard of speed limits, three men claim that they broke the record for the "Cannonball Run," a cross-country drive from New York to Los Angeles				1.2e+18	https://twitter.com/CNN/status/1202391396763815936
2019-12-05 00:57:00	CNN		20	26	117	In a feat of engineering, human will and blatant disregard of speed limits, three men claim that they broke the record for the "Cannonball Run," a cross-country drive from New York to Los Angeles				1.2e+18	https://twitter.com/CNN/status/1202391396763815936
2019-12-05 01:09:00	CNN		324	99	256	George Zimmerman was acquitted in the fatal 2012 shooting of Trayvon Martin, but according to a lawsuit filed Wednesday in Florida, he believes there was a conspiracy to frame him and wants $100 million in damages				1.2e+18	https://twitter.com/CNN/status/1202394424598286336
2019-12-05 01:09:00	CNN		324	99	256	George Zimmerman was acquitted in the fatal 2012 shooting of Trayvon Martin, but according to a lawsuit filed Wednesday in Florida, he believes there was a conspiracy to frame him and wants $100 million in damages				1.2e+18	https://twitter.com/CNN/status/1202394424598286336
2019-12-05 01:17:00	CNN		28	49	122	鈥淲e left everything we worked so hard for behind.鈥?We鈥檙e in Northern Syria where nearly 200,000 Syrian Kurds have fled their homes since Turkey's invasion in Oct. and Pres. Trump's order to withdraw all US troops from the area. Watch "Go There" on Facebook https://cnn.it/2YjFXjG				1.2e+18	https://twitter.com/CNN/status/1202396643942903808
2019-12-05 01:17:00	CNN		28	49	122	鈥淲e left everything we worked so hard for behind.鈥?We鈥檙e in Northern Syria where nearly 200,000 Syrian Kurds have fled their homes since Turkey's invasion in Oct. and Pres. Trump's order to withdraw all US troops from the area. Watch "Go There" on Facebook https://cnn.it/2YjFXjG				1.2e+18	https://twitter.com/CNN/status/1202396643942903808
2019-12-05 01:18:00	CNN		121	32	105	A Texas father died after falling from a rooftop while stringing Christmas lights				1.2e+18	https://twitter.com/CNN/status/1202396694085804032
2019-12-05 01:18:00	CNN		121	32	105	A Texas father died after falling from a rooftop while stringing Christmas lights				1.2e+18	https://twitter.com/CNN/status/1202396694085804032
2019-12-05 01:27:00	CNN		26	48	96	Cruise lines sailing from US ports reported 35 alleged sexual assaults in the third quarter of this year, an increase of 67% from the same period a year ago, according to data compiled by the US Department of Transportation				1.2e+18	https://twitter.com/CNN/status/1202398950139027457
2019-12-05 01:27:00	CNN		26	48	96	Cruise lines sailing from US ports reported 35 alleged sexual assaults in the third quarter of this year, an increase of 67% from the same period a year ago, according to data compiled by the US Department of Transportation				1.2e+18	https://twitter.com/CNN/status/1202398950139027457
2019-12-05 01:31:00	CNN		23	118	165	JUST IN: Security forces at Joint Base Pearl Harbor-Hickam in Hawaii responded to a reported shooting at the Pearl Harbor Naval Shipyard, officials say				1.2e+18	https://twitter.com/CNN/status/1202400083041349632
2019-12-05 01:31:00	CNN		23	118	165	JUST IN: Security forces at Joint Base Pearl Harbor-Hickam in Hawaii responded to a reported shooting at the Pearl Harbor Naval Shipyard, officials say				1.2e+18	https://twitter.com/CNN/status/1202400083041349632
2019-12-05 01:35:00	CNN	cnni	2	2	4	Watch here (adds working link):				1.2e+18	https://twitter.com/CNN/status/1202401146402463745
2019-12-05 01:35:00	CNN		7	8	18	Watch here (adds working video link) https://www.facebook.com/watch/?v=548347332654463				1.2e+18	https://twitter.com/CNN/status/1202401030018916352
2019-12-05 01:35:00	CNN	cnni	2	2	4	Watch here (adds working link):				1.2e+18	https://twitter.com/CNN/status/1202401146402463745
2019-12-05 01:35:00	CNN		7	8	18	Watch here (adds working video link) https://www.facebook.com/watch/?v=548347332654463				1.2e+18	https://twitter.com/CNN/status/1202401030018916352
2019-12-05 01:36:00	CNN		30	60	119	鈥淲e left everything we worked so hard for behind.鈥?We鈥檙e in Northern Syria where nearly 200,000 Syrian Kurds have fled their homes since Turkey's invasion in Oct. and Pres. Trump's order to withdraw all US troops from the area. Watch "Go There" on Facebook https://cnn.it/2LpQogq				1.2e+18	https://twitter.com/CNN/status/1202401263683592192
2019-12-05 01:36:00	CNN		143	365	1515	Former special counsel Robert Mueller's report may play a role in the impeachment of President Trump after all				1.2e+18	https://twitter.com/CNN/status/1202401216472461312
2019-12-05 01:36:00	CNN		30	60	119	鈥淲e left everything we worked so hard for behind.鈥?We鈥檙e in Northern Syria where nearly 200,000 Syrian Kurds have fled their homes since Turkey's invasion in Oct. and Pres. Trump's order to withdraw all US troops from the area. Watch "Go There" on Facebook https://cnn.it/2LpQogq				1.2e+18	https://twitter.com/CNN/status/1202401263683592192
2019-12-05 01:36:00	CNN		143	365	1515	Former special counsel Robert Mueller's report may play a role in the impeachment of President Trump after all				1.2e+18	https://twitter.com/CNN/status/1202401216472461312
2019-12-05 01:46:00	CNN		51	64	146	A coalition of major hospital groups filed a lawsuit to stop the Trump administration from requiring them to disclose the prices they privately negotiate with insurers				1.2e+18	https://twitter.com/CNN/status/1202403746451460096
2019-12-05 01:46:00	CNN		51	64	146	A coalition of major hospital groups filed a lawsuit to stop the Trump administration from requiring them to disclose the prices they privately negotiate with insurers				1.2e+18	https://twitter.com/CNN/status/1202403746451460096
2019-12-05 01:57:00	CNN		469	158	1005	"I'm insulted": A constitutional law expert fiercely defended her knowledge of the impeachment inquiry Wednesday before the House Judiciary Committee after the panel's top Republican suggested she wasn't read up on the proceedings.				1.2e+18	https://twitter.com/CNN/status/1202406491073986560
2019-12-05 01:57:00	CNN		469	158	1005	"I'm insulted": A constitutional law expert fiercely defended her knowledge of the impeachment inquiry Wednesday before the House Judiciary Committee after the panel's top Republican suggested she wasn't read up on the proceedings.				1.2e+18	https://twitter.com/CNN/status/1202406491073986560
2019-12-05 02:08:00	CNN		135	97	257	Instead of a baby bouncer, like the box advertised, the new parents were surprised to find a loaded rifle inside				1.2e+18	https://twitter.com/CNN/status/1202409276431589378
2019-12-05 02:08:00	CNN		135	97	257	Instead of a baby bouncer, like the box advertised, the new parents were surprised to find a loaded rifle inside				1.2e+18	https://twitter.com/CNN/status/1202409276431589378
2019-12-05 02:18:00	CNN		80	32	148	Papa John's CEO Rob Lynch has responded to accusations by founder and former CEO John Schnatter, telling CNBC in an interview that the recipe for the pizza has not changed				1.2e+18	https://twitter.com/CNN/status/1202411780485586944
2019-12-05 02:18:00	CNN		80	32	148	Papa John's CEO Rob Lynch has responded to accusations by founder and former CEO John Schnatter, telling CNBC in an interview that the recipe for the pizza has not changed				1.2e+18	https://twitter.com/CNN/status/1202411780485586944
2019-12-05 02:28:00	CNN		27	38	96	The head of Amazon's cloud business is getting publicly involved in the company's fight over a $10 billion contract to supply cloud services to the Department of Defense				1.2e+18	https://twitter.com/CNN/status/1202414295772024832
2019-12-05 02:28:00	CNN		27	38	96	The head of Amazon's cloud business is getting publicly involved in the company's fight over a $10 billion contract to supply cloud services to the Department of Defense				1.2e+18	https://twitter.com/CNN/status/1202414295772024832
2019-12-05 02:41:00	CNN		42	82	198	A 71-year-old man who allegedly made 24,000 toll-free calls to a telecoms provider to complain that the company had violated his contract has been arrested by police in Japan				1.2e+18	https://twitter.com/CNN/status/1202417580188807168
2019-12-05 02:41:00	CNN		42	82	198	A 71-year-old man who allegedly made 24,000 toll-free calls to a telecoms provider to complain that the company had violated his contract has been arrested by police in Japan				1.2e+18	https://twitter.com/CNN/status/1202417580188807168
2019-12-05 02:53:00	CNN		34	37	99	The 15-year-old girlfriend of a teenage boy who escaped with three other teens from a Tennessee juvenile detention center has been arrested on suspicion of being an accessory after the fact of escape				1.2e+18	https://twitter.com/CNN/status/1202420590986113026
2019-12-05 02:53:00	CNN		34	37	99	The 15-year-old girlfriend of a teenage boy who escaped with three other teens from a Tennessee juvenile detention center has been arrested on suspicion of being an accessory after the fact of escape				1.2e+18	https://twitter.com/CNN/status/1202420590986113026
2019-12-05 03:04:00	CNN		55	48	108	The latest online-induced panic shows how viral Facebook posts can stoke paranoia and make people believe that spotting something as common as a white van, can be deemed suspicious and connected to a nationwide cabal.				1.2e+18	https://twitter.com/CNN/status/1202423353090416642
2019-12-05 03:04:00	CNN		55	48	108	The latest online-induced panic shows how viral Facebook posts can stoke paranoia and make people believe that spotting something as common as a white van, can be deemed suspicious and connected to a nationwide cabal.				1.2e+18	https://twitter.com/CNN/status/1202423353090416642
2019-12-05 03:14:00	CNN		111	166	298	Eight people, including a longtime political networker and a CEO, have been indicted on charges of funneling money illegally into Hillary Clinton's 2016 presidential campaign and other political groups				1.2e+18	https://twitter.com/CNN/status/1202425878271139842
2019-12-05 03:14:00	CNN		111	166	298	Eight people, including a longtime political networker and a CEO, have been indicted on charges of funneling money illegally into Hillary Clinton's 2016 presidential campaign and other political groups				1.2e+18	https://twitter.com/CNN/status/1202425878271139842
2019-12-05 03:24:00	CNN		31	85	130	The lone star tick, a tick distinguished by a white dot -- a "lone star" -- on the back of the female of the species, had been commonly found in the South. Now it also lives in the Upper Midwest, in the Northeast, and has even moved into eastern Canada				1.2e+18	https://twitter.com/CNN/status/1202428385508638725
2019-12-05 03:24:00	CNN		31	85	130	The lone star tick, a tick distinguished by a white dot -- a "lone star" -- on the back of the female of the species, had been commonly found in the South. Now it also lives in the Upper Midwest, in the Northeast, and has even moved into eastern Canada				1.2e+18	https://twitter.com/CNN/status/1202428385508638725
2019-12-05 03:35:00	CNN		38	84	158	Mold in privately run housing at MacDill Air Force Base in Florida not only caused health problems but led to mushrooms growing out of a floor and carpet, according to a federal lawsuit filed by five service members and their families				1.2e+18	https://twitter.com/CNN/status/1202431172703408128
2019-12-05 03:35:00	CNN		38	84	158	Mold in privately run housing at MacDill Air Force Base in Florida not only caused health problems but led to mushrooms growing out of a floor and carpet, according to a federal lawsuit filed by five service members and their families				1.2e+18	https://twitter.com/CNN/status/1202431172703408128
2019-12-05 03:45:00	CNN		21	148	875	The Japanese macaques in Jigokudani Monkey Park begin most days with a relaxing dip in their own private hot tub				1.2e+18	https://twitter.com/CNN/status/1202433690271436800
2019-12-05 03:45:00	CNN		21	148	875	The Japanese macaques in Jigokudani Monkey Park begin most days with a relaxing dip in their own private hot tub				1.2e+18	https://twitter.com/CNN/status/1202433690271436800
2019-12-05 03:56:00	CNN		747	116	402	George Zimmerman was acquitted in the fatal 2012 shooting of Trayvon Martin, but according to a lawsuit filed Wednesday in Florida, he believes there was a conspiracy to frame him and wants $100 million in damages				1.2e+18	https://twitter.com/CNN/status/1202436440531066882
2019-12-05 03:56:00	CNN		747	116	402	George Zimmerman was acquitted in the fatal 2012 shooting of Trayvon Martin, but according to a lawsuit filed Wednesday in Florida, he believes there was a conspiracy to frame him and wants $100 million in damages				1.2e+18	https://twitter.com/CNN/status/1202436440531066882
2019-12-05 04:06:00	CNN		75	97	299	Facebook's policies on political ads are being criticized yet again, with several civil rights leaders recently invited to CEO Mark Zuckerberg's home slamming what they say is a "lackluster response" to their concerns				1.2e+18	https://twitter.com/CNN/status/1202438959692996608
2019-12-05 04:06:00	CNN		75	97	299	Facebook's policies on political ads are being criticized yet again, with several civil rights leaders recently invited to CEO Mark Zuckerberg's home slamming what they say is a "lackluster response" to their concerns				1.2e+18	https://twitter.com/CNN/status/1202438959692996608
2019-12-05 04:16:00	CNN		24	29	102	The New York Mets have agreed to be sold to hedge fund billionaire Steve Cohen, in a deal that will take five years to complete, the team announced				1.2e+18	https://twitter.com/CNN/status/1202441476048924674
2019-12-05 04:16:00	CNN		24	29	102	The New York Mets have agreed to be sold to hedge fund billionaire Steve Cohen, in a deal that will take five years to complete, the team announced				1.2e+18	https://twitter.com/CNN/status/1202441476048924674
2019-12-05 04:26:00	CNN		184	122	317	Phone records released as part of House Democrats' impeachment report revealed a series of calls from President Trump's personal attorney, Rudy Giuliani, to an "unidentified" number designated simply as "-1" that has investigators wondering who it is				1.2e+18	https://twitter.com/CNN/status/1202444008645103616
2019-12-05 04:26:00	CNN		184	122	317	Phone records released as part of House Democrats' impeachment report revealed a series of calls from President Trump's personal attorney, Rudy Giuliani, to an "unidentified" number designated simply as "-1" that has investigators wondering who it is				1.2e+18	https://twitter.com/CNN/status/1202444008645103616
2019-12-05 04:36:00	CNN		20	41	91	Nissan plans to close US operations for two days in early 2020. Affected employees will not be paid during the shutdown, which will take place January 2 and January 3.				1.2e+18	https://twitter.com/CNN/status/1202446533486137344
2019-12-05 04:36:00	CNN		20	41	91	Nissan plans to close US operations for two days in early 2020. Affected employees will not be paid during the shutdown, which will take place January 2 and January 3.				1.2e+18	https://twitter.com/CNN/status/1202446533486137344
2019-12-05 04:45:00	CNN		40	148	706	New Zealand's national carrier is experimenting with a new edible coffee cup that will further reduce waste produced on board				1.2e+18	https://twitter.com/CNN/status/1202448786557194240
2019-12-05 04:45:00	CNN		40	148	706	New Zealand's national carrier is experimenting with a new edible coffee cup that will further reduce waste produced on board				1.2e+18	https://twitter.com/CNN/status/1202448786557194240
2019-12-05 04:56:00	CNN		36	71	140	US intelligence agencies and the Pentagon in recent weeks have tracked the movement of a number of Iranian short-range ballistic missiles into Iraq, a US official with direct knowledge of the situation said				1.2e+18	https://twitter.com/CNN/status/1202451540394557440
2019-12-05 04:56:00	CNN		36	71	140	US intelligence agencies and the Pentagon in recent weeks have tracked the movement of a number of Iranian short-range ballistic missiles into Iraq, a US official with direct knowledge of the situation said				1.2e+18	https://twitter.com/CNN/status/1202451540394557440
2019-12-05 05:34:00	CNN		62	131	430	It looks like we're all going to be pretty blue in 2020				1.2e+18	https://twitter.com/CNN/status/1202461104250732545
2019-12-05 05:34:00	CNN		62	131	430	It looks like we're all going to be pretty blue in 2020				1.2e+18	https://twitter.com/CNN/status/1202461104250732545
2019-12-05 05:44:00	CNN		226	215	1285	In the wake of a viral hot mic clip of world leaders appearing to joke about President Trump's behavior at a NATO gathering, Democratic presidential candidate Joe Biden has released a video calling Trump "a president the world is laughing at".				1.2e+18	https://twitter.com/CNN/status/1202463633781010434
2019-12-05 05:44:00	CNN		226	215	1285	In the wake of a viral hot mic clip of world leaders appearing to joke about President Trump's behavior at a NATO gathering, Democratic presidential candidate Joe Biden has released a video calling Trump "a president the world is laughing at".				1.2e+18	https://twitter.com/CNN/status/1202463633781010434
2019-12-05 05:49:00	CNN		122	88	286	The head of North Korea's armed forces says that Kim Jong Un was "displeased" by what he called "undesirable remarks" about North Korea made by President Trump				1.2e+18	https://twitter.com/CNN/status/1202464896870469632
2019-12-05 05:49:00	CNN		122	88	286	The head of North Korea's armed forces says that Kim Jong Un was "displeased" by what he called "undesirable remarks" about North Korea made by President Trump				1.2e+18	https://twitter.com/CNN/status/1202464896870469632
2019-12-05 05:58:00	CNN		83	72	228	At NATO's 70th anniversary meeting, President Trump gave "a masterclass in disregard for the normal rules of diplomacy" | Analysis by @NicRobertsonCNN		@NicRobertsonCNN		1.2e+18	https://twitter.com/CNN/status/1202467144438599680
2019-12-05 05:58:00	CNN		83	72	228	At NATO's 70th anniversary meeting, President Trump gave "a masterclass in disregard for the normal rules of diplomacy" | Analysis by @NicRobertsonCNN		@NicRobertsonCNN		1.2e+18	https://twitter.com/CNN/status/1202467144438599680
2019-12-05 06:25:00	CNN		46	61	227	Wednesday's House Judiciary Committee hearing shifted the debate from the specific facts of President Trump's alleged wrongdoing to the appropriate constitutional consequences that he should face | Analysis by @stcollinson		@StCollinson		1.2e+18	https://twitter.com/CNN/status/1202473943971614720
2019-12-05 06:25:00	CNN		46	61	227	Wednesday's House Judiciary Committee hearing shifted the debate from the specific facts of President Trump's alleged wrongdoing to the appropriate constitutional consequences that he should face | Analysis by @stcollinson		@StCollinson		1.2e+18	https://twitter.com/CNN/status/1202473943971614720
2019-12-05 06:26:00	CNN		56	58	237	One of the rescuers of the boys' soccer team trapped in a Thai cave says that Elon Musk's tweet calling him a "pedo guy" left him feeling "humiliated, ashamed, dirty."				1.2e+18	https://twitter.com/CNN/status/1202474203825475584
2019-12-05 06:26:00	CNN		56	58	237	One of the rescuers of the boys' soccer team trapped in a Thai cave says that Elon Musk's tweet calling him a "pedo guy" left him feeling "humiliated, ashamed, dirty."				1.2e+18	https://twitter.com/CNN/status/1202474203825475584
2019-12-05 06:35:00	CNN		384	249	572	Two of the three bananas have already sold, with the last now going for $150,000.				1.2e+18	https://twitter.com/CNN/status/1202476470108655616
2019-12-05 06:35:00	CNN		384	249	572	Two of the three bananas have already sold, with the last now going for $150,000.				1.2e+18	https://twitter.com/CNN/status/1202476470108655616
2019-12-05 06:41:00	CNN		22	31	98	Huawei has filed a lawsuit challenging the United States Federal Communications Commission over new restrictions that further limit what little business it has left in the US				1.2e+18	https://twitter.com/CNN/status/1202477971753373698
2019-12-05 06:41:00	CNN		22	31	98	Huawei has filed a lawsuit challenging the United States Federal Communications Commission over new restrictions that further limit what little business it has left in the US				1.2e+18	https://twitter.com/CNN/status/1202477971753373698
2019-12-05 06:50:00	CNN		42	61	116	The lone star tick, a tick distinguished by a white dot -- a "lone star" -- on the back of the female of the species, had been commonly found in the South. Now it also lives in the Upper Midwest, in the Northeast, and has even moved into eastern Canada				1.2e+18	https://twitter.com/CNN/status/1202480336187404288
2019-12-05 06:50:00	CNN		42	61	116	The lone star tick, a tick distinguished by a white dot -- a "lone star" -- on the back of the female of the species, had been commonly found in the South. Now it also lives in the Upper Midwest, in the Northeast, and has even moved into eastern Canada				1.2e+18	https://twitter.com/CNN/status/1202480336187404288
2019-12-05 07:00:00	CNN		39	313	1775	Matthew Shepard died in 1998 after one of the most notorious and brutal anti-gay crimes in the US. Two decades later, he is being honored through a memorial plaque installed at the Washington National Cathedral.				1.2e+18	https://twitter.com/CNN/status/1202482855760351232
2019-12-05 07:00:00	CNN		39	313	1775	Matthew Shepard died in 1998 after one of the most notorious and brutal anti-gay crimes in the US. Two decades later, he is being honored through a memorial plaque installed at the Washington National Cathedral.				1.2e+18	https://twitter.com/CNN/status/1202482855760351232
2019-12-05 07:08:00	CNN		124	52	158	A Texas father died after falling from a rooftop while stringing Christmas lights				1.2e+18	https://twitter.com/CNN/status/1202484919731142658
2019-12-05 07:08:00	CNN		124	52	158	A Texas father died after falling from a rooftop while stringing Christmas lights				1.2e+18	https://twitter.com/CNN/status/1202484919731142658
2019-12-05 07:18:00	CNN		79	45	104	George Zimmerman was acquitted in the fatal 2012 shooting of Trayvon Martin, but according to a lawsuit filed Wednesday in Florida, he believes there was a conspiracy to frame him and wants $100 million in damages				1.2e+18	https://twitter.com/CNN/status/1202487348996575238
2019-12-05 07:18:00	CNN		79	45	104	George Zimmerman was acquitted in the fatal 2012 shooting of Trayvon Martin, but according to a lawsuit filed Wednesday in Florida, he believes there was a conspiracy to frame him and wants $100 million in damages				1.2e+18	https://twitter.com/CNN/status/1202487348996575238
2019-12-05 07:28:00	CNN		92	34	138	The 15-year-old girlfriend of a teenage boy who escaped with three other teens from a Tennessee juvenile detention center has been arrested on suspicion of being an accessory after the fact of escape				1.2e+18	https://twitter.com/CNN/status/1202489820595073024
2019-12-05 07:28:00	CNN		92	34	138	The 15-year-old girlfriend of a teenage boy who escaped with three other teens from a Tennessee juvenile detention center has been arrested on suspicion of being an accessory after the fact of escape				1.2e+18	https://twitter.com/CNN/status/1202489820595073024
2019-12-05 07:37:00	CNN		83	158	919	It's the longest such walk ever recorded by a big cat in India, according to researchers				1.2e+18	https://twitter.com/CNN/status/1202492193711235072
2019-12-05 07:37:00	CNN		83	158	919	It's the longest such walk ever recorded by a big cat in India, according to researchers				1.2e+18	https://twitter.com/CNN/status/1202492193711235072
2019-12-05 07:46:00	CNN		24	35	120	In a feat of engineering, human will and blatant disregard of speed limits, three men claim that they broke the record for the "Cannonball Run," a cross-country drive from New York to Los Angeles				1.2e+18	https://twitter.com/CNN/status/1202494540348821504
2019-12-05 07:46:00	CNN		24	35	120	In a feat of engineering, human will and blatant disregard of speed limits, three men claim that they broke the record for the "Cannonball Run," a cross-country drive from New York to Los Angeles				1.2e+18	https://twitter.com/CNN/status/1202494540348821504
2019-12-05 07:56:00	CNN		79	518	3553	"When I asked him what his wishes were if mom passed away, he said he couldn't imagine life without her. And in the end, he was right." A husband and wife in St. Peter, Minnesota, who were married for 68 years, died just one day apart.				1.2e+18	https://twitter.com/CNN/status/1202496839645384707
2019-12-05 07:56:00	CNN		79	518	3553	"When I asked him what his wishes were if mom passed away, he said he couldn't imagine life without her. And in the end, he was right." A husband and wife in St. Peter, Minnesota, who were married for 68 years, died just one day apart.				1.2e+18	https://twitter.com/CNN/status/1202496839645384707
2019-12-05 08:04:00	CNN		21	80	462	The Japanese macaques in Jigokudani Monkey Park begin most days with a relaxing dip in their own private hot tub				1.2e+18	https://twitter.com/CNN/status/1202499065990320128
2019-12-05 08:04:00	CNN		21	80	462	The Japanese macaques in Jigokudani Monkey Park begin most days with a relaxing dip in their own private hot tub				1.2e+18	https://twitter.com/CNN/status/1202499065990320128
2019-12-05 08:14:00	CNN		41	59	102	The latest online-induced panic shows how viral Facebook posts can stoke paranoia and make people believe that spotting something as common as a white van, can be deemed suspicious and connected to a nationwide cabal.				1.2e+18	https://twitter.com/CNN/status/1202501392331616257
2019-12-05 08:14:00	CNN		41	59	102	The latest online-induced panic shows how viral Facebook posts can stoke paranoia and make people believe that spotting something as common as a white van, can be deemed suspicious and connected to a nationwide cabal.				1.2e+18	https://twitter.com/CNN/status/1202501392331616257
2019-12-05 08:19:00	CNN		52	76	154	Eight people, including a longtime political networker and a CEO, have been indicted on charges of funneling money illegally into Hillary Clinton's 2016 presidential campaign and other political groups				1.2e+18	https://twitter.com/CNN/status/1202502788166692864
2019-12-05 08:19:00	CNN		52	76	154	Eight people, including a longtime political networker and a CEO, have been indicted on charges of funneling money illegally into Hillary Clinton's 2016 presidential campaign and other political groups				1.2e+18	https://twitter.com/CNN/status/1202502788166692864
2019-12-05 08:25:00	CNN		41	62	166	Phone records released as part of House Democrats' impeachment report revealed a series of calls from President Trump's personal attorney, Rudy Giuliani, to an "unidentified" number designated simply as "-1" that has investigators wondering who it is				1.2e+18	https://twitter.com/CNN/status/1202504214804606976
2019-12-05 08:25:00	CNN		41	62	166	Phone records released as part of House Democrats' impeachment report revealed a series of calls from President Trump's personal attorney, Rudy Giuliani, to an "unidentified" number designated simply as "-1" that has investigators wondering who it is				1.2e+18	https://twitter.com/CNN/status/1202504214804606976
2019-12-05 08:30:00	CNN		69	49	83	George Zimmerman was acquitted in the fatal 2012 shooting of Trayvon Martin, but according to a lawsuit filed Wednesday in Florida, he believes there was a conspiracy to frame him and wants $100 million in damages				1.2e+18	https://twitter.com/CNN/status/1202505589009588224
2019-12-05 08:30:00	CNN		69	49	83	George Zimmerman was acquitted in the fatal 2012 shooting of Trayvon Martin, but according to a lawsuit filed Wednesday in Florida, he believes there was a conspiracy to frame him and wants $100 million in damages				1.2e+18	https://twitter.com/CNN/status/1202505589009588224
2019-12-05 08:39:00	CNN		33	48	153	One of the rescuers of the boys' soccer team trapped in a Thai cave says that Elon Musk's tweet calling him a "pedo guy" left him feeling "humiliated, ashamed, dirty."				1.2e+18	https://twitter.com/CNN/status/1202507809373507584
2019-12-05 08:39:00	CNN		33	48	153	One of the rescuers of the boys' soccer team trapped in a Thai cave says that Elon Musk's tweet calling him a "pedo guy" left him feeling "humiliated, ashamed, dirty."				1.2e+18	https://twitter.com/CNN/status/1202507809373507584
2019-12-05 08:48:00	CNN		148	160	681	In the wake of a viral hot mic clip of world leaders appearing to joke about President Trump's behavior at a NATO gathering, Democratic presidential candidate Joe Biden has released a video calling Trump "a president the world is laughing at".				1.2e+18	https://twitter.com/CNN/status/1202510027715690496
2019-12-05 08:48:00	CNN		148	160	681	In the wake of a viral hot mic clip of world leaders appearing to joke about President Trump's behavior at a NATO gathering, Democratic presidential candidate Joe Biden has released a video calling Trump "a president the world is laughing at".				1.2e+18	https://twitter.com/CNN/status/1202510027715690496
2019-12-05 08:57:00	CNN		20	117	537	The Japanese macaques in Jigokudani Monkey Park begin most days with a relaxing dip in their own private hot tub				1.2e+18	https://twitter.com/CNN/status/1202512255314735104
2019-12-05 08:57:00	CNN		20	117	537	The Japanese macaques in Jigokudani Monkey Park begin most days with a relaxing dip in their own private hot tub				1.2e+18	https://twitter.com/CNN/status/1202512255314735104
2019-12-05 09:04:00	CNN		22	117	396	Every Christmas, big companies and brands pump serious money into making their annual holiday TV commercial. But this year, a family-made ad, starring a hardware store owner's 2-year-old son, has captured the hearts of viewers around the world.				1.2e+18	https://twitter.com/CNN/status/1202514063961591809
2019-12-05 09:04:00	CNN		22	117	396	Every Christmas, big companies and brands pump serious money into making their annual holiday TV commercial. But this year, a family-made ad, starring a hardware store owner's 2-year-old son, has captured the hearts of viewers around the world.				1.2e+18	https://twitter.com/CNN/status/1202514063961591809
2019-12-05 09:11:00	CNN		26	48	158	A 71-year-old man who allegedly made 24,000 toll-free calls to a telecoms provider to complain that the company had violated his contract has been arrested by police in Japan				1.2e+18	https://twitter.com/CNN/status/1202515855155847168
2019-12-05 09:11:00	CNN		26	48	158	A 71-year-old man who allegedly made 24,000 toll-free calls to a telecoms provider to complain that the company had violated his contract has been arrested by police in Japan				1.2e+18	https://twitter.com/CNN/status/1202515855155847168
2019-12-05 09:20:00	CNN		30	129	468	New Zealand's national carrier is experimenting with a new edible coffee cup that will further reduce waste produced on board				1.2e+18	https://twitter.com/CNN/status/1202518084084482049
2019-12-05 09:20:00	CNN		30	129	468	New Zealand's national carrier is experimenting with a new edible coffee cup that will further reduce waste produced on board				1.2e+18	https://twitter.com/CNN/status/1202518084084482049
2019-12-05 09:27:00	CNN		22	25	92	This star-shaped capsule could help reduce unintended pregnancies that arise from users forgetting to take their daily birth control pill				1.2e+18	https://twitter.com/CNN/status/1202519865808113665
2019-12-05 09:27:00	CNN		22	25	92	This star-shaped capsule could help reduce unintended pregnancies that arise from users forgetting to take their daily birth control pill				1.2e+18	https://twitter.com/CNN/status/1202519865808113665
2019-12-05 09:36:00	CNN		13	19	56	Bampumim Teixeira briefly worked as a concierge at the building where he is accused of killing two well-known doctors in their Boston penthouse, according to prosecutors. Here is what we know about the 30-year-old defendant.				1.2e+18	https://twitter.com/CNN/status/1202522131944345600
2019-12-05 09:36:00	CNN		13	19	56	Bampumim Teixeira briefly worked as a concierge at the building where he is accused of killing two well-known doctors in their Boston penthouse, according to prosecutors. Here is what we know about the 30-year-old defendant.				1.2e+18	https://twitter.com/CNN/status/1202522131944345600
2019-12-05 09:42:00	CNN		23	100	366	Get a sneak peek at the most ambitious interactive attraction in Disney theme park history: Star Wars' Rise of the Resistance https://cnn.it/2DGGMKb				1.2e+18	https://twitter.com/CNN/status/1202523658931122176
2019-12-05 09:42:00	CNN		23	100	366	Get a sneak peek at the most ambitious interactive attraction in Disney theme park history: Star Wars' Rise of the Resistance https://cnn.it/2DGGMKb				1.2e+18	https://twitter.com/CNN/status/1202523658931122176
2019-12-05 09:45:00	CNN		17	60	76	High-level radiation hot spots can be detected at a sports complex in Japan's northeastern Fukushima prefecture, where the 2020 Tokyo Olympics torch relay will kick off next year, according to a report by environmental group Greenpeace				1.2e+18	https://twitter.com/CNN/status/1202524397397053441
2019-12-05 09:45:00	CNN		17	60	76	High-level radiation hot spots can be detected at a sports complex in Japan's northeastern Fukushima prefecture, where the 2020 Tokyo Olympics torch relay will kick off next year, according to a report by environmental group Greenpeace				1.2e+18	https://twitter.com/CNN/status/1202524397397053441
2019-12-05 09:52:00	CNN		16	55	113	A lockdown has been lifted at Pearl Harbor Naval shipyard after a US sailor fatally shot two people and injured another before killing himself Wednesday				1.2e+18	https://twitter.com/CNN/status/1202526185550422016
2019-12-05 09:52:00	CNN		16	55	113	A lockdown has been lifted at Pearl Harbor Naval shipyard after a US sailor fatally shot two people and injured another before killing himself Wednesday				1.2e+18	https://twitter.com/CNN/status/1202526185550422016
2019-12-05 10:01:00	CNN		23	82	124	Nine people who injected the drug were admitted to hospitals with severe myonecrosis, a soft tissue infection that destroys the muscle				1.2e+18	https://twitter.com/CNN/status/1202528419759742976
2019-12-05 10:01:00	CNN		23	82	124	Nine people who injected the drug were admitted to hospitals with severe myonecrosis, a soft tissue infection that destroys the muscle				1.2e+18	https://twitter.com/CNN/status/1202528419759742976
2019-12-05 10:08:00	CNN		12	54	110	The stash was hidden inside stereo speakers shipped from Thailand				1.2e+18	https://twitter.com/CNN/status/1202530226137374720
2019-12-05 10:08:00	CNN		12	54	110	The stash was hidden inside stereo speakers shipped from Thailand				1.2e+18	https://twitter.com/CNN/status/1202530226137374720
2019-12-05 10:15:00	CNN		27	84	215	88-year-old Archbishop Emeritus and anti-apartheid activist Desmond Tutu has been admitted to hospital for the treatment of a "stubborn infection"				1.2e+18	https://twitter.com/CNN/status/1202531901967405057
2019-12-05 10:15:00	CNN		27	84	215	88-year-old Archbishop Emeritus and anti-apartheid activist Desmond Tutu has been admitted to hospital for the treatment of a "stubborn infection"				1.2e+18	https://twitter.com/CNN/status/1202531901967405057
2019-12-05 10:22:00	CNN		16	40	106	The second officer, who authorities say was "involved in the incident," will be relieved of his gun and badge and will be assigned to desk duty until a review of the incident is complete				1.2e+18	https://twitter.com/CNN/status/1202533813173264385
2019-12-05 10:22:00	CNN		16	40	106	The second officer, who authorities say was "involved in the incident," will be relieved of his gun and badge and will be assigned to desk duty until a review of the incident is complete				1.2e+18	https://twitter.com/CNN/status/1202533813173264385
2019-12-05 10:30:00	CNN		186	47	170	Does the Constitution say to impeach Trump? That's what four renowned law professors showed up before the House Judiciary Committee on Wednesday to discuss.				1.2e+18	https://twitter.com/CNN/status/1202535622075801600
2019-12-05 10:30:00	CNN		186	47	170	Does the Constitution say to impeach Trump? That's what four renowned law professors showed up before the House Judiciary Committee on Wednesday to discuss.				1.2e+18	https://twitter.com/CNN/status/1202535622075801600
2019-12-05 10:39:00	CNN		17	34	181	Meet the climber who shot to prominence when he photographed the "traffic jam" on the upper slopes of Everest, bringing global attention to the mountain's overcrowding				1.2e+18	https://twitter.com/CNN/status/1202537915215204352
2019-12-05 10:39:00	CNN		17	34	181	Meet the climber who shot to prominence when he photographed the "traffic jam" on the upper slopes of Everest, bringing global attention to the mountain's overcrowding				1.2e+18	https://twitter.com/CNN/status/1202537915215204352
2019-12-05 10:47:00	CNN		12	98	138	RECALL ALERT: Another 1.4 million vehicles have been recalled due to faulty Takata airbags. It was already the largest auto recall in history.				1.2e+18	https://twitter.com/CNN/status/1202539887804768256
2019-12-05 10:47:00	CNN		12	98	138	RECALL ALERT: Another 1.4 million vehicles have been recalled due to faulty Takata airbags. It was already the largest auto recall in history.				1.2e+18	https://twitter.com/CNN/status/1202539887804768256
2019-12-05 10:52:00	CNN		1584	1827	8725	The Mayor of London, Sadiq Khan, says Trump's divisive rhetoric gives the impression the US President cares only about white Americans				1.2e+18	https://twitter.com/CNN/status/1202541315340296193
2019-12-05 10:52:00	CNN		1584	1827	8725	The Mayor of London, Sadiq Khan, says Trump's divisive rhetoric gives the impression the US President cares only about white Americans				1.2e+18	https://twitter.com/CNN/status/1202541315340296193
2019-12-05 10:58:00	CNN		29	70	268	It looks like we're all going to be pretty blue in 2020				1.2e+18	https://twitter.com/CNN/status/1202542751381958657
2019-12-05 10:58:00	CNN		29	70	268	It looks like we're all going to be pretty blue in 2020				1.2e+18	https://twitter.com/CNN/status/1202542751381958657
2019-12-05 11:08:00	CNN		68	64	195	Instead of a baby bouncer, like the box advertised, the new parents were surprised to find a loaded rifle inside				1.2e+18	https://twitter.com/CNN/status/1202545224054120450
2019-12-05 11:08:00	CNN		68	64	195	Instead of a baby bouncer, like the box advertised, the new parents were surprised to find a loaded rifle inside				1.2e+18	https://twitter.com/CNN/status/1202545224054120450
2019-12-05 11:13:00	CNN		29	54	199	One of the rescuers of the boys' soccer team trapped in a Thai cave says that Elon Musk's tweet calling him a "pedo guy" left him feeling "humiliated, ashamed, dirty."				1.2e+18	https://twitter.com/CNN/status/1202546630320414721
2019-12-05 11:13:00	CNN		29	54	199	One of the rescuers of the boys' soccer team trapped in a Thai cave says that Elon Musk's tweet calling him a "pedo guy" left him feeling "humiliated, ashamed, dirty."				1.2e+18	https://twitter.com/CNN/status/1202546630320414721
2019-12-05 11:20:00	CNN		37	39	153	The 15-year-old girlfriend of a teenage boy who escaped with three other teens from a Tennessee juvenile detention center has been arrested on suspicion of being an accessory after the fact of escape				1.2e+18	https://twitter.com/CNN/status/1202548325213446146
2019-12-05 11:20:00	CNN		37	39	153	The 15-year-old girlfriend of a teenage boy who escaped with three other teens from a Tennessee juvenile detention center has been arrested on suspicion of being an accessory after the fact of escape				1.2e+18	https://twitter.com/CNN/status/1202548325213446146
2019-12-05 11:28:00	CNN		109	67	252	The head of North Korea's armed forces says that Kim Jong Un was "displeased" by what he called "undesirable remarks" about North Korea made by President Trump				1.2e+18	https://twitter.com/CNN/status/1202550395597459456
2019-12-05 11:28:00	CNN		109	67	252	The head of North Korea's armed forces says that Kim Jong Un was "displeased" by what he called "undesirable remarks" about North Korea made by President Trump				1.2e+18	https://twitter.com/CNN/status/1202550395597459456
2019-12-05 11:32:00	CNN		39	230	284	More than half a million hermit crabs have been killed after becoming trapped by plastic pollution on two remote islands, a new study from the University of Tasmania found.				1.2e+18	https://twitter.com/CNN/status/1202551277823102976
2019-12-05 11:32:00	CNN		39	230	284	More than half a million hermit crabs have been killed after becoming trapped by plastic pollution on two remote islands, a new study from the University of Tasmania found.				1.2e+18	https://twitter.com/CNN/status/1202551277823102976
2019-12-05 11:42:00	CNN		181	46	130	George Zimmerman was acquitted in the fatal 2012 shooting of Trayvon Martin, but according to a lawsuit filed Wednesday in Florida, he believes there was a conspiracy to frame him and wants $100 million in damages				1.2e+18	https://twitter.com/CNN/status/1202553723685408769
2019-12-05 11:42:00	CNN		20	60	89	Twenty more people are suing Lyft over alleged sexual assault, sexual misconduct or rape by drivers while using its service				1.2e+18	https://twitter.com/CNN/status/1202553716185976834
2019-12-05 11:42:00	CNN		181	46	130	George Zimmerman was acquitted in the fatal 2012 shooting of Trayvon Martin, but according to a lawsuit filed Wednesday in Florida, he believes there was a conspiracy to frame him and wants $100 million in damages				1.2e+18	https://twitter.com/CNN/status/1202553723685408769
2019-12-05 11:42:00	CNN		20	60	89	Twenty more people are suing Lyft over alleged sexual assault, sexual misconduct or rape by drivers while using its service				1.2e+18	https://twitter.com/CNN/status/1202553716185976834
2019-12-05 11:51:00	CNN		262	136	1138	Former Vice President Joe Biden says he'd consider Sen. Kamala Harris as a potential running mate, a day after she dropped out of the presidential race				1.2e+18	https://twitter.com/CNN/status/1202556118838497285
2019-12-05 11:51:00	CNN		262	136	1138	Former Vice President Joe Biden says he'd consider Sen. Kamala Harris as a potential running mate, a day after she dropped out of the presidential race				1.2e+18	https://twitter.com/CNN/status/1202556118838497285
2019-12-05 11:55:00	CNN		162	150	439	House Speaker Nancy Pelosi will participate in a CNN town hall tonight, a day after the first House Judiciary Committee impeachment hearing saw hours of debate over whether Pres. Trump's conduct with Ukraine provided evidence of impeachable offenses.				1.2e+18	https://twitter.com/CNN/status/1202557159336222721
2019-12-05 11:55:00	CNN		162	150	439	House Speaker Nancy Pelosi will participate in a CNN town hall tonight, a day after the first House Judiciary Committee impeachment hearing saw hours of debate over whether Pres. Trump's conduct with Ukraine provided evidence of impeachable offenses.				1.2e+18	https://twitter.com/CNN/status/1202557159336222721
2019-12-05 12:00:00	CNN		71	32	134	What鈥檚 it like to be the House Speaker during a presidential impeachment? Nancy Pelosi answers questions on this, the 2020 election and more in a live CNN Town Hall, hosted by Jake Tapper. Tonight at 9 p.m. ET only on CNN				1.2e+18	https://twitter.com/CNN/status/1202558323436015617
2019-12-05 12:00:00	CNN		60	76	391	Three former Obama administration officials are endorsing Pete Buttigieg for president, as the South Bend, Indiana, mayor continues to stress comparisons between his presidential run and that of Barack Obama's.				1.2e+18	https://twitter.com/CNN/status/1202558268188610560
2019-12-05 12:00:00	CNN		71	32	134	What鈥檚 it like to be the House Speaker during a presidential impeachment? Nancy Pelosi answers questions on this, the 2020 election and more in a live CNN Town Hall, hosted by Jake Tapper. Tonight at 9 p.m. ET only on CNN				1.2e+18	https://twitter.com/CNN/status/1202558323436015617
2019-12-05 12:00:00	CNN		60	76	391	Three former Obama administration officials are endorsing Pete Buttigieg for president, as the South Bend, Indiana, mayor continues to stress comparisons between his presidential run and that of Barack Obama's.				1.2e+18	https://twitter.com/CNN/status/1202558268188610560
2019-12-05 12:09:00	CNN		35	61	203	Instagram is finally asking people signing up for the service to provide their age in an attempt to better protect younger users				1.2e+18	https://twitter.com/CNN/status/1202560583121412096
2019-12-05 12:09:00	CNN		35	61	203	Instagram is finally asking people signing up for the service to provide their age in an attempt to better protect younger users				1.2e+18	https://twitter.com/CNN/status/1202560583121412096
2019-12-05 12:20:00	CNN		82	228	571	Authorities in Australia have seized a record-breaking haul of methamphetamine worth $820 million, hidden inside stereo speakers shipped from Thailand, the country's federal police and border force announced.				1.2e+18	https://twitter.com/CNN/status/1202563299499532288
2019-12-05 12:20:00	CNN		82	228	571	Authorities in Australia have seized a record-breaking haul of methamphetamine worth $820 million, hidden inside stereo speakers shipped from Thailand, the country's federal police and border force announced.				1.2e+18	https://twitter.com/CNN/status/1202563299499532288
2019-12-05 12:30:00	CNN		23	48	119	A second Chicago police officer has been placed on desk duty after video surfaced last week of another officer picking up a man and slamming him to the ground during a Thanksgiving day arrest.				1.2e+18	https://twitter.com/CNN/status/1202565827242926080
2019-12-05 12:30:00	CNN		23	48	119	A second Chicago police officer has been placed on desk duty after video surfaced last week of another officer picking up a man and slamming him to the ground during a Thanksgiving day arrest.				1.2e+18	https://twitter.com/CNN/status/1202565827242926080
2019-12-05 12:40:00	CNN		65	70	296	Planned Parenthood is launching an ad campaign costing more than $1 million to pressure three vulnerable Republican senators for condoning the Trump administration's rule limiting abortion referrals.				1.2e+18	https://twitter.com/CNN/status/1202568312217128963
2019-12-05 12:40:00	CNN		65	70	296	Planned Parenthood is launching an ad campaign costing more than $1 million to pressure three vulnerable Republican senators for condoning the Trump administration's rule limiting abortion referrals.				1.2e+18	https://twitter.com/CNN/status/1202568312217128963
2019-12-05 12:50:00	CNN		17	29	128	The Switch and the Switch Lite video game consoles sold more than 830,000 copies over Thanksgiving weekend and Monday, which was the best Cyber Monday yet for the Nintendo Switch, according to the company.				1.2e+18	https://twitter.com/CNN/status/1202570832658255873
2019-12-05 12:50:00	CNN		17	29	128	The Switch and the Switch Lite video game consoles sold more than 830,000 copies over Thanksgiving weekend and Monday, which was the best Cyber Monday yet for the Nintendo Switch, according to the company.				1.2e+18	https://twitter.com/CNN/status/1202570832658255873
2019-12-05 12:59:00	CNN		29	31	61	Nissan plans to close US operations for two days in early 2020. Affected employees will not be paid during the shutdown, which will take place January 2 and January 3.				1.2e+18	https://twitter.com/CNN/status/1202573211545849858
2019-12-05 12:59:00	CNN		29	31	61	Nissan plans to close US operations for two days in early 2020. Affected employees will not be paid during the shutdown, which will take place January 2 and January 3.				1.2e+18	https://twitter.com/CNN/status/1202573211545849858
2019-12-05 13:10:00	CNN		194	73	334	Speaker Nancy Pelosi is having private conversations with colleagues to get their input about whether they're ready to impeach Pres. Trump and what they think should be included in articles of impeachment, according to Democrats familiar with the matter				1.2e+18	https://twitter.com/CNN/status/1202575871648915457
2019-12-05 13:10:00	CNN		194	73	334	Speaker Nancy Pelosi is having private conversations with colleagues to get their input about whether they're ready to impeach Pres. Trump and what they think should be included in articles of impeachment, according to Democrats familiar with the matter				1.2e+18	https://twitter.com/CNN/status/1202575871648915457
2019-12-05 13:20:00	CNN		103	92	412	Former special counsel Robert Mueller's report may play a role in the impeachment of President Trump after all				1.2e+18	https://twitter.com/CNN/status/1202578374281048064
2019-12-05 13:20:00	CNN		103	92	412	Former special counsel Robert Mueller's report may play a role in the impeachment of President Trump after all				1.2e+18	https://twitter.com/CNN/status/1202578374281048064
2019-12-05 13:30:00	CNN		127	190	949	Veronika Didusenko had only been Miss Ukraine for a few days before she was stripped of her title for having a child and having been married. Now, the model is taking legal action against the UK-based Miss World organization.				1.2e+18	https://twitter.com/CNN/status/1202580944747728899
2019-12-05 13:30:00	CNN		127	190	949	Veronika Didusenko had only been Miss Ukraine for a few days before she was stripped of her title for having a child and having been married. Now, the model is taking legal action against the UK-based Miss World organization.				1.2e+18	https://twitter.com/CNN/status/1202580944747728899
2019-12-05 13:40:00	CNN		51	71	250	Elon Musk's rocket company, SpaceX, will launch a spacecraft loaded with 5,700 pounds of supplies 鈥?including a group of genetically enhanced 'mighty mice' 鈥?to the International Space Station on Thursday.				1.2e+18	https://twitter.com/CNN/status/1202583421740048384
2019-12-05 13:40:00	CNN		51	71	250	Elon Musk's rocket company, SpaceX, will launch a spacecraft loaded with 5,700 pounds of supplies 鈥?including a group of genetically enhanced 'mighty mice' 鈥?to the International Space Station on Thursday.				1.2e+18	https://twitter.com/CNN/status/1202583421740048384
2019-12-05 13:48:00	CNN		35	44	111	Cruise lines sailing from US ports reported 35 alleged sexual assaults in the third quarter of this year, an increase of 67% from the same period a year ago, according to data compiled by the US Department of Transportation				1.2e+18	https://twitter.com/CNN/status/1202585440609550336
2019-12-05 13:48:00	CNN		35	44	111	Cruise lines sailing from US ports reported 35 alleged sexual assaults in the third quarter of this year, an increase of 67% from the same period a year ago, according to data compiled by the US Department of Transportation				1.2e+18	https://twitter.com/CNN/status/1202585440609550336
2019-12-05 13:57:00	CNN		17	67	198	Stars live violent lives, and the planets around them don't always survive their brutal phases. But for the first time, astronomers have found evidence of a planet that survived a star's transition to death.				1.2e+18	https://twitter.com/CNN/status/1202587840212848645
2019-12-05 13:57:00	CNN		17	67	198	Stars live violent lives, and the planets around them don't always survive their brutal phases. But for the first time, astronomers have found evidence of a planet that survived a star's transition to death.				1.2e+18	https://twitter.com/CNN/status/1202587840212848645
2019-12-05 14:06:00	CNN		26	48	92	Cases of vaping-related lung injury spread to all 50 states after Alaska officials report illness in teen who vaped nicotine and THC				1.2e+18	https://twitter.com/CNN/status/1202590082382880769
2019-12-05 14:06:00	CNN		26	48	92	Cases of vaping-related lung injury spread to all 50 states after Alaska officials report illness in teen who vaped nicotine and THC				1.2e+18	https://twitter.com/CNN/status/1202590082382880769
2019-12-05 14:08:00	CNN		59	20	74	Today's top business headlines: - US-China maintain close communications over trade - Food stamps will be harder to get under new Trump rule - Instagram will ask new users for their age - Peloton responds to holiday ad backlash https://cnn.it/2Roz9QK				1.2e+18	https://twitter.com/CNN/status/1202590651336052736
2019-12-05 14:08:00	CNN		59	20	74	Today's top business headlines: - US-China maintain close communications over trade - Food stamps will be harder to get under new Trump rule - Instagram will ask new users for their age - Peloton responds to holiday ad backlash https://cnn.it/2Roz9QK				1.2e+18	https://twitter.com/CNN/status/1202590651336052736
2019-12-05 14:15:00	CNN		20	30	84	The New York Mets have agreed to be sold to hedge fund billionaire Steve Cohen, in a deal that will take five years to complete, the team announced				1.2e+18	https://twitter.com/CNN/status/1202592303250059265
2019-12-05 14:15:00	CNN		20	30	84	The New York Mets have agreed to be sold to hedge fund billionaire Steve Cohen, in a deal that will take five years to complete, the team announced				1.2e+18	https://twitter.com/CNN/status/1202592303250059265
2019-12-05 14:19:00	CNN		913	1827	6750	BREAKING: House Speaker Nancy Pelosi asks Congress to proceed with articles of impeachment, saying President Trump鈥檚 actions leave no choice https://cnn.it/364lHVX				1.2e+18	https://twitter.com/CNN/status/1202593430880374786
2019-12-05 14:19:00	CNN		913	1827	6750	BREAKING: House Speaker Nancy Pelosi asks Congress to proceed with articles of impeachment, saying President Trump鈥檚 actions leave no choice https://cnn.it/364lHVX				1.2e+18	https://twitter.com/CNN/status/1202593430880374786
2019-12-05 14:23:00	CNN		198	28	127	Peloton hears the criticism lobbed at that holiday ad. But the company says critics just misread its message.				1.2e+18	https://twitter.com/CNN/status/1202594470635745280
2019-12-05 14:23:00	CNN		198	28	127	Peloton hears the criticism lobbed at that holiday ad. But the company says critics just misread its message.				1.2e+18	https://twitter.com/CNN/status/1202594470635745280
2019-12-05 14:30:00	CNN		148	132	522	Nancy Pelosi asks Congress to proceed with articles of impeachment, saying President Trump鈥檚 actions leave no choice. @SpeakerPelosi joins @jaketapper tonight at 9 p.m. ET for a live CNN Town Hall #PelosiTownHall http://cnn.it/2rjpwYF		@SpeakerPelosi @jaketapper	#PelosiTownHall	1.2e+18	https://twitter.com/CNN/status/1202596010683490305
2019-12-05 14:30:00	CNN		148	132	522	Nancy Pelosi asks Congress to proceed with articles of impeachment, saying President Trump鈥檚 actions leave no choice. @SpeakerPelosi joins @jaketapper tonight at 9 p.m. ET for a live CNN Town Hall #PelosiTownHall http://cnn.it/2rjpwYF		@SpeakerPelosi @jaketapper	#PelosiTownHall	1.2e+18	https://twitter.com/CNN/status/1202596010683490305
2019-12-05 14:40:00	CNN		23	56	99	At least 58 people were killed this week when a boat carrying dozens of migrants sank in the Atlantic Ocean off the coast of Mauritania, the International Organization for Migration said Thursday.				1.2e+18	https://twitter.com/CNN/status/1202598539592949770
2019-12-05 14:40:00	CNN		23	56	99	At least 58 people were killed this week when a boat carrying dozens of migrants sank in the Atlantic Ocean off the coast of Mauritania, the International Organization for Migration said Thursday.				1.2e+18	https://twitter.com/CNN/status/1202598539592949770
2019-12-05 14:49:00	CNN		34	81	147	US intelligence agencies and the Pentagon in recent weeks have tracked the movement of a number of Iranian short-range ballistic missiles into Iraq, a US official with direct knowledge of the situation said				1.2e+18	https://twitter.com/CNN/status/1202600857658953733
2019-12-05 14:49:00	CNN		34	81	147	US intelligence agencies and the Pentagon in recent weeks have tracked the movement of a number of Iranian short-range ballistic missiles into Iraq, a US official with direct knowledge of the situation said				1.2e+18	https://twitter.com/CNN/status/1202600857658953733
2019-12-05 15:00:00	CNN		164	129	566	House Speaker Nancy Pelosi has asked Congress to proceed with articles of impeachment, saying President Trump鈥檚 actions leave no choice. Tonight at 9 p.m. ET, @SpeakerPelosi joins @jaketapper for a live CNN Town Hall #PelosiTownHall http://cnn.it/2rjpwYF		@SpeakerPelosi @jaketapper	#PelosiTownHall	1.2e+18	https://twitter.com/CNN/status/1202603650578894850
2019-12-05 15:00:00	CNN		164	129	566	House Speaker Nancy Pelosi has asked Congress to proceed with articles of impeachment, saying President Trump鈥檚 actions leave no choice. Tonight at 9 p.m. ET, @SpeakerPelosi joins @jaketapper for a live CNN Town Hall #PelosiTownHall http://cnn.it/2rjpwYF		@SpeakerPelosi @jaketapper	#PelosiTownHall	1.2e+18	https://twitter.com/CNN/status/1202603650578894850
2019-12-05 15:08:00	CNN		16	27	66	The head of Amazon's cloud business is getting publicly involved in the company's fight over a $10 billion contract to supply cloud services to the Department of Defense				1.2e+18	https://twitter.com/CNN/status/1202605704168820738
2019-12-05 15:08:00	CNN		16	27	66	The head of Amazon's cloud business is getting publicly involved in the company's fight over a $10 billion contract to supply cloud services to the Department of Defense				1.2e+18	https://twitter.com/CNN/status/1202605704168820738
2019-12-05 15:17:00	CNN		61	68	153	The problem for the workers is clear: The electric motors that will power those new vehicles have far fewer moving parts than traditional internal combustion engines and the transmissions that go with them.				1.2e+18	https://twitter.com/CNN/status/1202607946389217282
2019-12-05 15:17:00	CNN		61	68	153	The problem for the workers is clear: The electric motors that will power those new vehicles have far fewer moving parts than traditional internal combustion engines and the transmissions that go with them.				1.2e+18	https://twitter.com/CNN/status/1202607946389217282
2019-12-05 15:26:00	CNN		27	55	158	The scientists' study breaks down how the components of plane exhaust impact the global climate and human health, and weighed the pros and cons of policies aimed at reducing the harm caused by these emissions				1.2e+18	https://twitter.com/CNN/status/1202610188970278912
2019-12-05 15:26:00	CNN		27	55	158	The scientists' study breaks down how the components of plane exhaust impact the global climate and human health, and weighed the pros and cons of policies aimed at reducing the harm caused by these emissions				1.2e+18	https://twitter.com/CNN/status/1202610188970278912
2019-12-05 15:35:00	CNN		254	331	601	Rudy Giuliani, the President's personal attorney, traveled to Hungary and Ukraine this week to meet with several former Ukrainian prosecutors in an effort to defend Trump against House Democrats' impeachment inquiry, The New York Times reports				1.2e+18	https://twitter.com/CNN/status/1202612503265660931
2019-12-05 15:35:00	CNN		254	331	601	Rudy Giuliani, the President's personal attorney, traveled to Hungary and Ukraine this week to meet with several former Ukrainian prosecutors in an effort to defend Trump against House Democrats' impeachment inquiry, The New York Times reports				1.2e+18	https://twitter.com/CNN/status/1202612503265660931
2019-12-05 15:40:00	CNN		12	49	171	As wildfire season raged in California this fall, a startup a few states away used artificial intelligence to pinpoint the location of blazes there within minutes 鈥?in some cases far faster than they might otherwise be noticed by firefighters or civilians				1.2e+18	https://twitter.com/CNN/status/1202613634192625665
2019-12-05 15:40:00	CNN		12	49	171	As wildfire season raged in California this fall, a startup a few states away used artificial intelligence to pinpoint the location of blazes there within minutes 鈥?in some cases far faster than they might otherwise be noticed by firefighters or civilians				1.2e+18	https://twitter.com/CNN/status/1202613634192625665
2019-12-05 15:50:00	CNN		12	91	124	Authorities continued looking Thursday for a 1-year-old after finding a dead woman in an Ansonia, Connecticut, home and learning that the baby who lives at the residence was supposed to be there, according to police.				1.2e+18	https://twitter.com/CNN/status/1202616134438133760
2019-12-05 15:50:00	CNN		12	91	124	Authorities continued looking Thursday for a 1-year-old after finding a dead woman in an Ansonia, Connecticut, home and learning that the baby who lives at the residence was supposed to be there, according to police.				1.2e+18	https://twitter.com/CNN/status/1202616134438133760
2019-12-05 16:00:00	CNN		35	98	165	The woman is in critical condition with burns to 90% of her body, according to a local doctor				1.2e+18	https://twitter.com/CNN/status/1202618679567028224
2019-12-05 16:00:00	CNN		35	98	165	The woman is in critical condition with burns to 90% of her body, according to a local doctor				1.2e+18	https://twitter.com/CNN/status/1202618679567028224
2019-12-05 16:10:00	CNN		12	13	51	When it comes to company culture, Ben Horowitz, co-founder of VC firm Andreessen Horowitz, says CEOs need to be the Chief Ethics Officer. He tells @poppyharlowCNN that CEOs need to make tough decisions even if employees don鈥檛 like them. #BossFiles https://cnn.it/365vcnV		@PoppyHarlowCNN	#BossFiles	1.2e+18	https://twitter.com/CNN/status/1202621181754519555
2019-12-05 16:10:00	CNN		12	13	51	When it comes to company culture, Ben Horowitz, co-founder of VC firm Andreessen Horowitz, says CEOs need to be the Chief Ethics Officer. He tells @poppyharlowCNN that CEOs need to make tough decisions even if employees don鈥檛 like them. #BossFiles https://cnn.it/365vcnV		@PoppyHarlowCNN	#BossFiles	1.2e+18	https://twitter.com/CNN/status/1202621181754519555
2019-12-05 16:20:00	CNN		18	53	103	A Los Angeles news helicopter made an emergency landing after an object struck its tail, and crew on board believe it was a drone.				1.2e+18	https://twitter.com/CNN/status/1202623683040333828
2019-12-05 16:20:00	CNN		18	53	103	A Los Angeles news helicopter made an emergency landing after an object struck its tail, and crew on board believe it was a drone.				1.2e+18	https://twitter.com/CNN/status/1202623683040333828
2019-12-05 16:29:00	CNN		16	42	188	Over the next few weeks, 16,000 trees will be delivered across the country and abroad through Trees for Troops, a program that provides free, farm-grown Christmas trees to military bases. Beyond the team of nine, there are hundreds of volunteers who help.				1.2e+18	https://twitter.com/CNN/status/1202625935188606976
2019-12-05 16:29:00	CNN		16	42	188	Over the next few weeks, 16,000 trees will be delivered across the country and abroad through Trees for Troops, a program that provides free, farm-grown Christmas trees to military bases. Beyond the team of nine, there are hundreds of volunteers who help.				1.2e+18	https://twitter.com/CNN/status/1202625935188606976
2019-12-05 16:51:00	CNN		124	91	277	The head of North Korea's armed forces says that Kim Jong Un was "displeased" by what he called "undesirable remarks" about North Korea made by President Trump				1.2e+18	https://twitter.com/CNN/status/1202631628457218049
2019-12-05 16:51:00	CNN		124	91	277	The head of North Korea's armed forces says that Kim Jong Un was "displeased" by what he called "undesirable remarks" about North Korea made by President Trump				1.2e+18	https://twitter.com/CNN/status/1202631628457218049
2019-12-05 17:02:00	CNN		987	1129	7276	House Speaker Nancy Pelosi fired back at a reporter who asked whether she hates Trump. 鈥淚 resent your using the word 鈥榟ate鈥?in a sentence that addresses me. I don鈥檛 hate anyone鈥?so don鈥檛 mess with me when it comes to words like that.鈥?https://cnn.it/2r94Lz4				1.2e+18	https://twitter.com/CNN/status/1202634390251147265
2019-12-05 17:02:00	CNN		987	1129	7276	House Speaker Nancy Pelosi fired back at a reporter who asked whether she hates Trump. 鈥淚 resent your using the word 鈥榟ate鈥?in a sentence that addresses me. I don鈥檛 hate anyone鈥?so don鈥檛 mess with me when it comes to words like that.鈥?https://cnn.it/2r94Lz4				1.2e+18	https://twitter.com/CNN/status/1202634390251147265
2019-12-05 17:16:00	CNN		22	84	371	An electric eel named Miguel Wattson is powering lights on a Christmas tree at the Tennessee Aquarium https://cnn.it/365KOb1				1.2e+18	https://twitter.com/CNN/status/1202637790984450048
2019-12-05 17:16:00	CNN		22	84	371	An electric eel named Miguel Wattson is powering lights on a Christmas tree at the Tennessee Aquarium https://cnn.it/365KOb1				1.2e+18	https://twitter.com/CNN/status/1202637790984450048
2019-12-05 17:25:00	CNN		36	46	213	A married couple who met through eHarmony found out their compatibility runs deeper than they initially thought after they discovered they are a kidney match. https://cnn.it/2PjWqAi				1.2e+18	https://twitter.com/CNN/status/1202640102448599040
2019-12-05 17:25:00	CNN		36	46	213	A married couple who met through eHarmony found out their compatibility runs deeper than they initially thought after they discovered they are a kidney match. https://cnn.it/2PjWqAi				1.2e+18	https://twitter.com/CNN/status/1202640102448599040
2019-12-05 17:36:00	CNN		28	64	195	Meet Patrice Motsepe, South Africa's first black billionaire https://cnn.it/2Rok1mo				1.2e+18	https://twitter.com/CNN/status/1202643017854803970
2019-12-05 17:36:00	CNN		28	64	195	Meet Patrice Motsepe, South Africa's first black billionaire https://cnn.it/2Rok1mo				1.2e+18	https://twitter.com/CNN/status/1202643017854803970
2019-12-05 17:50:00	CNN		61	138	265	Saudi Arabia has just pulled off the biggest initial public offering in history, raising $25.6 billion by selling shares in its giant state-owned oil monopoly.				1.2e+18	https://twitter.com/CNN/status/1202646332441288704
2019-12-05 17:50:00	CNN		61	138	265	Saudi Arabia has just pulled off the biggest initial public offering in history, raising $25.6 billion by selling shares in its giant state-owned oil monopoly.				1.2e+18	https://twitter.com/CNN/status/1202646332441288704
2019-12-05 18:00:00	CNN		95	58	258	Nancy Pelosi asks Congress to proceed with articles of impeachment, saying President Trump鈥檚 actions leave no choice. @SpeakerPelosi joins @jaketapper tonight at 9 p.m. ET for a live CNN Town Hall #PelosiTownHall https://cnn.it/367o0aV		@SpeakerPelosi @jaketapper	#PelosiTownHall	1.2e+18	https://twitter.com/CNN/status/1202648912550617088
2019-12-05 18:00:00	CNN		95	58	258	Nancy Pelosi asks Congress to proceed with articles of impeachment, saying President Trump鈥檚 actions leave no choice. @SpeakerPelosi joins @jaketapper tonight at 9 p.m. ET for a live CNN Town Hall #PelosiTownHall https://cnn.it/367o0aV		@SpeakerPelosi @jaketapper	#PelosiTownHall	1.2e+18	https://twitter.com/CNN/status/1202648912550617088
2019-12-05 18:10:00	CNN		27	27	117	The New York Mets have agreed to be sold to hedge fund billionaire Steve Cohen in a deal that will take five years to complete. https://cnn.it/2OVaX6S				1.2e+18	https://twitter.com/CNN/status/1202651348212289538
2019-12-05 18:10:00	CNN		27	27	117	The New York Mets have agreed to be sold to hedge fund billionaire Steve Cohen in a deal that will take five years to complete. https://cnn.it/2OVaX6S				1.2e+18	https://twitter.com/CNN/status/1202651348212289538
2019-12-05 18:20:00	CNN		20	25	65	United Airlines CEO Oscar Munoz will step down from running the airline in May, the company announced Thursday. https://cnn.it/2ql0VCi				1.2e+18	https://twitter.com/CNN/status/1202653864912183297
2019-12-05 18:20:00	CNN		20	25	65	United Airlines CEO Oscar Munoz will step down from running the airline in May, the company announced Thursday. https://cnn.it/2ql0VCi				1.2e+18	https://twitter.com/CNN/status/1202653864912183297
2019-12-05 18:30:00	CNN		17	79	93	As the number of measles cases continued to soar, more than 140,000 people across the globe died from measles last year, according to a new report from the CDC and WHO. Most deaths were among children younger than 5, according to WHO.				1.2e+18	https://twitter.com/CNN/status/1202656410624036870
2019-12-05 18:30:00	CNN		17	79	93	As the number of measles cases continued to soar, more than 140,000 people across the globe died from measles last year, according to a new report from the CDC and WHO. Most deaths were among children younger than 5, according to WHO.				1.2e+18	https://twitter.com/CNN/status/1202656410624036870
2019-12-05 18:40:00	CNN		20	43	166	Star Wars' Rise of the Resistance ride opens today in Orlando, Florida. @CNNTravel got a sneak peak. https://cnn.it/2RpLPqi		@CNNTravel		1.2e+18	https://twitter.com/CNN/status/1202658898412359680
2019-12-05 18:40:00	CNN		20	43	166	Star Wars' Rise of the Resistance ride opens today in Orlando, Florida. @CNNTravel got a sneak peak. https://cnn.it/2RpLPqi		@CNNTravel		1.2e+18	https://twitter.com/CNN/status/1202658898412359680
2019-12-05 18:49:00	CNN		310	145	319	President Trump asked the Supreme Court Thursday to block a subpoena for his financial documents, arguing that the House exceeded its authority when it ordered Trump's longtime accounting firm Mazars USA to turn over his personal records.				1.2e+18	https://twitter.com/CNN/status/1202661179417661440
2019-12-05 18:49:00	CNN		310	145	319	President Trump asked the Supreme Court Thursday to block a subpoena for his financial documents, arguing that the House exceeded its authority when it ordered Trump's longtime accounting firm Mazars USA to turn over his personal records.				1.2e+18	https://twitter.com/CNN/status/1202661179417661440
2019-12-05 18:50:00	CNN		41	115	1116	YouTube launched its 11th annual Rewind, featuring the top videos of 2019 in different categories. https://cnn.it/2s2Avpj				1.2e+18	https://twitter.com/CNN/status/1202661414487257088
2019-12-05 18:50:00	CNN		41	115	1116	YouTube launched its 11th annual Rewind, featuring the top videos of 2019 in different categories. https://cnn.it/2s2Avpj				1.2e+18	https://twitter.com/CNN/status/1202661414487257088
2019-12-05 19:00:00	CNN		17	17	73	It鈥檚 that time of year when the stars come out to honor some of humanities best. Join Anderson Cooper and Kelly Ripa live as they name the 2019 CNN Hero of the year. CNN Heroes, an All-Star Tribute, Sunday at 8 p.m. ET				1.2e+18	https://twitter.com/CNN/status/1202663968084545536
2019-12-05 19:00:00	CNN		11	27	82	Sometimes, reviving a dead brand is a good way to cash in on customers' nostalgia. Here's why brands like Toys 'R' Us & Gymboree come back from the dead. https://cnn.it/38akvCt				1.2e+18	https://twitter.com/CNN/status/1202663933619757056
2019-12-05 19:00:00	CNN		17	17	73	It鈥檚 that time of year when the stars come out to honor some of humanities best. Join Anderson Cooper and Kelly Ripa live as they name the 2019 CNN Hero of the year. CNN Heroes, an All-Star Tribute, Sunday at 8 p.m. ET				1.2e+18	https://twitter.com/CNN/status/1202663968084545536
2019-12-05 19:00:00	CNN		11	27	82	Sometimes, reviving a dead brand is a good way to cash in on customers' nostalgia. Here's why brands like Toys 'R' Us & Gymboree come back from the dead. https://cnn.it/38akvCt				1.2e+18	https://twitter.com/CNN/status/1202663933619757056
2019-12-05 19:10:00	CNN		25	23	79	Former sports reporter Kelli Tennant has dropped a lawsuit that accused NBA coach Luke Walton of the Sacramento Kings of sexual assault.				1.2e+18	https://twitter.com/CNN/status/1202666460264448001
2019-12-05 19:10:00	CNN		25	23	79	Former sports reporter Kelli Tennant has dropped a lawsuit that accused NBA coach Luke Walton of the Sacramento Kings of sexual assault.				1.2e+18	https://twitter.com/CNN/status/1202666460264448001
2019-12-05 19:20:00	CNN		32	45	100	The survey found that 1 in 3 high school students and around 1 in 8 middle school students are current tobacco users, meaning they had used the product at least once in the 30 days.				1.2e+18	https://twitter.com/CNN/status/1202668975626301444
2019-12-05 19:20:00	CNN		32	45	100	The survey found that 1 in 3 high school students and around 1 in 8 middle school students are current tobacco users, meaning they had used the product at least once in the 30 days.				1.2e+18	https://twitter.com/CNN/status/1202668975626301444
2019-12-05 19:30:00	CNN		223	73	262	With his impeachment now all-but-certain, President Trump and his allies are beginning to look past the House of Representatives, shifting their sights to the Republican-led Senate where the President will face trial.				1.2e+18	https://twitter.com/CNN/status/1202671509791236096
2019-12-05 19:30:00	CNN		223	73	262	With his impeachment now all-but-certain, President Trump and his allies are beginning to look past the House of Representatives, shifting their sights to the Republican-led Senate where the President will face trial.				1.2e+18	https://twitter.com/CNN/status/1202671509791236096
2019-12-05 19:40:00	CNN		20	41	100	A man accused of building a fake border crossing in order to trick and exploit migrants has been detained by Russian authorities.				1.2e+18	https://twitter.com/CNN/status/1202674009105678336
2019-12-05 19:40:00	CNN		20	41	100	A man accused of building a fake border crossing in order to trick and exploit migrants has been detained by Russian authorities.				1.2e+18	https://twitter.com/CNN/status/1202674009105678336
2019-12-05 19:50:00	CNN		84	136	467	GOP Rep. Tom Graves of Georgia announced on Thursday he will not seek another term in office, becoming the latest Republican who is not seeking reelection in 2020.				1.2e+18	https://twitter.com/CNN/status/1202676543190908930
2019-12-05 19:50:00	CNN		84	136	467	GOP Rep. Tom Graves of Georgia announced on Thursday he will not seek another term in office, becoming the latest Republican who is not seeking reelection in 2020.				1.2e+18	https://twitter.com/CNN/status/1202676543190908930
2019-12-05 20:00:00	CNN		106	98	514	Beyond Burger fans can now buy fake meat in bulk. Beyond Meat will begin selling its plant-based burgers at Costco.				1.2e+18	https://twitter.com/CNN/status/1202679112306962434
2019-12-05 20:00:00	CNN		106	98	514	Beyond Burger fans can now buy fake meat in bulk. Beyond Meat will begin selling its plant-based burgers at Costco.				1.2e+18	https://twitter.com/CNN/status/1202679112306962434
2019-12-05 20:07:00	CNN		11	50	172	NASA's OSIRIS-REx mission arrived at near-Earth asteroid Bennu a year ago, and the spinning top-shaped space rock has been full of surprises. The latest findings now classify it as an active asteroid with observable events happening on the surface.				1.2e+18	https://twitter.com/CNN/status/1202680820403707905
2019-12-05 20:07:00	CNN		11	50	172	NASA's OSIRIS-REx mission arrived at near-Earth asteroid Bennu a year ago, and the spinning top-shaped space rock has been full of surprises. The latest findings now classify it as an active asteroid with observable events happening on the surface.				1.2e+18	https://twitter.com/CNN/status/1202680820403707905
2019-12-05 20:14:00	CNN		150	91	516	Former Secretary of State John Kerry on Thursday endorsed Joe Biden for president in the 2020 race, saying the former vice president has the character and leadership skills to beat President Donald Trump.				1.2e+18	https://twitter.com/CNN/status/1202682575384465408
2019-12-05 20:14:00	CNN		150	91	516	Former Secretary of State John Kerry on Thursday endorsed Joe Biden for president in the 2020 race, saying the former vice president has the character and leadership skills to beat President Donald Trump.				1.2e+18	https://twitter.com/CNN/status/1202682575384465408
2019-12-05 20:21:00	CNN		74	67	278	Dollar General remains one of the fastest-growing retailers in America, attracting customers with rock-bottom prices on snacks and household goods. It's so confident in that strategy that it plans to open 1,000 new stores in 2020.				1.2e+18	https://twitter.com/CNN/status/1202684339567366144
2019-12-05 20:21:00	CNN		74	67	278	Dollar General remains one of the fastest-growing retailers in America, attracting customers with rock-bottom prices on snacks and household goods. It's so confident in that strategy that it plans to open 1,000 new stores in 2020.				1.2e+18	https://twitter.com/CNN/status/1202684339567366144
2019-12-05 20:28:00	CNN		80	80	319	House Democrats are signaling they plan to include evidence gleaned from former special counsel Robert Mueller's investigation as part of the articles of impeachment against President Trump				1.2e+18	https://twitter.com/CNN/status/1202686102139744257
2019-12-05 20:28:00	CNN		80	80	319	House Democrats are signaling they plan to include evidence gleaned from former special counsel Robert Mueller's investigation as part of the articles of impeachment against President Trump				1.2e+18	https://twitter.com/CNN/status/1202686102139744257
2019-12-05 20:35:00	CNN		16	64	138	Cell phones are a literal pain in the neck -- and face, eyes, nose, ears and head. A new study analyzing national emergency room data shows injuries to those areas of our bodies have risen "steeply" over the last 20 years.				1.2e+18	https://twitter.com/CNN/status/1202687853895049217
2019-12-05 20:35:00	CNN		16	64	138	Cell phones are a literal pain in the neck -- and face, eyes, nose, ears and head. A new study analyzing national emergency room data shows injuries to those areas of our bodies have risen "steeply" over the last 20 years.				1.2e+18	https://twitter.com/CNN/status/1202687853895049217
2019-12-05 20:42:00	CNN		27	51	108	The trade war continues to pinch profits for Jack Daniel's owner Brown-Forman. But the company has been able to eat the expense.				1.2e+18	https://twitter.com/CNN/status/1202689608728887296
2019-12-05 20:42:00	CNN		27	51	108	The trade war continues to pinch profits for Jack Daniel's owner Brown-Forman. But the company has been able to eat the expense.				1.2e+18	https://twitter.com/CNN/status/1202689608728887296
2019-12-05 20:49:00	CNN		39	52	223	Democratic presidential candidate Elizabeth Warren plans to introduce legislation that takes direct aim at bank mergers by forcing regulators to more closely scrutinize the wisdom of these deals				1.2e+18	https://twitter.com/CNN/status/1202691396219625472
2019-12-05 20:49:00	CNN		39	52	223	Democratic presidential candidate Elizabeth Warren plans to introduce legislation that takes direct aim at bank mergers by forcing regulators to more closely scrutinize the wisdom of these deals				1.2e+18	https://twitter.com/CNN/status/1202691396219625472
2019-12-05 20:56:00	CNN		18	22	106	Spotify Wrapped allows people to see how their music tastes have evolved 鈥?or not 鈥?since 2010				1.2e+18	https://twitter.com/CNN/status/1202693148750884864
2019-12-05 20:56:00	CNN		18	22	106	Spotify Wrapped allows people to see how their music tastes have evolved 鈥?or not 鈥?since 2010				1.2e+18	https://twitter.com/CNN/status/1202693148750884864
2019-12-05 21:03:00	CNN		132	107	518	House Speaker Nancy Pelosi says the President abused his power and is asking the House to proceed with articles of impeachment. @SpeakerPelosi joins @jaketapper tonight at 9 p.m. ET for a live CNN Town Hall #PelosiTownHall https://cnn.it/389PgaG		@SpeakerPelosi @jaketapper	#PelosiTownHall	1.2e+18	https://twitter.com/CNN/status/1202694918373810176
2019-12-05 21:03:00	CNN		132	107	518	House Speaker Nancy Pelosi says the President abused his power and is asking the House to proceed with articles of impeachment. @SpeakerPelosi joins @jaketapper tonight at 9 p.m. ET for a live CNN Town Hall #PelosiTownHall https://cnn.it/389PgaG		@SpeakerPelosi @jaketapper	#PelosiTownHall	1.2e+18	https://twitter.com/CNN/status/1202694918373810176
2019-12-05 21:10:00	CNN		71	25	109	As the field of Democratic presidential candidates begins to narrow, here are the 10 people most likely to wind up as the party's nominee for president next year, according to @CillizzaCNN and @ForecasterEnten https://cnn.it/2rVi7ir | Analysis		@CillizzaCNN @ForecasterEnten		1.2e+18	https://twitter.com/CNN/status/1202696678798741508
[truncated: 35,553 more rows]
[truncated: 6 more columns]
